# Supplementary material for: RNA-Seq–based transcriptomics reveals differential gene expression between two Pisum sativum subspecies and uncovers their molecular marker profiles
Source: BMC Genomics. 2025 Dec 19;27:89. doi: 10.1186/s12864-025-12419-7 (PMC12831409; doi:10.1186/s12864-025-12419-7)
Supplement: Supplementary file 1 — Supplementary Figure 1. [file 12864_2025_12419_MOESM1_ESM.xlsx]

## Sheet: Sheet1
	Supplementary figure 1, Bar graph showing (a) Frequency of hit Transcription factors
	(b) Frequency of hit plant species
