# Supplementary material for: RNA-Seq–based transcriptomics reveals differential gene expression between two Pisum sativum subspecies and uncovers their molecular marker profiles
Source: BMC Genomics. 2025 Dec 19;27:89. doi: 10.1186/s12864-025-12419-7 (PMC12831409; doi:10.1186/s12864-025-12419-7)
Supplement: Supplementary file 2 — Supplementary Figure 2. [file 12864_2025_12419_MOESM2_ESM.xlsx]

## Sheet: Sheet1
	A,
	B,
	Supplementary figure 2, Bar graph showing (a) Frequency of SSR repeats
					(b) Frequency of number of repeats
				PS= Pisum sativum spp. sativum
				PA= Pisum sativum spp. abyssinicum
