# Supplementary material for: RNA-Seq–based transcriptomics reveals differential gene expression between two Pisum sativum subspecies and uncovers their molecular marker profiles
Source: BMC Genomics. 2025 Dec 19;27:89. doi: 10.1186/s12864-025-12419-7 (PMC12831409; doi:10.1186/s12864-025-12419-7)
Supplement: Supplementary file 3 — Supplementary Figure 3. [file 12864_2025_12419_MOESM3_ESM.xlsx]

## Sheet: Sheet1
	Suplimentary figure 3. Venn diagram depicting the overlap of Single Nucleotide Polymorphisms (SNPs).
		A, shared and unique SNPs among three P. sativum genotypes,
		B, shared and unique SNPs among three P. abyssinicum genotypes,
		C, shared and unique SNPs among P. sativum and P. abyssinicum.
