# Supplementary material for: RNA-Seq–based transcriptomics reveals differential gene expression between two Pisum sativum subspecies and uncovers their molecular marker profiles
Source: BMC Genomics. 2025 Dec 19;27:89. doi: 10.1186/s12864-025-12419-7 (PMC12831409; doi:10.1186/s12864-025-12419-7)
Supplement: Supplementary file 4 — Supplementary Table 1. [file 12864_2025_12419_MOESM4_ESM.xlsx]

## Sheet: Sheet2
Supplementary Table S1
The list of 69,512 annotated unigenes between Pisum sativum and Pisum abyssinicu groups
at a E-value threshold of ≤ 1e−5
			PS1	PS2	PS3	PA1	PA2	PA3	PS1	PS2	PS3	PA1	PA2	PA3
geneid	Unigene_ID_length_Path	Unigene_sequence	PS.2770	PS.4590	PS.4260	Pa.HW11	Pa.2039	Pa.GL11	PS.2770_FPKM	PS.4590_FPKM	PS.4260_FPKM	Pa.HW11_FPKM	Pa.2039_FPKM	Pa.GL11_FPKM	baseMean	log2FC	Pvalue	Padj	trend	GO	Pathway	TF	NR	NT	Uniprot
TRINITY_DN32948_c0_g1_i1	en=2088 path=[2920:0-95 2993:96-100 2998:101-280 3178:281-299 3197:300-344 7966:345-368 3266:369-387 7969:388-411 3309:412-441 6089:442-486 3384:487-528 7961:529-552 3450:553-573 3471:574-584 3482:585-609 3507:610-633 3531:634-687 7970:688-711 3609:712-732 6981:733-756 3654:757-1032 7963:1033-1056 3954:1057-1089 7965:1090-1113 4011:1114-1122 4020:1123-1149 7968:1150-1173 4071:1174-1197 7972:1198-…	GAATAAATAAAAATATCCGATAATGTTAGAGACTAAACCAAAGACTCCTCGTCCTCAATCAAGCGAAAAAGGAGATTGAGATCTAGTGGTAACTGGTAAGGTACAAAAGCCTGTCAATAGTATACTATGATTATTCTATAAATAAATAAAAATTCATGTCGATGGCCCTAAAATCTACATAATCTAGCGTTATTTTTTGTATTGGTATTGGCGCATTTTCTATGACCCCTTTCTCTCTCCATATCTAGTTTCATCACACGTCATTCATCTCATGTGACCCCTTTTTGTACACACCACACACACACAACACTACACTCTCTCTTCCTTTTCTCTATTTCTCTCTTCGCGATCCTTTCCCTCCTTCACTGGACTTCGTTCATCGAATCCGTATGGAGTCTC…	333.924	12.9819	962.145	1110.73	1783.65	2160.56	18.95	0.73	54.98	67.32	101.79	132.97	1060.67	-1.94905	0.128403	0.419162	DOWN	[GO:0009501:amyloplast][GO:0009507:chloroplast][GO:0004373:glycogen (starch) synthase activity][GO:0019252:starch biosynthetic process]	[ko00500:Starch and sucrose metabolism][ko02026:Biofilm formation - Escherichia coli]	BGIOSGA032671-PA:Oryza sativa subsp. indica|FAR1|FAR1 family protein	AHW50660.1:starch synthase I [Lens culinaris]	gi|608604499|gb|KJ160334.1|:Lens culinaris cultivar Firat starch synthase I mRNA, complete cds	X5CTV8|X5CTV8_LENCU:Starch synthase, chloroplastic/amyloplastic;OS=Lens culinaris;|GO:0009501,GO:0009507,|GO:0004373,|GO:0019252,
TRINITY_DN32948_c0_g1_i3	en=2942 path=[2920:0-95 2993:96-100 2998:101-280 3178:281-299 3197:300-344 7966:345-368 3266:369-387 7969:388-411 3309:412-441 3339:442-486 3384:487-528 7961:529-552 3450:553-573 6239:574-633 3531:634-687 7970:688-711 3609:712-732 3630:733-739 3637:740-741 3639:742-756 3654:757-1032 7963:1033-1056 3954:1057-1089 7965:1090-1113 4011:1114-1122 4020:1123-1149 7968:1150-1173 4071:1174-1197 7972:1198-…	GAATAAATAAAAATATCCGATAATGTTAGAGACTAAACCAAAGACTCCTCGTCCTCAATCAAGCGAAAAAGGAGATTGAGATCTAGTGGTAACTGGTAAGGTACAAAAGCCTGTCAATAGTATACTATGATTATTCTATAAATAAATAAAAATTCATGTCGATGGCCCTAAAATCTACATAATCTAGCGTTATTTTTTGTATTGGTATTGGCGCATTTTCTATGACCCCTTTCTCTCTCCATATCTAGTTTCATCACACGTCATTCATCTCATGTGACCCCTTTTTGTACACACCACACACACACAACACTACACTCTCTCTTCCTTTTCTCTATTTCTCTCTTCGCGATCCTTTCCCTCCTTCACTGGACTTCGTTCATCGAATCCGTATGGAGTCTC…	5584.29	6104.47	6684.48	1480.2	2291.76	2825.09	219.25	221.91	264.49	62.1	90.59	120.41	4161.72	1.47781	0.000100003	0.000980195	UP	[GO:0009501:amyloplast][GO:0009507:chloroplast][GO:0004373:glycogen (starch) synthase activity][GO:0019252:starch biosynthetic process]	[ko00500:Starch and sucrose metabolism][ko02026:Biofilm formation - Escherichia coli]	BGIOSGA032671-PA:Oryza sativa subsp. indica|FAR1|FAR1 family protein	AHW50660.1:starch synthase I [Lens culinaris]	gi|608604499|gb|KJ160334.1|:Lens culinaris cultivar Firat starch synthase I mRNA, complete cds	X5CTV8|X5CTV8_LENCU:Starch synthase, chloroplastic/amyloplastic;OS=Lens culinaris;|GO:0009501,GO:0009507,|GO:0004373,|GO:0019252,
TRINITY_DN31935_c2_g1_i7	en=3051 path=[3803:0-60 15146:61-84 3865:85-85 3866:86-142 3923:143-174 15140:175-198 3979:199-212 3993:213-239 4020:240-536 15145:537-560 4341:561-589 15147:590-613 4394:614-688 15138:689-712 4493:713-829 4610:830-862 4643:863-885 4666:886-929 4710:930-1042 15141:1043-1066 4847:1067-1096 4877:1097-1123 4904:1124-1345 15137:1346-1369 5150:1370-1789 15136:1790-1813 5594:1814-1843 12435:1844-1882 5…	GTAGTGGAGTTTTATTCATCCATAACTTAGGAGTGTTAGTGATCTTTATACATTCACGCATATAATCTCCATAACATAATAACATGGCGATTTGATGGACAAAAAGCTTGTATTTTAATCCTCTTAAATGGAGATGTCTAATTAGAGAGAAGTGGAATATGCATCAATCCTTCTCCAAATAGACCTCTTTATTTTCCCGAAAGGAATTCATTCTCAATAGTTTCTTCAAAATTTACTCTTGATTTCTTTTCCATTGGATGGTTGACAAGTGAAAATTGCCAAGATTCTCAGTTGTCTGAATCTTCTTCTAGTTTGTCTCCAACAACTTCTCTTTCAACCTTAAGAATTCCGGCATCAACTGCATCCTCTGAGTTATCTTCTATCCGATCCAAATTGCTA…	1.23219	0	1.90713	0.776194	2.33615	4.28174	0.05	0	0.09	0.03	0.09	0.18	1.75557	-1.22986	0.428784	0.838486	DOWN	[GO:0003844:1,4-alpha-glucan branching enzyme activity][GO:0043169:cation binding][GO:0004553:hydrolase activity, hydrolyzing O-glycosyl compounds][GO:0005978:glycogen biosynthetic process]	[ko00500:Starch and sucrose metabolism]	Gh_D05G3059:Gossypium hirsutum|MYB_related|MYB_related family protein	AHW50662.1:starch branching protein I [Lens culinaris]	gi|510546|emb|X80010.1|:P.sativum mRNA for starch branching enzyme II	X5CRZ1|X5CRZ1_LENCU:Starch branching protein I;OS=Lens culinaris;|GO:0003844,GO:0043169,GO:0004553,|GO:0005978,
TRINITY_DN18605_c0_g1_i2	en=1044 path=[1022:0-613 1613:614-767 2485:768-791 1791:792-799 1799:800-827 1827:828-966 1966:967-1001 2001:1002-1043] [-1, 1022, 1613, 2485, 1791, 1799, 1827, 1966, 2001, -2]	AGTACGTTGAGGGGTGGGAACTAGATTTCTCCTTTATAAATCACAAACCCAGCCCATTAGCATCACTTCACCTTCAATATTTTTCATCAAAACCACTAAACGAGTAACTTCACAATTCATTTGAGAAAGAAAACGAGAGAGAGCAAAAATGGTTGTAGAAGACACCCCCAAATCCATCATCACCGACGATCAAATCACAACAAACCCTAATCGCGTTATCGAAGACGACAACAATCTTGAAGAAGGAGAGATCCTCGATGAAGACGATTCCTCCGCCACTTCCAAACCCGTCGTCCACCAACCTCACCTCCTCGAGAATTCTTGGACTTTCTGGTTTGATACCCCCGCAGCAAAATCCAAACAAGCCGCTTGGGGTAGCTCAATGCGACCCATCTACAC…	634.578	577.193	805.761	686.932	695.005	648.255	78.69	66.24	100.81	91.53	86.61	87.33	674.621	-0.00858816	0.973421	0.983022	DOWN	[GO:0005737:cytoplasm][GO:0003743:translation initiation factor activity]	[ko03013:RNA transport][ko04066:HIF-1 signaling pathway][ko04150:mTOR signaling pathway][ko04151:PI3K-Akt signaling pathway]	Rsa1.0_00156.1_g00008.1:Raphanus sativus|C3H|C3H family protein	AHV79358.1:eukaryotic translation initiation factor 4E [Pisum sativum] >AHV79360.1 eukaryotic translation initiation factor 4E [Pisum sativum] >AHV79362.1 eukaryotic translation initiation factor 4E [Pisum sativum] >AHV79363.1 eukaryotic translation initiation factor 4E [Pisum sativum] >AHV79364.1 eukaryotic translation initiation factor 4E [Pisum sativum] >AHV79365.1 eukaryotic translation initi…	gi|48431256|gb|AY423375.2|:Pisum sativum cultivar JI2009 eukaryotic translation initiation factor 4E (SBM-1) mRNA, SBM-1-susceptible allele, complete cds	X4Y7X3|X4Y7X3_PEA:Eukaryotic translation initiation factor 4E;OS=Pisum sativum;|GO:0005737,|GO:0003743,
TRINITY_DN18605_c0_g1_i1	en=563 path=[2257:0-132 1613:133-286 2485:287-310 1791:311-318 2119:319-346 1827:347-485 1966:486-520 2001:521-562] [-1, 2257, 1613, 2485, 1791, 2119, 1827, 1966, 2001, -2]	CTGATACCAGTTGGTTATACACGGTATGATTTTGAATCTGTGTTGAGTGTATTGGTTTTGATTGTTTGTTGTGAAAGATTGGTTATTCTTTTTTTTTCTTGTTAACTGAAGTTGTTGGCAATGATTGGAGAACAATTTGATCATGGAGATGAAATTTGCGGAGCGGTTGTGAATGTAAGGGGTAGGGCTGAGAAGATTTCTATTTGGACTAAGAATGCTTCAAATGAAGCTGCTCAGGTGAGCATTGGAAAACAGTGGAAGGAGTTTCTTGATTATAATGAGACCATTGGCTTTATATTTCATGATGATGCAAGGAAACTCGACAGAAATGCTAAAAACAAATATGTTGTGTGAACTGTATTGCGTTCTTACATGGTAGCAAACTAGCAATTGCATGAG…	76.3958	89.8744	111.567	0.776194	1.16808	0.856347	21.11	22.8	30.79	0.28	0.38	0.31	46.773	6.67238	2.58609e-12	1.23981e-10	UP	[GO:0005737:cytoplasm][GO:0003743:translation initiation factor activity]	[ko03013:RNA transport][ko04066:HIF-1 signaling pathway][ko04150:mTOR signaling pathway][ko04151:PI3K-Akt signaling pathway]	Rsa1.0_00156.1_g00008.1:Raphanus sativus|C3H|C3H family protein	AHV79422.1:eukaryotic translation initiation factor 4E [Pisum sativum]	gi|48431260|gb|AY611425.1|:Pisum sativum cultivar PI269818 eukaryotic translation initiation factor 4E (sbm-1) mRNA, sbm-1-resistant-2 allele, complete cds	X4XYR3|X4XYR3_PEA:Eukaryotic translation initiation factor 4E;OS=Pisum sativum;|GO:0005737,|GO:0003743,
TRINITY_DN17435_c0_g1_i2	en=323 path=[2655:0-69 2194:70-155 2490:156-196 2321:197-207 2569:208-245 2372:246-271 2871:272-295 2422:296-322] [-1, 2655, 2194, 2490, 2321, 2569, 2372, 2871, 2422, -2]	CACAAAATCATTAACAAGGATATGAACATCCGGCATTTTGGTTCCAACCTGGATCTTGGCCTTGACGTTGTCGATGGTGTCGCTGCTCTCAACCTCGAGAGTGATGGTTTTTCCGGTTAAAGTCTTGACGAAGATCTGCATGTTGTTCCTCTTCTCATGGTTTTTGACGCAGTGAGAGCCCGAGAGAAAGAGGGACGCGAGAGGTGAAGAGAGAGACTGTGTTTGTGTTTAGTTTGAGTGACGAGGACACGGTGTGTGAGGGTATTTGAAGCAACTAGCCTGTAGCGGGATTCCGTTCGAGTACTCTTTTTCCATTTGTGTCG	0	1.99721	0	0	0	0	0	1.26	0	0	0	0.49	0.332868	1.98873	0.622926	0.915571	UP	-	-	Achn077281:Actinidia chinensis|MYB_related|MYB_related family protein	AHN15446.1:polyubiquitin, partial [Citrus sp. 'monstruosa']	gi|1590549537|ref|XM_028388296.1|:PREDICTED: Glycine soja ubiquitin-NEDD8-like protein RUB2 (LOC114422094), mRNA	X2G9N0|X2G9N0_9ROSI:Polyubiquitin;OS=Citrus sp. 'monstruosa'.;
TRINITY_DN29351_c0_g2_i1	en=1131 path=[1307:0-166 6351:167-190 1475:191-385 1670:386-400 1685:401-409 1694:410-424 1709:425-595 6352:596-619 1904:620-674 6357:675-698 1983:699-751 6353:752-775 2060:776-814 2099:815-829 2114:830-880 2165:881-898 4765:899-922 2207:923-925 2210:926-931 2216:932-943 2228:944-955 2240:956-967 2252:968-985 2270:986-990 2275:991-1029 2314:1030-1031 2316:1032-1049 2334:1050-1073 2358:1074-1078 5…	GTCGACTGTGGATTCAAATTCGTTGGGTAACAGATAAAATTCTCAATCGCCACACCTAAATTCCATAAAACCCATGGGCTTACCCGAATAAAACCCAACAAAAAAGAGCGCGTACTATATATTATAACCAAAACCCTAGTTACTCTTCACCCATTTCCTCCTCCATTTTCGCCGCACGGTAGATAGAGTCCTCGGAGGTTAGTCGGAATGGGTAGGGTTATCAGAGCACAACGTAAGGGTGCGGGATCAATCTTCAAATCCCACACCCACCACCGCAAAGGACCCGCAAGATTCCGCAGTCTCGATTTCGGCGAAAGAAACGGTTATCTCAAGGGAGTAATCACCGACATCATCCACGACCCCGGTCGCGGTGCACCTCTTGCCAAGGTCACTTTCCGT…	225.491	193.729	675.123	459.507	203.245	334.832	25.43	20.22	76.77	55.63	23.03	41.01	348.654	0.133421	0.853771	0.927029	UP	[GO:0005840:ribosome][GO:0003735:structural constituent of ribosome][GO:0006412:translation]	[ko03010:Ribosome]	Csa04g009800.1:Camelina sativa|M-type_MADS|M-type_MADS family protein	GAU13208.1:hypothetical protein TSUD_234140 [Trifolium subterraneum]	gi|1535902119|ref|XM_004512068.3|:PREDICTED: Cicer arietinum 60S ribosomal protein L8-3 (LOC101499226), mRNA	W9T0U7|W9T0U7_9ROSA:60S ribosomal protein L8;OS=Morus notabilis.;|GO:0005840,|GO:0003735,|GO:0006412,
TRINITY_DN33911_c0_g1_i5	en=2830 path=[10889:0-54 21:55-234 201:235-246 213:247-267 234:268-301 268:302-328 295:329-371 338:372-402 369:403-513 480:514-546 513:547-567 8967:568-591 558:592-618 585:619-674 641:675-681 648:682-685 652:686-720 687:721-763 10975:764-787 754:788-790 6907:791-900 10982:901-924 7041:925-954 921:955-974 10203:975-978 10207:979-998 965:999-1002 969:1003-1072 10979:1073-1096 1063:1097-1110 7589:11…	CTGCTACATTATCCACTGTTTCAATTTGAAGGTTAAAATTAGAAAGTAAATGAACTCTTTTCTACTATGTTTTAAATCATCTATTAAGAAAAACATTCCCATGAATGCCACCTACAAGTCTACAACTACAAGTTACATGTTGACATTTTCCCTGAAACAGGAAACATAGAGGCTGAAGAAAAGTGGCAAGATCAGCCAGAAGACCACTAGTGCAGAAATGTATTGACTCCAATTCTGTAATTTAGCCTTGAGCCCAGACTTTGAATCCACCATATTCTTCAGCAGCCTCCTTAAGCAATGTGGTGTTTTCCAATTAAACTCTATAAGGCATCACAAAGCACAGTTACAACAAACAAGTCACAACAAAGTTGTCGCCACCCAATCAATATCTTCTAGGAT…	2.46438	0	1.90713	3.10478	1.16808	2.56904	0.1	0	0.08	0.14	0.05	0.11	1.8689	-0.704993	0.614215	0.915571	DOWN	-	-	-	XP_004495010.1:PREDICTED: pentatricopeptide repeatcontaining protein At3g53700, chloroplastic [Cicer arietinum]	gi|1379600525|ref|XM_013612891.2|:PREDICTED: Medicago truncatula pentatricopeptide repeat-containing protein At3g53700, chloroplastic (LOC25484125), mRNA	W9SX94|W9SX94_9ROSA:Uncharacterized protein;OS=Morus notabilis.;
TRINITY_DN1065_c0_g1_i1	en=292 path=[270:0-95 563:96-119 367:120-291] [-1, 270, 563, 367, -2]	ACGTAGTTCAATAAAAAGTCGGGCTCTAAAGTTGAAGAGTGCAAACTAAAAGTTATTTATGTTGAACCTTCTCAACCATCATCCACAATTCAAGGAGGATCTGACGAATATTTTTCTCCTCGCTCATCTGTCTTTTCAGATCAGGCAAATGCGGTTATTTTGAAATTAACTGAGGAGAGGGATAATGCTATTGAGCAAAATAAAAGGCTTGAGCAAGAATTGGAGCTTTTGAGAAGTGAGGCCAGCAAAGACTATCATATAAAATAGTGTGTGATGAGAAGAGACACATGCG	2.46438	0	0	0	2.33615	1.71269	2.08	0	0	0	1.95	1.58	1.08554	-0.750838	0.776685	0.925535	DOWN	[GO:0005789:endoplasmic reticulum membrane][GO:0016021:integral component of membrane]	-	-	GAU25694.1:hypothetical protein TSUD_266210, partial [Trifolium subterraneum]	-	W9SUZ0|W9SUZ0_9ROSA:Vesicle-associated protein 1-2;OS=Morus notabilis.;|GO:0005789,GO:0016021,
TRINITY_DN51761_c0_g1_i1	en=294 path=[272:0-293] [-1, 272, -2]	CGCTAGTAGCTTTCTTCGCATGCTTGAGCGCATTAATAGAATACATATAAAATAAAAAATGAACTTAAGTTTTCAATAAGGCTCGCGTAGGGGCGCTCACGTTTTTTGGCTTACCTAAAATCTAAGATTTTTAAGTTGGTAAAGACCCACCCCTTGTTTCAGTCAGAATGAGTCCCCGGGACCCCGGGACATTGGCTTCCGCCAACAGTGGACTATTAAGGATCGCATCCCGCGCATATTCTACATTATAGCCTGCAACTGATTCAGCTTCCGCTTCTGGGAGATCAAACGGAG	0	0	0	0.776194	0	0	0	0	0	0.73	0	0	0.129366	-0.763224	0.851627	0.925535	DOWN	[GO:0016020:membrane][GO:0055114:oxidation-reduction process]	-	-	XP_010112427.1:putative mitochondrial protein [Morus notabilis] >EXC33548.1 putative mitochondrial protein [Morus notabilis]	gi|1000232617|gb|KT971339.1|:Medicago truncatula mitochondrion, complete genome	W9SL15|W9SL15_9ROSA:Putative mitochondrial protein;OS=Morus notabilis.;|GO:0016020,|GO:0055114,
TRINITY_DN17984_c0_g1_i1	en=507 path=[2004:0-57 217:58-66 226:67-152 2064:153-176 336:177-506] [-1, 2004, 217, 226, 2064, 336, -2]	GTCTAAGCAAAACAATCGATTGTCAGAAACTATCTCAAGAAGCATGCAGCCATGCAGCACAAAACGAAAGGCTACCAGTACAAATAGGCGTACAAGTTCTTTACTACGAGCAAATAAGGCTTCGAAACGCGATGAACGGAGGACACAATCAAATCATGTTCGGTGGAAATCATGGCCAGTTTCCTCAAAGATCAGGGAGTGGAATAGGCAGTGGAGCAATTTCACCGAGAGATAACTACGCATCGGTAAGACGAGAGAATAGAGAGTTGAAGCTTGAAGTAACAAGAATGAGAATGAGGTTGAATGATTTGGAGAAAGATCATGTGTCTATGAAACAAGAGCTTGTGAAAACAGGTCCTGCACAGAAGTTTTTCAAATCATTTGCTAAAAAACTGAGCA…	4.92876	2.99581	3.81425	0	2.33615	1.71269	1.57	0.88	1.22	0	0.74	0.59	2.63128	1.61131	0.203519	0.567191	UP	-	-	LPERR12G15710.1:Leersia perrieri|MYB|MYB family protein	GAU42547.1:hypothetical protein TSUD_341730 [Trifolium subterraneum]	gi|1379654027|ref|XM_024771219.1|:PREDICTED: Medicago truncatula BTB/POZ domain-containing protein At1g03010 (LOC11442028), mRNA	W9SJF6|W9SJF6_9ROSA:BTB/POZ domain-containing protein;OS=Morus notabilis.;
TRINITY_DN1589_c0_g1_i1	en=202 path=[1:0-201] [-1, 1, -2]	TTCTAGATTCTAGAAAATGGGAAGACAACCATGTTGTGATAAGGTTGGTTTGAAGAGAGGACCCTGGACTATTGAGGAAGATCATAAGCTTGTGAGTTTTATCCTTAATAATGGGATTCATTGTTGGAGAGTGGTTCCTAAACTTGCAGGTCTTTTAAGATGTGGAAAAAGTTGTAGATTGAGATGGATTAATTATCTTAGG	0	0	0	0	0	0.856347	0	0	0	0	0	2.19	0.142725	-0.763224	0.851627	0.925535	DOWN	[GO:0003677:DNA binding]	-	XP_004491748.1:Cicer arietinum|MYB|MYB family protein	XP_004491748.1:PREDICTED: mybrelated protein 315 [Cicer arietinum]	gi|1535867522|ref|XM_004491691.3|:PREDICTED: Cicer arietinum myb-related protein 315 (LOC101508189), mRNA	W9SIZ5|W9SIZ5_9ROSA:Myb-related protein 315;OS=Morus notabilis.;|GO:0003677,
TRINITY_DN43460_c0_g1_i1	en=350 path=[328:0-349] [-1, 328, -2]	GGATGAGGCTAAACCTCAGGTGTGTGATACCCGGCAGGGGTTGCATGTGCGGTGTTGTGGGCCCCTCCTTGTCATGTCTGCCGGCATGGCGCAGTGAGGTGCGGGCATATAGACGAACCAGTGTGGATGCTGGACCGTAGAGGGTGAGAGTCCCGTAGTCGAAATGTGTTCCGCCGCTGTTGGAGGGTTGCCCGAGTAGCACGGGGCCCGAGGAATCCCGTGTGAATCTGCCAGGACCACCTGGTAAGCCTGAATACTACCTGTTGACCGATAGCGGATCAGTACCGTGAGGGAATGGTGAAAAGTACCCCGGGAGGGGAGTGAAATAGTACCTGAAACCATGTGCCTAC	0	0.998604	1.90713	0	0	1.71269	0	0.54	1.13	0	0	1.09	0.769738	0.757891	0.774299	0.925535	UP	-	-	-	XP_010104771.1:hypothetical protein L484_018823 [Morus notabilis] >EXC01912.1 hypothetical protein L484_018823 [Morus notabilis]	gi|1712832621|gb|CP042169.1|:Micrococcus sp. KBS0714 chromosome, complete genome	W9SE34|W9SE34_9ROSA:Uncharacterized protein;OS=Morus notabilis.;
TRINITY_DN20705_c0_g1_i1	en=579 path=[1947:0-152 2077:153-178 2103:179-180 1243:181-341 2289:342-365 1428:366-578] [-1, 1947, 2077, 2103, 1243, 2289, 1428, -2]	GCCAATTTTATTGCTTAGTAAATGATTGTCTTACTTGGAGTTGTCTTCCTCCTCTTGTTCTTGTAAAGGACAAACTTGAGTTGGAAGTTATTTTACTTTCTCTATGATTCTGCCACTGAGATTATCATTCTTGGTTATTGATTGTTTGCTATTGACCAGGTCTCCTTCAACTTCTCGAATCCGCGCCAAGATGCTGTATGCCACAACTAAAGAAAGGTTTAGACGCGAGCTAGATGGTGTCCATTATGAAATCCAGGCTACTGATCCCACAGAAATGGATCTTGAAGTGCTGAGGGACCGAGCACATTGAGACTTTAATAAAGTTAATGATGTTCTCCTCAAAATCGTTTACTTTTAATGAATTATCTGTCCTTGCTTTATAAGTTACAAAACCCATCT…	0	0.998604	22.8855	0	1.16808	5.99443	0	0.47	6.11	0	0.56	1.78	5.17444	1.73887	0.45313	0.857042	UP	[GO:0015629:actin cytoskeleton][GO:0016021:integral component of membrane][GO:0030042:actin filament depolymerization]	[ko04810:Regulation of actin cytoskeleton]	mrna26696.1-v1.0-hybrid:Fragaria vesca|bHLH|bHLH family protein	XP_010104736.1:Actindepolymerizing factor [Morus notabilis] >EXC01786.1 Actindepolymerizing factor [Morus notabilis]	gi|1682378393|gb|CP039333.1|:Cicer arietinum chromosome Ca3	W9SE02|W9SE02_9ROSA:Actin-depolymerizing factor;OS=Morus notabilis.;|GO:0015629,GO:0016021,|GO:0030042,
TRINITY_DN32269_c1_g1_i3	en=852 path=[2933:0-232 6801:233-256 3167:257-301 6799:302-325 3236:326-343 6800:344-367 3278:368-453 3364:454-468 3379:469-704 6319:705-796 3636:797-823 3663:824-829 6157:830-851] [-1, 2933, 6801, 3167, 6799, 3236, 6800, 3278, 3364, 3379, 6319, 3636, 3663, 6157, -2]	TGCTTCTTCCACGGTCACAGCTTTTTCTAACTTACGCGGGATCTCACACTTGCGCTGGTTAATCTCTCTCCCCCCCTCTCTCTCTCTCTCTCTCTCGTGTACAGTTATTTCTTCTACGTCGTCGTTTCAAGGTTTCACCGATCCAATCTTCGTCACCGATTCTGAAGAATCGAACTCGAGCGAAGAATTCAAGGTTTCAAGAAATTGGCGAAGAACAACTACGAATACCGCTAGTGCTGAATTCGAATTTCGAATCCTAAGCTCTTTCGTAACAATTTCGTGGAATAAAAGATCAAAGAACACTGCAGTGGAACCGCTGGTTCCATGATCTTCCGTCTCCGGTAACGGCGATGATTTATAAGGTCATTTAGCTTGCAATCGATCTCACCGAAGCGAAAA…	11.0897	11.9833	8.58207	10.0905	8.17653	7.70713	1.92	1.85	1.4	1.75	1.31	1.35	9.60487	0.274817	0.639556	0.920309	UP	[GO:0008289:lipid binding]	-	-	GAU48298.1:hypothetical protein TSUD_236680 [Trifolium subterraneum]	gi|1535898706|ref|XM_004512364.3|:PREDICTED: Cicer arietinum protein ENHANCED DISEASE RESISTANCE 2 (LOC101490237), transcript variant X2, mRNA	W9SD85|W9SD85_9ROSA:Uncharacterized protein;OS=Morus notabilis.;|GO:0008289,
TRINITY_DN53330_c0_g1_i1	en=1059 path=[1:0-1058] [-1, 1, -2]	CAAAAGTCAGTATTGCTAAACTGAGTTAAATGTCAACTTTTTATTGATTTGAAGGCATAGATGACAAGCATAAAATTCTGGACTACAATCATCTCAATATGATTTGTCATGCTGGACGAGATTGTGTGTGCAATTTCAATGGGAATTCTACCATCATCTTTAGTTCCTTTAGAACTATATAAATCCATAGGTCTTCCAAATTCCACTGGTTACTGCTCTAAGCTTGGCTTTCGAAGTAATGCGCTATTTATTTTTGGAAACCAGACTTTGTTTCTTGCATCTCCAACTTACCAAGTTTCTCTACACATAGGCACACTAACCTAAAGCAGACTTCCTATCTTTTGCAGAATCCGCCCAGTCTACATTAGTAAAAATAGTCACATTCTTAACTATGTTTTT…	0	0	0	29.4954	24.5296	11.1325	0	0	0	3.86	3	1.47	10.8596	-6.80634	6.18484e-06	7.83659e-05	DOWN	[GO:0000123:histone acetyltransferase complex][GO:0016301:kinase activity][GO:0003676:nucleic acid binding][GO:0015074:DNA integration][GO:0016573:histone acetylation]	-	Sopen06g019750.1:Solanum pennellii|M-type_MADS|M-type_MADS family protein	GAU48207.1:hypothetical protein TSUD_304870 [Trifolium subterraneum]	gi|224922991|gb|AC235227.1|:Glycine max strain Williams 82 clone GM_WBb0025G03, complete sequence	W9SCZ3|W9SCZ3_9ROSA:Retrovirus-related Pol polyprotein from transposon TNT 1-94;OS=Morus notabilis.;|GO:0000123,|GO:0016301,GO:0003676,|GO:0015074,GO:0016573,
TRINITY_DN15469_c0_g1_i1	en=698 path=[1:0-143 1423:144-167 146:168-556 1424:557-580 559:581-697] [-1, 1, 1423, 146, 1424, 559, -2]	CTCGTTAGCTTGAAAATTATACAGTAGTCCATAACATTTACGATCATGAATTGAGCAATATACTAATTTTACTAATCTTGTAGTAAAAAGAGCATTATACTAATATAAAGAATTGAAACTCTGACTTGAGTATTATACTAATCTCTCTAACATATCAAAATACATTTTTTCATGTGCATGGAACCTTAAAATGCCATGAATCAAACAATTATTAGTCTCCCTTTTCTCTGATTCATTCTCATCTTTCACTTTGAGTTGGCTCCATCTTGAGTAAAAAATTGAGTATCAAAACTGAACAGTACAATACCACTGTTTTTCAATTTATGGCATTCATTAATACCCTTTGTTTCCACGAATCCTTGCTCTCATATCAACCTGGCCTCTTTTGCAATTGAAATA…	0	0.998604	0	0.776194	0	0	0	0.19	0	0.17	0	0	0.2958	0.198557	0.96119	0.975157	UP	-	-	-	XP_018838938.1:PREDICTED: cytochrome c oxidase assembly factor 5 [Juglans regia] >XP_018838939.1 PREDICTED: cytochrome c oxidase assembly factor 5 [Juglans regia] >XP_018838940.1 PREDICTED: cytochrome c oxidase assembly factor 5 [Juglans regia] >XP_018838941.1 PREDICTED: cytochrome c oxidase assembly factor 5 [Juglans regia] >XP_018838942.1 PREDICTED: cytochrome c oxidase assembly factor 5 [Jugla…	gi|1535859831|ref|XM_004488967.3|:PREDICTED: Cicer arietinum cytochrome c oxidase assembly factor 5 (LOC101495930), mRNA	W9SBN7|W9SBN7_9ROSA:Uncharacterized protein;OS=Morus notabilis.;
TRINITY_DN25742_c0_g2_i1	en=1079 path=[1:0-86 65:87-176 4538:177-200 179:201-228 207:229-257 236:258-268 3805:269-313 291:314-358 3931:359-394 372:395-415 4542:416-439 417:440-496 4540:497-520 498:521-595 573:596-610 588:611-718 696:719-733 711:734-964 4217:965-991 969:992-1078] [-1, 1, 65, 4538, 179, 207, 236, 3805, 291, 3931, 372, 4542, 417, 4540, 498, 573, 588, 696, 711, 4217, 969, -2]	TTTTTTTTAAAGCAATCATATTTTATAAGAGATTTCCATTAACTGCTCATGATTATATCATCCGGAAAATCAGTTAAGTGTTTATTTTCATCAGCCTCCTTCAACAAAGGCAAGTTGGTAAATCACCAACCAAAGAGGTCTTAAAACCAATGGTAAAACACAAACTAACAAATAGGTGTAATATAAAGTTAGCAATAAATAAGTTCATACTTGTAAAACAAAGTCTAAACCAATAAAAAAAGGAGGCTAGTTAGCACTTCACGCAGTTTCAGCAGACTACTCGATAATGAGGGTGCCGGTTTCCTTTGAATTTCTGGGTATGCTGCTCATTTCTTGGTTTTCTTTGGCGCTTGAGCAGGTTGGGGTGTTGCAGCAGGTGGAGCAGTAGGTGCTGGTTGC…	1.23219	0	3.81425	3.10478	2.33615	3.42539	0.15	0	0.46	0.4	0.28	0.44	2.31879	-0.799319	0.553041	0.905847	DOWN	[GO:0022625:cytosolic large ribosomal subunit][GO:0003735:structural constituent of ribosome][GO:0006412:translation]	[ko03010:Ribosome]	-	XP_010103417.1:60S ribosomal protein L192 [Morus notabilis] >EXB95736.1 60S ribosomal protein L192 [Morus notabilis]	gi|1535865645|ref|XM_004489050.3|:PREDICTED: Cicer arietinum 60S ribosomal protein L19-1 (LOC101497468), mRNA	W9SA46|W9SA46_9ROSA:Ribosomal protein L19;OS=Morus notabilis.;|GO:0022625,|GO:0003735,|GO:0006412,
TRINITY_DN12937_c0_g1_i1	en=692 path=[1:0-115 94:116-134 113:135-147 126:148-158 137:159-211 190:212-691] [-1, 1, 94, 113, 126, 137, 190, -2]	TTCCGATCTTACATTTTCAAATCATTCTTTTTCAGTTTCTGCACCCCCTTTCTTTTACTCTTACTTACACACACCCTCCCCACCAGATAGATGGAATTCAGTTCTGCACAATGTGCACCCTCCCGCAGACAAAGAATGCACCCCACGACGACCACTCGCCGCAGCTCCGGCGACAACGCCGCCGAAATCAAACACGACTGGATCTCCGAAGCAGTAAACGGTGGTTCTCTTGGCCACGTGGACCTTAACACCGGAACCAACGGCTGGACCTCCCCTCCAGGCAACCTCTTCGCCCTCCGCTCCAACAATTACTTCACAAAACGACAAAAATCTCCCGCCGGCGAATATCTCCTTTCCCCCGCCGGCATGGACTGGCTCAAATCCACCACTAAACTCGAT…	46.8233	26.9623	12.3963	0	1.16808	0	9.67	5.15	2.58	0	0.24	0	14.5583	6.44235	1.66641e-05	0.000193513	UP	-	-	Zmw_sc03668.1.g00100.1:Zoysia matrella|HD-ZIP|HD-ZIP family protein	GAU17677.1:hypothetical protein TSUD_07390 [Trifolium subterraneum]	gi|1540555923|ref|XM_027477509.1|:PREDICTED: Abrus precatorius protein ENHANCED DISEASE RESISTANCE 2-like (LOC113848120), mRNA	W9S9Y9|W9S9Y9_9ROSA:Uncharacterized protein;OS=Morus notabilis.;
TRINITY_DN33494_c0_g1_i2	en=448 path=[8041:0-90 5852:91-104 7015:105-152 7063:153-153 7064:154-291 6053:292-322 10926:323-346 6108:347-372 6134:373-447] [-1, 8041, 5852, 7015, 7063, 7064, 6053, 10926, 6108, 6134, -2]	GCTGAGTTTTAAGGTTCATGGTACAGTAGTGGGTCCATTATCAACTGAATTGTTTTGACTGTCCCTGCTGCTTTTCTGTAGGAAATCAGTAAATCTCTTATCATGTCGCCACTAACAGTGCCGCGAACAAGATCATGCCATGTTTTGTATAAATTTTGTATAAGTTCCTGCCTGTGAGATGGAGCACACACAAAGTCAGCATATTTTGTCACTTCAGGTCAATCTTGGGATGCTACAACAGTTGCTATCGAGGGGCTAGTGTCTTCTTTGTTTTCAGGATGCGTAACATCTGCTCCAAAAATTATGGTCGGTATGTCGCTAACTAATGGTATTCTGTAGCTAACAGCATCTAGAAGAACAGTGTTTCTACCTCCCATCTTCACATTTATCTTAAGAGAC…	0	0	0	0	0	6.85078	0	0	0	0	0	2.91	1.1418	-3.56167	0.36634	0.785964	DOWN	[GO:0003676:nucleic acid binding]	-	GSMUA_Achr6P04510_001:Musa acuminata|GATA|GATA family protein	GAU15525.1:hypothetical protein TSUD_45620, partial [Trifolium subterraneum]	gi|1379604557|ref|XR_003006747.1|:PREDICTED: Medicago truncatula protein argonaute 10 (LOC25485122), transcript variant X4, misc_RNA	W9S8E0|W9S8E0_9ROSA:Protein argonaute 10;OS=Morus notabilis.;|GO:0003676,
TRINITY_DN34273_c1_g5_i5	en=1448 path=[8491:0-45 18705:46-69 8538:70-92 8561:93-194 8663:195-199 22281:200-223 8692:224-226 8695:227-268 8737:269-313 8782:314-348 22260:349-372 8841:373-380 8849:381-391 22263:392-415 8884:416-426 8895:427-434 8903:435-452 8921:453-458 8927:459-472 8941:473-494 8963:495-509 8978:510-538 9007:539-569 9038:570-623 9092:624-668 22277:669-692 9161:693-740 22280:741-764 9233:765-769 9238:770-7…	TGTCCTCACACTGGTGAGATCTTAGGAGCTCCAAGAGAACCTCTACAGCACCAGTTTCAGCCATTGCTTCTGCGACTGCGCTAGTTCCATCATCACTTTCCAATACAAGAAGAGCACTTAATGCACTACTAACCGTGGTCTCTGATCCAGATTGAAGCAATCTTACCAAAACAGCAACGGGAATTTCCAAGTAGAATTCAGAACTGAATTGCAGAATACTTGCCAAAACAGAGGCAGCAGACTCCCATAAAGTATGAGGAATGGAAGGGTCAGCTTGCAATATCACTTTAGAAATTTCAATAACTCCACCCTCTTTTGCAATTTCATTTGGCCATACAATTGCAATACTGACAAGGGCCTTTAAAGCTCTCTGCTGCAATATTTGTATGCCAGAACCAA…	7.39315	3.99442	2.86069	27.943	26.8657	20.5523	0.68	0.34	0.28	2.61	2.35	1.95	14.9349	-2.43923	0.000177458	0.0016477	DOWN	-	-	-	XP_004502452.1:PREDICTED: uncharacterized protein LOC101501926 isoform X1 [Cicer arietinum] >XP_012571859.1 PREDICTED: uncharacterized protein LOC101501926 isoform X1 [Cicer arietinum]	gi|1321298214|gb|MG561958.1|:Vicia faba cellulose synthase interactive protein 1 (CSI1) mRNA, complete cds	W9S093|W9S093_9ROSA:U-box domain-containing protein 13;OS=Morus notabilis.;
TRINITY_DN34273_c1_g5_i4	en=801 path=[19607:0-124 8663:125-129 22281:130-153 8692:154-156 8695:157-198 8737:199-243 8782:244-278 22260:279-302 8841:303-310 8849:311-321 22263:322-345 8884:346-356 8895:357-364 8903:365-382 8921:383-388 8927:389-402 8941:403-424 8963:425-439 8978:440-468 9007:469-499 9038:500-553 9092:554-598 22277:599-622 9161:623-670 22280:671-694 9233:695-699 9238:700-717 19359:718-741 9280:742-800] [-1…	CGGCATTAACCCTCGACGTTCCATCTGCAGCAGCACCTGCTCAATCACTTGCCATTGAAACTCCTGGAATATCACCCTCTCCTATGAAAGAGCAAGCAAAATAGCAACGGGAATTTCCAAGTAGAATTCAGAACTGAATTGCAGAATACTTGCCAAAACAGAGGCAGCAGACTCCCATAAAGTATGAGGAATGGAAGGGTCAGCTTGCAATATCACTTTAGAAATTTCAATAACTCCACCCTCTTTTGCAATTTCATTTGGCCATACAATTGCAATACTGACAAGGGCCTTTAAAGCTCTCTGCTGCAATATTTGTATGCCAGAACCAAGAACTCGCACAAGAGGGCCAATTACTTGCTGTGTCACTGGGTCCTTCTGAAGGTGTTCTTCCAAAAGTAG…	9.85753	5.99163	9.53563	1.55239	0	0.856347	1.79	1.07	1.77	0.3	0	0.16	4.63225	3.26221	0.00482111	0.0306251	UP	-	-	-	XP_004502452.1:PREDICTED: uncharacterized protein LOC101501926 isoform X1 [Cicer arietinum] >XP_012571859.1 PREDICTED: uncharacterized protein LOC101501926 isoform X1 [Cicer arietinum]	gi|1321298214|gb|MG561958.1|:Vicia faba cellulose synthase interactive protein 1 (CSI1) mRNA, complete cds	W9S093|W9S093_9ROSA:U-box domain-containing protein 13;OS=Morus notabilis.;
TRINITY_DN35179_c0_g1_i1	en=281 path=[259:0-280] [-1, 259, -2]	ATTCCTTTGATGAGTTCATCCAGAACACAATGCAGGAAATCGTTGATGAATCTGCTGACATTGAAATTCGACCTGAGTCACAGCATAATCCAGGTCATCAATCCGATTTCGTGGAGACGATTTACAAGATAAGTTTTGGCCAGATTTACTTGAGTAAACCGATGATGACAGAATCTGATGGAGGAACTGCTACCTTGTTTCCTAAGGCAGCTAGGTTAAGGAACCTTACTTATTCAGCCCCTTTGTATGTTGATGTTTCTAAGAGGGTCATTAAGAAAGGG	1.23219	0	1.90713	0	0	0.856347	1.13	0	1.78	0	0	0.86	0.665944	1.66785	0.531214	0.896756	UP	[GO:0003677:DNA binding][GO:0003899:DNA-directed 5'-3' RNA polymerase activity][GO:0032549:ribonucleoside binding][GO:0006351:transcription, DNA-templated]	[ko00230:Purine metabolism][ko00240:Pyrimidine metabolism][ko03020:RNA polymerase]	-	GAU20657.1:hypothetical protein TSUD_230710 [Trifolium subterraneum]	gi|1535876690|ref|XM_004499160.3|:PREDICTED: Cicer arietinum DNA-directed RNA polymerase II subunit RPB2 (LOC101504170), mRNA	W9RYZ7|W9RYZ7_9ROSA:DNA-directed RNA polymerase subunit beta;OS=Morus notabilis.;|GO:0003677,GO:0003899,GO:0032549,|GO:0006351,
TRINITY_DN33771_c0_g4_i1	en=373 path=[1960:0-94 21289:95-218 21413:219-284 21479:285-372] [1960, 21289, 21413, 21479, -2]	AAGAAACTCCAGGATGGAGAGTTCATTATTCAAGCAACTAAGGATTGTGTTTCTAAGACATTGAAAAGACTAGAAGAGAAGATTCATGGTCGTGTAAGCCCAGTGTCACATTGGCTTTTTACTTATACTGTAATTAATATGGAAATGACAAGGATGCTATTACTGTTTCAGTTAGAAGTTTAATAAGTTCCACACAACAATAAACCACGAAGCCCTATTATTATTTTTTTTGGTCAAGTAGTTTAGTGGCTGGAATTTCACCCTTTAAAGATGAATAGTGTCGTAGGTTTGAACCTGCACCCCTGCACCTGATGTCCTTGCACAGCTACCAACTGAGCTGGCTTAACGGGACATCACGAAGCCCTATTCTATG	3.69657	0	1.90713	0.776194	0	0.856347	1.93	0	1.01	0.45	0	0.49	1.20604	1.67308	0.400123	0.817505	UP	-	-	-	XP_021691924.1:ARM REPEAT PROTEIN INTERACTING WITH ABF2like [Hevea brasiliensis]	gi|66351699|emb|CR932964.2|:Medicago truncatula chromosome 5 clone mte1-60l18, COMPLETE SEQUENCE	W9RYB6|W9RYB6_9ROSA:Arm repeat protein interacting with abf2;OS=Morus notabilis.;
TRINITY_DN34035_c0_g2_i5	en=814 path=[6837:0-141 10481:142-147 10487:148-162 7044:163-171 7053:172-185 7067:186-190 7072:191-193 7075:194-263 7145:264-267 7149:268-309 7191:310-335 7217:336-369 7251:370-396 7278:397-399 7281:400-423 7305:424-437 7319:438-444 7326:445-503 7385:504-523 7405:524-562 7444:563-584 7466:585-595 7477:596-613 7495:614-646 7528:647-668 17330:669-692 7574:693-709 7591:710-789 7671:790-813] [-1, 68…	TATCTCTCTCTCTCTAACATTGCATCTCTCTTCTCTCAACACTGTTTCTTTTTATTAATTAATTCTTTTTTTTGTTTAGATTTTTCTAATTTCATTTCCAGAAAGTGACGTTTCGCTTTTTCTCAGCTCGCGGTTTGGATGTTTGTCAGAAAGGTTGTATTACTGCGGTGAAGATCTTAGAGAAAGGAGTGATAATCGGTGTTTAATACTAAATCTGCGCCTGTTATATTGGACTTGTCTATTGTTTGAGTATATTTTAGTTACTGGTTAAGTTAAGCCTGGCTTTCGATAGCTACCTTGATTCGAGTCACCAAGGGGGCATACCTCCCATGGCACCTTCTCGGGTGGCAGGAGGTTTAGCCCAATCTTCATCGAGTTCTGGAATTTTCTTTCAAGGAG…	253.831	196.725	143.988	86.9338	96.9503	75.3586	42.76	30.65	24.47	15.76	16.49	13.8	142.298	1.19754	0.00167275	0.0122775	UP	[GO:0003677:DNA binding]	-	-	GAU40160.1:hypothetical protein TSUD_292650, partial [Trifolium subterraneum]	gi|1535854606|ref|XM_004516113.3|:PREDICTED: Cicer arietinum probable transcriptional regulator SLK2 (LOC101502125), mRNA	W9RWW0|W9RWW0_9ROSA:Transcriptional corepressor SEUSS;OS=Morus notabilis.;|GO:0003677,
TRINITY_DN34035_c0_g2_i3	en=881 path=[6837:0-141 6956:142-188 17327:189-212 7027:213-229 7044:230-238 7053:239-252 7067:253-257 7072:258-260 7075:261-330 7145:331-334 7149:335-376 7191:377-402 7217:403-436 7251:437-463 7278:464-466 7281:467-490 7305:491-504 7319:505-511 7326:512-570 7385:571-590 7405:591-629 7444:630-651 7466:652-662 7477:663-680 7495:681-713 7528:714-735 17330:736-759 7574:760-776 7591:777-856 7671:857-…	TATCTCTCTCTCTCTAACATTGCATCTCTCTTCTCTCAACACTGTTTCTTTTTATTAATTAATTCTTTTTTTTGTTTAGATTTTTCTAATTTCATTTCCAGAAAGTGACGTTTCGCTTTTTCTCAGCTCGCGGTTTGGATGTGAGTTAGCTCCAAAACAATTCTGTTTCATGTTTTTCATGTTTTCAATCATTGCTGCCTGATCATGGTTTGTCAGAAAGGTTGTATTACTGCGGTGAAGATCTTAGAGAAAGGAGTGATAATCGGTGTTTAATACTAAATCTGCGCCTGTTATATTGGACTTGTCTATTGTTTGAGTATATTTTAGTTACTGGTTAAGTTAAGCCTGGCTTTCGATAGCTACCTTGATTCGAGTCACCAAGGGGGCATACCTCCCATG…	138.005	112.842	99.1706	105.562	85.2695	115.607	21.03	15.9	15.27	17.28	13.08	19.15	109.41	0.185836	0.565769	0.915571	UP	[GO:0003677:DNA binding]	-	-	GAU40160.1:hypothetical protein TSUD_292650, partial [Trifolium subterraneum]	gi|1535854606|ref|XM_004516113.3|:PREDICTED: Cicer arietinum probable transcriptional regulator SLK2 (LOC101502125), mRNA	W9RWW0|W9RWW0_9ROSA:Transcriptional corepressor SEUSS;OS=Morus notabilis.;|GO:0003677,
TRINITY_DN30450_c1_g1_i1	en=409 path=[478:0-43 3465:44-59 3993:60-73 529:74-76 532:77-83 539:84-100 556:101-121 3263:122-124 4293:125-349 3288:350-357 610:358-366 619:367-379 3001:380-408] [-1, 478, 3465, 3993, 529, 532, 539, 556, 3263, 4293, 3288, 610, 619, 3001]	GTTCAGGAGTTAACTATAGCAAGGGATATATATGAGCATGCTGTCGTCCTCAGTGTAAAAATCGAGGATCAAGATGCATTTGAAAGGGATTTCTTCCAGTTGAAACCTTATTATACAGATGCTCGGTAACTGATTCCACCCCTTTATTTACAAGTACATAATATTAAGTTTCTAATCTCGGATAGCTGAATTTAGAAATAAAACAATAGACATTATATGCCAAAAACGACACACTAGTAGTATCTGCATCAGAGTGCAGTGCTATATCCAACTCATCTACTTTCTTGTTGAGCTATTATAATTTATGGGGACTTTTCATATGTTGCAGCAATCGCCTTCCACAATCTCCTCAGGAGTACCCAATACTTGGTCTCAACCTGCTGAGACTACTTGTGCAGA…	2.46438	3.99442	3.81425	2.32858	2.33615	4.28174	1.1	1.64	1.72	1.14	1.03	2.14	3.20325	0.203525	0.830435	0.925535	UP	[GO:0005838:proteasome regulatory particle][GO:0006508:proteolysis]	[ko03050:Proteasome]	Achn177831:Actinidia chinensis|Nin-like|Nin-like family protein	XP_010107273.1:26S proteasome nonATPase regulatory subunit RPN12A [Morus notabilis] >EXC14467.1 26S proteasome nonATPase regulatory subunit RPN12A [Morus notabilis]	gi|1682379697|gb|CP039334.1|:Cicer arietinum chromosome Ca4	W9RWK4|W9RWK4_9ROSA:26S proteasome non-ATPase regulatory subunit RPN12A;OS=Morus notabilis.;|GO:0005838,|GO:0006508,
TRINITY_DN34242_c4_g6_i3	en=865 path=[5108:0-35 2829:36-59 2853:60-65 2859:66-86 2880:87-110 1864:111-116 1870:117-122 1876:123-124 1878:125-133 1887:134-140 4513:141-154 4527:155-164 1918:165-167 1921:168-175 4299:176-203 1974:204-205 7355:206-258 8579:259-282 7432:283-299 7449:300-300 1997:301-302 1999:303-312 2009:313-336 2033:337-359 3911:360-385 3937:386-403 2100:404-419 2116:420-443 2140:444-444 2141:445-456 2153:4…	AACAGAAGAAAACCAGAGGGACATTAGTGAAAGGAGTTAAATCCTAAACAAGAGTGCATTGCCATTCCAATAAGCCTACTCAGCCAACAAGCCTACTCAGCTTGCATTGCCATTCAAGGCCAAGTGCATCAGACCTGCGGCATGTCATGGTCTGTTATCCGTAAACATCATCCAAATATGCAGGAAGCAACAAATTTGATGAAGCCTACATAAGAAAGAAATATTAGCAAAATCATGGAGGAGATGAATCAAAGAAGAGCATTAGAGCATTGAAGATACCCGTAGTGAAGCTTGAGAAGGAAGCAGTGGAAGCCCTTAAACCCCAAAAACAAAGTCGACTGTATGTGCGTCAACTGCACTAAAAGGGTCATCAAGAAGATAGATATCTGCATCATTGTG…	0	0	0	0	0	0.856347	0	0	0	0	0	0.14	0.142725	-0.763224	0.851627	0.925535	DOWN	[GO:0016021:integral component of membrane][GO:0005524:ATP binding][GO:0042626:ATPase activity, coupled to transmembrane movement of substances]	[ko02010:ABC transporters]	-	XP_019443482.1:PREDICTED: ABC transporter C family member 8like [Lupinus angustifolius] >OIW11853.1 hypothetical protein TanjilG_31603 [Lupinus angustifolius]	gi|1028983200|ref|XM_016852489.1|:PREDICTED: Gossypium hirsutum ABC transporter C family member 8-like (LOC107922421), mRNA >gi|1029104207|ref|XM_016839658.1| PREDICTED: Gossypium hirsutum ABC transporter C family member 8-like (LOC107911746), mRNA	W9RV12|W9RV12_9ROSA:ABC transporter C family member 8;OS=Morus notabilis.;|GO:0016021,|GO:0005524,GO:0042626,
TRINITY_DN11765_c0_g1_i1	en=946 path=[1:0-229 2021:230-253 232:254-589 2022:590-613 592:614-799 778:800-945] [-1, 1, 2021, 232, 2022, 592, 778, -2]	GAAGCCTCCACATTATCAACAATTTCACAAGTGATATCACCAGCTTCACCATCAAGCTCCCAAATACAAATCCTCGGAAAACCAACACCCTTTGAACCATCCACCGAGGATCTCTTCCTCGCCATCATCATCTCACACTGTTTCTCTTCATTCCCAAAACCTTCACCACACCAAGTAAAAACTCCATTCCCCTTGGGAACACCGTTTTCCCAAAACCCTTCATAACGGTTCCCATTAGCCCAAACCAAAACACCTTTACCCCATATAGCACCATTCTTCCACTCTCCAACGTATTCATTCCCGTTTTTCCAAACGTACCTTCCTTCCCCGTCTTGCAAGTTGCACCTCCACCATCCCTCATAGACATCACCATTACCGTAACGCTTCTCGCCGAATCCA…	0	0.998604	0.953563	0	1.16808	0	0	0.13	0.13	0	0.16	0	0.520041	1.01694	0.709602	0.925535	UP	[GO:0016307:phosphatidylinositol phosphate kinase activity]	[ko00562:Inositol phosphate metabolism][ko04070:Phosphatidylinositol signaling system][ko04072:Phospholipase D signaling pathway][ko04144:Endocytosis][ko04810:Regulation of actin cytoskeleton]	-	GAU25430.1:hypothetical protein TSUD_70830 [Trifolium subterraneum]	gi|1679468225|gb|CP040771.1|:Cicer arietinum chromosome Ca6	W9RNM1|W9RNM1_9ROSA:Phosphatidylinositol-4-phosphate 5-kinase 1;OS=Morus notabilis.;|GO:0016307,
TRINITY_DN21550_c0_g1_i1	en=540 path=[2975:0-124 2314:125-539] [-1, 2975, 2314, -2]	ATCGACAAGCCTCAAAATCAATAATAAGATAGAACAATTGAACCTAAAAAATTGAAAAGACCCAGAAGCGAAATCGAAGACAGGGTGTAAGAAAAAAGAAACCTTCTCAATAGGAAGAGTGAAACACGCCGCAATAACAGCAGCAAGAAGGAGAAGAAGAAGTGTGATCCTGAAGGCAGAAGCCCAGGAAAAAACCATGGTGATTCTACGACGCCAAGGTCTACAGTCCTCGTGGTCGTCGTTCAAATCAAGGGAAGGTTGCTTCAACGAAGAACGAGCCCTCAAGCCTCCAAGATTTGCCAGGTTTGAGATTTTCTATAAATATTAATTTTCTTAAAGGTAGTGTTTTTGTTTATCGATTCTAGGTTTTATGCCATGAAATTGATTTGGGTGTTTTAT…	1.23219	0	0.953563	0	1.16808	1.71269	0.66	0	0.28	0	0.34	0.54	0.844421	-0.399558	0.849485	0.925535	DOWN	[GO:0016021:integral component of membrane]	-	-	XP_010103427.1:hypothetical protein L484_010028 [Morus notabilis] >EXB95830.1 hypothetical protein L484_010028 [Morus notabilis]	gi|1682377378|gb|CP039331.1|:Cicer arietinum chromosome Ca1	W9RL52|W9RL52_9ROSA:Uncharacterized protein;OS=Morus notabilis.;|GO:0016021,
TRINITY_DN29651_c0_g1_i3	en=1198 path=[2215:0-126 6213:127-150 2343:151-151 6214:152-175 2368:176-225 5247:226-285 2509:286-292 6217:293-316 2540:317-448 6221:449-472 2696:473-534 2758:535-564 2788:565-587 6219:588-611 2835:612-820 3044:821-944 6220:945-968 3192:969-1031 3255:1032-1046 5596:1047-1197] [-1, 2215, 6213, 2343, 6214, 2368, 5247, 2509, 6217, 2540, 6221, 2696, 2758, 2788, 6219, 2835, 3044, 6220, 3192, 3255, 55…	GTCGAATAATATTTAGGTTAAGAATAAAATTATTAATAAATAAATTAAAAAAAAAAAACCTACTAAGTTTTATAAAAATATGATGCCACCCAACCTTTAACAAGTGAGAGAAGAGAGGAAAACACCCTGCATTGCTTACCGGAGCAGTCAAAACAAACAGATTCGGTCTGATGAAGAATTTTCCGAAACACCGGATCTATTTGTCTTTAACTGTTCTGGTATGCAATGAAGAATGATTTCCTCTTTTCTCATTTGTGCACCGGAGGGCAGTAAAGTCATTTCATCTAAAGTGTGAGGGTGCCAATACAATCCTGCCGGCCCGGAACACCTTGCATCAGGTAGAATCGATTTTAGATATAAAATCAACTTCAAAAGGGAAAACCAAACATCTAGTGCAAT…	0	0	0	0.776194	0	0.856347	0	0	0	0.09	0	0.1	0.27209	-1.5292	0.705682	0.925535	DOWN	[GO:0016021:integral component of membrane]	-	AA31G00726:Aethionema arabicum|STAT|STAT family protein	XP_004508558.1:PREDICTED: sodium/pyruvate cotransporter BASS2, chloroplastic [Cicer arietinum]	gi|1379634423|ref|XM_003609154.3|:PREDICTED: Medicago truncatula sodium/pyruvate cotransporter BASS2, chloroplastic (LOC11438128), mRNA	W9RJC3|W9RJC3_9ROSA:Putative sodium-dependent transporter yocS;OS=Morus notabilis.;|GO:0016021,
TRINITY_DN32607_c1_g3_i2	en=553 path=[1:0-74 53:75-149 10498:150-173 152:174-200 179:201-211 3099:212-270 3158:271-299 10499:300-323 3211:324-387 495:388-400 10501:401-424 532:425-461 569:462-495 603:496-528 10500:529-552] [-1, 1, 53, 10498, 152, 179, 3099, 3158, 10499, 3211, 495, 10501, 532, 569, 603, 10500, -2]	CGTTTGGGATGTCGGAGGCCATGACAAGATCCGTCCCTTGTGGAGGCACTACTTCCAGAACACTCAGGGTCTTATTTTTGTGGTTGATAGCAATGATAGAGATCGAGTGGTTGAGGCAAGGGATGAGTTGCACAGGATGTTGAATGAGGACGAACTTAGAGATGCTGTTTTGCTTGTTTTTGCCAACAAACAAGATCTTCCCAATGCAATGAGTGCCGCAGATATAACTGATAAATTTGCTCTTCATTCACTCCGCCAACGCCACTGGTATATTCAGAGTACTTGTGCAACTTCTGGAGAGGGTCTTTACGAGGGTTTGGAATGGCTTTCAAACAACATCGCAAGCAAGTGAATATTATAATAGAGGGTTTGTATGATTGCTTAAATGAGCTAATACTT…	56.6808	136.809	461.525	614.746	258.145	339.97	15.94	35.44	130.87	187.15	72.37	103.67	311.312	-0.888311	0.335035	0.751492	DOWN	[GO:0005622:intracellular][GO:0005525:GTP binding][GO:0007264:small GTPase mediated signal transduction]	[ko04072:Phospholipase D signaling pathway][ko04144:Endocytosis]	-	XP_010094415.1:ADPribosylation factor 2 [Morus notabilis] >EXB55996.1 ADPribosylation factor 2 [Morus notabilis]	gi|1379646246|ref|XM_003618161.3|:PREDICTED: Medicago truncatula ADP-ribosylation factor 1 (LOC11430247), mRNA	W9RIR7|W9RIR7_9ROSA:ADP-ribosylation factor 2;OS=Morus notabilis.;|GO:0005622,|GO:0005525,|GO:0007264,
TRINITY_DN30926_c1_g1_i5	en=349 path=[1:0-182 4542:183-186 4546:187-203 1890:204-210 1897:211-331 2018:332-348] [-1, 1, 4542, 4546, 1890, 1897, 2018]	CTCTTCCGATCTGTCTGCGAGCTCGGCCTGCTCCTGTTTCAACATCATGTCTTTGTGGCACTTAGAACACATGTTCATTGTAGCTGCACTTCCGAAAAATCCACAGTTGTTAATGCACAATATAGGACCTTCGGGGGGAGCTTGGCATTCAGTCTTTTCATGATCCATTTTTTTCAACTTTCCACTGTAAATTTTAACGAATTCAACAAAAATTCAACAACACACCACCACGGCTTCGAGAAAAAGGACAACGTGGGCAACACAACTCTATTCAATGTCCATAACTGCAAACGATACTTCCAATTTCCACCAAATTATAACTCAGATTCCTTTTGGCCACGAAAAAAAA	0	0	0	0.776194	0	0	0	0	0	0.51	0	0	0.129366	-0.763224	0.851627	0.925535	DOWN	[GO:0003677:DNA binding][GO:0008270:zinc ion binding]	-	WALNUT_00013191-RA:Juglans regia|NF-YB|NF-YB family protein	XP_012573141.1:PREDICTED: zinc finger A20 and AN1 domaincontaining stressassociated protein 8 [Cicer arietinum]	gi|1682380114|gb|CP039336.1|:Cicer arietinum chromosome Ca6	W9RHT8|W9RHT8_9ROSA:Zinc finger A20 and AN1 domain-containing stress-associated protein 8;OS=Morus notabilis.;|GO:0003677,GO:0008270,
TRINITY_DN33196_c3_g1_i8	en=1070 path=[14366:0-43 4985:44-145 12143:146-167 6530:168-234 15155:235-258 6621:259-261 11734:262-285 6648:286-320 8685:321-365 8639:366-411 6777:412-415 15154:416-439 6805:440-449 11889:450-489 11929:490-510 9620:511-1069] [-1, 14366, 4985, 12143, 6530, 15155, 6621, 11734, 6648, 8685, 8639, 6777, 15154, 6805, 11889, 11929, 9620]	TTTCAGCATCATGTCTTTGTAGCACTTAGAGCACATGTTCATGGTAGATGCGCTTCCGAAAAATCCACAGTTGTTGACGCACAGCATAGGACCTTCAGGGGCTGCTTCGCATCCAGTCTGGTCATGGTCCATCTTTTCCAACTTTCGATTCTCAAACATTGAATCCCTCGGATCGGAGACAGAGTCGATGAGCTTCGATCCATTTGGCACAAGCGTCTTCTCCGTTCTCCACGATGCACTCATCCCGAAGCCTCTTCGTGTCAGGACAAGCACAGCAGATTTTCTTCTTCTTCGGCGCATTCGACACTTCACACGCTGTTGTTGTTGTTGTTGTTGCAGTCGTTGTTGCTTGGTTCAAAGCGGAGGATGGAGAAGCGGCGACGCCGTGCGTTACTGTTG…	1.23219	0.998604	0	0	0	0.856347	0.15	0.11	0	0	0	0.11	0.514524	1.1508	0.680056	0.925535	UP	[GO:0003677:DNA binding][GO:0008270:zinc ion binding]	-	WALNUT_00013191-RA:Juglans regia|NF-YB|NF-YB family protein	XP_010102314.1:Zinc finger A20 and AN1 domaincontaining stressassociated protein 8 [Morus notabilis] >EXB93275.1 Zinc finger A20 and AN1 domaincontaining stressassociated protein 8 [Morus notabilis]	gi|1379613249|ref|XM_024776794.1|:PREDICTED: Medicago truncatula zinc finger A20 and AN1 domain-containing stress-associated protein 8 (LOC11421471), mRNA	W9RHT8|W9RHT8_9ROSA:Zinc finger A20 and AN1 domain-containing stress-associated protein 8;OS=Morus notabilis.;|GO:0003677,GO:0008270,
TRINITY_DN39530_c0_g1_i1	en=246 path=[1:0-245] [-1, 1, -2]	GTCAGTCTGTCTTTAAAGTATTTCTTTAACTGTGTATGCGAGGAAGGTGTTTACTTCTTGCAATGATTTGCATCAAAAGAAGCAATTCTGTTACATTATTGCACGTCATGGAGCTGCTTTTGTGCTCGACACGGAAATGGCTGGAAATGAAGGCGACAGAAAAATGTTGCAGGATATCTTATACAATTCTAAGTTAAGTGAAGGATATCTAGCTCTTGCTCGTGATGTTGAAGTCATGGAGGTCAA	0	0	0	0	0	1.71269	0	0	0	0	0	2.39	0.285449	-1.5765	0.696826	0.925535	DOWN	[GO:0000502:proteasome complex]	[ko03050:Proteasome]	-	GAU14758.1:hypothetical protein TSUD_204070 [Trifolium subterraneum]	gi|955326128|ref|XM_003527371.3|:PREDICTED: Glycine max 26S proteasome non-ATPase regulatory subunit 2 homolog A (LOC100799779), mRNA	W9RE24|W9RE24_9ROSA:26S proteasome non-ATPase regulatory subunit 2 1A;OS=Morus notabilis.;|GO:0000502,
TRINITY_DN33331_c1_g2_i1	en=249 path=[16959:0-44 4877:45-46 4879:47-52 4885:53-55 19827:56-79 4912:80-81 18077:82-99 16011:100-105 4938:106-112 4945:113-128 13972:129-137 17027:138-155 1395:156-161 1401:162-169 1409:170-179 15594:180-194 15609:195-210 13720:211-227 18286:228-248] [-1, 16959, 4877, 4879, 4885, 19827, 4912, 18077, 16011, 4938, 4945, 13972, 17027, 1395, 1401, 1409, 15594, 15609, 13720, 18286, -2]	AACTCTGGGAAGAATGTTTTGCTCGAGTTTTATGCCCCTTGGTGTGGTCACTGCAAATCATTGGCTCCAATCTTGGACGAAGCTGCTGTCTCATTTCAAAGTGATCCTGATGTTGTTATTGCAAAACTGTCTAGTGGCGTGGCTGTCATACAGGTTGGTGCACAAACTGAGACAGAACTCGAGGAAAGGAAATTGAGAGTTGAAGATGCTCTTAATGCTACAAAGGCAACTGTTGAAGCAAAGGGTTTG	0	0	0.953563	0	0	0	0	0	1.23	0	0	0	0.158927	1.16033	0.776133	0.925535	UP	[GO:0005783:endoplasmic reticulum][GO:0003756:protein disulfide isomerase activity][GO:0045454:cell redox homeostasis]	[ko04141:Protein processing in endoplasmic reticulum]	-	XP_016575805.1:PREDICTED: protein disulfideisomeraselike [Capsicum annuum] >XP_016575806.1 PREDICTED: protein disulfideisomeraselike [Capsicum annuum]	gi|806807|gb|U21139.1|PSU21139:Pisum sativum chaperonin precursor mRNA, chloroplast gene encoding chloroplast protein, complete cds	W9R743|W9R743_9ROSA:Protein disulfide-isomerase;OS=Morus notabilis.;|GO:0005783,|GO:0003756,|GO:0045454,
TRINITY_DN32943_c2_g5_i1	en=727 path=[1258:0-286 1522:287-302 1538:303-446 1682:447-461 1697:462-524 1760:525-530 1766:531-569 1805:570-572 10059:573-611 16208:612-635 10122:636-706 1942:707-707 10193:708-719 2539:720-726] [-1, 1258, 1522, 1538, 1682, 1697, 1760, 1766, 1805, 10059, 16208, 10122, 1942, 10193, 2539, -2]	ATCGAGACATTTTATTTGTTTCAAATATTTCAAAGTTGTAAATATCTTGCCCTACAAATTTAAGGACAATTCTAAACTTAAAAAGAAACTTTTAAACGTAATTGAGTCTAGAAAAACACATTTCAACGCCCGACCACAAAGCTCTCCGATCTCCATTTCCTTTTCAGATCTCGACCTTCTTCTCTTCCGCATCTTCCATTTTCGCTCACTTCATAGCTCATCCCACTCCACTCTCCATTTTTTCTTTCCAATAAAATCAAATTATTTAATTTTCACTTTAAAAAAAAACTCATCTCAATCAATTTCTTACTCCTCTCAAGCACAGCAACCATCGTGGATCAGATCAGGTTTTTCAATTTTCGCGATGGCTGCTCCTCCTGCAAGAGCTCGATCCGATTA…	245.206	233.673	164.013	350.84	316.549	305.716	47.5	41.85	32.05	73.36	61.44	64.33	269.333	-0.599806	0.0481794	0.204312	DOWN	[GO:0005622:intracellular][GO:0005525:GTP binding][GO:0007264:small GTPase mediated signal transduction]	[ko04144:Endocytosis][ko04152:AMPK signaling pathway][ko04530:Tight junction]	RrC3821_p1:Raphanus raphanistrum|NAC|NAC family protein	XP_010097390.1:Rasrelated protein RABE1c [Morus notabilis] >EXB67896.1 Rasrelated protein RABE1c [Morus notabilis]	gi|871509|emb|Z49900.1|:P.sativum mRNA for small GTP-binding protein (clone pGTP6)	W9R4A4|W9R4A4_9ROSA:Ras-related protein RABE1c;OS=Morus notabilis.;|GO:0005622,|GO:0005525,|GO:0007264,
TRINITY_DN41190_c0_g1_i1	en=268 path=[246:0-267] [-1, 246, -2]	GAAATTTTCAACATCTCATGTATCCATAGTATTTGGTGACTGAATCTTCAGCTTGCCGAATTTCTCCAAGTTAAAGAGCTAATTCGTAAATTTGAGATTGATTTTCTTAATCAGAATAAAGTTGTGAGACATCTTCCCATAGGTGTTCTGTAGTTGCATAACAGAGAAAATTTGCACTTATCTCTTTAGTCATGGAATTGACTAATCATGTCATGACCATGGAATTTTCAGCATCCCATGTATCAGTCTATGCCCGCATTGTCTAGTT	1.23219	0	0	0	0	0	1.27	0	0	0	0	0	0.205365	1.16033	0.776133	0.925535	UP	[GO:0005524:ATP binding][GO:0016887:ATPase activity]	-	-	GAU39772.1:hypothetical protein TSUD_220160 [Trifolium subterraneum]	gi|156231123|gb|AC135396.33|:Medicago truncatula chromosome 6 clone mth2-33o18, complete sequence	W9R3Z1|W9R3Z1_9ROSA:Uncharacterized protein;OS=Morus notabilis.;|GO:0005524,GO:0016887,
TRINITY_DN30567_c0_g2_i9	en=377 path=[11121:0-156 984:157-245 9204:246-317 9276:318-376] [-1, 11121, 984, 9204, 9276, -2]	GTCTATTGAGTACATTTGGTCCAATAGAATGCTCTAAAATTTGATTGATCTGAACTTATCCAAATTTCTTGATTTTAATATTGATGACTATGTAAGATGTTTGTGATTACTTATAGTAGTGAAAAGAACCTTGCAGATATGTACACTATTTAAAAGAAAAATTCAGACCAGTCCTTACGAGAGAGGCCGAAGCAGTTATATCCAGCTATTATCAACTTCAAAGGAGATCTGCCACCGATAATGCAGGTTTGATCTAAAAATGATCTTTTTCTTAATTGAGTCCAACACTTATTCATGTCATTTTATTTAGTTGTAAATTTACAATGTAGCTTCTTTGTGTCCAACACTTATTCGTGTCATTTTATTTAGTTGTAAAT	0	2.99581	0	2.32858	0	0	0	1.48	0	1.51	0	0	0.887399	0.346096	0.929779	0.97299	UP	[GO:0016021:integral component of membrane]	-	-	GAU24105.1:hypothetical protein TSUD_388980 [Trifolium subterraneum]	gi|1682377378|gb|CP039331.1|:Cicer arietinum chromosome Ca1	W9R3E9|W9R3E9_9ROSA:Uncharacterized protein;OS=Morus notabilis.;|GO:0016021,
TRINITY_DN34021_c0_g3_i7	en=2075 path=[1:0-52 31:53-53 32:54-74 5759:75-98 77:99-99 78:100-112 91:113-137 116:138-156 135:157-218 10645:219-242 221:243-246 225:247-269 248:270-270 249:271-297 10650:298-321 300:322-352 10640:353-376 355:377-397 10644:398-421 400:422-584 10647:585-608 587:609-818 797:819-839 818:840-840 819:841-861 840:862-892 871:893-931 910:932-955 10646:956-979 958:980-1000 10648:1001-1024 1003:1025-103…	TACACATGAGAGATCTATTGAGTACAGTGAGGGGGTGGTTATAACTTATAACTATAAAGCCTTAGAGTTTCCTTATCATATATATAAATTATTTTCTCTTACATTTTGGTTTTTGAAGTAAAATAGTAATGAGATGTGTTTATCCTTGTTGCAGCACGTTGGGAATTCTTAATAATGTGGATAAGAACAAGAGCCACCGATATAAATCAATTCCTCCAATGACTCATTCTATATCATTTTTATTTTCCGGCTTTGATCACATTACATACAAATCGAATTGTGAACTTGTTTTTCTGCAATGGTTTGCCAAAATAATCTCTATCTTTCATTATAGAGTGGAGCTTCTGAGTTTGTTTTGGTGATTTCTTTTAAAATCCTTCTAGTTTTCAACTATTGTTG…	11.0897	0	12.3963	210.349	59.5719	77.0713	0.7	0	0.72	12.86	3.47	4.78	61.7463	-3.88942	0.00194711	0.0139821	DOWN	[GO:0016021:integral component of membrane][GO:0005452:inorganic anion exchanger activity]	-	-	XP_017978023.1:PREDICTED: boron transporter 4 isoform X1 [Theobroma cacao]	-	W9R0Z0|W9R0Z0_9ROSA:Boron transporter 4;OS=Morus notabilis.;|GO:0016021,|GO:0005452,
TRINITY_DN34021_c0_g3_i10	en=2523 path=[1:0-52 31:53-53 8662:54-74 55:75-96 77:97-97 5783:98-531 116:532-550 135:551-612 10645:613-636 221:637-640 5147:641-664 249:665-691 10650:692-715 300:716-746 10640:747-770 355:771-791 10644:792-815 400:816-978 10647:979-1002 587:1003-1212 797:1213-1233 818:1234-1234 819:1235-1255 840:1256-1286 871:1287-1325 910:1326-1349 10646:1350-1373 958:1374-1394 10648:1395-1418 1003:1419-1425 1…	TACACATGAGAGATCTATTGAGTACAGTGAGGGGGTGGTTATAACTTATAACTAAAGCCTTAGAGTTTCCTTACCATATATATAAATTATTTTCTCTTGCATTTTGGTTTTCGAACTTTAATTTGGAAATATTGGTTATGTTTTGCAGTTTTGATACATTTACATGTTTATCATATTTTGTTGAATTTGTGAGTTGCAAAATCACTTGTAGTATCAAGCAATCAAGTTTATTGTAATACTCTTCTTGGATTGTGCAATATTTTTAAAAATATTGTTTTGCAACATAAAGCAATTAGGTTTATTTTGATAAACTCTTGGTTTGTGGATTATTTTGATTTCATTAATTCTCTTGATGGTAATGATATTGGAGTTTTCTGATTTTATATTAATGATTTACCG…	0	54.9232	0	0	0	0	0	2.37	0	0	0	0	9.15387	6.75915	0.0840166	0.311028	UP	[GO:0016021:integral component of membrane][GO:0005452:inorganic anion exchanger activity]	-	-	XP_017978023.1:PREDICTED: boron transporter 4 isoform X1 [Theobroma cacao]	-	W9R0Z0|W9R0Z0_9ROSA:Boron transporter 4;OS=Morus notabilis.;|GO:0016021,|GO:0005452,
TRINITY_DN12092_c0_g2_i1	en=277 path=[1:0-63 525:64-85 61:86-276] [-1, 1, 525, 61, -2]	AAGGCATATTGTATAAATAAATCTCTCATCCAAACAAAGAAAGAGAAAGTTGCAACTTCACGTCGTCAAGCCCCTAAAGCAATTAAGGAAAAACAACTGCCCAGTGTTGAATAACAAAAAGGGCCAAAATGTTACATCAAAATAAAGCAATTTTAGGTTCAAGTTAATTAACACTTGGGTAAATCAGCTGGTGGTGGAAGCAGCTTCTGATTTGGGAGTTTTCCATCCAAAACAATCCATGCCATCCTAAGACCCCAACTTGTATGGACTTCCAAGT	0	0.998604	0	0	0	1.71269	0	0.87	0	0	0	1.78	0.451883	-0.614713	0.879252	0.94235	DOWN	[GO:0048046:apoplast][GO:0005507:copper ion binding][GO:0052716:hydroquinone:oxygen oxidoreductase activity][GO:0046274:lignin catabolic process]	-	-	XP_004492322.1:PREDICTED: laccase17like [Cicer arietinum]	gi|1682378393|gb|CP039333.1|:Cicer arietinum chromosome Ca3	W9R097|W9R097_9ROSA:Laccase;OS=Morus notabilis.;|GO:0048046,|GO:0005507,GO:0052716,|GO:0046274,
TRINITY_DN15443_c0_g1_i1	en=767 path=[745:0-291 1014:292-312 1035:313-398 1600:399-422 1145:423-589 1599:590-613 1336:614-766] [-1, 745, 1014, 1035, 1600, 1145, 1599, 1336, -2]	AGACAAACGTTGAAGCATATTTTGTGAGTACAAGGAAAACAGAATTAATAGAATGCATGTTTATCAAAGCGAACAAAATTATAGCATACCTTAGAGGTGATGAATTGAAATGAAGAGATCATACTTTATCATGGATCTTAAGTATCTTATGTCCATCATATATAGAATGATGGGGAAATAGAGAAAGATGTAAAACATAGGATCCGGGTGGGATAAATGAAATGAAGAATCTCCATAGATGTAATATGTGATAAAAAGGTACAACTCAAGCTTAAAGGAAATTTTCATCACACAGTTATAAAACCTCCAATGTTGGGCGAGACTGAATTCTGCCCGATCAAAAGCTAACAATTAAGTAAAATCAATGTTGCAGAGGTGAAAATGATACAATGGACGAGT…	2.46438	5.99163	2.86069	6.20955	2.33615	2.56904	0.45	1	0.52	1.21	0.42	0.5	3.73857	0.00703764	0.994326	0.996342	UP	-	-	-	XP_010095487.1:hypothetical protein L484_014914 [Morus notabilis] >EXB60461.1 hypothetical protein L484_014914 [Morus notabilis]	-	W9QZ39|W9QZ39_9ROSA:Uncharacterized protein;OS=Morus notabilis.;
TRINITY_DN55224_c0_g1_i1	en=237 path=[1:0-236] [-1, 1, -2]	ACCAATTCAGTGCTTTTTATTCAAAACAAATCGAAGCCACATGCACTGTCTCCTCCTCTGGAATATGGCTCATCATGAAATACAGCTCAGCACGGTAAATCCAACCATAAGGATCTTCACTTGAAAAATACAGACCCTTCAAACGCCTCATCCGCTCCTCCCAGCGATCTAATTGCCGTTCACGAACAGCGACATCAGCACCCTCACGCCTATTGGTGTTTTGTTTTGTAATCAGCG	0	0	0	0.776194	2.33615	0	0	0	0	1.29	3.25	0	0.518724	-2.40129	0.546948	0.900784	DOWN	-	-	-	XP_010086633.1:hypothetical protein L484_004344 [Morus notabilis] >EXB22352.1 hypothetical protein L484_004344 [Morus notabilis]	-	W9QWB8|W9QWB8_9ROSA:Uncharacterized protein;OS=Morus notabilis.;
TRINITY_DN31553_c0_g1_i7	en=772 path=[9732:0-231 5474:232-250 1881:251-292 10432:293-316 1947:317-320 1951:321-334 1965:335-363 1994:364-384 2015:385-711 10438:712-735 2366:736-771] [-1, 9732, 5474, 1881, 10432, 1947, 1951, 1965, 1994, 2015, 10438, 2366, -2]	AGTTCAGAAGGTAGAACAAACTAGTGCATCTTCACTTAACTAGTCAAAAAAATATTAAAACAATAGCTTTTATTTTGCACCAATATACCACTAACCTTGTTCATCATCATTTGAAATTAGAAGAACATTCATGACAAGTCATTGTGTCACATAAGAAATCTTGCAAGTACAGGCTAACATAATTTGATCATAGGAATCACAACCAAGATCCCGAAAGAAGGTCTGTAGTCAGCAGGAGCTCCACCCTTGTCTCCACCAAACTCACCACCAGGCCCTCTGGGACCTGGACCACCACGGTACCCATCACGGTCACCGCCAAATCTCCTTTCTCCCTCGAATCGAGGTGGGCCTCTAGGGCGATCACCAGGTGGACCACCGAATGGTCTACCAGCTGGCTTA…	2.46438	1.99721	2.86069	1.55239	0	0.856347	0.44	0.33	0.52	0.35	0	0.17	1.62184	1.49393	0.289786	0.698096	UP	-	-	XP_012572125.1:Cicer arietinum|MYB|MYB family protein	XP_010089051.1:hypothetical protein L484_024224 [Morus notabilis] >EXB37298.1 hypothetical protein L484_024224 [Morus notabilis]	gi|1379642416|ref|XM_024785204.1|:PREDICTED: Medicago truncatula 40S ribosomal protein S10-1 (LOC25494515), mRNA	W9QS28|W9QS28_9ROSA:Uncharacterized protein;OS=Morus notabilis.;
TRINITY_DN21126_c0_g1_i1	en=438 path=[2455:0-93 1790:94-291 1988:292-300 2369:301-343 2041:344-396 2779:397-437] [-1, 2455, 1790, 1988, 2369, 2041, 2779, -2]	ATTATTTTGAAAATCATAACATGTATGTTTTATGTCATTTACCGTAGTGTTTTCTAAACTGTGTCTTATGCAGCTATTTGAGACGTGGATTGGGGTGGCATCTTCCAAAAGTTGTAGGTTTTGAGCTCTTCACATCCCTGGTGATGGCCTTTATAAGTTGGCAACTATTTTCTGCATGCCAGAGACCTTCAGTATGAGAAGATTGTTACCTAATGATTAAATCCTACACAACTATTTTCTGACTAGAGTTGTGCTCCACTGTATACTTCTTTTGGCAGCAGCCATTTAGTTTCCTTAAGTTCATTATTTATCAATTGCAGCTTTTCAGTATTTTGGTCTTATTTAACACGATTACTAATTTTTCTTGTTGTAGAATGTTGGCTGCAATTCCTTAGAATT…	2.46438	9.98604	4.76782	0	1.16808	0.856347	1.06	3.79	1.96	0	0.65	0.45	3.20711	3.2053	0.0297709	0.140106	UP	[GO:0016021:integral component of membrane]	-	-	XP_012071736.1:transmembrane protein 147 [Jatropha curcas] >KDP38420.1 hypothetical protein JCGZ_04345 [Jatropha curcas]	gi|106880378|emb|CT954251.5|:M.truncatula DNA sequence from clone MTH2-168G20 on chromosome 3, complete sequence	W9QRV0|W9QRV0_9ROSA:Uncharacterized protein;OS=Morus notabilis.;|GO:0016021,
TRINITY_DN44320_c0_g1_i1	en=283 path=[261:0-282] [-1, 261, -2]	GTACACATTAGACAATTCCCTAAGCCCGATCAACAACCAAAGTTGGATGATCGTGCACTGACAGAAGTGATGAAGAAGCTTTTCAAGAATTATAAAAAGTGGTGCAAGTATTTGGGTCGAAAGAGTAGCCTTTGGTTGCCAACCATACAACAAGAAGTGCAGCAACGCAAATTACTATACATGGGTCTTTATCTTCTAATATGGGGTGAAGCGGCCAATCTAAGATTCTTGCCAGAATGCCTTTGCTATATCTATCACCATATGGCTTTTGAATTGTATGGTA	0	0	1.90713	0.776194	1.16808	0.856347	0	0	1.75	0.8	1.04	0.85	0.784624	-0.472049	0.820578	0.925535	DOWN	[GO:0000148:1,3-beta-D-glucan synthase complex][GO:0016021:integral component of membrane][GO:0003843:1,3-beta-D-glucan synthase activity][GO:0006075:(1->3)-beta-D-glucan biosynthetic process]	-	-	XP_008338497.1:PREDICTED: callose synthase 3 [Malus domestica] >XP_008338498.1 PREDICTED: callose synthase 3 [Malus domestica] >XP_008338499.1 PREDICTED: callose synthase 3 [Malus domestica]	gi|1379605793|ref|XM_024773185.1|:PREDICTED: Medicago truncatula callose synthase 3 (LOC11425448), mRNA	W9QMU2|W9QMU2_9ROSA:Callose synthase 3;OS=Morus notabilis.;|GO:0000148,GO:0016021,|GO:0003843,|GO:0006075,
TRINITY_DN42061_c0_g1_i1	en=342 path=[320:0-341] [-1, 320, -2]	AGAATGAGGAAGAGACAAGTGGTTCTGAGAAGATCAGAGGAACCACAAAGAAGTGTTGTGAAATATGGAGAGTGTCAGAAGAATCATGCAGCAAATGTTGGAGGCTATGCTGTTGATGGTTGCAGAGAGTTCATGGCAAATGGTGAAGAAGGAACAGATGGAGCTCTCACTTGTGCTGCTTGTGGTTGTCACAGAAACTTTCACAAAAGAGAGTTAGTTGAAACTGAATCTGTTTCTGAATGTTCAAATGGTACTTGAAACTGTTTTATTATACCTCAAAAAAAAACAGTTTGTTATATATGTTATTCTTGTAATATATTTTCTCTACTTGGTTTTGCTTGT	0	0.998604	0.953563	0	1.16808	11.1325	0	0.56	0.59	0	0.71	7.41	2.37546	-2.61996	0.238918	0.620007	DOWN	-	-	Tp57577_TGAC_v2_mRNA22128:Trifolium pratense|ZF-HD|ZF-HD family protein	GAU43946.1:hypothetical protein TSUD_284530 [Trifolium subterraneum]	gi|1379647463|ref|XM_003618442.3|:PREDICTED: Medicago truncatula mini zinc finger protein 2 (LOC11414468), mRNA	W9QMA1|W9QMA1_9ROSA:Uncharacterized protein;OS=Morus notabilis.;
TRINITY_DN34998_c0_g1_i1	en=404 path=[382:0-403] [-1, 382, -2]	GTGGAAATACTGTGTTGAGAGATAACCTTGATGGGGAACATATACATTGATGTTTCCTCTACTAGGCAGAAGCGTCAACGTATGATTTGAATGGACAATGTTAAATCATATGAGCTAGATGCTACTTAGTATAGCCGTATTACTAGGTGGGAAATATCGGGCTAAGAAGACTTTCTTCAACTCGTTCCACGTAGTGACAGAGTTGGATGGTAGAGACTGGAGCCAAGCTCTAGCTCTATCTCTTAATGAAAATGGGAAAAGACGTAGTCTTATAGCTTTTGGGCTGACATAATTCGCTTTCACCGTGTCTGCGTATTGGAAAAATACTGACAAGTGTAGGTTCGGGTTGTAAGAACAAAAATTGTTCTACAACAGATTCCATGATTTTGATGATAACAA…	1.23219	0	6.67494	0	0	0	0.56	0	3.06	0	0	0	1.31786	3.96673	0.265274	0.663375	UP	-	-	-	GAU44934.1:hypothetical protein TSUD_400620 [Trifolium subterraneum]	-	W9QKY9|W9QKY9_9ROSA:Uncharacterized protein;OS=Morus notabilis.;
TRINITY_DN19922_c0_g3_i2	en=796 path=[1270:0-219 1467:220-245 1493:246-346 1594:347-536 3937:537-560 1808:561-707 1955:708-711 1959:712-791 2039:792-795] [-1, 1270, 1467, 1493, 1594, 3937, 1808, 1955, 1959, 2039, -2]	CAGGGTAACAACTTGTGCACTAAAGATTAAACTGATGATAATATGCTATAATCAATAAAATAAAAAGGATTTGATTCTAAAAGCTGCAAATAATCTGTCTCAACACGTTTGAAGGAGATGAATATTGACCAAAACGAAATCAAATGAATAACAGTTGAAAAGGTTACATATAAAAGCATGCATGTTTGGTTTGCCTAGGATTAAACTAAACATACATGCAACAATCTGAATTAAAAACAATTGGTTTTACAAATAATTACTAATACTCAAACAAACAATTACAACAGTCCAGAAGGAAGAGATAGAGAGTGGCTCGACATCCTCTCATGTCGATTTCAACAATTCACTGGTTTAGAGGGAACAAGTGTAACCAGGAGGTGGAGTTTTTCCACAAGCCAA…	3.69657	0	0	0	8.17653	2.56904	0.64	0	0	0	1.41	0.48	2.40702	-1.56414	0.553856	0.906792	DOWN	-	-	-	XP_011084187.1:36.4 kDa prolinerich proteinlike [Sesamum indicum]	gi|1535894033|ref|XM_004508400.2|:PREDICTED: Cicer arietinum 36.4 kDa proline-rich protein (LOC101496585), mRNA	W9QK99|W9QK99_9ROSA:Uncharacterized protein;OS=Morus notabilis.;
TRINITY_DN22533_c0_g1_i1	en=1033 path=[1:0-73 3006:74-97 76:98-148 3007:149-172 151:173-176 155:177-701 680:702-725 704:726-760 3005:761-784 763:785-954 3009:955-978 957:979-1009 988:1010-1032] [-1, 1, 3006, 76, 3007, 151, 155, 680, 704, 3005, 763, 3009, 957, 988, -2]	AAGTTGCAAAATGCAAAATTGACTCAAATTGCAATTATGAAAAATTGAAAATATAACACAGTCCATGCATGCTAGTGGATAACAACACTCTCCTCGACCTTTTCTTCTTCACTTTGCTCCACCACCATTAACGCCGGCCACCGTGAAACCGCCGTGACTGCTTCATATCCGACCAAGATAAAAGTTAAGCATATTGGATGGTGGTGTTTTGAACCAAATAACATACACTGGACTAAAAATGAATGTGTTAACCCCCAATGCGGTACAGCAACTGTCACTATCTTTCTCAAAATCGATATCATGTTTTGAATGGCAGAACAAGAGCAAACTGTTCCTCACAGTGACTGTAGCAAAACCACCTTCTCGGTCAACTGTGATCCGAATGGGTGGAGGGCCAAG…	1357.87	1534.85	1384.57	888.743	828.166	952.258	170.57	178.32	175.34	119.93	104.51	129.89	1157.74	0.679993	0.000300339	0.00265996	UP	-	-	-	GAU36306.1:hypothetical protein TSUD_353500 [Trifolium subterraneum]	gi|1679468227|gb|CP040772.1|:Cicer arietinum chromosome Ca7	W9QG30|W9QG30_9ROSA:Uncharacterized protein;OS=Morus notabilis.;
TRINITY_DN33204_c0_g2_i1	en=572 path=[1:0-124 103:125-164 891:165-289 164:290-571] [-1, 1, 103, 891, 164, -2]	TGGTGTGTATCAAGTTGATGGATCTATTGAATTCCTCTGACTATGTTCCAACTTATGTAGACATAGATGGTGATTGGATGCTTGTCGGCGATGTTCCTTGGCGGATGTTCGCCGACTCGTGTCGGAGACTAAGGATCATGAAAGGTTCTGAGGCAATTGGGCTAGGTATGTTTTATCCTTCATCCTAATCTTTGATATGGATCATTGTCTTACATTGGAGTGCAGGATTGGTGAAAGATATGTTATGCTATCAATTATCTTGTTTGCAGCTCCAAGAGCCATGGAAAAATCTAGGAGCAAAAACTAATGCAGAAAACAAAAGTGAAGTTTTCACTGATATGCATATATGAAGTTTTACAAGAAAGTTTGAGTTTATATGGTTATGTTCCAAATCAAAAA…	0	1.99721	0	3.10478	0	0.856347	0	0.49	0	0.98	0	0.26	0.993056	-0.996866	0.703931	0.925535	DOWN	[GO:0005634:nucleus][GO:0009734:auxin-activated signaling pathway][GO:0006355:regulation of transcription, DNA-templated][GO:0006351:transcription, DNA-templated]	[ko04075:Plant hormone signal transduction]	-	XP_010087762.1:Auxinresponsive protein IAA7 [Morus notabilis] >EXB29843.1 Auxinresponsive protein IAA7 [Morus notabilis]	gi|1682377378|gb|CP039331.1|:Cicer arietinum chromosome Ca1	W9QE85|W9QE85_9ROSA:Auxin-responsive protein;OS=Morus notabilis.;|GO:0005634,|GO:0009734,GO:0006355,GO:0006351,
TRINITY_DN26204_c2_g1_i2	en=498 path=[1868:0-122 3727:123-123 3959:124-282 1990:283-335 3511:336-405 4342:406-429 3605:430-432 2064:433-464 2096:465-497] [1868, 3727, 3959, 1990, 3511, 4342, 3605, 2064, 2096, -2]	ACAAATTTCTATATGGGAGAAGCACCAGCATTCCTTGTTGATGACCTTCAGGATGGGCCTCTTAATGGCCTTGAATTAACAAATGGAACTTGCAAAACAACGACTACCGTCGGCGACAAAACGGTAAGATTATACTTTATGCTATGGTGATATGAAGATCATCTTTTGTTATGTATGTATGTATGTTATTCATTGATTAGGTAATAGTTAGTTAGTCAATTTATGCCTAAAACAAAAACTGGGCCTCCATGTGTTTGACAGTATGTCACTGTTGGAGCTGATGATGGAACTTTGTCCATTGACGTTCAAATTTTTGACCCTAGTCTTGGAGAATGGTCAGTTTGAAGTTTCTTAGCTTCATAGATGTTTTTGTAAGGCTTTTGTTACTGATAATCTTTT…	7.39315	4.99302	0.953563	0.776194	0	1.71269	2.41	1.52	0.31	0.28	0	0.61	2.6381	2.33146	0.119585	0.399565	UP	[GO:0004385:guanylate kinase activity]	[ko00230:Purine metabolism]	-	BAO53902.1:cytosolic guanylate kinase [Pisum sativum]	gi|61097833|gb|AC155885.2|:Medicago truncatula chromosome 7 clone mth2-10p23, complete sequence	W8VZ39|W8VZ39_PEA:Cytosolic guanylate kinase;OS=Pisum sativum;|GO:0004385,
TRINITY_DN26204_c2_g1_i5	en=362 path=[3799:0-102 2968:103-270 3136:271-285 3151:286-361] [-1, 3799, 2968, 3136, 3151, -2]	ATTTAGATTAGTCCTAGAATTTTCCTTACTTTTTTAGCAACTGAAGGGTAAGTTGCTGATGTTTCATTTAAACTTGACAGGATCATGTTAGATGTTTCCTCACTAAAAGGGGGTGCACCTGGAAGGACAAGAGGGCTTGATTTTCATGTTATAGGCTCTATGGATCAACTTAGCTAACATTCTATGAATTTTAGCCACAACTAACTTGGTTTTCTCCATTCATAATTGTTACCTATAAGGCATTAGATTTATGAGTTGAAACATTTTTTTTCCTTCTCACTGGCGTTCTTTGATTGTTTATGGCAATTGAATTGATTTTGAGTAGTGTTGGCAATGACACATTTATTATTATTAAAAAAAAA	3.69657	0.998604	1.90713	0.776194	0	0	2.48	0.77	1.42	0.55	0	0	1.22975	2.72108	0.151339	0.467723	UP	[GO:0004385:guanylate kinase activity]	-	-	BAO53902.1:cytosolic guanylate kinase [Pisum sativum]	gi|61097833|gb|AC155885.2|:Medicago truncatula chromosome 7 clone mth2-10p23, complete sequence	W8VZ39|W8VZ39_PEA:Cytosolic guanylate kinase;OS=Pisum sativum;|GO:0004385,
TRINITY_DN26204_c2_g1_i4	en=1637 path=[1615:0-23 1616:24-207 1800:208-231 1824:232-247 1840:248-255 3315:256-277 1868:278-377 1968:378-399 1990:400-452 2043:453-473 2064:474-505 3260:506-538 2129:539-697 4341:698-721 2312:722-1261 2852:1262-1289 2880:1290-1377 2968:1378-1545 3136:1546-1560 3151:1561-1636] [-1, 1615, 1616, 1800, 1824, 1840, 3315, 1868, 1968, 1990, 2043, 2064, 3260, 2129, 4341, 2312, 2852, 2880, 2968, 3136…	AGAAAACAGAAACCAACAGGTCCTCCTGCCCTTGAAGGTTTGTAAAATCAAAGCCGCCCCTTTTGCTTTTCTTCTTTCTTTTGCGCCTACAAATATGATTTTCTTCCTCACATTTTCTTCAATCGCCCTTTTCCCTATTCCATTTTCATTCACGCTTCATAACAACAATAACTAACTCTCTTCTACCAAAATCAAATTCATCTTTTTTAAAGGTTCAATCTCTCTAAGGTCAGGGTTTAAACCAGGATTATATACACAAATTTCTATATGGGAGAAGCACCAGCATTCCTTGTTGATGACCTTCAGGATGGGCCTCTTAATGGCCTTGAATTAACAAATGGAACTTGCAAAACAACGACTACCGTCGGCGACAAAACGTATGTCACTGTTGGAGCTGAT…	283.404	298.583	198.341	164.553	172.875	197.816	21.01	20.49	14.83	13.09	12.87	15.9	219.262	0.542956	0.0878735	0.32202	UP	[GO:0004385:guanylate kinase activity]	[ko00230:Purine metabolism]	-	BAO53902.1:cytosolic guanylate kinase [Pisum sativum]	gi|592971060|dbj|AB916336.1|:Pisum sativum PsGKc mRNA for cytosolic guanylate kinase, complete cds	W8VZ39|W8VZ39_PEA:Cytosolic guanylate kinase;OS=Pisum sativum;|GO:0004385,
TRINITY_DN19703_c0_g1_i1	en=1046 path=[1024:0-112 2345:113-136 1138:137-287 2346:288-311 1313:312-701 2149:702-725 1727:726-737 2086:738-776 1778:777-1016 2018:1017-1045] [-1, 1024, 2345, 1138, 2346, 1313, 2149, 1727, 2086, 1778, 2018, -2]	CTCCATGATTCGTAGGCTTTTGAACTCTTCTCTCACTCGCCTCCCATTTCCATCTCTCGCACCACCGCCACCGCTCCGTAAACCAAAACCTAACAACTTCTCATTCCGCCTCCGCAATTCAACCACCCACATGGGCGACGCCCGCCGACCTTCCCCCGTCCCCATTCCATCTCTCGATAAAGCAGATCGCTCCGAACTCCTCCGCGCTCTAGAAGCTTCCTTAGGCTCTTCCTTCACTTCCGAGCCTCTCATCCCAAACCCTAACCCTCTCGTCATCGTAATTAGCGGCCCCAGCGGCGTCGGCAAAGACGCGCTAATCTCCCGCCTCCGTGACTCCCGTCCTGGAATCCACTTCGTCGTCACCGCCACCACTCGTCCCCGCCGTCCCAATGAAATCGA…	375.818	361.495	313.722	239.844	249.968	333.119	46.47	41.35	39.12	31.86	31.04	44.73	312.328	0.351958	0.219676	0.589866	UP	[GO:0004385:guanylate kinase activity]	[ko00230:Purine metabolism]	-	BAO53901.1:organellar guanylate kinase [Pisum sativum]	gi|592971058|dbj|AB916335.1|:Pisum sativum PsGKpm mRNA for organellar guanylate kinase, complete cds	W8VNI6|W8VNI6_PEA:Organellar guanylate kinase;OS=Pisum sativum;|GO:0004385,
TRINITY_DN30515_c0_g2_i4	en=2727 path=[69:0-29 38:30-47 55:48-48 56:49-60 68:61-61 69:62-68 38:69-86 55:87-87 6481:88-101 6495:102-116 13474:117-140 6534:141-147 6541:148-168 13127:169-192 6586:193-296 13480:297-320 6714:321-555 13472:556-579 6973:580-606 13473:607-630 7024:631-707 7101:708-742 7136:743-1152 2767:1153-1389 3004:1390-1410 3025:1411-1473 5023:1474-1475 5025:1476-1514 5064:1515-1566 13481:1567-1590 5140:159…	CATTCCGTTCTGTCGCATTCAATTAGAATGGCCAGACACCATTCCGTTCTGTCGCATTCAATTAGAATGGCCAGACACCATTCCGTTCCGTCACATTCAATTAAAATGGCCAGACACGTAACGTACATGACAAGGGATGAGAAGAAAGGCATGTTCTAAGATACAATTGGGAGAATACAATATATAAAATATCATCATACACTTCATCCAAATTTGTTGGCAGTTATTAATATATGTATATCATGTTAATCACTTCATTTTTTTGACAAGATATGTCAATCACTTGTGTGGATAGCGTGAAGATAGATGTAATAAATTTGACATAAAATCCGATAACTACTTGTCAATTTGAATTACAATTAAAGCAATTATTGGTATTACAATTACCAAGTATATGCT…	0	0	0	0	1.16808	0	0	0	0	0	0.1	0	0.194679	-0.763224	0.851627	0.925535	DOWN	[GO:0005524:ATP binding][GO:0004672:protein kinase activity]	-	Achn254431:Actinidia chinensis|bZIP|bZIP family protein	XP_009780840.1:PREDICTED: integrinlinked protein kinaselike isoform X1 [Nicotiana sylvestris]	gi|18700700|gb|AF458699.1|:Medicago truncatula ankyrin-kinase mRNA, complete cds	W8R457|W8R457_BRANA:Mitogen activated kinase kinase kinase Raf46;OS=Brassica napus;|GO:0005524,GO:0004672,
TRINITY_DN30013_c0_g2_i3	en=1734 path=[1713:0-386 2077:387-400 2091:401-446 2137:447-461 2152:462-521 2212:522-529 2220:530-558 6183:559-580 2272:581-582 10059:583-606 2298:607-652 7477:653-676 2368:677-684 2376:685-756 2448:757-789 2481:790-816 2508:817-817 10056:818-841 2533:842-863 2555:864-903 10061:904-927 2619:928-963 10051:964-987 2679:988-1062 2754:1063-1068 2760:1069-1078 2770:1079-1134 2826:1135-1145 5765:1146-…	TGGAAATAAAATCGAAAAAGATGATTGTTTAGGTAAAATTTTCGTCACATGCACCCTTTACTTTATAGTTATCAACCCCACGTTTATAATTTCTTAGACCTCGTGTCTCCATGGTGCAATTTCCTCCCTACTTTAGGCTTTAGGCTTTTAGCCTTGTTGGGCCCACCCTCACAAACCAGCCACGTCCAACCACAAGATCCAAAAACATGGACCACTTTTGTTCATACCATGTAATTCACATCTTTGAAGTTTTGTTAAAAACACAAAGACAAAAACATATCACAAAACAACAAAATCCATTCCCCTTTAGTTATTATGAACTTTCCTGCATCAGTCATAAAATGCTCCTTTTTTTCTTTTTCTGTCCAAAATGAAAGAAAACAACTCTTGCTAAGTTTC…	0	0.998604	1.90713	0	4.6723	3.42539	0	0.06	0.16	0	0.33	0.28	1.8339	-1.41144	0.461591	0.865328	DOWN	[GO:0047918:GDP-mannose 3,5-epimerase activity][GO:0051287:NAD binding]	[ko00053:Ascorbate and aldarate metabolism][ko00520:Amino sugar and nucleotide sugar metabolism]	MDP0000247737:Malus domestica|FAR1|FAR1 family protein	AHK12705.1:GDPmannose 3,5epimerase [Medicago sativa]	gi|587759487|gb|KF935649.1|:Medicago sativa isolate A GDP-mannose 3,5-epimerase (GME) mRNA, complete cds	W8G2X4|W8G2X4_MEDSA:GDP-mannose 3,5-epimerase;OS=Medicago sativa;|GO:0047918,GO:0051287,
TRINITY_DN28955_c0_g1_i1	en=1731 path=[4831:0-210 5019:211-231 5040:232-255 5064:256-335 5144:336-386 5195:387-479 5288:480-510 5319:511-578 5387:579-608 5417:609-677 5486:678-746 5555:747-776 8643:777-800 5609:801-1040 5849:1041-1046 5855:1047-1064 5873:1065-1090 5899:1091-1106 8639:1107-1130 5939:1131-1240 6049:1241-1280 6089:1281-1314 8647:1315-1338 6147:1339-1514 6323:1515-1543 6352:1544-1586 3123:1587-1589 3126:1590…	GTACAAATTAGATCTATTTATTTATTTATTATTTTTTTGAACAAATTTATTTATTTATTTTAAAAAGACAAAATTGACATAGATATCACTGGCTTCCCTCTCATATGTTTCATGTAAACTTATTTGATAATACAGTCCTACTGGTAAAAAGAGTTTATTTTAAACCTTCATTTTATTCTAAGCAACTCTCGTTCCACAACAAAGTCACAACTACTTCTCAAGATTCTTGATAACTGGACGAGCTTTACACACAGCCCTTAATGGAACCGATCGAGACAAAGTGAATCCACTTTCTTCACTCATATCAATCTCTTTGTCACCCACTTTTTTCCATTCAAAGCACTGAATCAGTAAACCCAAAGTCAGGCTTATTGCACGCAGAGCCAACACTTCACCTGG…	1.23219	0	0	2.32858	1.16808	2.56904	0.09	0	0	0.17	0.08	0.19	1.21632	-2.4396	0.180809	0.524116	DOWN	[GO:0016021:integral component of membrane][GO:0020037:heme binding][GO:0005506:iron ion binding][GO:0033773:isoflavone 2'-hydroxylase activity]	[ko00943:Isoflavonoid biosynthesis]	Thecc1EG000515t1:Theobroma cacao|B3|B3 family protein	AHG97656.1:isoflavone2'hydroxylase [Astragalus mongholicus]	gi|1379633873|ref|XM_024782775.1|:PREDICTED: Medicago truncatula isoflavone 2'-hydroxylase-like (LOC112421340), mRNA	W5S082|W5S082_ASTMO:Isoflavone-2'-hydroxylase;OS=Astragalus mongholicus;|GO:0016021,|GO:0020037,GO:0005506,GO:0033773,
TRINITY_DN28947_c0_g1_i2	en=580 path=[13541:0-52 13571:53-57 23570:58-86 13604:87-129 13647:130-140 13658:141-219 13737:220-258 308:259-260 310:261-282 15199:283-310 15227:311-330 15247:331-354 413:355-355 15271:356-373 15289:374-406 15322:407-437 499:438-438 500:439-493 555:494-528 590:529-579] [-1, 13541, 13571, 23570, 13604, 13647, 13658, 13737, 308, 310, 15199, 15227, 15247, 413, 15271, 15289, 15322, 499, 500, 555, 5…	TCTTTGGAAAGGGCATATATCCTGATGTTGATGCAACTAATTTATACTATGGAGGCACCAAAAGTTGCTGGTTCCAAAATAGTATTCACAAATGGTTCACAAGATCCTTGGCGTCGTGCATCTAAACAAATTTCATCACCCAGCGTGCCTTCCAAAGGTTGTATTAGAGTTTATGGATTTATAGCCACTTGACTCCGGTGTACGAAATTGAGCCTCTTGAGAAGTTTACTGATGCCCATCTTGATCAATGTCTGTGGCAACAATAGTTATCTCTTTCCCAACTAGATAGAGCCCGCAGATTCGGAGCCATCACCGTTTTGGTTTATAAGTGATATAAACAATTTGTGAAGTATGCTACAGACCAAGTCTGAATTGTCGAGAAGTTTGATTTAACAACAT…	0	0	2.86069	0	0	0	0	0	0.76	0	0	0	0.476782	2.51018	0.53064	0.896404	UP	[GO:0005681:spliceosomal complex][GO:0030623:U5 snRNA binding][GO:0017070:U6 snRNA binding][GO:0000398:mRNA splicing, via spliceosome]	[ko03040:Spliceosome]	-	KDD76263.1:PROCN domaincontaining protein, partial [Helicosporidium sp. ATCC 50920]	gi|1379638230|ref|XM_003612074.3|:PREDICTED: Medicago truncatula probable serine protease EDA2 (LOC11426473), mRNA	W4G8N8|W4G8N8_9STRA:Pre-mRNA-processing-splicing factor 8;OS=Aphanomyces astaci.;|GO:0005681,|GO:0030623,GO:0017070,|GO:0000398,
TRINITY_DN18059_c0_g1_i1	en=710 path=[1828:0-129 1535:130-161 194:162-233 1936:234-257 290:258-367 400:368-396 429:397-709] [-1, 1828, 1535, 194, 1936, 290, 400, 429, -2]	GATGACAGATTCAGCAAGGAGGTAGTTATAATAATTAAATTAAATTTATGATTAATACATTACATTATTTCTATGTCTGTAACGAAATGTTAATTTAATCATGGGATAGGTGACAAAGCACGAGGATGCACCGGACGGTGAATGGAAGGGATGGAATTGGAGATCGGATGGCGATTTAATGTTGAACGGTGCATTTTTTACGCCATCGGGTGCAGGAAGAGGAGCGGCTTCGAGCTATGCAAGAGCTTCGAGTTTAAGTGCAAGACCATCTTCGCTGGTGGGATCAATAACAACTGGTGCTGGTGTACTCAGCTGTAAAAAGGGCTCTCGTTGTTGATTATGACCCCTCGAGCAAACAAATGTCTCTGAAGGCCGGTCAATTTATTAATTACAAAACTC…	18.4829	110.845	5.72138	0	44.3869	44.5301	3.83	20.58	1.22	0	9.08	9.7	37.3277	0.605058	0.736018	0.925535	UP	[GO:0046872:metal ion binding][GO:0030570:pectate lyase activity][GO:0045490:pectin catabolic process]	[ko00040:Pentose and glucuronate interconversions][ko02024:Quorum sensing]	Pbr039133.1:Pyrus bretschneideri|AP2|AP2 family protein	XP_006852264.1:probable pectate lyase 18 [Amborella trichopoda] >ERN13731.1 hypothetical protein AMTR_s00049p00173370 [Amborella trichopoda]	gi|1269972423|ref|XM_022880996.1|:PREDICTED: Durio zibethinus probable pectate lyase 18 (LOC111289727), mRNA	W1Q050|W1Q050_AMBTC:Pectate lyase;OS=Amborella trichopoda.;|GO:0046872,GO:0030570,|GO:0045490,
TRINITY_DN21714_c0_g1_i1	en=1016 path=[1009:0-65 1052:66-149 1136:150-170 1157:171-216 1203:217-231 1218:232-655 1642:656-658 2309:659-714 2902:715-1015] [-1, 1009, 1052, 1136, 1157, 1203, 1218, 1642, 2309, 2902, -2]	CCAAGGCTAAATACTCTCTGGCGACCGATAGTGAAGCAGTACCGTGAGGGAAAGGTGAAAAGCACCGCGGGAGCGGAGTGAAATAGAACCTGAAACCGTGCGCTTACAAAAAGTCAGAGCCCTCTATATGGGTGATGGCGTGCCTTTTGTAGAATGAACCGGCGAGTTACGTTCACGTGCAAGGTTAAGTCGGGAAGACGGAGCCGCAGCGAAAGCGAGTCTGAATAGGGCGCCATAGTACGTGGATGTAGACCCGAAACCGTGTGATCTACCCCTGTCCAGGGTGAAGGTGCGGTAACACGCACTGGAGGCCCGAACCCACGAATGTTGAAAAATTCGGGGATGAGGTGGGGGTAGCGGAGAAATTCCAATCGAACTCGGAAATAGCTGGTTCTCCCC…	3.69657	4.99302	1.90713	3.10478	14.0169	1.71269	0.47	0.6	0.25	0.43	1.93	0.32	4.90518	-0.797503	0.494429	0.889568	DOWN	-	-	-	ERN10593.1:hypothetical protein AMTR_s00028p00129850 [Amborella trichopoda]	gi|1085896077|emb|LT629764.1|:Paenibacillaceae bacterium GAS479 genome assembly, chromosome: I	W1PRB5|W1PRB5_AMBTC:Uncharacterized protein;OS=Amborella trichopoda.;
TRINITY_DN31840_c0_g3_i1	en=1401 path=[29745:0-67 8962:68-73 8968:74-743 9638:744-999 9894:1000-1023 34322:1024-1047 9942:1048-1400] [-1, 29745, 8962, 8968, 9638, 9894, 34322, 9942, -2]	TCAGCAAAACCGCCAACCCGCTGAACTGCATCTTCTATTGCGGTGGCCACAAAACGGAAGTCCTTGCGACTCCTCCGAGATTTAATAAAACAAGAAATACCACATGAAGTTTTCACTATTGGATGCGAGTGCACTACGGAATGTTTAAGACCATCATGATAGGAAATCGAGAAGAAATTGTCAAGGTCCGCTTACAGGGTATGCCACAAGTGTATGGCTCATGGCAATGCAGTTTTGTGTGTGGTTATGCCTTATTGCAGGCTTGTCGGAGTGTTATGTGTATCCGCTTCGGCCGTTCGGCGCTTGCAGCTAGCGTTGCTGTCGTCAGCTTTTATACATTTGCAGCGCCTGCTACTGTTGGTTGCAGCCTTTTTCTTTCTTCTTGTTTCAGTTGTTGTT…	0	0	0	77.6194	35.0423	43.6737	0	0	0	7.37	3.16	4.18	26.0559	-8.07221	1.18459e-08	2.59259e-07	DOWN	-	-	-	ERN09938.1:hypothetical protein AMTR_s00013p00186300 [Amborella trichopoda]	gi|1535881321|ref|XM_004502238.3|:PREDICTED: Cicer arietinum meiosis-specific protein ASY1 (LOC101508245), mRNA	W1PPE5|W1PPE5_AMBTC:Uncharacterized protein;OS=Amborella trichopoda.;
TRINITY_DN31840_c0_g3_i2	en=1165 path=[29745:0-67 8962:68-73 8968:74-743 28537:744-763 9894:764-787 34322:788-811 9942:812-1164] [-1, 29745, 8962, 8968, 28537, 9894, 34322, 9942, -2]	TCAGCAAAACCGCCAACCCGCTGAACTGCATCTTCTATTGCGGTGGCCACAAAACGGAAGTCCTTGCGACTCCTCCGAGATTTAATAAAACAAGAAATACCACATGAAGTTTTCACTATTGGATGCGAGTGCACTACGGAATGTTTAAGACCATCATGATAGGAAATCGAGAAGAAATTGTCAAGGTCCGCTTACAGGGTATGCCACAAGTGTATGGCTCATGGCAATGCAGTTTTGTGTGTGGTTATGCCTTATTGCAGGCTTGTCGGAGTGTTATGTGTATCCGCTTCGGCCGTTCGGCGCTTGCAGCTAGCGTTGCTGTCGTCAGCTTTTATACATTTGCAGCGCCTGCTACTGTTGGTTGCAGCCTTTTTCTTTCTTCTTGTTTCAGTTGTTGTT…	0	0	0	41.9145	23.3615	11.9889	0	0	0	4.95	2.62	1.52	12.8775	-7.05448	6.43539e-06	8.11958e-05	DOWN	-	-	-	ERN09938.1:hypothetical protein AMTR_s00013p00186300 [Amborella trichopoda]	gi|1535881321|ref|XM_004502238.3|:PREDICTED: Cicer arietinum meiosis-specific protein ASY1 (LOC101508245), mRNA	W1PPE5|W1PPE5_AMBTC:Uncharacterized protein;OS=Amborella trichopoda.;
TRINITY_DN23811_c0_g1_i1	en=1552 path=[891:0-161 2531:162-459 2829:460-486 2856:487-800 6209:801-822 1052:823-886 5783:887-916 1146:917-935 1165:936-957 1187:958-1081 6402:1082-1105 1335:1106-1106 1336:1107-1190 6405:1191-1214 1444:1215-1259 6403:1260-1283 1513:1284-1296 6404:1297-1320 1550:1321-1397 6400:1398-1421 1651:1422-1551] [-1, 891, 2531, 2829, 2856, 6209, 1052, 5783, 1146, 1165, 1187, 6402, 1335, 1336, 6405, 144…	GTTCCTCCAGAGCTTCCTGAGCCTGTGCTGGGTATCAACTTTGCTAGGGATGGCATGCAAGAAAAAGACTGGTTATCCTTAGTTGCTGTTCATAGTGATACATGGTTGCTTTCCCTTGCATTCTACTTTGGAGCTAGATTTGCGTTTGACAGAACTGACAGGTATATATCACACGGGGCATATCTAAATTTATCAGAAGTCACCTTGTAAAAAAGGTGGTTCAGGATGAGTATTAAATTAAGGCAGTAGTTTCGATCATACTTTTCTTATAATTACAGCGGTTTAGTCATTGTTGTGCTGGATTTTTGTTTAGCCCCTTGTTGAATAGGAGTTCTATTGTTTAGCACAGAGCAATTCTCTACACTTTATACCTTATTTCTAGTATCAGTGTTGATTTTC…	14.7863	22.9679	10.4892	235.963	225.439	190.109	1.22	1.72	0.88	19.9	17.84	16.28	116.626	-3.75504	1.67349e-16	2.08654e-14	DOWN	[GO:0008270:zinc ion binding][GO:0006355:regulation of transcription, DNA-templated]	-	Achn050401:Actinidia chinensis|NF-YA|NF-YA family protein	GAU21990.1:hypothetical protein TSUD_111300 [Trifolium subterraneum]	gi|1379613356|ref|XM_003597504.3|:PREDICTED: Medicago truncatula PHD finger protein ALFIN-LIKE 4 (LOC11433421), mRNA	W1PMF2|W1PMF2_AMBTC:Uncharacterized protein;OS=Amborella trichopoda.;|GO:0008270,|GO:0006355,
TRINITY_DN23811_c0_g1_i4	en=913 path=[891:0-161 1030:162-183 1052:184-247 1116:248-277 1146:278-296 1165:297-318 1187:319-442 6402:443-466 1335:467-467 1336:468-551 6405:552-575 1444:576-620 6403:621-644 1513:645-657 6404:658-681 1550:682-758 6400:759-782 1651:783-912] [-1, 891, 1030, 1052, 1116, 1146, 1165, 1187, 6402, 1335, 1336, 6405, 1444, 6403, 1513, 6404, 1550, 6400, 1651, -2]	GTTCCTCCAGAGCTTCCTGAGCCTGTGCTGGGTATCAACTTTGCTAGGGATGGCATGCAAGAAAAAGACTGGTTATCCTTAGTTGCTGTTCATAGTGATACATGGTTGCTTTCCCTTGCATTCTACTTTGGAGCTAGATTTGCGTTTGACAGAACTGACAGGAAACGTCTATTCAATATGATTAATGAACTACCAACAATATTTGAAATTGTTAATGGCTCAACCAAGAAACCAGCCAAAGAGAAGTCCTCAGTGTCAAACAACAGTGGCAGCAAATCTAAGTCCAGTTCTAAAGTGCGGGCTCCTGAAACTCAGAGCAGACTACCAAAGGCATTACAACCAAAAGATGAGGAGGAAGGACTGGAAGAGAATGATGATGATGAACATGGAGAAGCCATG…	453.446	551.23	346.143	231.306	163.531	188.396	66.12	74.31	50.96	36.25	24	29.79	322.342	1.20981	0.000641103	0.00524925	UP	[GO:0008270:zinc ion binding][GO:0006355:regulation of transcription, DNA-templated]	-	Achn050401:Actinidia chinensis|NF-YA|NF-YA family protein	GAU21990.1:hypothetical protein TSUD_111300 [Trifolium subterraneum]	gi|1379613356|ref|XM_003597504.3|:PREDICTED: Medicago truncatula PHD finger protein ALFIN-LIKE 4 (LOC11433421), mRNA	W1PMF2|W1PMF2_AMBTC:Uncharacterized protein;OS=Amborella trichopoda.;|GO:0008270,|GO:0006355,
TRINITY_DN23247_c0_g1_i1	en=759 path=[1:0-275 254:276-412 391:413-594 573:595-595 574:596-623 602:624-629 608:630-654 633:655-694 673:695-758] [-1, 1, 254, 391, 573, 574, 602, 608, 633, 673, -2]	GTGGCTTATTAATTTTCTTAAGGTGTTTTTCCACTTATTAGAGAATCATCTCTTAAAAAAAAAACAACAACACCATTTGATGTTGGGCCGGTTGAGTTAAAATCCAATCCGAAGAATTAAGCGGTGAAGTGAAGTGAACATTTCTAGTCTCCCTCTCCGAAACTGAAACCTTATTATTCCCCCGCCATCTCTCAATCTCAATTCACCACTCCATCCCCTCCCGCTATTCTACTATCGTTATGTCAACCGGGCCTGGACTTGAGTCTCTCGTAGATCAGACGATTTCGGTTATTACGAATGATGGACGAAATATAGTGGGAGTTCTAAAAGGTTTTGATCAGGCAACGAATATAATTCTCGATGAATCCCATGAACGAGTTTTCTCTACCAAGGAAGGTG…	171.275	143.799	247.926	194.049	189.228	183.258	31.4	24.5	45.97	38.37	34.92	36.63	188.256	-0.00808489	0.981719	0.988344	DOWN	-	[ko03018:RNA degradation][ko03040:Spliceosome]	-	XP_020585038.1:smlike protein LSM8 isoform X2 [Phalaenopsis equestris] >XP_020676366.1 smlike protein LSM8 [Dendrobium catenatum] >XP_020676367.1 smlike protein LSM8 [Dendrobium catenatum]	gi|1535900997|ref|XM_004512860.3|:PREDICTED: Cicer arietinum sm-like protein LSM8 (LOC101498142), mRNA	W1P0W8|W1P0W8_AMBTC:Uncharacterized protein;OS=Amborella trichopoda.;
TRINITY_DN23247_c0_g1_i3	en=448 path=[1920:0-87 1985:88-116 2014:117-265 391:266-447] [-1, 1920, 1985, 2014, 391]	TAACTATCAATCAGCTTACAAAGTAAACATAAATACTCAAAAATAGTAAAATACACAATTAATAGTGGACATGATAGCGGTTTGGAACCGCAATTTACAGACGACGGGTTGCAGGCCAAAAGCATCACGTCAAACTCCACCGTTGCTATGTTATTCTGCTATAGTATTTTGTTAGATTCTTTCTTGCATATGATGATTTTTTTTTTGTTTTCCTTTTTTTGGCTCATTCTTGTTTCTAATTACAGGAAGGTGTTCAGCAACTTGTTCTGGGTTTATACATCATTAGGGGCGACAACATAAGTGTTGTTGGTGAACTGGATGAAGAACTAGATTCTAACCTTGATTTGTCCAAGCTTAGAGCTCATCCCTTAAAGCCTGTCATCCATTGAAGTTAAACTA…	0	0.998604	0	0.776194	1.16808	1.71269	0	0.43	0	0.4	0.56	0.93	0.775928	-1.68646	0.405382	0.817767	DOWN	-	[ko03018:RNA degradation][ko03040:Spliceosome]	-	GAU51901.1:hypothetical protein TSUD_416860 [Trifolium subterraneum]	gi|1379628037|ref|XM_013601389.2|:PREDICTED: Medicago truncatula sm-like protein LSM8 (LOC25493016), mRNA	W1P0W8|W1P0W8_AMBTC:Uncharacterized protein;OS=Amborella trichopoda.;
TRINITY_DN31164_c2_g3_i1	en=1546 path=[2623:0-644 3245:645-657 12522:658-681 3282:682-813 580:814-819 586:820-852 619:853-1059 826:1060-1068 835:1069-1080 847:1081-1092 859:1093-1121 888:1122-1145 912:1146-1146 913:1147-1150 917:1151-1170 937:1171-1187 954:1188-1202 969:1203-1283 1050:1284-1311 1078:1312-1314 1081:1315-1336 1103:1337-1338 1105:1339-1352 1119:1353-1440 12515:1441-1464 1231:1465-1545] [-1, 2623, 3245, 1252…	CTTCAAGTCTGATGGAAAATTTATATTTTCTACTGTTAAGCTAAATTATTGAGCTAAGGTTGAATTTTTGAAACACAAACAAAATTGACAATAAGCAAATTTGAGAAGCATAAGAGGATTGAATTGAAGCACACCACTAAAAAACAAAGTAAAAAATCTGATAAAAAGTCTAACTTATGACATAAATTAAAGAGAACACATGAGAAATCCTTGAATAAAATACAAAAACAAAAAAGATAACAAAAGATAAAATGGAGGGATACAAATACACCCTTAAACATAACATACATAACCATAATCATAATCATATTCATGCTTATCTACAGTTTTGAGGACCCCATTATCATTTTGGCTTCTTTATCCATTCCAATTATTCCAAACACACAGGCCCATTCAGAA…	7.39315	14.9791	5.72138	3.10478	17.5211	8.56347	0.58	1.09	0.46	0.26	1.39	0.73	9.54716	-0.0276003	0.976126	0.984553	DOWN	[GO:0016021:integral component of membrane][GO:0005215:transporter activity]	-	Prupe.3G009400.1.p:Prunus persica|ERF|ERF family protein	AHG32323.1:PIP22 [Pisum sativum]	gi|574587639|gb|KF770829.1|:Pisum sativum PIP2-2 (PIP2-2) mRNA, complete cds	W0M6C5|W0M6C5_PEA:PIP2-2;OS=Pisum sativum;|GO:0016021,|GO:0005215,
TRINITY_DN28117_c0_g1_i2	en=1294 path=[1272:0-127 3523:128-151 1401:152-276 3524:277-300 1550:301-444 1694:445-465 1715:466-573 1823:574-609 1859:610-714 3521:715-738 1988:739-834 2084:835-906 2156:907-1009 2259:1010-1037 3522:1038-1061 2311:1062-1293] [-1, 1272, 3523, 1401, 3524, 1550, 1694, 1715, 1823, 1859, 3521, 1988, 2084, 2156, 2259, 3522, 2311, -2]	TTCACTCTGTTTATAAATCACATCTTAATAACCCTATCACAACCACAACAACAACCACTTCCAATTCATTCATAGCAATTATTCATTCATCAACAAGAGAGTGAGAAATGGAAGCAAAGGAACAAGATGTTTCACTGGGAGCCAACAAATTCCCAGAGAGACAACCCATCGGTATTGCAGCTCAGAGCCATGACGACGGTAAGGACTACAAAGAACCACCTCCTGCACCGTTGTTTGAGCCTTCTGAACTCACTTCATGGTCTTTCTGGAGAGCTGGAATAGCCGAGTTCGTTGCAACTTTTCTGTTTCTCTACATCACCATCTTGACTATCATGGGTGTCAACAAATCTGATTCCAAGTGTAAAACTGTTGGTATTCAAGGGATTGCTTGGTCTTTTG…	29243.6	14008.4	17413	5097.27	14897.6	11408.3	2822.42	1251.17	1694.37	527.52	1445.03	1195.58	15344.7	0.949977	0.1219	0.404186	UP	[GO:0016021:integral component of membrane][GO:0005215:transporter activity]	-	Prupe.3G009400.1.p:Prunus persica|ERF|ERF family protein	AHG32322.1:PIP12 [Pisum sativum]	gi|574587637|gb|KF770828.1|:Pisum sativum PIP1-2 (PIP1-2) mRNA, complete cds	W0M5A8|W0M5A8_PEA:PIP1-2;OS=Pisum sativum;|GO:0016021,|GO:0005215,
TRINITY_DN28117_c0_g1_i3	en=680 path=[1272:0-127 3523:128-151 1401:152-276 3524:277-300 1550:301-444 2639:445-571 1715:572-679] [-1, 1272, 3523, 1401, 3524, 1550, 2639, 1715]	TTCACTCTGTTTATAAATCACATCTTAATAACCCTATCACAACCACAACAACAACCACTTCCAATTCATTCATAGCAATTATTCATTCATCAACAAGAGAGTGAGAAATGGAAGCAAAGGAACAAGATGTTTCACTGGGAGCCAACAAATTCCCAGAGAGACAACCCATCGGTATTGCAGCTCAGAGCCATGACGACGGTAAGGACTACAAAGAACCACCTCCTGCACCGTTGTTTGAGCCTTCTGAACTCACTTCATGGTCTTTCTGGAGAGCTGGAATAGCCGAGTTCGTTGCAACTTTTCTGTTTCTCTACATCACCATCTTGACTATCATGGGTGTCAACAAATCTGATTCCAAGTGTAAAACTGTTGGTATTCAAGGGATTGCTTGGTCTTTTG…	131.844	62.9121	70.5637	42.6907	273.33	177.264	28.1	12.36	15.14	9.83	57.89	40.73	126.434	-0.89445	0.280302	0.684564	DOWN	[GO:0016021:integral component of membrane][GO:0005215:transporter activity]	-	-	AHG32322.1:PIP12 [Pisum sativum]	gi|574587637|gb|KF770828.1|:Pisum sativum PIP1-2 (PIP1-2) mRNA, complete cds	W0M5A8|W0M5A8_PEA:PIP1-2;OS=Pisum sativum;|GO:0016021,|GO:0005215,
TRINITY_DN28117_c0_g1_i1	en=507 path=[3157:0-119 2156:120-222 2259:223-250 3522:251-274 2311:275-506] [-1, 3157, 2156, 2259, 3522, 2311, -2]	GGATGATCAAGTATGTGTTAGTTTAATTTAATTTAATTTAATTAATTAGTTAATCTTGAAATTTATGTTTAATCTTGTTTACTTTTTGTATGTGCAGTGGATTTTCTGGGTTGGACCATTCATTGGTGCAGCACTTGCAGCACTTTACCACACAGTTGTTATCAGAGCCATTCCTTTCAAGTCAAGTTGATATGATCCAACGGTTTGTGATAGTTGATGCCAAAACCATTAAACCAAACCAACTTTGTGGGGTTTTATTTTTAATTTGAAATTCGATCATTATCTTGTTTTAACTATTTCCCTTTTTGTATGTAAAGGATGTTGTTGTAAGTGTAACGTGTTGTTGTAATGATTATTATTATTAGGTGGTGAGTGCGTTGGGTGATGGGGCAGTTTTTT…	43.1267	15.9777	11.4428	0	1.16808	0	14.01	4.88	3.96	0	0.65	0	11.9525	6.15198	6.26008e-05	0.000640363	UP	[GO:0016021:integral component of membrane][GO:0005215:transporter activity]	-	-	AHG32322.1:PIP12 [Pisum sativum]	gi|574587637|gb|KF770828.1|:Pisum sativum PIP1-2 (PIP1-2) mRNA, complete cds	W0M5A8|W0M5A8_PEA:PIP1-2;OS=Pisum sativum;|GO:0016021,|GO:0005215,
TRINITY_DN31164_c2_g6_i2	en=1325 path=[1:0-205 7209:206-251 230:252-262 241:263-303 282:304-328 12512:329-352 331:353-409 388:410-432 411:433-436 12520:437-460 439:461-463 442:464-490 469:491-601 580:602-607 5029:608-774 12521:775-798 5220:799-901 12516:902-925 5347:926-937 12523:938-961 5383:962-979 12509:980-1003 5425:1004-1038 12513:1039-1062 5484:1063-1063 12517:1064-1087 5509:1088-1203 12518:1204-1227 5649:1228-1324…	TTTTTTTTTTTTTTTTTATCTTCAATAAACTTGAAATTTTTTCCATAAATATTTAATGAGTACAAAGGATTACAGAAGAGAATAACTTAGAAAAAAGAAAAAGATGACACACTAAAGAGAATACAGAGGAAAGTGTAAAAAGGCTCCCTCTGTAACGAAAGAGACTTTTTAACCTAACACTTATCCACAAATCTTGATTACACAATTGAGAGAGAGGTTGCAAACTTGAAAATACAAAGCAAATAGTATCAATCACTTCATCTCTTGCTTCATCTTCTTTTCATTAGCACTCAATTAGCATTGCTACTCCTGAATGATCCAAGAGCTTTGGCAGCACCAGCTCTTAAGATGAATTGATGGTAGAACGCTGCAATGGCGGCCCCGATAAATGGTCCAACC…	0	1.99721	0.953563	0	2.33615	0.856347	0	0.17	0.09	0	0.22	0.09	1.02388	-0.00635118	0.997517	0.998665	DOWN	[GO:0016021:integral component of membrane][GO:0005215:transporter activity]	-	Prupe.3G009400.1.p:Prunus persica|ERF|ERF family protein	AHG32324.1:PIP23 [Pisum sativum]	gi|574587641|gb|KF770830.1|:Pisum sativum PIP2-3 (PIP2-3) mRNA, complete cds	W0M1Z1|W0M1Z1_PEA:PIP2-3;OS=Pisum sativum;|GO:0016021,|GO:0005215,
TRINITY_DN32760_c0_g1_i1	en=3812 path=[1:0-58 37:59-78 57:79-241 220:242-283 262:284-585 13245:586-609 588:610-664 13249:665-688 667:689-697 12437:698-739 718:740-797 776:798-826 805:827-1114 13246:1115-1138 1117:1139-1432 1411:1433-1459 1438:1460-1790 13253:1791-1814 1793:1815-1948 13243:1949-1972 1951:1973-2044 13254:2045-2068 2047:2069-2142 13259:2143-2166 2145:2167-2347 13250:2348-2371 2350:2372-2380 12028:2381-2459 …	GCAAAAATATGGGTGGGTGTTGAAATTTTAGTCAACGACGTGAAAGAGAAAGAGCACACACTCCTTGTTTAACTTGCAATGGCTAACAGAGAATTGTTATCAACCTCTTACTCTAGCAAAAAACACGACGTATTTCTCAGCTTCAGAGGCGAGGACACTCGAATCGGTTTCACAAGCCATCTCTACGATGCTTTGAATCACAAATCAATCAAAACATACATAGATTACCTGCTAAACAGAGGTGAAGACGTTTGGCCAACACTTGCGGAAGCCATTGAAGATTCACATGTCTCCATCGTTGTATTTTCAGAAAACTACGCTTCTTCTAAATGGTGTTTGGAAGAGCTTGTGAAAATACTTGAATGCAGAAGAAAAGTTGTTCACGGTCAAGTTGTTATA…	0	0	25.7462	94.6957	80.5972	56.5189	0	0	0.8	3.03	2.45	1.84	42.9263	-3.16381	0.0977056	0.347056	DOWN	[GO:0043531:ADP binding]	-	GSBRNA2T00107670001:Brassica napus|TCP|TCP family protein	XP_012574082.1:PREDICTED: TMV resistance protein Nlike isoform X2 [Cicer arietinum]	gi|1535892724|ref|XM_012718627.2|:PREDICTED: Cicer arietinum uncharacterized LOC101515491 (LOC101515491), mRNA	W0M168|W0M168_CICAR:NBS-LRR protein;OS=Cicer arietinum;|GO:0043531,
TRINITY_DN32760_c0_g1_i2	en=5421 path=[1:0-58 37:59-78 57:79-241 220:242-283 262:284-585 13245:586-609 588:610-664 13249:665-688 667:689-697 676:698-739 718:740-797 11747:798-826 805:827-1114 13246:1115-1138 1117:1139-1432 1411:1433-1459 1438:1460-1790 13253:1791-1814 1793:1815-1948 13243:1949-1972 1951:1973-2044 13254:2045-2068 2047:2069-2142 13259:2143-2166 2145:2167-2347 13250:2348-2371 2350:2372-2380 2359:2381-2459 2…	GCAAAAATATGGGTGGGTGTTGAAATTTTAGTCAACGACGTGAAAGAGAAAGAGCACACACTCCTTGTTTAACTTGCAATGGCTAACAGAGAATTGTTATCAACCTCTTACTCTAGCAAAAAACACGACGTATTTCTCAGCTTCAGAGGCGAGGACACTCGAATCGGTTTCACAAGCCATCTCTACGATGCTTTGAATCACAAATCAATCAAAACATACATAGATTACCTGCTAAACAGAGGTGAAGACGTTTGGCCAACACTTGCGGAAGCCATTGAAGATTCACATGTCTCCATCGTTGTATTTTCAGAAAACTACGCTTCTTCTAAATGGTGTTTGGAAGAGCTTGTGAAAATACTTGAATGCAGAAGAAAAGTTGTTCACGGTCAAGTTGTTATA…	158.953	248.652	166.874	85.3814	68.9165	89.0601	3.3	4.78	3.49	1.9	1.45	2.02	136.306	1.23708	0.000710986	0.00575542	UP	[GO:0043531:ADP binding]	-	GSBRNA2T00107670001:Brassica napus|TCP|TCP family protein	XP_012574082.1:PREDICTED: TMV resistance protein Nlike isoform X2 [Cicer arietinum]	gi|1535892724|ref|XM_012718627.2|:PREDICTED: Cicer arietinum uncharacterized LOC101515491 (LOC101515491), mRNA	W0M168|W0M168_CICAR:NBS-LRR protein;OS=Cicer arietinum;|GO:0043531,
TRINITY_DN46437_c0_g1_i1	en=398 path=[376:0-397] [-1, 376, -2]	TCTTGATTTAAATAATTGTGGCTTGCTTAAGTCGTTACCAAAGCTTCCAGCATCCTTGAAAACTCTTGATTTAGATGAATGCAGGAAACTTAAGTCCCTACCAAAGCTTCCGTCCTCCTTGAAAAACTTGACAGCCACGAACTGCATTCATCTGGACACTGACTCAAATAAACACCTAATGCTTGGGAACATGTTACACCGAAACAACCCCGATCCCAAGATTACAAGAAGTTTTTTTTGCAGATTAGCTTTCCTTCCTTTCCTTCCTGGAGCCCAAATTCCTAGAGAGTTTGATTTTCGTACTACAGAGACTTCAATAGTTATTCCTCCTATTCCAAAATCTGGCTTCTATTGCTTAGTGTATTATATCATCCTCGCAAAGAATATCTATAACCTTG	1.23219	1.99721	1.90713	0	1.16808	1.71269	0.57	0.86	0.9	0	0.54	0.87	1.33622	0.887562	0.56811	0.915571	UP	[GO:0043531:ADP binding]	-	-	XP_004502018.1:PREDICTED: protein SUPPRESSOR OF npr11, CONSTITUTIVE 1like isoform X1 [Cicer arietinum]	gi|1379619507|ref|XM_024778558.1|:PREDICTED: Medicago truncatula TMV resistance protein N (LOC11429037), mRNA	W0M163|W0M163_CICAR:NBS-LRR protein;OS=Cicer arietinum;|GO:0043531,
TRINITY_DN32587_c0_g1_i3	en=1501 path=[1:0-248 5051:249-272 251:273-302 5059:303-326 305:327-431 5054:432-455 434:456-659 5055:660-683 662:684-744 723:745-773 752:774-851 5057:852-875 854:876-904 883:905-920 5058:921-944 923:945-989 5052:990-1013 992:1014-1043 1022:1044-1051 1030:1052-1067 1046:1068-1075 1054:1076-1087 1066:1088-1103 1082:1104-1122 1101:1123-1127 1106:1128-1135 1114:1136-1169 1148:1170-1195 1174:1196-120…	CGAATATTATAAAACATTCAATTCAACAAAAACAAAAAACCATAACATCACTTTCTTTGTTACAGACACAAACAAGAGTAGCATAGCTATGGCAGATCTATTCAGTGGAGGTGCCGTTGGAGCTGTAATGGGAGAAGCGGTGAAACACGCTCTTCTCACAATCAAGAAGGGTCGAGAATTTGGTCCAACACTCGAAACAAACATAGAAACCTTAAAAGCTTTGGCTCCTATAGTTGAAGAAATGAAAGGGTACAACGATTTGTTGGATCGACCAAGAGAAGAGATAGAGAGGTTAGAGAAACATATAAGAGAAGGTAACGAGCTTGTGCAGAAAAGCAAGAAGCTTACTCTATGGAACTTTCTTTCTTTTCCTCGTTACCAATCTAAGCTTCAGAAGAA…	294.494	231.676	184.038	335.316	230.111	226.932	24.02	17.49	15.13	29.3	18.87	20.1	250.428	-0.160277	0.674431	0.925535	DOWN	[GO:0043531:ADP binding][GO:0006952:defense response]	-	MDP0000281804:Malus domestica|LBD|LBD family protein	XP_004511973.1:PREDICTED: probable disease resistance protein At5g66900 [Cicer arietinum] >AHG28991.1 NBSLRR protein [Cicer arietinum]	gi|1379639180|ref|XM_003611757.3|:PREDICTED: Medicago truncatula probable disease resistance protein At5g66900 (LOC11409421), mRNA	W0M160|W0M160_CICAR:NBS-LRR protein;OS=Cicer arietinum;|GO:0043531,|GO:0006952,
TRINITY_DN30951_c0_g1_i5	en=1084 path=[3167:0-113 1409:114-123 1419:124-146 1442:147-147 4096:148-171 1467:172-185 4098:186-209 1505:210-250 4103:251-274 1570:275-280 1576:281-300 1596:301-305 1601:306-324 1620:325-342 4100:343-366 1662:367-426 4104:427-450 1746:451-511 4099:512-535 1831:536-562 1858:563-604 1900:605-608 1904:609-609 1905:610-610 3011:611-629 1943:630-647 1961:648-687 4097:688-711 2025:712-786 3727:787-8…	CCAGTGTGTTGCCTTTCTACGCTTTATTTTCGATACTTTACATTTGTCAGTTTATTTTCTGCTCATTAGACACCCTCGTTGGAGGAATATAAGTCTAATAGCCAATAGGGGCATTTAAAACCCCGTCTTGTTGAATTATACGCCTTTCGACACCATCCAACCAATCCTTATCAAAAGCAAAGCTGCGCACATCTTGTAATAACTCGAAAAGTTCAGAGCGGCGTGAGCCCAATACATCGACCAGACTATGCGTTTGGAGGAATTTCAATAGCTCAGCAAGTAAGTTGTAGGCATAGCCCTTGTATCTATTACTAAGTGAAGTATCTCTTAAACGAACACAAGGATGCTTCGCAAGGAAATCATTCAACAAACACAAGTTCTCATCATTCAAATGCTTCT…	0	0	0.953563	0	0	0	0	0	0.11	0	0	0	0.158927	1.16033	0.776133	0.925535	UP	[GO:0043531:ADP binding]	-	-	XP_004500354.1:PREDICTED: uncharacterized protein LOC101501286 isoform X1 [Cicer arietinum]	gi|1379623396|ref|XM_024779842.1|:PREDICTED: Medicago truncatula uncharacterized LOC25490940 (LOC25490940), transcript variant X10, mRNA	W0M0H9|W0M0H9_CICAR:NBS-LRR protein;OS=Cicer arietinum;|GO:0043531,
TRINITY_DN30087_c0_g1_i1	en=1356 path=[3163:0-230 90:231-521 381:522-522 2731:523-546 406:547-555 415:556-562 422:563-598 458:599-624 484:625-627 487:628-665 525:666-685 3139:686-709 2427:710-717 2435:718-729 589:730-741 601:742-924 784:925-1050 910:1051-1096 956:1097-1116 976:1117-1205 2869:1206-1229 1086:1230-1355] [-1, 3163, 90, 381, 2731, 406, 415, 422, 458, 484, 487, 525, 3139, 2427, 2435, 589, 601, 784, 910, 956, 9…	CGCCATGAAATTGGCAACAAGTTGAAAGAGATTACAAATAGATTCGATCAAATTGCTGAAAGTAGCAACAATTGAAGTAGCTGAATGGTGCCAAACTAGCTGCATTATTGATGAACCAATAGTGTTTGGAAGAGCAGATGATAAGGAGAAGATTATCCAATTTCTTCTCACTAAAGAGAGGGACTCTGACTTACTTTCTGTCTATCCTATTGTTGGCTTAGGTGGTGTTGGAAAAACAACTCTTTCTCAGTTAGTCTACAATGATCATAGGGTAAGTTGTAATTCTAATAAGAAAATTTGGGTTTGTGTTTTTGAGACTTTCTCGATCAAGAGAATTATGTGTTCCATCATAGAACCTCTCACAGGAGGAAAGTGACATGTCTTGTTTTGGATGATGTG…	3.69657	8.98744	3.81425	13.1953	8.17653	6.85078	0.34	0.76	0.35	1.29	0.75	0.68	7.45348	-0.773506	0.322798	0.735825	DOWN	[GO:0043531:ADP binding][GO:0006952:defense response]	-	FANhyb_rscf00000379.1.g00008.1:Fragaria x ananassa|bZIP|bZIP family protein	XP_012568451.1:PREDICTED: putative disease resistance protein RGA1 [Cicer arietinum] >XP_012568452.1 PREDICTED: putative disease resistance protein RGA1 [Cicer arietinum] >XP_012568453.1 PREDICTED: putative disease resistance protein RGA1 [Cicer arietinum]	gi|1379636886|ref|XM_024783522.1|:PREDICTED: Medicago truncatula putative disease resistance protein RGA1 (LOC11405813), transcript variant X7, mRNA	W0M0H6|W0M0H6_CICAR:NBS-LRR protein;OS=Cicer arietinum;|GO:0043531,|GO:0006952,
TRINITY_DN30087_c0_g1_i3	en=257 path=[2665:0-68 3819:69-92 385:93-113 406:114-122 2471:123-174 2893:175-198 487:199-236 525:237-256] [-1, 2665, 3819, 385, 406, 2471, 2893, 487, 525, -2]	GCCGAGACAAATGGAATAAATGGAAATTTGTGTTGTCTTGCGGATCCAAAGGTAGTTGAATTTTGCTTTTCGCTGGTGATGCTATTGTTGCATCAATCATGGGAACATGCCAAGCTCATCTTTGTCGGGTCTCTCCGATAAAGAATGTTGGCTGTTGTACAAACAATATGCACTTAGACACGACAAAGAAGAGTGTGCATAGCTCGTGGCAATAGGAAAGGAGATTGTAAGAAAAATGTGGAGGATTGCCTCTTGCT	0	0	0	3.10478	0	1.71269	0	0	0	4.08	0	2.13	0.802912	-3.06214	0.396784	0.817505	DOWN	[GO:0043531:ADP binding][GO:0006952:defense response]	-	-	XP_012568451.1:PREDICTED: putative disease resistance protein RGA1 [Cicer arietinum] >XP_012568452.1 PREDICTED: putative disease resistance protein RGA1 [Cicer arietinum] >XP_012568453.1 PREDICTED: putative disease resistance protein RGA1 [Cicer arietinum]	-	W0M0H6|W0M0H6_CICAR:NBS-LRR protein;OS=Cicer arietinum;|GO:0043531,|GO:0006952,
TRINITY_DN17178_c0_g1_i1	en=234 path=[1:0-140 119:141-233] [-1, 1, 119, -2]	GGTACACATCATATCAGTTTTCACAATGCTCTTGATTTATCAGCCGACAAGAGTGCTTTGAAAAAAATAGAATCCTTACGCACAATTTTTGAGTTGAATTGTGATAGATTTGTACAACCTGACTACTTCCCATTTCCAACAAACTGTTCTCTTCGGGTTTTACGCATCTCCACTTTCCAGGTATCATCACTCAGAAGCTTAATTCATTTGAGGTATTTGGAATTTTGTAGTCTT	0	0	0	0	0	0.856347	0	0	0	0	0	1.37	0.142725	-0.763224	0.851627	0.925535	DOWN	[GO:0043531:ADP binding][GO:0006952:defense response]	-	-	XP_012568451.1:PREDICTED: putative disease resistance protein RGA1 [Cicer arietinum] >XP_012568452.1 PREDICTED: putative disease resistance protein RGA1 [Cicer arietinum] >XP_012568453.1 PREDICTED: putative disease resistance protein RGA1 [Cicer arietinum]	-	W0M0H6|W0M0H6_CICAR:NBS-LRR protein;OS=Cicer arietinum;|GO:0043531,|GO:0006952,
TRINITY_DN20721_c0_g1_i1	en=250 path=[228:0-38 244:39-66 747:67-90 296:91-99 305:100-133 746:134-157 363:158-165 745:166-189 395:190-249] [-1, 228, 244, 747, 296, 305, 746, 363, 745, 395, -2]	ATCGTTAGTTTAGAGAGAGGACAAAGTTTGACAGAATTACGTGATCTAAACCTTGGAGGAAAACTGAATATCAAAGGGTTAAACGATGTTGGTAGTTTATCTCATGCTCAAGAGGCCAACTTGATGGCTAAAAAAGAACTCCGTGAAGTATGCATGTCATGGAGCGACAATGGCATTGACGAAATCACTGAGACTCCGACTTTTAGTTCTGAGCAAGTACTAGAAAGGCTTCAACCTCACACAAATCTCG	9.85753	22.9679	2.86069	3.88097	10.5127	7.70713	12.07	25.81	3.55	5.51	12.67	10.3	9.63115	0.706797	0.477608	0.874955	UP	[GO:0043531:ADP binding][GO:0006952:defense response]	-	-	XP_012568451.1:PREDICTED: putative disease resistance protein RGA1 [Cicer arietinum] >XP_012568452.1 PREDICTED: putative disease resistance protein RGA1 [Cicer arietinum] >XP_012568453.1 PREDICTED: putative disease resistance protein RGA1 [Cicer arietinum]	-	W0M0H6|W0M0H6_CICAR:NBS-LRR protein;OS=Cicer arietinum;|GO:0043531,|GO:0006952,
TRINITY_DN33894_c1_g1_i4	en=3345 path=[3675:0-196 3849:197-219 3872:220-265 10366:266-289 3942:290-317 10375:318-341 3994:342-451 9219:452-526 4143:527-530 10368:531-554 4171:555-594 10373:595-618 4235:619-655 10379:656-679 4296:680-720 4337:721-748 10390:749-772 4389:773-895 10367:896-919 4536:920-997 4614:998-1020 10362:1021-1044 4661:1045-1045 10370:1046-1069 4686:1070-1086 4703:1087-1113 4730:1114-1128 9440:1129-1151…	TTTTTTTTTTTTGGCCAAACAGAAAATCAACAGTTTTATTTCATGTCAATAATTATACAAGTGGCAGTTAGTGGCTCTATAAGAAAATCACACAATATCAAATTGTTTAAGAGCCACAATATATATTAAAAAAACATCATAGACTATGTTCATGTTCATCATGGATTTCTACCCACATATATTGAAGGGGCATTGTAACTAGTACATATTTTCAAGTCATACTTTGGAAAAGTCTGAACGAACCTTAGCCTTCAAAGTTCAAACAACTTCCCGAACTTTTGACGCATCAACTTGCACTCTTGGCCTGTGATTGTCAATGTTAAAATACTACTACATGATTGTTTTAGTTTCACACTTGCGACAAATTTACTCCCAACACCTCTCTACCTCTTCCTCTGC…	0	0	1.90713	0	2.33615	1.71269	0	0	0.08	0	0.1	0.08	0.992662	-1.01663	0.694263	0.925535	DOWN	[GO:0043531:ADP binding][GO:0006952:defense response]	-	MDP0000281804:Malus domestica|LBD|LBD family protein	XP_004509177.1:PREDICTED: probable disease resistance protein At5g66900 [Cicer arietinum] >AHG28990.1 NBSLRR protein [Cicer arietinum]	gi|1535891931|ref|XM_004509120.3|:PREDICTED: Cicer arietinum probable disease resistance protein At5g66900 (LOC101514075), mRNA	W0M058|W0M058_CICAR:NBS-LRR protein;OS=Cicer arietinum;|GO:0043531,|GO:0006952,
TRINITY_DN33894_c1_g1_i2	en=3697 path=[3675:0-196 3849:197-219 3872:220-265 10366:266-289 3942:290-317 10375:318-341 3994:342-451 4104:452-490 4143:491-494 10368:495-518 4171:519-558 10373:559-582 4235:583-619 10379:620-643 4296:644-684 4337:685-712 10390:713-736 4389:737-859 10367:860-883 4536:884-961 4614:962-984 10362:985-1008 4661:1009-1009 10370:1010-1033 4686:1034-1050 8165:1051-1077 4730:1078-1092 4745:1093-1116 4…	TTTTTTTTTTTTGGCCAAACAGAAAATCAACAGTTTTATTTCATGTCAATAATTATACAAGTGGCAGTTAGTGGCTCTATAAGAAAATCACACAATATCAAATTGTTTAAGAGCCACAATATATATTAAAAAAACATCATAGACTATGTTCATGTTCATCATGGATTTCTACCCACATATATTGAAGGGGCATTGTAACTAGTACATATTTTCAAGTCATACTTTGGAAAAGTCTGAACGAACCTTAGCCTTCAAAGTTCAAACAACTTCCCGAACTTTTGACGCATCAACTTGCACTCTTGGCCTGTGATTGTCAATGTTAAAATACTACTACATGATTGTTTTAGTTTCACACTTGCGACAAATTTACTCCCAACACCTCTCTACCTCTTCCTCTGC…	0	1.99721	0	0	0	0	0	0.06	0	0	0	0	0.332868	1.98873	0.622926	0.915571	UP	[GO:0043531:ADP binding][GO:0006952:defense response]	-	MDP0000281804:Malus domestica|LBD|LBD family protein	XP_004509177.1:PREDICTED: probable disease resistance protein At5g66900 [Cicer arietinum] >AHG28990.1 NBSLRR protein [Cicer arietinum]	gi|1535891931|ref|XM_004509120.3|:PREDICTED: Cicer arietinum probable disease resistance protein At5g66900 (LOC101514075), mRNA	W0M058|W0M058_CICAR:NBS-LRR protein;OS=Cicer arietinum;|GO:0043531,|GO:0006952,
TRINITY_DN33894_c1_g1_i1	en=2081 path=[3675:0-196 9581:197-218 3872:219-264 10366:265-288 3942:289-316 10375:317-340 3994:341-450 4104:451-489 4143:490-493 10368:494-517 4171:518-557 10373:558-581 4235:582-618 10379:619-642 4296:643-683 10187:684-703 4614:704-726 10362:727-750 4661:751-751 10370:752-775 4686:776-792 4703:793-819 4730:820-834 9440:835-857 4769:858-899 10382:900-923 4835:924-947 10388:948-971 4883:972-998 …	TTTTTTTTTTTTGGCCAAACAGAAAATCAACAGTTTTATTTCATGTCAATAATTATACAAGTGGCAGTTAGTGGCTCTATAAGAAAATCACACAATATCAAATTGTTTAAGAGCCACAATATATATTAAAAAAACATCATAGACTATGTTCATGTTCATCATGGATTTCTACCCACATATATTGAAGGGGCATTGTACTAGTACATATTTTCAAGTCATACTTTGGAAAAGTCTGAACGAACCTTAGCCTTCAAAGTTCAAACAACTTCCCGAACTTTTGACGCATCAACTTGCACTCTTGGCCTGTGATTGTCAATGTTAAAATACTACTACATGATTGTTTTAGTTTCACACTTGCGACAAATTTACTCCCAACACCTCTCTACCTCTTCCTCTGCC…	0	0	0	3.10478	3.50423	0	0	0.04	0.02	0.19	0.23	0.02	1.1015	-3.50112	0.313778	0.722683	DOWN	[GO:0043531:ADP binding][GO:0006952:defense response]	-	Araip.5AZ2K:Arachis ipaensis|LBD|LBD family protein	XP_004509177.1:PREDICTED: probable disease resistance protein At5g66900 [Cicer arietinum] >AHG28990.1 NBSLRR protein [Cicer arietinum]	gi|1379713038|ref|XM_003629503.2|:PREDICTED: Medicago truncatula probable disease resistance protein At5g66890 (LOC11417961), mRNA	W0M058|W0M058_CICAR:NBS-LRR protein;OS=Cicer arietinum;|GO:0043531,|GO:0006952,
TRINITY_DN34133_c0_g2_i2	en=453 path=[28979:0-46 5607:47-108 5669:109-161 5722:162-197 5758:198-219 5780:220-231 21493:232-406 5967:407-419 21916:420-444 6005:445-452] [-1, 28979, 5607, 5669, 5722, 5758, 5780, 21493, 5967, 21916, 6005]	AATTGATAAATGGCGTGATTGCAAAATCGAGTTATATATGTTGCTTCATGTGCATTGCTAAGGATTTTGAAGAAGAAAAAGCTAGGTTGGAAGTAGAAAGGACAACTTTCAAGCAACGCATTGAAGTGGCAACCCGAAGAGGGGAAGATGTTCAAGCTAATGCTCTTTCTTGGGTAGAAGAAGCTGATAAGCTCATTCAAGAAGACACCAAAACAAAACAAAAATGTTTTTTCAAACTTTGTCCTCATTGCTTATCGAGATATAAAAGAGGAAAAATACTGGCAAATGAGAAGGAACATATTAAAAAATTGATAGAAGATGCAAAGACACTTGAAATTGGACTCCCTGCTCCTCTTCCCGGTGTTGAACGCTATTCATCCGAAAACTATATGCATTTTA…	3.69657	6.99023	0	0	2.33615	0.856347	1.83	2.59	0	0	1.23	0.5	2.31322	1.80839	0.360378	0.783108	UP	[GO:0043531:ADP binding][GO:0006952:defense response]	-	-	AHG28985.1:NBSLRR protein [Cicer arietinum]	gi|1682380088|gb|CP039335.1|:Cicer arietinum chromosome Ca5	W0M054|W0M054_CICAR:NBS-LRR protein;OS=Cicer arietinum;|GO:0043531,|GO:0006952,
TRINITY_DN34133_c0_g2_i1	en=312 path=[29555:0-46 24392:47-52 24398:53-56 30131:57-80 24426:81-133 19360:134-146 6843:147-147 6844:148-149 23033:150-186 27435:187-214 19440:215-227 18915:228-232 18920:233-311] [-1, 29555, 24392, 24398, 30131, 24426, 19360, 6843, 6844, 23033, 27435, 19440, 18915, 18920, -2]	GAAAAGGCAAAGAGTTTATTCCTCTTGTGTTCTGTATTTCGAGAAGATGAAGATATTCTTATTCATAGGTTAGTCAGACTTGCCATCGGAGGAGGTATTTTTGGGGAAGACTATGGCAGCTACGAAGATGCTCGAAGTCAAGTAGTTATAGCCAAAAATAAACTCTTCGATTCTTGTTTATTGTTGGAAGTTGATCATTGGACATTGAAAATGCATGACTTGGTTCGTGATGCAGCCCAATGGATAGCAAACAAAGAGATTCAAACAGTAAAGTTGTATGATAAAAATAAAAAAACAATGGTTGAAAGGGAG	1.23219	1.99721	1.90713	1.55239	1.16808	0	0.9	1.35	1.42	1.28	0.85	0	1.3095	0.934147	0.54471	0.900784	UP	[GO:0043531:ADP binding][GO:0006952:defense response]	-	-	AHG28985.1:NBSLRR protein [Cicer arietinum]	gi|1682380088|gb|CP039335.1|:Cicer arietinum chromosome Ca5	W0M054|W0M054_CICAR:NBS-LRR protein;OS=Cicer arietinum;|GO:0043531,|GO:0006952,
TRINITY_DN1758_c0_g1_i1	en=253 path=[1:0-121 485:122-145 124:146-252] [-1, 1, 485, 124, -2]	CTACTACGCTCTTCAGGATCCTTCGGTGATTTCTCACGAATGATTTCTCTTCCCATATCTCGCAACAAATCATGCATTCCAAGTCTGTTCCTATCATCAACAGTCACAAGGCTATGTTCCACGAGAACATTTATTCCAATTTCTGCATAAAGCTCACACCCATTTAATATATGTATAACATCACTTCGAACCATCCCAATAAAGAAACAAGCTATGTCAAGGAATATTTCTTTCTCAGTGTCATCATTTAAAG	0	0.998604	0	0	0	0	0	1.09	0	0	0	0	0.166434	1.16033	0.776133	0.925535	UP	[GO:0016021:integral component of membrane][GO:0043531:ADP binding][GO:0006952:defense response]	-	Medtr6g015455.1:Medicago truncatula|MYB|MYB family protein	XP_012568090.1:PREDICTED: uncharacterized protein LOC101494533 [Cicer arietinum]	gi|1682377790|gb|CP039332.1|:Cicer arietinum chromosome Ca2	W0LWJ6|W0LWJ6_CICAR:NBS-LRR protein;OS=Cicer arietinum;|GO:0016021,|GO:0043531,|GO:0006952,
TRINITY_DN24350_c0_g1_i2	en=1156 path=[1134:0-363 2941:364-387 1499:388-415 1527:416-464 1576:465-478 2938:479-502 1614:503-577 1689:578-599 1711:600-648 2942:649-672 1784:673-765 2943:766-789 1901:790-797 2939:798-821 1933:822-917 2029:918-918 2940:919-942 2054:943-974 2937:975-998 2110:999-1155] [-1, 1134, 2941, 1499, 1527, 1576, 2938, 1614, 1689, 1711, 2942, 1784, 2943, 1901, 2939, 1933, 2029, 2940, 2054, 2937, 2110, …	TTTTTTTTTTATACAAAATATAGAAATATTCTAATACTATGATTATACTAAATACAGAATATACCTAATAAATTATCTTGTTTACTTTCCTTATATATCTTTTTCGCATCAGTTAACCGTATCCACATGTCTAGAGTGATCTAGATGAAGGATAAATTATGGAATCTCCATTTACAAAAAAAAGTCAACAAATAAAAAGGAAAAGTAAACACCTAATAATCATCCTATAAACTTAACAACTAATTACACAATTCAAGCATCAAATTAACACAGCTTATCTTTAGTCTATTCACAAAACAAACCAATACAAGCATTAAAATTTAAATTACTCAATATTTAAATTCCTGAACTCTTTATTTAATAGTACATGATAAAATTAACACTTGTTGAAATCTCCAT…	0	7.98883	13.3499	4.65717	10.5127	5.99443	0	0.81	1.48	0.55	1.16	0.72	7.08383	0.038307	0.975729	0.984311	UP	[GO:0005215:transporter activity]	-	Peinf101Scf00594g17028.1:Petunia inflata|FAR1|FAR1 family protein	AHF50207.1:temperature induced lipocalin [Medicago falcata]	gi|1379628373|ref|XM_003610324.3|:PREDICTED: Medicago truncatula temperature-induced lipocalin-1 (LOC11436323), mRNA	W0G592|W0G592_MEDSF:Temperature induced lipocalin;OS=Medicago sativa subsp. falcata;|GO:0005215,
TRINITY_DN33955_c10_g2_i1	en=292 path=[922:0-39 939:40-45 945:46-63 963:64-67 967:68-70 970:71-88 988:89-89 989:90-94 994:95-95 995:96-105 4681:106-129 1029:130-143 1043:144-154 1054:155-179 1079:180-189 1089:190-213 1113:214-228 1128:229-230 1130:231-253 1153:254-280 1180:281-287 1187:288-291] [-1, 922, 939, 945, 963, 967, 970, 988, 989, 994, 995, 4681, 1029, 1043, 1054, 1079, 1089, 1113, 1128, 1130, 1153, 1180, 1187, -2]	GAGCATACAATGTTGAGAAATCGTTACCTGTGACGATGATGGGAACACGAGCATTTTCTTCCTTGTTGTACATACCAGGGAGTTGGACATTTGTGGGGTTATCAGCGATGTTCATGAGTGTGGCATTCACCATCTGGTTGTTGACAGTGTATTGGGTGGTTCCACCCATACGACCTGCTCCTGCATCAAGGTCATTGATGAACAAAGCACACATCTTTCCCTTCTTGATTATGTCAGCAGCTTCACGGTATCGCTGTCTGATCAGTTTTGCTGGCTCTCCTGCATTTCCACT	83.789	142.8	122.056	70.6337	164.699	107.043	70.74	110.84	104.33	67.34	137.16	98.46	115.17	0.0313403	0.951549	0.975157	UP	[GO:0005524:ATP binding]	-	-	XP_010532343.1:PREDICTED: ribulose bisphosphate carboxylase/oxygenase activase, chloroplasticlike [Tarenaya hassleriana] >XP_019059305.1 PREDICTED: ribulose bisphosphate carboxylase/oxygenase activase, chloroplasticlike [Tarenaya hassleriana]	gi|1196645451|gb|KY996489.1|:Pisum sativum cultivar JI2822 ribulose bisphosphate carboxylase/oxygenase activase (Rca) gene, complete cds	V9VJ83|V9VJ83_ZIZJJ:Ribulose bisphosphate carboxylase/oxygenase activase 2;OS=Ziziphus jujuba;|GO:0005524,
TRINITY_DN31743_c0_g1_i4	en=1006 path=[10548:0-646 11172:647-647 16087:648-870 16310:871-903 18449:904-1005] [-1, 10548, 11172, 16087, 16310, 18449, -2]	CCCGTTTAATAATTAGTTGGTAGTTGACTACATTATCCATGTGGGAGTTGTCCCGCAGCTTTTTGGGGGAAATAGAAAGTACGGCCACACTTGGATATGTTGTCCGCTCTCTCCCAACTCCAAACTCCCATACTCCTATTTCCACATTTCACCGTATAATTTCCTCCAAAATGACGCTATCACCGATTTCGCAATCTTCCTCCGCCACCTCCTACGCCGCCGCCATTTCGGGACCGCGCCACTGTTCCCACTTTCACACCAGCATTTCAACTGCCACGTCTTTCAATCTCCGATTATGTGGTCTAAGGCGCGAAGCCTTCGCTTTCACTTCCCTCCGCCATCGCTCAAACCATAACCATCCCATACGTCGGACACACTTCAATGCAATATCCGCCGCGC…	6.16095	12.9819	1.90713	5.43336	3.50423	5.13808	0.89	1.59	0.27	0.78	0.46	0.79	5.85427	0.567166	0.55874	0.911953	UP	[GO:0005623:cell][GO:0004148:dihydrolipoyl dehydrogenase activity][GO:0050660:flavin adenine dinucleotide binding][GO:0045454:cell redox homeostasis]	[ko00010:Glycolysis / Gluconeogenesis][ko00020:Citrate cycle (TCA cycle)][ko00260:Glycine, serine and threonine metabolism][ko00280:Valine, leucine and isoleucine degradation][ko00620:Pyruvate metabolism][ko00630:Glyoxylate and dicarboxylate metabolism][ko00640:Propanoate metabolism]	-	AHC70256.1:lipoamide dehydrogenase [Trifolium pratense]	gi|1379614687|ref|XM_024777308.1|:PREDICTED: Medicago truncatula dihydrolipoyl dehydrogenase 1, chloroplastic (LOC11408806), transcript variant X2, mRNA	V9TMP0|V9TMP0_TRIPR:Lipoamide dehydrogenase;OS=Trifolium pratense;|GO:0005623,|GO:0004148,GO:0050660,|GO:0045454,
TRINITY_DN31743_c0_g1_i2	en=2042 path=[10548:0-646 18049:647-666 16310:667-699 16343:700-720 11194:721-808 11282:809-846 11320:847-995 3598:996-1001 3604:1002-1178 3781:1179-1202 3805:1203-1205 14295:1206-1352 3955:1353-1382 14661:1383-1454 4057:1455-1490 4093:1491-1547 4150:1548-1554 4157:1555-1769 4372:1770-1775 4378:1776-1780 9561:1781-1794 9575:1795-1846 8081:1847-1933 8168:1934-1957 8192:1958-1968 8203:1969-2000 823…	CCCGTTTAATAATTAGTTGGTAGTTGACTACATTATCCATGTGGGAGTTGTCCCGCAGCTTTTTGGGGGAAATAGAAAGTACGGCCACACTTGGATATGTTGTCCGCTCTCTCCCAACTCCAAACTCCCATACTCCTATTTCCACATTTCACCGTATAATTTCCTCCAAAATGACGCTATCACCGATTTCGCAATCTTCCTCCGCCACCTCCTACGCCGCCGCCATTTCGGGACCGCGCCACTGTTCCCACTTTCACACCAGCATTTCAACTGCCACGTCTTTCAATCTCCGATTATGTGGTCTAAGGCGCGAAGCCTTCGCTTTCACTTCCCTCCGCCATCGCTCAAACCATAACCATCCCATACGTCGGACACACTTCAATGCAATATCCGCCGCGC…	12.3219	27.9609	12.3963	51.2288	24.5296	35.1102	0.78	1.52	0.74	3.2	1.48	2.26	27.258	-1.07511	0.0896527	0.327022	DOWN	[GO:0005623:cell][GO:0004148:dihydrolipoyl dehydrogenase activity][GO:0050660:flavin adenine dinucleotide binding][GO:0045454:cell redox homeostasis]	[ko00010:Glycolysis / Gluconeogenesis][ko00020:Citrate cycle (TCA cycle)][ko00260:Glycine, serine and threonine metabolism][ko00280:Valine, leucine and isoleucine degradation][ko00620:Pyruvate metabolism][ko00630:Glyoxylate and dicarboxylate metabolism][ko00640:Propanoate metabolism]	-	GAU48270.1:hypothetical protein TSUD_405160 [Trifolium subterraneum]	gi|566573391|gb|KF781541.1|:Trifolium repens lipoamide dehydrogenase (lpd2) mRNA, complete cds	V9TLK4|V9TLK4_TRIRP:Lipoamide dehydrogenase;OS=Trifolium repens;|GO:0005623,|GO:0004148,GO:0050660,|GO:0045454,
TRINITY_DN31743_c0_g1_i6	en=2246 path=[10548:0-646 11172:647-647 16087:648-870 16310:871-903 16343:904-924 11194:925-1012 11282:1013-1050 11320:1051-1199 3598:1200-1205 3604:1206-1382 3781:1383-1406 3805:1407-1409 14295:1410-1556 3955:1557-1586 14661:1587-1658 4057:1659-1694 4093:1695-1751 4150:1752-1758 4157:1759-1973 4372:1974-1979 4378:1980-1984 9561:1985-1998 9575:1999-2050 8081:2051-2137 8168:2138-2161 8192:2162-217…	CCCGTTTAATAATTAGTTGGTAGTTGACTACATTATCCATGTGGGAGTTGTCCCGCAGCTTTTTGGGGGAAATAGAAAGTACGGCCACACTTGGATATGTTGTCCGCTCTCTCCCAACTCCAAACTCCCATACTCCTATTTCCACATTTCACCGTATAATTTCCTCCAAAATGACGCTATCACCGATTTCGCAATCTTCCTCCGCCACCTCCTACGCCGCCGCCATTTCGGGACCGCGCCACTGTTCCCACTTTCACACCAGCATTTCAACTGCCACGTCTTTCAATCTCCGATTATGTGGTCTAAGGCGCGAAGCCTTCGCTTTCACTTCCCTCCGCCATCGCTCAAACCATAACCATCCCATACGTCGGACACACTTCAATGCAATATCCGCCGCGC…	0	4.99302	0.953563	3.10478	21.0254	0	0	0.25	0.05	0.2	1.15	0	5.01279	-1.99588	0.350823	0.768128	DOWN	[GO:0005623:cell][GO:0004148:dihydrolipoyl dehydrogenase activity][GO:0050660:flavin adenine dinucleotide binding][GO:0045454:cell redox homeostasis]	[ko00010:Glycolysis / Gluconeogenesis][ko00020:Citrate cycle (TCA cycle)][ko00260:Glycine, serine and threonine metabolism][ko00280:Valine, leucine and isoleucine degradation][ko00620:Pyruvate metabolism][ko00630:Glyoxylate and dicarboxylate metabolism][ko00640:Propanoate metabolism]	-	GAU48270.1:hypothetical protein TSUD_405160 [Trifolium subterraneum]	gi|566573391|gb|KF781541.1|:Trifolium repens lipoamide dehydrogenase (lpd2) mRNA, complete cds	V9TLK4|V9TLK4_TRIRP:Lipoamide dehydrogenase;OS=Trifolium repens;|GO:0005623,|GO:0004148,GO:0050660,|GO:0045454,
TRINITY_DN31743_c0_g1_i10	en=1990 path=[10548:0-646 11172:647-647 11173:648-668 11194:669-756 11282:757-794 11320:795-943 3598:944-949 3604:950-1126 3781:1127-1150 3805:1151-1153 14295:1154-1300 3955:1301-1330 14661:1331-1402 4057:1403-1438 4093:1439-1495 4150:1496-1502 4157:1503-1717 4372:1718-1723 4378:1724-1728 9561:1729-1742 9575:1743-1794 8081:1795-1881 8168:1882-1905 8192:1906-1916 8203:1917-1948 8235:1949-1989] [-1…	CCCGTTTAATAATTAGTTGGTAGTTGACTACATTATCCATGTGGGAGTTGTCCCGCAGCTTTTTGGGGGAAATAGAAAGTACGGCCACACTTGGATATGTTGTCCGCTCTCTCCCAACTCCAAACTCCCATACTCCTATTTCCACATTTCACCGTATAATTTCCTCCAAAATGACGCTATCACCGATTTCGCAATCTTCCTCCGCCACCTCCTACGCCGCCGCCATTTCGGGACCGCGCCACTGTTCCCACTTTCACACCAGCATTTCAACTGCCACGTCTTTCAATCTCCGATTATGTGGTCTAAGGCGCGAAGCCTTCGCTTTCACTTCCCTCCGCCATCGCTCAAACCATAACCATCCCATACGTCGGACACACTTCAATGCAATATCCGCCGCGC…	167.578	230.678	82.0064	134.282	212.59	65.0824	10.08	12.77	4.97	8.58	12.84	4.24	148.703	0.222779	0.749488	0.925535	UP	[GO:0005623:cell][GO:0004148:dihydrolipoyl dehydrogenase activity][GO:0050660:flavin adenine dinucleotide binding][GO:0045454:cell redox homeostasis]	[ko00010:Glycolysis / Gluconeogenesis][ko00020:Citrate cycle (TCA cycle)][ko00260:Glycine, serine and threonine metabolism][ko00280:Valine, leucine and isoleucine degradation][ko00620:Pyruvate metabolism][ko00630:Glyoxylate and dicarboxylate metabolism][ko00640:Propanoate metabolism]	-	GAU48270.1:hypothetical protein TSUD_405160 [Trifolium subterraneum]	gi|566573391|gb|KF781541.1|:Trifolium repens lipoamide dehydrogenase (lpd2) mRNA, complete cds	V9TLK4|V9TLK4_TRIRP:Lipoamide dehydrogenase;OS=Trifolium repens;|GO:0005623,|GO:0004148,GO:0050660,|GO:0045454,
TRINITY_DN31743_c0_g1_i3	en=1232 path=[19248:0-207 17687:208-368 3781:369-392 3805:393-395 14295:396-542 3955:543-572 14661:573-644 4057:645-680 4093:681-737 4150:738-744 4157:745-959 4372:960-965 4378:966-970 9561:971-984 9575:985-1036 8081:1037-1123 8168:1124-1147 8192:1148-1158 8203:1159-1190 8235:1191-1231] [-1, 19248, 17687, 3781, 3805, 14295, 3955, 14661, 4057, 4093, 4150, 4157, 4372, 4378, 9561, 9575, 8081, 8168, …	TCTGTGTAGGTTTTTTTTGAGAGGTTGAAATCTTTATAGTTAATCACTTTGTTTTTAACTGTATAAATTTCTCCTAAAGAAACTAATTGGAAAGGTTGATTGGAGAACATGTGAGCAGGAAACAGCTTCTGCATAATAATATATTTTTACAAGTAGTAGTAATTACCTCTGATCATATGCTTTCTAGGATACCCTTAATACAGCTTGATCTCAAGGTATGAGACCTTGTAATGAACACATCACGTTTCAAGGTCCAGAGATGGTTAATGCACTCACCCTCTATTTACATAGGGAGAGAAGAGAATACAAATTTGTGGAGACAATTCTATGTACTATGCAGAACCGTGTGGATGCTGCATTAATAGCAACCGGAAGGGCTCCATTCACACAAGGTCTTGG…	8.62534	0	1.90713	2.32858	7.00845	7.70713	0.98	0	0.29	0.29	0.81	0.93	4.5961	-0.720161	0.61053	0.915571	DOWN	[GO:0005623:cell][GO:0004148:dihydrolipoyl dehydrogenase activity][GO:0050660:flavin adenine dinucleotide binding][GO:0045454:cell redox homeostasis]	[ko00010:Glycolysis / Gluconeogenesis][ko00020:Citrate cycle (TCA cycle)][ko00260:Glycine, serine and threonine metabolism][ko00280:Valine, leucine and isoleucine degradation][ko00620:Pyruvate metabolism][ko00630:Glyoxylate and dicarboxylate metabolism][ko00640:Propanoate metabolism]	-	AHC70254.1:lipoamide dehydrogenase [Trifolium repens]	gi|566573391|gb|KF781541.1|:Trifolium repens lipoamide dehydrogenase (lpd2) mRNA, complete cds	V9TLK4|V9TLK4_TRIRP:Lipoamide dehydrogenase;OS=Trifolium repens;|GO:0005623,|GO:0004148,GO:0050660,|GO:0045454,
TRINITY_DN13578_c0_g1_i1	en=1034 path=[1012:0-416 2117:417-440 1430:441-712 1702:713-733 1723:734-1033] [-1, 1012, 2117, 1430, 1702, 1723, -2]	TTAAGGTTGATTTGGAGCCATTCTCAACAAATAAAATACAAGGAGCACGCACTATTATTTGTGCAGTAATTGCCACTTAAGTGACCATAACAACAAAAAGCACCCCGAGCTGGCATGAAAAACACCTCAATCAAACAACAACACAACACAGATCCAAATTCCAATAAATGCATTTAACAGAAGAAACAGGATAAGCAAATAACATTTCCACAGTAGAAATCAACTGTTTCAACGACGCATCAGTATATAACATCTTATTTTCTTCTCTTAAAGACAGCAATGGAAAAACATAAGACTTCACGGGTTTTCATTTTCAGTTACGGAGGTTTCATTGTTGTTGGAATTAGGAGCCTTTTGTTGATCAAGTACTCGCCCGGTTAAAGCATCGACAGGACGAGT…	0	0	0	0	1.16808	0.856347	0	0	0	0	0.15	0.12	0.337404	-1.77884	0.658833	0.925535	DOWN	[GO:0005840:ribosome][GO:0003735:structural constituent of ribosome][GO:0006412:translation]	[ko03010:Ribosome]	-	AHC70249.1:ribosomal protein S16 [Trifolium repens]	gi|566573381|gb|KF781545.1|:Trifolium repens ribosomal protein S16 (rps16) mRNA, complete cds	V9TLJ8|V9TLJ8_TRIRP:Ribosomal protein S16;OS=Trifolium repens;|GO:0005840,|GO:0003735,|GO:0006412,
TRINITY_DN33425_c1_g2_i3	en=2465 path=[3055:0-51 3084:52-56 3089:57-62 10765:63-75 3084:76-80 8018:81-109 8047:110-110 8048:111-199 8137:200-218 8156:219-223 8161:224-321 13818:322-345 8283:346-349 13808:350-373 8311:374-613 3119:614-616 3122:617-699 13805:700-723 3229:724-806 13815:807-830 3336:831-934 13801:935-958 3464:959-1025 13812:1026-1049 3555:1050-1077 3583:1078-1099 3605:1100-1517 13802:1518-1541 4047:1542-2033…	AAGTAGAATTCGATGGAGCGCGGCAAAAGTAGCTTGCAAGGAGTTGGAGTTCCTAGCTTGCAAGGAGTTGGAGTTCCTAGCGGAGTTGTAGATCAAGGAGTGAGTCAAGGTAATGCCATCACCTGTCATTTTTATACTGAGTGTTTGTTTAATAAGTGATACATGTTATGCTGTCATTTTTAAATGTATGAATTATAGGAGCAGCTGCTGGTACTGCACTCCCTCCACTTCGAAAAAGGAAACTTAATGCTAGTGGTAGTAGAAAAACTTCTACGGTTTGGGAAGAGTTTAACATTTTACCGGATGAGCCTGAACCTATAGCCGCGTGTAAACACTGTCATAAAAGGTACCGATGTGACCCTAAAACACATGGTACTTCTAACATGCTAGCTCACTCGA…	0	3.99442	0	2041.39	2157.44	1454.93	0	0.18	0	103.39	102.98	74.86	942.959	-10.4181	4.42443e-23	1.98666e-20	DOWN	[GO:0003677:DNA binding]	-	Sp_000340_siic.t1:Spinacia oleracea|bHLH|bHLH family protein	AHC08670.1:putative transposase [Medicago truncatula]	gi|1679468220|gb|CP040767.1|:Cicer arietinum chromosome Ca2	V9Q4P4|V9Q4P4_MEDTR:Putative transposase;OS=Medicago truncatula;|GO:0003677,
TRINITY_DN54255_c0_g1_i1	en=315 path=[293:0-314] [-1, 293, -2]	GAACAAGACTCGATTGATCAACAAAATGAGCTTGAGGGTTTTTACTCTAGTAAGTGTGTCAAAAGGGATCCTAAATTTGACCTTCTTGTGTGGTGGAAACACAATTCAACACAATATCCTATTTTGTCTACAATAGCTAAAGATATTTTTGCCACACCAGTGTCTACGGTTGCATCAGAAAGTGCCTTTAGTACGGGAGGGAGAGTCTTAGAAACTTATAGGAGCTCCCTAAAACCTGAAATGGCAGAGGCATTAATTTGCACCCAGAATTGGTTAAAGCCGTCTTTTACCTATTTCAAAGACTTGAACCTCATG	2.46438	0	0	0	0	1.71269	1.77	0	0	0	0	1.34	0.696179	0.478558	0.904464	0.956935	UP	[GO:0003677:DNA binding]	-	ORUFI08G06360.1:Oryza rufipogon|WRKY|WRKY family protein	XP_012568302.1:PREDICTED: zinc finger BED domaincontaining protein RICESLEEPER 2like [Cicer arietinum]	-	V9Q4P4|V9Q4P4_MEDTR:Putative transposase;OS=Medicago truncatula;|GO:0003677,
TRINITY_DN50807_c0_g1_i1	en=312 path=[1:0-311] [-1, 1, -2]	GATGCCACAAAATGATCCTACTCAAACTGCCCTCTCCTTTGCCGATGGAGAGGGTGGTGGCTTGGTTGCTGCAAGCCAACGATTTAATTTGGCAGCTTGTAGGAAGGCTATTGCTCTCTTTGTGATCCTAGATGAACATGCTTTTAGGGTAGTTGAAGGGGAAGGCTTTAAGTTGTTATGCAAACAATTACAACCCCAATTAACTATTCCATCAAGGAGGACTGTGGCGAGGGATTGTTTTCAACTTTTTGTTGATGAAAAAGCAAGATTGAAAGGTTATTTCAAATCTGATTGCAATAGGGTAGCCTTAAC	0	0.998604	0	0.776194	2.33615	0.856347	0	0.67	0	0.64	1.69	0.68	0.827883	-1.76611	0.388967	0.8128	DOWN	[GO:0003677:DNA binding]	-	-	GAU51333.1:hypothetical protein TSUD_412800 [Trifolium subterraneum]	-	V9Q4P4|V9Q4P4_MEDTR:Putative transposase;OS=Medicago truncatula;|GO:0003677,
TRINITY_DN29964_c2_g2_i3	en=1777 path=[3219:0-41 9764:42-65 3262:66-69 3266:70-84 3281:85-93 3290:94-108 3305:109-910 9774:911-934 4131:935-1099 9766:1100-1123 4320:1124-1210 9772:1211-1234 4431:1235-1291 4488:1292-1339 4536:1340-1360 4557:1361-1361 7918:1362-1388 9776:1389-1412 7969:1413-1555 8551:1556-1577 9246:1578-1606 8151:1607-1776] [-1, 3219, 9764, 3262, 3266, 3281, 3290, 3305, 9774, 4131, 9766, 4320, 9772, 4431, …	CCAGAAGAAAAAAAACATAGTATTACTTATTTCTTGAGTTCTAATATATTATTTCAAGTTTGAGCCAGAAGTGGATTTGGTGCATTCAACAGCCACTACAGTCGACGATCTCAGTCATTGAAGATCAGACGGTTAATTTCAAATTTCTGGTTTGCTGAATGAAATCACAATGTACGTTATTATCTAATGGTTTAGATCGGCAGACTGTAGTGACTGCAGAAATTATTGACAGCAGCGAATCCAGGAATGTCTCGTGGCCTACCAGCCTTAAATAAAATATCCTTGCAGTTGCACATATGATACAATTTCTGGTGCATGTCAGCCACCTTAGCAAAAAGTATAAATTAATCTGTCCAAAAAAGTCAAAGATTAGAAGCTCGCAGGGTTAGGAATCTTCAA…	0	0	2.86069	0	0	0	0	0	0.19	0	0	0	0.476782	2.51018	0.53064	0.896404	UP	[GO:0010181:FMN binding][GO:0016491:oxidoreductase activity]	-	KN540155.1_FGP001:Oryza longistaminata|GATA|GATA family protein	GAU25610.1:hypothetical protein TSUD_260440 [Trifolium subterraneum]	gi|1379629854|ref|XM_013599113.2|:PREDICTED: Medicago truncatula uncharacterized LOC25491230 (LOC25491230), mRNA	V9PIY4|V9PIY4_CICAR:Uncharacterized protein;OS=Cicer arietinum;|GO:0010181,GO:0016491,
TRINITY_DN41899_c0_g1_i1	en=565 path=[1:0-564] [-1, 1, -2]	TACTTACATATTTTTTCCACAAATTCTGATTTTCCAAAATTCCTATCGGGATCTGTAAGTTTAAAGTCTAAGGAAAGGGTTAAAGTTAAAAAACAAAAAAGACTCTTTTTTGTTTCCTTGATTCATTTCTTGATTCATTTATTTTTAAATAAAGTTGGCAATAACGAACGGATTGCGATGCGAGTCATCCGTGTCGATAAAGTGCAGACCCATCAAAATAGGAATATATATAGAAGTGAGCCTCTTTTACAGGGGTTCGAATCTCAAATAGAAAAACAAAGAGTTTGGATGCAATTGTAAGAATATGTATGTATACTATACGACTTTTTCCCTGGGATTGTAGTTCAATTGGTCAGAGCACCGCCCTGTCAAGGCGGAAGCTGCGGGTTCGAGTCCCGT…	0	3.99442	0.953563	0	2.33615	1.71269	0	1	0.26	0	0.64	0.51	1.49947	0.350143	0.85943	0.931246	UP	[GO:0009507:chloroplast][GO:0016021:integral component of membrane]	-	-	pir||T06502:hypothetical protein 91 garden pea chloroplast >CAA25831.1 hypothetical protein (chloroplast) [Pisum sativum]	gi|1482419103|ref|NC_039371.1|:Pisum sativum subsp. elatius isolate PI344537 chloroplast, complete genome	V9H1B7|V9H1B7_PEA:Uncharacterized protein;OS=Pisum sativum;|GO:0009507,GO:0016021,
TRINITY_DN15308_c0_g1_i1	en=431 path=[1130:0-249 2472:250-364 1472:365-379 2692:380-430] [-1, 1130, 2472, 1472, 2692, -2]	GATTTTCACATGAATGTTCTTGAAATTTCAAATTCATCTAGTGTCTTGTGAGAGAAGATGTCAGAAGAAAAGCTGGTTAGAAAAATTCTTAGGTCCCTACCTAATAAATTTGACATGAAGGTCACAGCCATTGAAGAAGCCCAAGACATCAGCAATATGAGAGTAGATGAACCGTCACTCCAAACTTTTGAATTGGGTATTAGTGACAAATCTGAAAAGAAGAATAAGAGCATAACTTTTGTATCCAACATTGAAGATGAAGAGGACCAATGTGACTTAGATACTGGTGAGGGAATGTATAATGCTATTGTACTGCTTAAAAGACAATTTAACAAGGTGCTGAAGGGAATGGACAGGAAGTCGAGACCAAATGTCAAGAAAATCTCAGAGAAAAGCAAG…	0	0	0	0	2.33615	0	0	0	0	0	1.08	0	0.389359	-1.96519	0.624456	0.915571	DOWN	[GO:0003676:nucleic acid binding][GO:0008233:peptidase activity][GO:0008270:zinc ion binding]	-	-	NP_001235160.1:gagprotease polyprotein [Glycine max] >pir||T06419 gagproteinase polyprotein soybean retroviruslike element >AAC18777.1 gagprotease polyprotein [Glycine max]	-	V9H042|V9H042_SOYBN:Gag-protease polyprotein;OS=Glycine max;|GO:0003676,GO:0008233,GO:0008270,
TRINITY_DN32335_c1_g1_i1	en=344 path=[322:0-343] [-1, 322, -2]	GGAAGAATGAGGATAAGAATGAAAGTTTGTGTTGCTTCGATTGTTGTTATTGTCTGCATTGCTATTGGAACGATTACAGCGCATTTTGTAGAGGATCTGAATTGGGCTGACAGTTTTTATCTTTCGATTACTTCTGTCACAACGGTTGGTTATGGAGATTTTTCTTTCAAAACATTAGCTGGAAGATGTTTCGCGATTCTGTGGCTTTTGGTAAGCACGTTGGCAGTTGCGAGGGCGTTTTTGTACCTCACTGATTATAGTCTGCAAAAGAGAAGCCGCGAGATGGCGAAAAGGGTTCTTGAAAAGAAGATAACTTTGTCGGATTTAGCAGCTGCAGATCTTGA	1.23219	0	0	4.65717	0	0	0.75	0	0	3.13	0	0	0.981559	-2.05252	0.598478	0.915571	DOWN	[GO:0016021:integral component of membrane][GO:0005267:potassium channel activity]	-	676783750:Sisymbrium irio|C3H|C3H family protein	GAU12363.1:hypothetical protein TSUD_253140 [Trifolium subterraneum]	gi|1682377790|gb|CP039332.1|:Cicer arietinum chromosome Ca2	V7D3R2|V7D3R2_PHAVU:Uncharacterized protein;OS=Phaseolus vulgaris;|GO:0016021,|GO:0005267,
TRINITY_DN22466_c0_g1_i1	en=1551 path=[1529:0-83 1590:84-108 1615:109-133 1640:134-150 3545:151-174 1681:175-520 2027:521-550 2057:551-1059 3542:1060-1083 2590:1084-1214 3544:1215-1238 2745:1239-1244 2751:1245-1262 2769:1263-1330 3543:1331-1354 2861:1355-1463 2970:1464-1498 3005:1499-1550] [-1, 1529, 1590, 1615, 1640, 3545, 1681, 2027, 2057, 3542, 2590, 3544, 2745, 2751, 2769, 3543, 2861, 2970, 3005, -2]	CACTAGTTAAGTCTTGAACTGAGTGCTCATTCCCTGGGGTGGGGATGCCTTCACCTTCTCTCTCTACGCGTAATAGTATCAATCATCTCCATTTCTTTCCATTTCTCTCTTGCTATTTCTTTCCCTGCGACTCCTTTGAATATCCTTAGCCTAAGACTTACCATAAACATGTCTAATCCGAACCTAGATTCACATCACCCGCAGCAAGATCCTAATAGCAACGCCGACCCTCAGGTTCCGCTTCGGAACCTATCCCTGGTTCGGACCAGAATCGATTCTCTACGAACATTTCTCTCCCAATCCATCAACACCAACACTCCCTTCACCAACGATCAAATAACCGTCGTCTCCAACCAGATCGCCTCCGCCATCAACCACACCATAGTCAACGCCGCCGCA…	27.1082	72.8981	56.2602	120.31	65.4122	73.6459	2.13	5.31	4.46	10.13	5.17	6.29	69.2725	-0.729238	0.2107	0.577287	DOWN	[GO:0046872:metal ion binding][GO:0003676:nucleic acid binding]	-	Tp57577_TGAC_v2_mRNA16542:Trifolium pratense|C2H2|C2H2 family protein	GAU36351.1:hypothetical protein TSUD_321900 [Trifolium subterraneum]	gi|1535879641|ref|XR_001144014.2|:PREDICTED: Cicer arietinum protein SENSITIVE TO PROTON RHIZOTOXICITY 1-like (LOC101491258), transcript variant X2, misc_RNA	V7D359|V7D359_PHAVU:Uncharacterized protein;OS=Phaseolus vulgaris;|GO:0046872,GO:0003676,
TRINITY_DN20111_c0_g2_i1	en=603 path=[3053:0-80 896:81-602] [-1, 3053, 896, -2]	CACGGGAACAAAATAAAATAAAAAAGATAAAGAAAAGGTAGATCCAACAATGACTTACCTTTATCGAAGTATGGATTGAAAATATTATTGACAGCCTCCGCAAAGGGGACCGAGAATTCAGTGTTCAAATACAGAACATTCGCCCGCACAGGAGGATTTGCAGGCTTTAATACAGGTGTTACAGATCCATCTTTCAAGGTGAAGATATCTGAAATAGAAAGTGACTGAGAGGTTTCACCATGATTCAGAAAAGCAGCTCCATGTTCATCAAGATCCCTTGCCATCTTATCATACAATTTGGATCTTCTCTCCGAACTTAAATTTGAAGAATCCGAAGAAGGTGATGAAAGGGTGTTTGAGGAGTTATGAAGGGCCATTTGGAACAAAATGAAGAAGCAT…	1.23219	0	0	0	0	0	0.31	0	0	0	0	0	0.205365	1.16033	0.776133	0.925535	UP	-	-	XP_010092057.1:Morus notabilis|bHLH|bHLH family protein	XP_004499426.1:PREDICTED: uncharacterized protein LOC101493209 [Cicer arietinum]	gi|1535880059|ref|XM_004499369.3|:PREDICTED: Cicer arietinum uncharacterized LOC101493209 (LOC101493209), transcript variant X1, mRNA	V7D2Y3|V7D2Y3_PHAVU:Uncharacterized protein;OS=Phaseolus vulgaris;
TRINITY_DN30658_c0_g1_i4	en=2410 path=[6781:0-69 3855:70-70 3856:71-73 3859:74-91 8303:92-134 8346:135-143 9945:144-167 3953:168-176 3962:177-186 3972:187-200 3986:201-210 3996:211-223 4009:224-233 4019:234-247 4033:248-266 11422:267-290 4076:291-359 11424:360-383 4169:384-415 11413:416-439 4225:440-455 4241:456-495 4281:496-518 4304:519-544 4330:545-584 4370:585-606 8885:607-630 4416:631-652 4438:653-691 4477:692-703 44…	GTTTACTGAATTCATCAGACACGTGAAGGAAGTCATGCAGATCAGCAGCAGGATCACAGCAAGTCTGTTTTTGTGCCATGGTTGAACCCGGTTTAGTTTGCTGCATGAAGTTTCACTTTCGTCATAACCATGTTCGCCAAGGGGGAATTGAGAAAGTTCAGATGCAGTCCTTAGCTGGCCTGTTTCAGCTGTTGAATTTTCTTCTTCTTTGGGCATGTTTGTAGAAATCTCTGAAGAACCTTCAGATACAGCCAACACTGTCTCAGGGAGGTTTGCTCTCAACAATGTGGTTTTCCTGCTGCATTGTGGACAAAGCTCAATATTCTCCTCAGTTTGAATAATGACTTGATAACAACAACCACATTGAGAACAGATTGCTGTGTTTTCAAAACTACCAGT…	1.23219	0	0	0	1.16808	225.219	0.06	0	0	0	0.06	11.87	37.9366	-7.64187	NA	NA	DOWN	-	-	-	XP_004502320.1:PREDICTED: uncharacterized protein LOC101488882 [Cicer arietinum] >XP_004502321.1 PREDICTED: uncharacterized protein LOC101488882 [Cicer arietinum]	gi|1379624801|ref|XM_024780215.1|:PREDICTED: Medicago truncatula uncharacterized LOC112420493 (LOC112420493), transcript variant X1, mRNA	V7D2I6|V7D2I6_PHAVU:Uncharacterized protein;OS=Phaseolus vulgaris;
TRINITY_DN51249_c0_g1_i1	en=465 path=[1:0-464] [-1, 1, -2]	GGAGCTTAAGTAGAGATGTGGGTAAGTTCCCTTTGAAAGAATTGAACCCTAAATTAATGCTGACAAGGTTCGTAAGGCCTTCGAAATGGCTTGACGGCAAATCCCCGCTCAAACGATTGAGAAATAAGGATATATGTGTGAGGTTCTTGGACATATTGAAAGAAGGGAGTGGACCTGTGAGGTTATTGGAGACATGTCTAGATAAACAAGTTGGGTGAGTTCCGACGTTGAACTCGGAAGTGTTCCGTTAAATTGGCAGTAAGATAGGTCAATGGTTGATAACTGTTTCAGGTTTGAGATAGTATTTGGAAGTGGTCCTGAGAAATTTGTATCGGCAAGATTCATGTAGTGAAGAGATGCAAGTGGTGGGAAGTCTGGCAAAGAACCTTTAAGATTTTG…	2.46438	3.99442	1.90713	0	0	0	0.89	1.34	0.7	0	0	0	1.39432	4.04491	0.0452419	0.194295	UP	[GO:0016021:integral component of membrane]	-	-	XP_007163899.1:hypothetical protein PHAVU_L007000g, partial [Phaseolus vulgaris] >ESW35893.1 hypothetical protein PHAVU_L007000g, partial [Phaseolus vulgaris]	gi|1379625537|ref|XM_003604697.2|:PREDICTED: Medicago truncatula receptor-like protein 19 (LOC11422482), mRNA	V7D2G3|V7D2G3_PHAVU:Uncharacterized protein;OS=Phaseolus vulgaris;|GO:0016021,
TRINITY_DN32411_c2_g4_i3	en=2464 path=[1:0-121 25723:122-145 124:146-483 462:484-572 587:573-573 19135:574-597 576:598-608 587:609-609 588:610-638 616:639-642 620:643-663 641:664-665 19201:666-678 620:679-699 641:700-701 18765:702-771 641:772-773 643:774-788 658:789-834 704:835-883 25734:884-907 777:908-1150 1020:1151-1151 1021:1152-1156 8539:1157-1210 25746:1211-1234 8617:1235-1301 25754:1302-1325 8708:1326-1478 25725:1…	TGCTTTGAAATAAACACATGGCTCATGTAGATAGTAATAATAAGAAGGCATTTCTATAAAACTACTCCTGTCTTTTTGGAAATGTGAAGGTTCAGGCCGGTGATAAACATTGCGGATATACAAACAAGTTAGCATCATACAGTTAACGTACTGGCAGAATATCACTGCCGCAATGCAACCGGTCAATCAATTATACAACGAGAAAGAAAGGAAAGAAGAAAAAAAAAAGCCAAGACCAAATGCAGGAACTTCTATGGGGAATGGATATAACCAAATAGGAAAGATGTAAAAGCAGCTTTGATTCTGTAAATCTTTCCGAAAGCACATTCAATTTCTTGAACCATTTAGGCCATCACCAATGGCAGCTCAATTCTAGTACAAGGTGACACCAAATTGAAT…	12.3219	7.98883	2.86069	30.2716	26.8657	35.1102	0.58	0.35	0.15	1.53	1.28	1.81	19.2365	-2.0233	0.00242465	0.0169437	DOWN	[GO:0005634:nucleus][GO:0005524:ATP binding][GO:0004386:helicase activity][GO:0003723:RNA binding][GO:0008270:zinc ion binding]	-	GSBRNA2T00069970001:Brassica napus|MYB_related|MYB_related family protein	XP_012569965.1:PREDICTED: DEADbox ATPdependent RNA helicase 3, chloroplastic isoform X2 [Cicer arietinum]	gi|1379602911|ref|XM_024783136.1|:PREDICTED: Medicago truncatula DEAD-box ATP-dependent RNA helicase 3, chloroplastic-like (LOC112421614), mRNA	V7D243|V7D243_PHAVU:Uncharacterized protein;OS=Phaseolus vulgaris;|GO:0005634,|GO:0005524,GO:0004386,GO:0003723,GO:0008270,
TRINITY_DN32411_c2_g4_i9	en=2624 path=[1:0-121 25723:122-145 124:146-483 462:484-572 587:573-573 19135:574-597 576:598-608 587:609-609 588:610-638 616:639-642 620:643-663 641:664-665 19201:666-678 620:679-699 641:700-701 18765:702-771 641:772-773 643:774-788 658:789-834 704:835-883 25734:884-907 777:908-1150 1020:1151-1151 1021:1152-1156 8539:1157-1210 25746:1211-1234 8617:1235-1301 25754:1302-1325 8708:1326-1478 25725:1…	TGCTTTGAAATAAACACATGGCTCATGTAGATAGTAATAATAAGAAGGCATTTCTATAAAACTACTCCTGTCTTTTTGGAAATGTGAAGGTTCAGGCCGGTGATAAACATTGCGGATATACAAACAAGTTAGCATCATACAGTTAACGTACTGGCAGAATATCACTGCCGCAATGCAACCGGTCAATCAATTATACAACGAGAAAGAAAGGAAAGAAGAAAAAAAAAAGCCAAGACCAAATGCAGGAACTTCTATGGGGAATGGATATAACCAAATAGGAAAGATGTAAAAGCAGCTTTGATTCTGTAAATCTTTCCGAAAGCACATTCAATTTCTTGAACCATTTAGGCCATCACCAATGGCAGCTCAATTCTAGTACAAGGTGACACCAAATTGAAT…	0	0	14.3034	0	0	0	0	0	0.66	0	0	0	2.38391	4.82081	0.219527	0.589577	UP	[GO:0005634:nucleus][GO:0005524:ATP binding][GO:0004386:helicase activity][GO:0003723:RNA binding][GO:0008270:zinc ion binding]	-	GSBRNA2T00069970001:Brassica napus|MYB_related|MYB_related family protein	XP_012569965.1:PREDICTED: DEADbox ATPdependent RNA helicase 3, chloroplastic isoform X2 [Cicer arietinum]	gi|1379602911|ref|XM_024783136.1|:PREDICTED: Medicago truncatula DEAD-box ATP-dependent RNA helicase 3, chloroplastic-like (LOC112421614), mRNA	V7D243|V7D243_PHAVU:Uncharacterized protein;OS=Phaseolus vulgaris;|GO:0005634,|GO:0005524,GO:0004386,GO:0003723,GO:0008270,
TRINITY_DN33475_c0_g5_i1	en=686 path=[12305:0-93 16376:94-117 12400:118-122 2691:123-146 2715:147-150 16382:151-174 2743:175-200 2769:201-209 2778:210-220 2789:221-254 2823:255-293 2862:294-332 7151:333-341 7160:342-363 10731:364-457 7279:458-458 7280:459-462 7284:463-482 7304:483-490 7312:491-492 7314:493-516 7338:517-530 7352:531-577 7399:578-607 7429:608-615 2955:616-631 2971:632-642 2982:643-685] [-1, 12305, 16376, 1…	TATCCGATGATGCTTTCGTTGATCTAAAGCAACAAGGTCTGTGAAGTTCCTACAATGGTCTTCGTTGTTATCATCACGGAAGGGTGCTGCATTCGTTATTGTTTCAATCATTGTCGTATATCTCTGGAAAACCAACAAGGTGGCGACTGTTCAACCGTAGGCTACCGGATTAAGTGGGCAGCTTCAAAAGGCATTTGTGACAGGTGTGCCGAAGCTAAAGAAACAAAGACTTACACCAGCAAACATTGCCAAACCCACATACAACCTTCTAAACATTTAATGTTGCTGGAAACATTAAGGTTGCAGATACTGTCCTTGCTTCTTGGCTGATATCTAGAAATCCAATTTCTTATATGAATGCGGTCGAATGCGCCATAACTCTTGATGTACATATTATGG…	0	0	0	0	0	0.856347	0	0	0	0	0	0.19	0.142725	-0.763224	0.851627	0.925535	DOWN	[GO:0016021:integral component of membrane][GO:0005524:ATP binding][GO:0004672:protein kinase activity]	[ko04064:NF-kappa B signaling pathway]	-	XP_004504783.1:PREDICTED: uncharacterized protein LOC101493111 [Cicer arietinum] >XP_004504784.1 PREDICTED: uncharacterized protein LOC101493111 [Cicer arietinum] >XP_012572468.1 PREDICTED: uncharacterized protein LOC101493111 [Cicer arietinum]	gi|1379632498|ref|XM_013601744.2|:PREDICTED: Medicago truncatula protein LNK1 (LOC25493277), mRNA	V7D205|V7D205_PHAVU:Uncharacterized protein;OS=Phaseolus vulgaris;|GO:0016021,|GO:0005524,GO:0004672,
TRINITY_DN25734_c0_g1_i2	en=978 path=[6424:0-70 6861:71-94 6496:95-135 5122:136-530 89:531-535 5517:536-548 5530:549-572 131:573-578 137:579-607 166:608-629 188:630-635 6864:636-659 218:660-660 219:661-667 226:668-674 232:675-691 249:692-706 34:707-711 39:712-724 6862:725-748 76:749-761 89:762-766 94:767-790 118:791-803 131:804-809 5591:810-838 166:839-860 5649:861-891 219:892-898 226:899-905 2:906-937 34:938-942 5855:94…	GTTGGAAGACTTAGATGGAGAATATTCGTAGATTAAATCAAAACAGTATCAAATGCACAGTGTACAGAACCTGAGAAAATGTCGACGGCCTAAAAAGGATAGTAAGAATATTACCTCCATCTCGAGGTGCCCTTCGGAATCCTTAGCAGCCAGGGTAAGATAGTTATTTACTTTGTTCACAGTGAGATCCACTTTCTTCAAGGTCTCACATTTCCTCTCAAAGCATTGTTTTATCTTGAGAAATAGAGTATCATCTCTAATAAGCACTTGAAGATAATTAAAGGATGTAAGGAGCGCTAGGGATTTGGTACCTAAGCAGCCATTCTTTCCTGATAAGTCAACCATGTATGAACTTAACTTTGAACTGAGCGAAGATATTTCCTGTTTGGCAATTTCATT…	0	0	1.90713	0	0	0.856347	0	0	0.26	0	0	0.12	0.460579	0.969511	0.810808	0.925535	UP	-	-	-	XP_007163709.1:hypothetical protein PHAVU_001G257700g [Phaseolus vulgaris] >ESW35703.1 hypothetical protein PHAVU_001G257700g [Phaseolus vulgaris]	gi|49170173|gb|AC123572.15|:Medicago truncatula clone mth2-2b2, complete sequence	V7D204|V7D204_PHAVU:Uncharacterized protein;OS=Phaseolus vulgaris;
TRINITY_DN19372_c0_g1_i1	en=956 path=[1:0-68 2091:69-92 71:93-451 430:452-491 470:492-670 2093:671-694 673:695-913 2092:914-937 916:938-955] [-1, 1, 2091, 71, 430, 470, 2093, 673, 2092, 916, -2]	GTTCCAAACACAAAACACAAAAGTTTCTATTTTCTTATGAATCCTAATTCACTCTTTATTCTTTAAACAGCCTACAAGAACATTACATGTAAATACTATGATCATTGTTAAAAATAAATATATTAAAATCAAAACAATCCATAGGCCCATGATTCTGAATCCATGACCACTCTTGGATACTGATTTTGAGGAGCATCAAATACTTGCTTTCTGTCACCATTATCATCATCATTAATCACAAAATCCCAACTTCTAATAAAGTCATAATCCCATAATTCCATATTAATATCATTATTACTATTATCACTATTTTCAATATTATAATTATCATGCGACCAATCAAAATCAGGTAGTAACAAGTCTTCAAGAAAGTTAGATGAATTTGAAGAAGATGATGAT…	1.23219	0	0	0	0	0	0.17	0	0	0	0	0	0.205365	1.16033	0.776133	0.925535	UP	[GO:0003677:DNA binding]	-	Phvul.001G229900.1:Phaseolus vulgaris|MYB|MYB family protein	XP_007163381.1:hypothetical protein PHAVU_001G229900g [Phaseolus vulgaris] >ESW35375.1 hypothetical protein PHAVU_001G229900g [Phaseolus vulgaris]	gi|1379617587|ref|XM_024778038.1|:PREDICTED: Medicago truncatula transcription factor MYB20 (LOC11411244), mRNA	V7D1H5|V7D1H5_PHAVU:Uncharacterized protein;OS=Phaseolus vulgaris;|GO:0003677,
TRINITY_DN25802_c0_g1_i6	en=628 path=[1947:0-102 791:103-110 799:111-133 3000:134-157 846:158-205 894:206-229 918:230-244 933:245-253 942:254-263 952:264-347 1435:348-415 1155:416-425 2999:426-449 1189:450-462 3001:463-486 1226:487-627] [-1, 1947, 791, 799, 3000, 846, 894, 918, 933, 942, 952, 1435, 1155, 2999, 1189, 3001, 1226, -2]	GTATGTTTAAATCAGAATCAGAATTTTGATTTATTTATTTTTTAGAATTGCATTGTTTATGTCAAATGTTAATACTGAATAGGAAATACAGTGTGGTGGCAAAGCTAAGAAATGGCAGATCTGAGTTTGGGAGTTCTAATTGATATTGTTGATGAGGATTGGATGAGAGACACTCTCCCTGATGATGATCTTCCACTGCCTCCAACTTTGGTTGTTCGAACCGATGATACCGAGGATTCAAATCAGGAGGTGCAGCAAGTTAACGGGGAAGTTTGGCATGATCTTGCCCTTGGCCAAGAGTAGAAGTTTCAATTAACTAGTGCCAGTGTGTCATGCTTATAGCAGTAAGTAGATGAATATCAAGAAATTTGCGTTCGTTTCTGGTTGCTTGCAGTCTTA…	0	15.9777	0.953563	21.7334	18.6892	11.1325	0	3.48	0.37	5.6	4.51	3.02	11.4144	-1.59653	0.283275	0.688252	DOWN	-	[ko04110:Cell cycle][ko04114:Oocyte meiosis][ko04120:Ubiquitin mediated proteolysis]	-	GAU11383.1:hypothetical protein TSUD_343740 [Trifolium subterraneum]	gi|1540517857|ref|XM_027497270.1|:PREDICTED: Abrus precatorius anaphase-promoting complex subunit 13 (LOC113863623), transcript variant X4, mRNA	V7D177|V7D177_PHAVU:Uncharacterized protein;OS=Phaseolus vulgaris;
TRINITY_DN25802_c0_g1_i7	en=655 path=[684:0-90 752:91-129 791:130-137 799:138-160 3000:161-184 846:185-232 894:233-256 918:257-271 933:272-280 942:281-290 952:291-374 1435:375-442 1155:443-452 2999:453-476 1189:477-489 3001:490-513 1226:514-654] [-1, 684, 752, 791, 799, 3000, 846, 894, 918, 933, 942, 952, 1435, 1155, 2999, 1189, 3001, 1226, -2]	TATACACAGTTTCATGTTTTCTCAAACGAAGTTATCCATTTATTTGAAAAAATAAAAGTATCCAACAGTGGCAAGGTAGCATCGATCCGATTCTCTCAGTCTCAGTCAGGAAATACAGTGTGGTGGCAAAGCTAAGAAATGGCAGATCTGAGTTTGGGAGTTCTAATTGATATTGTTGATGAGGATTGGATGAGAGACACTCTCCCTGATGATGATCTTCCACTGCCTCCAACTTTGGTTGTTCGAACCGATGATACCGAGGATTCAAATCAGGAGGTGCAGCAAGTTAACGGGGAAGTTTGGCATGATCTTGCCCTTGGCCAAGAGTAGAAGTTTCAATTAACTAGTGCCAGTGTGTCATGCTTATAGCAGTAAGTAGATGAATATCAAGAAATTTGC…	25.876	0	0	339.973	420.507	322.843	6.01	0	0.13	81.79	93.66	77.94	184.867	-5.39829	0.00480966	0.0305552	DOWN	-	[ko04110:Cell cycle][ko04114:Oocyte meiosis][ko04120:Ubiquitin mediated proteolysis]	-	GAU11383.1:hypothetical protein TSUD_343740 [Trifolium subterraneum]	gi|1379649606|ref|XM_003626057.3|:PREDICTED: Medicago truncatula anaphase-promoting complex subunit 13 (LOC11442064), mRNA	V7D177|V7D177_PHAVU:Uncharacterized protein;OS=Phaseolus vulgaris;
TRINITY_DN25802_c0_g1_i2	en=565 path=[684:0-90 752:91-129 791:130-137 799:138-160 3000:161-184 846:185-232 894:233-256 918:257-271 933:272-280 942:281-290 952:291-374 1036:375-405 1067:406-433 1095:434-493 1155:494-503 2999:504-527 1189:528-540 3001:541-564] [-1, 684, 752, 791, 799, 3000, 846, 894, 918, 933, 942, 952, 1036, 1067, 1095, 1155, 2999, 1189, 3001, -2]	TATACACAGTTTCATGTTTTCTCAAACGAAGTTATCCATTTATTTGAAAAAATAAAAGTATCCAACAGTGGCAAGGTAGCATCGATCCGATTCTCTCAGTCTCAGTCAGGAAATACAGTGTGGTGGCAAAGCTAAGAAATGGCAGATCTGAGTTTGGGAGTTCTAATTGATATTGTTGATGAGGATTGGATGAGAGACACTCTCCCTGATGATGATCTTCCACTGCCTCCAACTTTGGTTGTTCGAACCGATGATACCGAGGATTCAAATCAGGAGGTGCAGCAAGTTAACGGGGAAGTTTGGCATGATCTTGCCCTTGGCCAAGAGTAGAAGTTTCAATTAACTAGTGCCAGTGTGTCATGCTTATAGCAGTAACTAGATGATATTGCTTCCAGTTAC…	8.62534	732.976	441.5	0	0	0	2.37	184.23	121.43	0	0	0	197.183	11.1878	3.40062e-07	5.55319e-06	UP	-	[ko04110:Cell cycle][ko04114:Oocyte meiosis][ko04120:Ubiquitin mediated proteolysis]	-	GAU11383.1:hypothetical protein TSUD_343740 [Trifolium subterraneum]	gi|1379649606|ref|XM_003626057.3|:PREDICTED: Medicago truncatula anaphase-promoting complex subunit 13 (LOC11442064), mRNA	V7D177|V7D177_PHAVU:Uncharacterized protein;OS=Phaseolus vulgaris;
TRINITY_DN25802_c0_g1_i3	en=538 path=[1947:0-102 791:103-110 799:111-133 3000:134-157 846:158-205 894:206-229 918:230-244 933:245-253 942:254-263 952:264-347 1036:348-378 1067:379-406 1095:407-466 1155:467-476 2999:477-500 1189:501-513 3001:514-537] [-1, 1947, 791, 799, 3000, 846, 894, 918, 933, 942, 952, 1036, 1067, 1095, 1155, 2999, 1189, 3001, -2]	GTATGTTTAAATCAGAATCAGAATTTTGATTTATTTATTTTTTAGAATTGCATTGTTTATGTCAAATGTTAATACTGAATAGGAAATACAGTGTGGTGGCAAAGCTAAGAAATGGCAGATCTGAGTTTGGGAGTTCTAATTGATATTGTTGATGAGGATTGGATGAGAGACACTCTCCCTGATGATGATCTTCCACTGCCTCCAACTTTGGTTGTTCGAACCGATGATACCGAGGATTCAAATCAGGAGGTGCAGCAAGTTAACGGGGAAGTTTGGCATGATCTTGCCCTTGGCCAAGAGTAGAAGTTTCAATTAACTAGTGCCAGTGTGTCATGCTTATAGCAGTAACTAGATGATATTGCTTCCAGTTACTGGACTAGGCACCTTCCTTTCTATGTA…	0	74.8953	2.86069	0	0	0	0	20.34	1.1	0	0	0	12.9593	7.26076	0.0256461	0.124059	UP	-	[ko04110:Cell cycle][ko04114:Oocyte meiosis][ko04120:Ubiquitin mediated proteolysis]	-	GAU11383.1:hypothetical protein TSUD_343740 [Trifolium subterraneum]	gi|1379649606|ref|XM_003626057.3|:PREDICTED: Medicago truncatula anaphase-promoting complex subunit 13 (LOC11442064), mRNA	V7D177|V7D177_PHAVU:Uncharacterized protein;OS=Phaseolus vulgaris;
TRINITY_DN23815_c0_g2_i1	en=1564 path=[3202:0-132 6505:133-156 3336:157-194 6509:195-218 3398:219-302 6507:303-326 3506:327-424 6512:425-448 3628:449-641 6511:642-665 3845:666-908 6506:909-932 4112:933-1048 6510:1049-1072 4252:1073-1224 4404:1225-1262 4442:1263-1563] [-1, 3202, 6505, 3336, 6509, 3398, 6507, 3506, 6512, 3628, 6511, 3845, 6506, 4112, 6510, 4252, 4404, 4442, -2]	AAACAATCTTACCAAGCCATTCTTTTGATTCTATTCTATATAGATTATCATGGCAATGTCTGTGATTAGAACAAAACAAGACCTAGTTAGACCTGCAAAGGAGACACCATTGGTCACACTAGACTTGTCGGTAATCGACAGATTACCTGTTTTAAGATGCAATGTTAGAACCTTGCATGTGTTTAGACATGGCCCGGAAGCAACAAGGGTCATAAGAGAGGCATTGTCCCTAGCACTTGTTCCCTACTACCCTCTTGCAGGACGGCTCAAAGAGTCTAAACCATGGTGCCTCCAAATCGAGTGCTCGGGTGATGGTGTGTGGTACGTTGAGGCATCAACTGATTGCAGACTTGACTCTGTCAATTTCTTTAATGACATGGAGTCGATTCCCTATGATGA…	33.2692	24.9651	17.1641	6.20955	74.7568	26.5468	2.59	1.8	1.35	0.52	5.86	2.25	30.4853	-0.506494	0.608819	0.915571	DOWN	[GO:0016747:transferase activity, transferring acyl groups other than amino-acyl groups]	-	Zpz_sc00135.1.g00200.1.am.mk:Zoysia pacifica|Nin-like|Nin-like family protein	XP_004494470.1:PREDICTED: 3'Ndebenzoyl2'deoxytaxol Nbenzoyltransferase isoform X2 [Cicer arietinum]	gi|1379664034|ref|XM_024771349.1|:PREDICTED: Medicago truncatula acyl transferase 4 (LOC11426631), mRNA	V7D155|V7D155_PHAVU:Uncharacterized protein;OS=Phaseolus vulgaris;|GO:0016747,
TRINITY_DN31806_c0_g1_i2	en=2264 path=[1:0-93 9291:94-117 96:118-168 9295:169-192 171:193-295 9300:296-319 298:320-406 9293:407-430 409:431-515 494:516-541 520:542-935 914:936-982 9299:983-1006 985:1007-1064 1043:1065-1065 1044:1066-1152 1131:1153-1157 1136:1158-1185 1164:1186-1351 9297:1352-1375 1354:1376-1389 1368:1390-1390 6795:1391-1432 1411:1433-1452 1431:1453-1575 1554:1576-1587 1566:1588-1630 9292:1631-1654 1633:1…	GTGAAACATCATCATAATGAGGATGCCTCCTATCTAGCAAATCGTCATCATCATATTGAGGATGTCCCCTTGGAGCTCGATGTTGTTTTGGTACGACCTCATCTGGCAAATTGTCATCAGCATAGTGAAGATGTCCCCTATCTAGCAAATCGTTTTTGTCATAGTGAGGATGTCCCCTTTTAACTTGATGTTGCTTTGGTATGACCTCGTATGGCGAACCGGCATCAGCATAGTGAGGATGCCCCCTATCAAGCAAATCGTCATTGTCATGGTGAGGCTGTCCCCTTTTAGCTTGATGTTGCCTTGGTATGATCTCCTCTAGCGAATCATCATCATCATCATTATTATCATCATATTGAGGACGTCTTCTTCTTGCTTGATGTTGCTTTTGTATGACAT…	0	0	0	0.776194	0	0	0	0	0	0.04	0	0	0.129366	-0.763224	0.851627	0.925535	DOWN	[GO:0003677:DNA binding][GO:0008270:zinc ion binding]	-	-	XP_004505606.1:PREDICTED: uncharacterized protein LOC101490832 isoform X1 [Cicer arietinum]	gi|1379631877|ref|XM_024782205.1|:PREDICTED: Medicago truncatula uncharacterized LOC112421266 (LOC112421266), mRNA	V7D0K6|V7D0K6_PHAVU:Uncharacterized protein;OS=Phaseolus vulgaris;|GO:0003677,GO:0008270,
TRINITY_DN40962_c0_g1_i1	en=347 path=[1:0-346] [-1, 1, -2]	GGAACCGAAGCACTATATCATCCGTGATTTTGCAAAGACAACTATTTCTCAAGGCTAGTTCCTGCCAAAGAAGTTGCAGGTGCCATTAATTATGCGATACGCAAACAATTTTATAAACCTATACATCATTGGTCTGCACTCGATCCTGATATGAAAGCTGATTGGTTTAAGTTATTTGGAGAGAAGGTTCCGTGGGATCCTTTCGATCATGCATTTGTCTATAGCGCATTTGAAAAAAAAGGAAGAAAACGATTAAACGACATGTTGGGGAAGGCGAGGAGAAAAGGGACTCGACCTTCATGGATTGGTGATGATGCTTGGGTTGAACGTCAAACTTATTGGAAAAA	0	0	0	1.55239	0	3.42539	0	0	0	1.02	0	2.22	0.82963	-3.10635	0.389365	0.8128	DOWN	[GO:0003677:DNA binding][GO:0008270:zinc ion binding]	-	-	GAU47010.1:hypothetical protein TSUD_403200 [Trifolium subterraneum]	-	V7D0K6|V7D0K6_PHAVU:Uncharacterized protein;OS=Phaseolus vulgaris;|GO:0003677,GO:0008270,
TRINITY_DN30783_c1_g2_i1	en=1763 path=[5475:0-83 5536:84-110 5563:111-321 5774:322-383 5836:384-398 2673:399-408 2683:409-412 2687:413-430 2705:431-503 2778:504-535 2810:536-569 6619:570-593 2868:594-962 3237:963-995 3270:996-1034 6616:1035-1058 3333:1059-1083 3358:1084-1110 3385:1111-1200 6615:1201-1224 3499:1225-1762] [-1, 5475, 5536, 5563, 5774, 5836, 2673, 2683, 2687, 2705, 2778, 2810, 6619, 2868, 3237, 3270, 6616, 3…	AGTTTTCTCCCAAATTCACAATCCCAATCTCTTCATTTTCAATGCATTGATCCGCGGTTGTTCCATTAGCGAAAACCCTGAAAAATCATTTCACTATTACATTCAATCACAGCGCATTGGTCTCTTACCTGATAACGTCACCCACCCTTTTTTGGCTAAAGCATGTGCTCAACTTGAGTCTTTTACAATGGGTACACAAGTTCATGGTCAAATAGTTAAGCATGGTTTTCAACGTGATTTCTATGTTCAACATTCTCTTGTTTATATGTATGCTTCTCTGTGTGATTTAAAGTCTGCAAGGTGCGTTTTTAAGAGGATGGGTCGATTTGATGTTGCTTCATGGACTTGTATGATTAAGGGCTATCATAAATGTGGTGATGTTGAGTCTGCACGTGAACT…	6.16095	3.99442	20.0248	23.2858	11.6808	17.1269	0.42	0.25	1.38	1.7	0.8	1.27	13.7123	-0.782987	0.358087	0.77919	DOWN	[GO:0008270:zinc ion binding]	-	MDP0000266172:Malus domestica|Nin-like|Nin-like family protein	XP_004494285.1:PREDICTED: pentatricopeptide repeatcontaining protein At5g06540 [Cicer arietinum]	gi|1535866991|ref|XM_004494228.3|:PREDICTED: Cicer arietinum pentatricopeptide repeat-containing protein At5g06540 (LOC101513466), mRNA	V7D0G2|V7D0G2_PHAVU:Uncharacterized protein;OS=Phaseolus vulgaris;|GO:0008270,
TRINITY_DN21153_c0_g1_i1	en=760 path=[2607:0-140 1332:141-433 1625:434-628 1820:629-759] [-1, 2607, 1332, 1625, 1820, -2]	AACACAGTAAGACTAAAATTAAACAGCAAAATCTCCATTAAATACTTGTTAAAAAAGTAACACTAAAAGCATACAAATATATGTGTAAATAGATTCTGAAGATAGTATAGGGAAATTACTTGAGCAAAACGTTCCTCCCTCCGAGCAAACTTCCTTTCTCGGCTGGCCTTGTTCTTGGCACGCTTGGCCTCAAACTGGTCAGACAAGGTCTTCTCTCTTGCCTTCTCAGCTTTAGACTTGTGGATGCTCTCCATTAGAACTCTCTTATTCTTGAACACATTACCCTTAACCTTCATGTACATGTCATGGTACATGTGCTTGTCAATCTTCTTAGATTCACGGTACTTGCGGAGCAAACGTCTGAGCACACGCATTCTCCTCATCCAAAGGATCTTGGTT…	7.39315	6.99023	8.58207	0	0	7.70713	1.35	1.32	1.65	0	0	1.68	5.1121	1.55812	0.373237	0.793925	UP	[GO:0022625:cytosolic large ribosomal subunit][GO:0003735:structural constituent of ribosome][GO:0006412:translation]	[ko03010:Ribosome]	-	XP_022039740.1:60S ribosomal protein L193 [Helianthus annuus] >OTG35825.1 putative ribosomal protein L19e family protein [Helianthus annuus]	gi|1535868962|ref|XM_004494339.3|:PREDICTED: Cicer arietinum 60S ribosomal protein L19-1-like (LOC101492517), mRNA	V7D094|V7D094_PHAVU:Ribosomal protein L19;OS=Phaseolus vulgaris;|GO:0022625,|GO:0003735,|GO:0006412,
TRINITY_DN34353_c0_g1_i1	en=425 path=[1:0-424] [-1, 1, -2]	AATGAATTTACCGGTGAGATTCCAAGTTTCATATTTGAGTGCAAGAACTTAACATACCTTGACCTCTCTCAGAACAAATGGAATGGTACAATACCAGAATCCATGTATGGTAATTTGGGCAAACTTGAGTATCTCGACCTCACAAACGGTTCTCTAGAAGGAAAACTGTCATCCAACTTGTCCATGCTCTCAAATCTCAAACATCTTCGTCTAGGTAATAACATGTTTAATAGTCCTATTCCAGCAGAGATAGGATCGATATCTAGGCTTCAAATTCTTGAACTGAACAGCATTTCAGCCCATGGGGAAATTCCTTCTTCCATAGGACAACTAAAAGAGCTAGTGCATCTTGATCTCCGTCTTAATTTTTTAAACTCTAAAGTCCCTTCTGAGATTGGC…	0	0	7.62851	0	0	0	0	0	3.22	0	0	0	1.27142	3.91659	0.320622	0.733125	UP	[GO:0016021:integral component of membrane][GO:0005524:ATP binding][GO:0004672:protein kinase activity]	-	-	GAU44531.1:hypothetical protein TSUD_335130 [Trifolium subterraneum]	gi|1044532674|ref|XM_017555593.1|:PREDICTED: Vigna angularis MDIS1-interacting receptor like kinase 2-like (LOC108323217), transcript variant X2, mRNA	V7D084|V7D084_PHAVU:Uncharacterized protein;OS=Phaseolus vulgaris;|GO:0016021,|GO:0005524,GO:0004672,
TRINITY_DN19772_c0_g1_i4	en=675 path=[1:0-178 157:179-179 158:180-205 1211:206-225 157:226-226 158:227-252 184:253-260 192:261-298 230:299-323 255:324-349 281:350-362 294:363-396 328:397-534 466:535-557 489:558-607 1813:608-631 563:632-646 578:647-654 586:655-674] [-1, 1, 157, 158, 1211, 157, 158, 184, 192, 230, 255, 281, 294, 328, 466, 489, 1813, 563, 578, 586, -2]	GGTAATTCTCAACCAGCTAAAATAGTCATGCCTACATTCTTTGAATCCTCTAGAAAACAATATTGAATATTGTTCTGACCAACTTGTCTTCACTATCTTTTACGTGAACAAGAGAAATTGGAACCAGTAGTTTTTTTGCTATAGGTGCTTTGTTAGTCTCCTGTACAACTACAGCTGATGGTTTCCCATTCGATGTTTCAGCTTCTCCTGTACAACTACAGCTGATGGTTTCCCATTCGATGTTTCAGCTTCTGCATGGTAAAGAAATATTAATCATATTTCCATTTGCAAGATCCAATAAAAACTCTGTTCATGGTAATGAGATGTCCCTATAAACTTGTGAAAGAGTCTGCTTGATGATTGGTGGATTGTTGCCACTATAGTTTACCCAGCCTGAGG…	0	0	0	0	1.16808	0	0	0	0	0	0.25	0	0.194679	-0.763224	0.851627	0.925535	DOWN	[GO:0016021:integral component of membrane][GO:0005524:ATP binding][GO:0016887:ATPase activity]	[ko04110:Cell cycle][ko04114:Oocyte meiosis][ko04120:Ubiquitin mediated proteolysis]	GSBRNA2T00099890001:Brassica napus|B3|B3 family protein	XP_004494277.1:PREDICTED: cell division cycle 20.2, cofactor of APC complexlike [Cicer arietinum]	gi|593799942|ref|XM_007162947.1|:Phaseolus vulgaris hypothetical protein (PHAVU_001G198400g) mRNA, complete cds	V7D021|V7D021_PHAVU:Uncharacterized protein;OS=Phaseolus vulgaris;|GO:0016021,|GO:0005524,GO:0016887,
TRINITY_DN33647_c1_g4_i2	en=785 path=[7403:0-25 22871:26-46 22892:47-82 22928:83-148 22994:149-151 7532:152-157 20719:158-172 20734:173-181 20743:182-208 20770:209-274 20836:275-313 20875:314-322 7703:323-325 7706:326-593 7974:594-597 7978:598-617 7998:618-658 8039:659-692 8073:693-763 27688:764-784] [7403, 22871, 22892, 22928, 22994, 7532, 20719, 20734, 20743, 20770, 20836, 20875, 7703, 7706, 7974, 7978, 7998, 8039, 807…	CCCAAAGACCAGATATCTGACTTAGAGCCATAGGGTATATCCGCGAGAAGCTCAGGGCACATATAACTTGGAGTCCCAACAATTGAGGAAGCAAGATCGTCAGAAGTCAACATTTTAGCGAGACCAAAATCACCTAGACGTATATCTTGATCTTTTGTTAAGAATATATTTGAACACTTAACATCGCGATGAAGAATATGATTTACATGCAAGTAATCTAGTGCCATCAGTAACTGGACAAGCCACTTGCAGAGTTTCTCTTCAGAAAAGTTAACACTGTTGGCCTTTTTAATAGCTTCGGCCATATCTCCTCCTTCACAATAGCCGATGATGATACATACAAAACAACCCTTTTCCACCCAAGAATCTTTATATTCCACAATAAACGGATTGCGAACT…	0	0	0	0	1.16808	0	0	0	0	0	0.21	0	0.194679	-0.763224	0.851627	0.925535	DOWN	[GO:0016021:integral component of membrane][GO:0005524:ATP binding][GO:0004672:protein kinase activity]	-	Oropetium_20150105_15333A:Oropetium thomaeum|MYB|MYB family protein	XP_007162462.1:hypothetical protein PHAVU_001G154300g [Phaseolus vulgaris] >ESW34456.1 hypothetical protein PHAVU_001G154300g [Phaseolus vulgaris]	gi|1535874796|ref|XM_012714964.2|:PREDICTED: Cicer arietinum serine/threonine-protein kinase Nek4-like (LOC101505876), transcript variant X5, mRNA	V7CZV7|V7CZV7_PHAVU:Uncharacterized protein;OS=Phaseolus vulgaris;|GO:0016021,|GO:0005524,GO:0004672,
TRINITY_DN34047_c1_g3_i2	en=1343 path=[1987:0-78 2043:79-98 2063:99-171 16771:172-195 2160:196-294 16772:295-318 2283:319-360 16774:361-384 2349:385-408 16776:409-432 2397:433-519 2484:520-528 4749:529-672 4893:673-695 4916:696-714 16777:715-738 4959:739-846 16778:847-870 5091:871-891 16784:892-915 5136:916-962 5183:963-1342] [-1, 1987, 2043, 2063, 16771, 2160, 16772, 2283, 16774, 2349, 16776, 2397, 2484, 4749, 4893, 491…	CCTTTTCGTTTCGTCTCGTTCATTTTCCACTTTTTCATTTGCGGTTTTCGGGTCTTCAGAGTCTATCTCTAATATCTCTCTATATTCTCCTCCTTTCTCTTATGATTCTTCTTCACCTCATATTTTCTACAACACAGTGAATCGATCCATTATTCGCTTCCGATCGGAGTAACATGGCCGATCAGTTAGCAAGGGCAGAGGATTTCGAGAAGAAAGCTGAGAAGAAGCTCAGCGGTTGGGGCTTATTCAGCTCAAAATTCGAAGATGCCGCCGATCTCTTCGATAAAGCCGCCAATTCGTTCAAACTCGCTAAATCATGGGACAAAGCGGGATCTACATACGTTAAGTTGGCGAATTGTCATTTGAAGTTGGAAAGCAAGCACGAGGCTTCACAGGCTT…	2736.7	2452.57	2421.1	2462.86	2616.49	2362.66	253.16	210.03	225.79	244.22	243.36	237.36	2508.73	0.0322514	0.852935	0.926598	UP	[GO:0005622:intracellular][GO:0006886:intracellular protein transport]	-	-	XP_007163598.1:hypothetical protein PHAVU_001G247900g [Phaseolus vulgaris] >ESW35592.1 hypothetical protein PHAVU_001G247900g [Phaseolus vulgaris]	gi|1535880588|ref|XM_004500481.3|:PREDICTED: Cicer arietinum alpha-soluble NSF attachment protein 2 (LOC101514692), transcript variant X1, mRNA	V7CZJ3|V7CZJ3_PHAVU:Uncharacterized protein;OS=Phaseolus vulgaris;|GO:0005622,|GO:0006886,
TRINITY_DN32032_c0_g1_i1	en=712 path=[1:0-70 49:71-241 220:242-276 255:277-317 296:318-386 365:387-417 8731:418-441 420:442-492 8724:493-516 495:517-624 8732:625-648 627:649-711] [-1, 1, 49, 220, 255, 296, 365, 8731, 420, 8724, 495, 8732, 627, -2]	GGTCAATCTCTTTGTCAAGGAGTTGCTGGTGCAGGTTTTCAGACTCCTCATCTGTCTGGTTCACAGACTCTTGAATCCTTTGGAGAAGGGATGCAGGGGAATTCAACTTTAGCATTTCTTCTTTCTGCTTCTCGAGCTCATTTAGTTTCTCACTGGCAGTAGCTAACTCAGTTGTTCGAATAATTCTACACTGATTCCTAAGTTCCATGATACGAGGTTCCTTTTGTAGATTTTCCTCTGCAAGCTGCAAATTCTCCTTGCTAAGCTCATCTTTCAGATTGTTTTGAATCTTGACCTGGTCAAGTGACTGTAGAAACTGTTGATAAGCATCTTTATCAGATAAAAGCTTTCTTAACTCATCAACACTTTTATCCTTCAAAGAAGCAATAGTTCCAGCTG…	0	1.99721	0	0.776194	0	0	0	0.37	0	0.17	0	0	0.462234	1.02696	0.799563	0.925535	UP	-	[ko04144:Endocytosis]	-	XP_007162819.1:hypothetical protein PHAVU_001G183500g [Phaseolus vulgaris] >ESW34813.1 hypothetical protein PHAVU_001G183500g [Phaseolus vulgaris]	gi|1535868485|ref|XM_004494046.3|:PREDICTED: Cicer arietinum vacuolar protein-sorting-associated protein 37 homolog 1 (LOC101513895), mRNA	V7CZJ0|V7CZJ0_PHAVU:Uncharacterized protein;OS=Phaseolus vulgaris;
TRINITY_DN27784_c0_g1_i5	en=1719 path=[1:0-91 70:92-108 87:109-232 6103:233-256 235:257-284 263:285-341 320:342-386 365:387-413 6104:414-437 416:438-717 696:718-738 717:739-902 6101:903-926 905:927-1186 1165:1187-1385 6102:1386-1409 1388:1410-1489 1468:1490-1498 1477:1499-1501 5803:1502-1516 5818:1517-1521 1593:1522-1718] [-1, 1, 70, 87, 6103, 235, 263, 320, 365, 6104, 416, 696, 717, 6101, 905, 1165, 6102, 1388, 1468, 14…	AGGAGAAATATCACTTATTGCAACTTTAATACTATGGGCTGTTTTTGCAGCAATGCTATAATTCAAAGAAGCTTTCTATGTGGGGCAAAAAATTGTATATTAGAGTAAAAGATTCTGATTCTAGTCACTAGCATGCTAAACAAATTCACCTCAGGAAGTGAGGTTGTCTGCAGTAACTAAAACAAAATATTGTAAGTTCTGTTCTGTTCCGACTTCCCAAGAATGATGAACTGCCTATCACTTTGTCCGCTTTTTAGCTTCGCTGTAAAGTATTACTCCAAAGACCGTGAGTGCGTATCCCATCATTCCAGTGACTGATACTGGGTTTCTAAATATTAGAATAGAAACAACTACTGCTACAGCGCCTTTAGCATTCCCTAGTACCTGAAGGGTCAGAGC…	0	0	1.90713	0	0	0	0	0	0.13	0	0	0	0.317854	1.93128	0.633464	0.915571	UP	[GO:0016021:integral component of membrane]	-	-	XP_004503221.1:PREDICTED: probable sugar phosphate/phosphate translocator At3g11320 isoform X1 [Cicer arietinum]	gi|1535888126|ref|XM_027336128.1|:PREDICTED: Cicer arietinum probable sugar phosphate/phosphate translocator At3g11320 (LOC101507517), transcript variant X2, mRNA	V7CZE2|V7CZE2_PHAVU:Uncharacterized protein;OS=Phaseolus vulgaris;|GO:0016021,
TRINITY_DN43191_c0_g1_i1	en=765 path=[743:0-764] [-1, 743, -2]	ATGTCAAAACTTGTGGTACTAGAGAATATAAGTGTGACTGTGGTACCCTCTTCTCTAGGAAGGATAGTTTTATTACACATAGAGCTTTCTGTGATGCTTTAGCTGAAGAGAGTGCAAGACAAACCTCACCACTCACTCCAACAACTCTAAATTTCAAGAATGAAGACTCAAATTTGATGAACACACAAACTAGTTTGTCACATGGATTCATATCACGTCAAAATATAGCTGGTTTTCCACATGAAGGGTTTCATGATCAGCAAAAGCCAAGTTTGTCACTGTGGTTGAACCATGAAAATCAACAGAATGTTAATCATCATCCATATAACTCAGTTGATCATGTTTCATCTGGTTTTAGTGATATCATGCAAATGGCACAAACTAGTATTACTCCAATGT…	6.16095	6.99023	0	0.776194	5.84038	4.28174	1.12	1.17	0	0.15	1.06	0.84	4.00825	0.282274	0.850611	0.925535	UP	[GO:0046872:metal ion binding][GO:0003676:nucleic acid binding][GO:0003700:DNA-binding transcription factor activity]	-	Tp57577_TGAC_v2_mRNA18897:Trifolium pratense|C2H2|C2H2 family protein	XP_007162739.1:hypothetical protein PHAVU_001G176200g [Phaseolus vulgaris] >ESW34733.1 hypothetical protein PHAVU_001G176200g [Phaseolus vulgaris]	gi|1379649753|ref|XM_024769903.1|:PREDICTED: Medicago truncatula zinc finger protein JACKDAW (LOC112416352), mRNA	V7CZC3|V7CZC3_PHAVU:Uncharacterized protein;OS=Phaseolus vulgaris;|GO:0046872,GO:0003676,GO:0003700,
TRINITY_DN30670_c0_g1_i2	en=2861 path=[2839:0-271 3088:272-294 3111:295-817 7155:818-841 3658:842-882 3699:883-946 3763:947-992 3809:993-1025 3842:1026-1030 7152:1031-1054 3871:1055-1204 4021:1205-1231 4048:1232-1257 4074:1258-1297 4114:1298-1594 7153:1595-1618 4435:1619-1744 7157:1745-1768 4585:1769-1876 7158:1877-1900 4717:1901-1921 7160:1922-1945 4762:1946-1948 4765:1949-1981 4798:1982-2014 7156:2015-2038 4855:2039-20…	ACCAGTGTGAGAAGTGTACAAAATATACGAGCAGCAGAAGACCGGCTTCGGAGGAGAGGATCGGCACGAATATCGGTTCTTCCCTTCCTTGTGGCGAAATAAACCGGTTCAGTTACCATCATTTGACCGCTGAAACCGGATCCACTCAAATCCAACCCAACCGGAGCACTACTTCTGTATACCCTAACCGGTCCATCTCCACGGTTCTCTTCTCTCTCACACGAACTCGGTTCTTCTCTCCCACTCATAAATCGATCCAATAAACCGGCTATTTTACACTAACTGGGTTGTTCTATGGATTCAAATCTTGAACCGGTGCCAATTACTTCACAAAAACATGACCCAGCTTGGAAGCATTGTCAGTTGTTTAAGAATGGGGAGAAAGTGCAACTCAAGTGT…	353.639	289.595	277.487	272.444	204.413	224.363	14.33	10.87	11.32	11.78	8.36	9.85	270.324	0.389959	0.16779	0.497375	UP	[GO:0003677:DNA binding]	-	KN539461.1_FGP012:Oryza longistaminata|G2-like|G2-like family protein	XP_012572016.1:PREDICTED: uncharacterized protein LOC101511682 [Cicer arietinum]	gi|1535886093|ref|XM_012716562.2|:PREDICTED: Cicer arietinum uncharacterized LOC101511682 (LOC101511682), mRNA	V7CZ73|V7CZ73_PHAVU:Uncharacterized protein;OS=Phaseolus vulgaris;|GO:0003677,
TRINITY_DN32347_c0_g1_i6	en=202 path=[5911:0-130 11589:131-153 6264:154-189 6300:190-201] [5911, 11589, 6264, 6300, -2]	TAGTTCCCAAGACAGCCGAGAATTTCCGGGCCCTGTGTACAGGAGAGAAGGGGATTGGAGAATCGACAGGGAAACCTTTGCATTATAAAGGAACAGGTTTTCATCGTATAATTAAAGGTTTTATGGCTCAACACTTGATAATTCCAATTTTTGTTATGTCCTGACAGGGTGGTGATTTTTCAAGGGGCAATGGTACTGGTGG	2.46438	0	0	1.55239	0	0	5.77	0	0	4.75	0	0	0.669462	0.574646	0.885568	0.946505	UP	[GO:0003755:peptidyl-prolyl cis-trans isomerase activity][GO:0006457:protein folding]	-	-	XP_007162476.1:hypothetical protein PHAVU_001G155500g [Phaseolus vulgaris] >XP_007162477.1 hypothetical protein PHAVU_001G155500g [Phaseolus vulgaris] >ESW34470.1 hypothetical protein PHAVU_001G155500g [Phaseolus vulgaris] >ESW34471.1 hypothetical protein PHAVU_001G155500g [Phaseolus vulgaris]	gi|1540517958|ref|XR_003504556.1|:PREDICTED: Abrus precatorius peptidyl-prolyl cis-trans isomerase CYP63 (LOC113863671), transcript variant X4, misc_RNA	V7CYV9|V7CYV9_PHAVU:Uncharacterized protein;OS=Phaseolus vulgaris;|GO:0003755,|GO:0006457,
TRINITY_DN20046_c0_g1_i1	en=1172 path=[1150:0-210 2778:211-234 1362:235-291 1419:292-460 2776:461-484 1612:485-682 2777:683-706 1834:707-1171] [-1, 1150, 2778, 1362, 1419, 2776, 1612, 2777, 1834, -2]	GGAGACTATTGATTTTAGGTGGTGTGGTATGAATTTAATTAATTAAAGAGAAAAAAAAAAGTGAAGCTTTATTTATCTTTATGTGGGAGTAACAATAGCAATGTCCACTGTGTAGAAACAACATCATCTGAATAAAAGAAAAAAACATGGCGCAGACATAGCATGATTTTTCTGTGTTCATAACTTAACTTGTTTTGTGCTTCAACCTTATATAACACAAGCTGCAATCACCATTACTCTATTAGAGTTATTATCATTTGATAAGTATTCTTGTATATGGGGACTCTGGCGCTTGAACCCGATGATGTAAGCTCGGATATATACCTTTCGTTGGGCCTTAAAGATATCGATAAAGGTGTTGGAGTTCCACGAGTTTTGTCGCTTCTCTCTTCACTTCTT…	210.705	131.816	98.217	58.2146	110.967	159.281	22.85	13.25	10.78	6.76	12.15	18.79	128.2	0.423444	0.483953	0.882672	UP	[GO:0000079:regulation of cyclin-dependent protein serine/threonine kinase activity]	-	Gh_A08G1256:Gossypium hirsutum|WRKY|WRKY family protein	XP_007162425.1:hypothetical protein PHAVU_001G151100g [Phaseolus vulgaris] >XP_007162426.1 hypothetical protein PHAVU_001G151100g [Phaseolus vulgaris] >ESW34419.1 hypothetical protein PHAVU_001G151100g [Phaseolus vulgaris] >ESW34420.1 hypothetical protein PHAVU_001G151100g [Phaseolus vulgaris]	gi|1379652278|ref|XM_013594279.2|:PREDICTED: Medicago truncatula cyclin-P3-1 (LOC25499116), mRNA	V7CYQ8|V7CYQ8_PHAVU:Uncharacterized protein;OS=Phaseolus vulgaris;|GO:0000079,
TRINITY_DN19569_c0_g1_i1	en=955 path=[933:0-424 2617:425-448 1359:449-511 2618:512-535 1446:536-655 1566:656-673 1584:674-679 1590:680-954] [-1, 933, 2617, 1359, 2618, 1446, 1566, 1584, 1590, -2]	CGGCATTAAGAATGAGCTTTCAAGAAAGTTTAGTTTTTTAATTTTTGGGAATGCAATTACACAGAAAATAGATCAAAGCAAATATAACGATTAACCACTATTTCAAACTGAACATGCGCAAAAAATTTTGACCAACAAAGAAAAATAGCTCCACAATCCAAAATCTAAAACACTGCCAATTCTGAGCATTAAGTAGTAAGCTCCATAATGGCAGCAACAATGTCTCCATTGGCAGCTTTGAGAGCTTTAACAGCTCTTGATCTTGGCACACCAGCTTGAGTCACCACCAACTCGATATCCTTGGGATCAACACCAGTCTCGTCTACATCTTCCTCTTCCGGAGCAATACCAGAGGATTCTGGCTTCGCTCCAACATTGCTCAAATTAGGAGCCTTGAAC…	2.46438	0	10.4892	6.20955	8.17653	1.71269	0.34	0	1.46	0.92	1.13	0.26	4.84206	-0.294004	0.843569	0.925535	DOWN	-	-	Aqcoe4G062900.1.p:Aquilegia coerulea|ZF-HD|ZF-HD family protein	XP_004493313.1:PREDICTED: nascent polypeptideassociated complex subunit alphalike protein 1 [Cicer arietinum]	gi|1379668990|ref|XM_003624835.3|:PREDICTED: Medicago truncatula nascent polypeptide-associated complex subunit alpha-like protein 1 (LOC11417397), mRNA	V7CYN3|V7CYN3_PHAVU:Uncharacterized protein;OS=Phaseolus vulgaris;
TRINITY_DN30389_c0_g1_i3	en=1478 path=[1:0-200 179:201-242 221:243-263 4212:264-287 266:288-303 282:304-345 324:346-346 325:347-360 339:361-370 349:371-411 390:412-416 395:417-417 3753:418-437 509:438-509 581:510-537 609:538-554 626:555-582 4213:583-606 678:607-614 3321:615-623 3330:624-638 710:639-663 3521:664-685 755:686-717 4214:718-741 811:742-761 4208:762-785 855:786-874 4211:875-898 968:899-923 4210:924-947 1017:94…	CGCTCAATCACAAGCTAATTTCCAATTTACCAAAACAAAATGTTTCTAACATAACCTCTAACAATTAACCATCACCAATGAAAATTGAAACAATGAAAAAATGCATCGATATAACTACGAAATCATGCACAATTCTAAGTTACACCCAAAAAAAGATGTCCCCTCTAAGCCCCACCGAAAATTCCGACGCCGATGACATTCTGTTCGGCACCATTTGGTGGTTTATCTACGCCGGATTTTCTTGTCTTCTTGATACATTTGCCAGTATCGTGCCTGGACTCACCCTTGGCGGTTCTTCCACTAAGAAAAAAGCTGCTGCCATTTTCCCTGTTCTTCCAAAAAAAAAAATCCTCCAACCGAGCCTAAAAAATTCTGCCATAGCAGAACCTTCCATCTGAA…	0	0	0	0	1.16808	0	0	0	0	0	0.1	0	0.194679	-0.763224	0.851627	0.925535	DOWN	[GO:0016021:integral component of membrane]	-	-	XP_004493653.1:PREDICTED: putative DUF21 domaincontaining protein At1g03270 [Cicer arietinum]	-	V7CYD4|V7CYD4_PHAVU:Uncharacterized protein;OS=Phaseolus vulgaris;|GO:0016021,
TRINITY_DN27790_c0_g1_i5	en=1449 path=[1:0-372 8882:373-396 375:397-431 8888:432-455 434:456-533 8885:534-557 536:558-665 644:666-723 702:724-802 8886:803-826 805:827-970 6442:971-983 6455:984-1016 6488:1017-1109 968:1110-1219 7660:1220-1336 1100:1337-1448] [-1, 1, 8882, 375, 8888, 434, 8885, 536, 644, 702, 8886, 805, 6442, 6455, 6488, 968, 7660, 1100]	AGCTTTTATTTAACTATAATTTGAGGATCAATTTGGTCATTTCCTCAAAGATTTTATGTGAAAGAGTAAATTTATAATAGTATTAAAAAAGAAAAACTGATATAGGCATATCAGAGTGGACCCCGGTTTAAGTAGTGGTCCCCTAGTACTGTCTCACGAGGAAACTGTATTGAACCGTACTCGTATAACCCAACCCAACACAGTAGTAGAGTAACCGTATACGTAGTAACGTTGCTTTCGCAGTACTTCAAATGGCTGAGAAGCAATCGCAGAGACAGAATCACAGAAGAAGAAGATAGAAACAAAGAGATAGAGAGAGAAACAGATTGACCGCCATTAAAGCACTCTCACTGCTCTTTCTACCATTCCCCTCTCTCTCCAATTTTCCATTCATCAACT…	12.3219	14.9791	6.67494	6.98575	11.6808	21.4087	1.05	1.25	0.6	0.64	1.04	1.99	12.3419	-0.242071	0.745183	0.925535	DOWN	[GO:0016021:integral component of membrane]	-	XP_004493546.1:Cicer arietinum|bHLH|bHLH family protein	XP_004493546.1:PREDICTED: transcription factor bHLH48 [Cicer arietinum]	gi|1682378393|gb|CP039333.1|:Cicer arietinum chromosome Ca3	V7CY18|V7CY18_PHAVU:Uncharacterized protein;OS=Phaseolus vulgaris;|GO:0016021,
TRINITY_DN21900_c0_g1_i1	en=1292 path=[1269:0-411 2840:412-435 1682:436-493 2839:494-517 1764:518-744 2837:745-768 2015:769-780 2537:781-810 2057:811-886 2741:887-910 2156:911-1206 2838:1207-1230 2476:1231-1291] [-1, 1269, 2840, 1682, 2839, 1764, 2837, 2015, 2537, 2057, 2741, 2156, 2838, 2476, -2]	GCGTACAATTCAATAATTACAAACAATAAAAAAATTTAAAAATTCTCTCTTGTACCACCACACACACACACCAATCGAGGATCATAGCGCATTGAAAAGAGACACGGGACCCAAATAAAAAAAACAAGTCACAAATGCACAGTCCTCAACAGTAAGAATAGTAATTAAAAACCACAAAAAGTTTCATTTCCAAATAGTACAAACAAATAACCAATCAATTCAAAAACCACTGTTGACTTGACTCTTTTGTCTCCTCATTCATCAACCGATGTTTGTTTCAATTCAATCAATTGAACTTGAAATTTTCCAGAAACAATTTCTGTTCTTGGTGCCGATTCTGTTTCTCTCCTCGAAGAACTTCTCCAAAATCCAGCACTGTAAAATCTCTCCCACATCTCT…	0	0.998604	0	2.32858	1.16808	0	0	0.09	0	0.24	0.11	0	0.749211	-1.63261	0.538592	0.899123	DOWN	-	-	-	XP_004494918.1:PREDICTED: uncharacterized protein LOC101488959 [Cicer arietinum]	gi|1682378393|gb|CP039333.1|:Cicer arietinum chromosome Ca3	V7CXZ8|V7CXZ8_PHAVU:Uncharacterized protein;OS=Phaseolus vulgaris;
TRINITY_DN34123_c1_g2_i5	en=2750 path=[9261:0-81 9320:82-124 9363:125-785 23230:786-809 10048:810-851 10090:852-1544 23234:1545-1568 10807:1569-1682 23229:1683-1706 10945:1707-1982 6534:1983-2007 23236:2008-2031 6583:2032-2226 6778:2227-2329 6881:2330-2351 6903:2352-2354 6906:2355-2358 6910:2359-2367 6919:2368-2369 6921:2370-2452 7004:2453-2482 7034:2483-2559 7111:2560-2573 7125:2574-2574 7126:2575-2592 7144:2593-2749] […	CAATGATGGAAAACTCACCCTGTGTATTTCAGTTCATCTTTTAAATATCGTGGGTTATTGAAAATACAAAAGAACCTAAATTGGGAAGATTGTCGCTGAAGTAATTGGAGATACTAATGCCCTATGTTCATCAGCCGCACAATGCTACATGTACTGAGCCGGTGGAATCATAAGAAGAAAATTTTCAGTTAATAAATAGATTAGGGACAGGGTGAATGAAAGAGGCATATCAGTAAGGCCTTATCATATTTTCTATAAAATAAAGATGGCATAATACAAAGTAGATCATTGCAAGGAACCCCACATTGGAGATACCTGAGAAAAAGACAATGGTATGATCTACCACTACTTATACAACAATAACTTATCAACGAGATGCTTCTTTCAACTTTTTTTCTT…	2.46438	0	7.62851	0	0	4.28174	0.13	0	0.36	0	0	0.21	2.39577	1.22634	0.642341	0.922599	UP	-	[ko03018:RNA degradation]	-	GAU17592.1:hypothetical protein TSUD_341360 [Trifolium subterraneum]	gi|1379651641|ref|XM_024770400.1|:PREDICTED: Medicago truncatula carbon catabolite repressor protein 4 homolog 1 (LOC25499554), mRNA	V7CXW0|V7CXW0_PHAVU:Uncharacterized protein;OS=Phaseolus vulgaris;
TRINITY_DN34123_c1_g2_i2	en=2721 path=[9261:0-81 9320:82-124 9363:125-785 23230:786-809 10048:810-851 10090:852-1544 23234:1545-1568 10807:1569-1682 23229:1683-1706 10945:1707-1982 6534:1983-2007 23236:2008-2031 6583:2032-2226 14523:2227-2515 23231:2516-2539 14836:2540-2618 14915:2619-2720] [-1, 9261, 9320, 9363, 23230, 10048, 10090, 23234, 10807, 23229, 10945, 6534, 23236, 6583, 14523, 23231, 14836, 14915, -2]	CAATGATGGAAAACTCACCCTGTGTATTTCAGTTCATCTTTTAAATATCGTGGGTTATTGAAAATACAAAAGAACCTAAATTGGGAAGATTGTCGCTGAAGTAATTGGAGATACTAATGCCCTATGTTCATCAGCCGCACAATGCTACATGTACTGAGCCGGTGGAATCATAAGAAGAAAATTTTCAGTTAATAAATAGATTAGGGACAGGGTGAATGAAAGAGGCATATCAGTAAGGCCTTATCATATTTTCTATAAAATAAAGATGGCATAATACAAAGTAGATCATTGCAAGGAACCCCACATTGGAGATACCTGAGAAAAAGACAATGGTATGATCTACCACTACTTATACAACAATAACTTATCAACGAGATGCTTCTTTCAACTTTTTTTCTT…	0	8.98744	0	1.55239	0	2.56904	0	0.35	0	0.1	0	0.13	2.18481	1.11032	0.677838	0.925535	UP	-	[ko03018:RNA degradation]	-	GAU17592.1:hypothetical protein TSUD_341360 [Trifolium subterraneum]	gi|1379651641|ref|XM_024770400.1|:PREDICTED: Medicago truncatula carbon catabolite repressor protein 4 homolog 1 (LOC25499554), mRNA	V7CXW0|V7CXW0_PHAVU:Uncharacterized protein;OS=Phaseolus vulgaris;
TRINITY_DN33870_c2_g3_i1	en=335 path=[17751:0-202 10046:203-278 19029:279-334] [-1, 17751, 10046, 19029, -2]	TTAGATGATTTAATTGGCCCAACAGACTTGCTGAGACCAAGAGTCATATCTCTTGTGAAAACTAAGCTTATAGTTCTGAGTTATATCCTCTCTGTACGTAGCCTATAATCATATACACCCCCCCCTCTCCTCTTCCTACCTGCTTCTCTGACTTGTATGTTGTAAAATTTTCCTTTTCAGAGTGTTGGGTTACCTAAATGGAGCAGTACAGAAATCCGGAATCAGGAGCCACATACAAATGGTCCTGTTCTGGATGATGGTTTGCTAGCAGACGCAGAGGTAACCATATAAACAGCTATAGCTGTTGGCAATAAAAAACTATTGGCACCCCATTT	0	0	0.953563	0.776194	1.16808	2.56904	0	0	0.61	0.55	0.74	1.78	0.911146	-1.99684	0.319032	0.731468	DOWN	[GO:0015930:glutamate synthase activity][GO:0006537:glutamate biosynthetic process]	-	-	GAU17887.1:hypothetical protein TSUD_330130 [Trifolium subterraneum]	gi|1682378393|gb|CP039333.1|:Cicer arietinum chromosome Ca3	V7CXI9|V7CXI9_PHAVU:Uncharacterized protein;OS=Phaseolus vulgaris;|GO:0015930,|GO:0006537,
TRINITY_DN31578_c1_g1_i3	en=1643 path=[1:0-125 6170:126-149 128:150-235 6169:236-259 238:260-331 4624:332-364 343:365-376 6178:377-400 379:401-487 6181:488-511 490:512-531 6179:532-555 534:556-662 641:663-685 664:686-784 6174:785-808 787:809-916 6173:917-940 919:941-1039 1018:1040-1048 1027:1049-1072 1051:1073-1150 4681:1151-1174 1153:1175-1177 6171:1178-1201 1180:1202-1222 6175:1223-1246 1225:1247-1339 6177:1340-1363 13…	TCAATCTTCATTTTTATTTTTTATTTATTTATTTCCCTTTCTTCATCAATAATATCTTCTTATATTCCTTCATCACTTTTTTCTTATCTATATAATTCTCTCTTCTTTTTCTCTCTCAATTTTCCATTAACCTCAAACAGTAACCACACACATCTCATGGAAATGGAAAACCATAACCATCATCATCATGAACAGCACCAGCACTACGGTAGTAATACTATAACTGATCTCACACAACTCATTAGCATTGGACAAAGGTCAACAACAACTAACCACTTCCCCACGGCGGAGCTATTCCCCTCCGGCAACCACCCAAATCTGGCAGTAACGGCCACACAACAGCAATACGAGATGATGATGTTTGGTCGTCAGGTAGCCGATATAATGCCTCGGAGTCTT…	214.401	208.708	197.388	246.054	351.591	273.175	15.82	14.28	14.69	19.47	26.1	21.91	248.553	-0.487067	0.0828003	0.307721	DOWN	-	-	Tp57577_TGAC_v2_mRNA10584:Trifolium pratense|Trihelix|Trihelix family protein	XP_019424888.1:PREDICTED: trihelix transcription factor PTLlike [Lupinus angustifolius] >OIV92189.1 hypothetical protein TanjilG_30897 [Lupinus angustifolius]	gi|1535866136|ref|XM_004494089.3|:PREDICTED: Cicer arietinum trihelix transcription factor PTL (LOC101499561), mRNA	V7CXE6|V7CXE6_PHAVU:Uncharacterized protein;OS=Phaseolus vulgaris;
TRINITY_DN31578_c1_g1_i1	en=1631 path=[3241:0-192 6176:193-216 3435:217-293 6180:294-317 3536:318-318 3537:319-380 3599:381-384 6172:385-408 3627:409-673 664:674-772 6174:773-796 787:797-904 6173:905-928 919:929-1027 1018:1028-1036 1027:1037-1060 1051:1061-1138 4681:1139-1162 1153:1163-1165 6171:1166-1189 1180:1190-1210 6175:1211-1234 1225:1235-1327 6177:1328-1351 1342:1352-1453 1444:1454-1471 1462:1472-1630] [-1, 3241, …	TACAGTATTGATGATGATGATGGTGTAGTTAGAAAATGTTTAAGTTCACATTCCAAGATTAGTACTTTTTTCCTTTTTGAAATATTGTACCCTCTTTTAAGTGCAAGTTTTTTTTTCTCTTTTATTACTTAATTAGTTTAAACTTATTTTAAAAAATTCATTCAACTTTCTGATTCTTTTGTATTTATAATTCTATCTTTACATGGAATAACAGCAAGCAATCAATCACTGGCTCCTCCTTCAAAAACTCATTCCAATTGACAATTTGAATGACAATGCATGAATATAATAGCATTTTTCTTAGCCAAAGCTCATTGTATCATGTGGTTTAGTTGTTTGGGAATATTCATAACTCCACCTAGGGTTCAATTTTTCCTTGGGTGAAGAATCTGTCTTCTG…	11.0897	37.947	15.257	27.1668	30.37	38.5356	0.84	2.63	1.2	2.18	2.29	3.14	26.7277	-0.572987	0.388885	0.8128	DOWN	-	-	Phvul.001G187000.1:Phaseolus vulgaris|Trihelix|Trihelix family protein	XP_019424888.1:PREDICTED: trihelix transcription factor PTLlike [Lupinus angustifolius] >OIV92189.1 hypothetical protein TanjilG_30897 [Lupinus angustifolius]	gi|1535866136|ref|XM_004494089.3|:PREDICTED: Cicer arietinum trihelix transcription factor PTL (LOC101499561), mRNA	V7CXE6|V7CXE6_PHAVU:Uncharacterized protein;OS=Phaseolus vulgaris;
TRINITY_DN22135_c0_g1_i1	en=1712 path=[1:0-122 101:123-123 3803:124-147 126:148-242 221:243-259 238:260-574 3804:575-598 577:599-604 583:605-607 586:608-628 607:629-631 610:632-710 3802:711-734 713:735-817 3801:818-841 820:842-1390 1369:1391-1438 1417:1439-1711] [-1, 1, 101, 3803, 126, 221, 238, 3804, 577, 583, 586, 607, 610, 3802, 713, 3801, 820, 1369, 1417, -2]	ATCTCTCATAATTCGACAACAACATCATCAACAAAAGGAAACTAAACATACAGGAAGTATCGAGTATTCCTTTATAGACATTTTTATACTCTTAACATTTGATCTCAAGGCTTGGAGGGGATATAGGGTAACAATGAAGAAAAGAGTAAAAGCTAAAACGGATAAGAGGAACAACCTTAACCACCACAAATACAGTATCAAATTCACCCTGATATTTGTGATATGACAGAGGTCTACAAAAAAGGGATGGATGCAAAATTCCATAAACAGAAACTTCAAAGCTCAAACTCTTCATCCCTGAGAGCTATTTCAGCAGCTTCCTCTTCCTCCTCATCAAGAACAAAGTACTCATTTTTCTCCACAGGTCTAAACATGTAGAACATAACAATATAGAAAACA…	0	0	0	3.10478	0	1.71269	0	0	0	0.23	0	0.13	0.802912	-3.06214	0.396784	0.817505	DOWN	[GO:0016021:integral component of membrane]	-	Zpz_sc02131.1.g00040.1.am.mk:Zoysia pacifica|NAC|NAC family protein	XP_004493910.1:PREDICTED: protein GPR107like [Cicer arietinum]	gi|1379652670|ref|XM_003625500.3|:PREDICTED: Medicago truncatula protein GPR107 (LOC11431873), mRNA	V7CX63|V7CX63_PHAVU:Uncharacterized protein;OS=Phaseolus vulgaris;|GO:0016021,
TRINITY_DN5225_c0_g1_i1	en=454 path=[1:0-231 210:232-300 279:301-453] [-1, 1, 210, 279, -2]	GGTGTCTCGGGCCCAACAAAAGAGAAATCTGGATATGATCCATTGCTGGGAACTCAATTGCAAACGGGTCAATCCAATTTGAATCCTAATCAGAATTCTGCAATGCGAACGAGCAGAGAGGGTACACGACGAGACAACCATGGTGATCGGAACAGGGGTGTCAAGCATCTACCATATTCTGAATTAATGGATCGCAAGGCAAGAGGACTTTGTTTCTGTTGTGGAGAGCACTATACTCCTCTCCATCAATGTGCGGAGAAACAATGGAGGTTGGTGACCATGGGTGATGATGAAGTTGTCAACGACAACGGTGAAGTTATGGCAATCGAACTGCAAGGAGAAGTGGAAGCAACAGTGGACTGTAAGATGATGGCGGTGTGCAATCCCGAACTGGGAGGT…	0	0	0	0.776194	2.33615	1.71269	0	0	0	0.32	0.88	0.7	0.804173	-3.03488	0.199236	0.559359	DOWN	-	-	-	XP_004499522.1:PREDICTED: uncharacterized protein LOC101509306 [Cicer arietinum]	-	V7CWY0|V7CWY0_PHAVU:Uncharacterized protein;OS=Phaseolus vulgaris;
TRINITY_DN1969_c0_g1_i1	en=395 path=[373:0-394] [-1, 373, -2]	GAATGATTAGTAAAACACATCCCCTATTCTGAGTTGATGAAGCACCGTGCTCGATCTTTGTGTTTCTGATGCGGGGAAATATACTATTCCTTACATCAATGTGTTGAAAAACAGCTGCAATTATTAATTTTGGGGGACGACAAGACATGGAATGAAGAAGAGGCGATAGAAGTTTAAGTGAAGGAAAATGAAGAAGAGGAGGTGTTGGACTGTAATTCCATGGGCCTGTTCGGATTCAAGGAGATTTCTAACTCCAAAACTCCACCTTTGACATTTAGATTGGAAGGAAGGTTGATGGGAGTGAATATTGTAGTCTTAAATATCAAAGCTAGTCACAATTTCGTATCACCTGAAGTTGCGACGACACTGGGTTTGTTTATCACTGAGACACAGGC	2.46438	0	2.86069	0.776194	3.50423	0	1.16	0	1.36	0.4	1.64	0	1.60092	0.368015	0.853174	0.926645	UP	-	-	-	XP_004499522.1:PREDICTED: uncharacterized protein LOC101509306 [Cicer arietinum]	-	V7CWY0|V7CWY0_PHAVU:Uncharacterized protein;OS=Phaseolus vulgaris;
TRINITY_DN1369_c0_g1_i1	en=461 path=[1:0-70 877:71-97 76:98-460] [-1, 1, 877, 76, -2]	AGGATTCCAATTCCTTTTCTTTAGGGACAGAATAACAAACACAACATTAATAATAGCTATACTTTTAATATATTTTCTTACTAGCATTTTTTCTTCTACTTGAGATTAATACAATGAATGATTGGGCTCCTCCTCTCATAGCTGCAGCACTGTTTTGGCTATTATCACCAGGAATGATCTTTCAACTTCCAGGGAAGAATGCACCCTTTGAGTTTTTGAACATGAAGACAACTATTGCATCAATTTTTGTACACGCTGTTATTTATGGTTTGCTTCTTATGTTGTTCTTTGTTGTTCTTAATGTTCATCTTTATATCACTTGAAGTAGATTGATCAAGTCATAATAATAATATATGTTACTTTTGATTGATTTTTCTATTTAGGGTTTCTTGAGTAATT…	50.5198	92.8702	66.7494	49.6764	46.723	49.6681	18.55	31.47	24.76	19.92	17.1	19.83	59.3678	0.527256	0.189916	0.541941	UP	[GO:0016021:integral component of membrane]	-	-	XP_014523866.1:PREDICTED: uncharacterized protein LOC106780127 [Vigna radiata var. radiata]	gi|1379658352|ref|XM_013592520.2|:PREDICTED: Medicago truncatula uncharacterized LOC25497799 (LOC25497799), mRNA	V7CWS3|V7CWS3_PHAVU:Uncharacterized protein;OS=Phaseolus vulgaris;|GO:0016021,
TRINITY_DN33985_c1_g1_i1	en=939 path=[991:0-36 1005:37-41 1010:42-42 1011:43-43 1012:44-60 1029:61-65 1034:66-67 13698:68-91 1060:92-106 1075:107-130 1099:131-234 13702:235-258 1227:259-323 13707:324-347 1316:348-426 13700:427-450 1419:451-453 1422:454-466 1435:467-477 1446:478-479 8871:480-497 8889:498-532 1488:533-553 10433:554-577 1533:578-591 1547:592-593 1549:594-665 8278:666-689 8302:690-693 8306:694-695 8308:696-7…	CATCATCCAAAGACTTATTCTTCCATTGAATGAGACTCTGCGGAACAGTCACACCTGCCTGTACTGTCAGCCTTGTACCCAACACCTTGTCAGGATAGATGTCATCAATACCAACAACCTCCAGTTCTTTAGGAAGTTCTCCTTGCTTCTTCCTGTAACTTCTTTCTCCGTCTTCGTCTTCCTCATTCAATTCATTCTCTACATCTTTAGCAATTCGCATTATCTGCATCCGTGTAACAGGATTCAGAGTGCGAACACGCCTTCTAATTGGAGGTTTCAATCCACTCATGAAATAACCTAAATATTGCTCCTCCGGCAATCTCCCCACTTGTGATGACAGTAACTCAAACGCCTCAACATATTCTTCCACGTTGCCAGTTTGACGCAAGGTGGATAACT…	2.46438	0	2.86069	39.5859	31.538	35.9666	0.35	0	0.41	5.99	4.45	5.5	18.7359	-4.3504	3.38095e-07	5.52369e-06	DOWN	-	-	-	XP_014632080.1:PREDICTED: uncharacterized protein LOC106798941 [Glycine max]	gi|61675782|gb|AC144724.9|:Medicago truncatula chromosome 8 clone mth2-7g10, complete sequence	V7CWR7|V7CWR7_PHAVU:Uncharacterized protein;OS=Phaseolus vulgaris;
TRINITY_DN34797_c0_g1_i1	en=489 path=[1:0-488] [-1, 1, -2]	GCAATACAATTCCAGTTTCATTACTCATATTACACTGTTATATCCATTTTATCACTATTGTGTGCATTTAGACCCATCAATTGGTCCGACCTACCGAATCAAACTCACACAACGAAGAAGATTGTAGATGCCAAGGAAGCCTAAGATGGGTGACCGAGTTGACGTTTTGGAGACATAGATGGGGAATGTGACAACAACACTGCAAGATCTCGCTCTACAGATGCAGCAACACGCTTAGCAAATGCATCAACAAAGCTTGGTTCTAGAAGAATTAAGCAAACAGATCGGAAAAAAAGGAGAGACTCTAGAGGGGGAAGCCTCTGTTGGCTCTGCACAGAGTGAATCTTGCCTCGCCGGGAAGAAGGTGAAATTGCCTCTGTTTGATGGTGATGATCCTGT…	9.85753	13.9805	10.4892	0	0	0	3.31	4.33	3.55	0	0	0	5.7212	6.08264	3.50373e-05	0.000378231	UP	-	-	-	XP_014632080.1:PREDICTED: uncharacterized protein LOC106798941 [Glycine max]	gi|224923094|gb|AC235330.1|:Glycine max strain Williams 82 clone GM_WBb0082G12, complete sequence	V7CWR7|V7CWR7_PHAVU:Uncharacterized protein;OS=Phaseolus vulgaris;
TRINITY_DN20315_c0_g2_i1	en=829 path=[807:0-59 844:60-116 901:117-270 1897:271-294 1079:295-451 1898:452-475 1260:476-503 1288:504-527 1312:528-828] [-1, 807, 844, 901, 1897, 1079, 1898, 1260, 1288, 1312, -2]	GTTCTATCAATTGGTCCGATCTACCATTGTTGATGCCCAGAGCTCCTAAGATGGAGTTGTCGTTGTCGTTTTTTTCGATGAGGATCCGGTTGCATGGATCACTTGTGCGGAGACATACTTTGAAATACAACAAACTTTTGAGGATGTTTGTATTCAGCTGAAAAAATTGAGCGTGGAAGGCCCTATTATCAATTGGTTTAACCTATGCATGATTCAACATGGGAATTGTCATGGGGGAACCTCCGGGTGATGGTGCGATTTGGAGGTGGTCGTTTGGAGAATCCTTTCGAAGAATTGAAGGAACTAAAACTTTCGAGATCGGTGGAGGACAACATTGTTGAATTTGAATTCTATTCACAATGTGACCGTTTACTAGAGCAACAGTTCATGGTTCATTCC…	7.39315	0	0	0.776194	10.5127	6.85078	1.21	0	0	0.14	1.73	1.22	4.25547	-1.31848	0.523103	0.896259	DOWN	-	-	-	GAU21227.1:hypothetical protein TSUD_11450 [Trifolium subterraneum]	gi|1679468227|gb|CP040772.1|:Cicer arietinum chromosome Ca7	V7CWR7|V7CWR7_PHAVU:Uncharacterized protein;OS=Phaseolus vulgaris;
TRINITY_DN32465_c0_g2_i5	en=2432 path=[11588:0-207 11773:208-247 11813:248-626 16021:627-651 12216:652-727 12292:728-757 12322:758-821 17762:822-845 12410:846-1237 12967:1238-1313 17776:1314-1337 13067:1338-1382 17760:1383-1406 13136:1407-1717 13447:1718-1752 13482:1753-1777 13507:1778-1799 13529:1800-1983 16337:1984-2015 13745:2016-2366 17777:2367-2390 14120:2391-2431] [-1, 11588, 11773, 11813, 16021, 12216, 12292, 1232…	TGTTCAAGTAATTTAAAGTATCTTAGATTATCTTTCAGGCTTAGTTTTCATATTTAAAGGATCAGGGTTATCTTTTGTAATAACATTCTGATAGGATGAAGTCTGGGAGAAAACCCTAATGAAGTCTGGTAGTTGTAATTTTCTTTCTTCATCAAAGTCCATCGTGGTCAATAAATATTCCATTCCTTATTCCCTAATAGTTAACTCTGCTTTACCAATTGGCCCGACCTGTCCTTGTTGATGCACCCCAAAATTGTTGATCGAGTAACTGCAGTGGAACTTTGTAGGGAGCATTTAGAATTGGAATCTGGTTTTGAGTCATTCCATGAGAATGTGTTCACAAAGATTCATAACAAGATTCCCAATGTGTATTTGGCACAGAAGGATGCACCTCAGACC…	0	0	0	0	1.16808	0	0	0	0	0	0.06	0	0.194679	-0.763224	0.851627	0.925535	DOWN	-	-	-	XP_004499522.1:PREDICTED: uncharacterized protein LOC101509306 [Cicer arietinum]	-	V7CWR7|V7CWR7_PHAVU:Uncharacterized protein;OS=Phaseolus vulgaris;
TRINITY_DN18089_c0_g1_i1	en=1473 path=[1451:0-210 1639:211-248 1677:249-292 3153:293-316 1745:317-937 2366:938-969 2398:970-1137 2566:1138-1181 2610:1182-1472] [-1, 1451, 1639, 1677, 3153, 1745, 2366, 2398, 2566, 2610, -2]	TAGGCAGTAGGAGAAAGATTGTTCTCTAACTGTGGAGCTTTGCTCTGGACTTGTATTTTCATTTCCATTATTCATCTATACAATAAATCCCTTTCCACCCATTTATATTTGATCTCTGCTCTATCAATTGGTCCAATCTGCCATTTTGGATGCCCCACGGCCCAAAGATGACTGATCGAGTAACTGCAGTCTGCATTGAAGGATCATTTGCCAGAGTTTACAGTTGATGATCCTGTGGCGTGGATTACCCGTGCTAAGACCTATTTTGAGATGCAACGAATTTCGAAGGACATCCGCATTCACTTGATGAAGCTCAGCATGGAAGACCCTACTATTCATTGGTTTAATCTGTGGTGTGGTTCAATGGAGGATTTGTCGTGGGAGAACCTACGTGGCCGA…	16.0185	18.9735	12.3963	0	1.16808	0	1.33	1.46	1.04	0	0.1	0	8.09273	5.58307	4.88285e-05	0.000512218	UP	-	-	-	XP_004499522.1:PREDICTED: uncharacterized protein LOC101509306 [Cicer arietinum]	-	V7CWR7|V7CWR7_PHAVU:Uncharacterized protein;OS=Phaseolus vulgaris;
TRINITY_DN53709_c0_g1_i1	en=681 path=[659:0-680] [-1, 659, -2]	GAACTGTAATATAGGTTTTGAGTGAACTTGAATAAAATAATTTTGTTCAAATACTCTTACAAATTCAACTGCAGTTTTAGTTTAAATGTGAAAAGAATTCGCGAAGATTCAAGGGAGCCTGAAAAAATTCCGTCATCATCTATTGTGGAGGAAATGGTGTCGGAGTATCGAATGGCTGTGAAGAAAGTGGAACTACCATCTTTTGACGGTGAAGATCTGGTGGGGTGGACAACACGAGCCGAGACGTATTTTGAAGTTCAAAATACATGTGAAGAGGTGAAGGTGAGGTTAGCCAAATTGAGTATGGAAGGTGCGACAATCCATTGGTTTAATCTCTTGAGGGAGACGGAGGACAGGCTTAGTTGGAAGATTATCGAAATATCAATATCTCGTATAATT…	22.1794	33.9525	0	0	0	0	4.68	6.62	0	0	0	0	9.35533	6.78969	0.0215201	0.107351	UP	-	-	-	XP_004499522.1:PREDICTED: uncharacterized protein LOC101509306 [Cicer arietinum]	-	V7CWR7|V7CWR7_PHAVU:Uncharacterized protein;OS=Phaseolus vulgaris;
TRINITY_DN33448_c0_g1_i2	en=4243 path=[1:0-172 151:173-200 179:201-497 476:498-515 13800:516-539 518:540-545 524:546-559 538:560-569 548:570-685 664:686-755 734:756-767 746:768-768 747:769-827 806:828-950 929:951-974 953:975-978 10703:979-1007 986:1008-1058 10881:1059-1082 10905:1083-1130 1109:1131-1150 1129:1151-1159 1138:1160-1224 1203:1225-1226 13797:1227-1250 1229:1251-1279 1258:1280-1304 1283:1305-1305 1284:1306-134…	TTTCTCTGTAATTGTCCATCATTCGATACAATTGCAGAACTTTTCCACCATCCCTGTGTTTTCTCTATGTGTTGTGATTTTCTGTTCTATTAATTGGTCCGACTTGCGGCATCATTAAACAAAGAAAATTCTCCACCGTAGATGCCACCAAAGATGTCAGACAAAGTAGAAGTATTGGAAGAACAAATTGGCGGCGTTAGAAAGACGTAAAATTGAGCTAAACTGATGCAGCAACAAAGCATTGCGTTAGTTGAATTGAGCAAACTGATTGGAAAAAAAACTCTTTAGTGTTGTGTTGTTTTTAGGAGAAAACTTGTTTGGGGAATCTCATGATGAGTCGCATCTTGCTAGTAAGAAGGTGAAAACACCAGTGTTTGAAGCTGATGATCCAGTTGCATG…	2.46438	7.98883	1.90713	98.5767	77.093	77.9276	0.07	0.2	0.05	2.81	2.08	2.26	44.3263	-4.34453	4.26117e-10	1.24201e-08	DOWN	-	-	PDK_30s1160841g001:Phoenix dactylifera|ARF|ARF family protein	GAU24602.1:hypothetical protein TSUD_289640 [Trifolium subterraneum]	-	V7CWR7|V7CWR7_PHAVU:Uncharacterized protein;OS=Phaseolus vulgaris;
TRINITY_DN54140_c0_g1_i1	en=386 path=[473:0-320 110:321-385] [-1, 473, 110, -2]	TCTTCCATGAAATTTCCTCTATTGAATCATGTCATAGGTTAAACCAATGGATAGTAGGGCCTTCCATTCTCAATTTTGTCAACTGACTACGAAAATCCTGTGAATTTCTTTGTACCTCAAAGTACGTCTTTGCCCGAGTGATCCATGCAACCAGATCGTCACCCGTAAATGCCGTCAACTCCACCTTCTCCGCATATAAACGAAACTCATCCGACGATGAGGTAATTGTCGCATTCCTATTGAGAATAGGGAAGAGTTTCAAGAAATTTTGGATAGGTTTAAATTGGAAAGAGACACCTGGGAAGGCAAGTACCATGTCTTGAATGATAAGAAGATGAAGATGGAGCAGCAACTAAAGGAGAAGGATGATTTGATTGAGATTTTGG	0	1.99721	0	0.776194	2.33615	0.856347	0	0.9	0	0.42	1.14	0.46	0.994317	-0.915445	0.650814	0.925535	DOWN	-	-	-	GAU21227.1:hypothetical protein TSUD_11450 [Trifolium subterraneum]	-	V7CWR7|V7CWR7_PHAVU:Uncharacterized protein;OS=Phaseolus vulgaris;
TRINITY_DN46138_c0_g1_i1	en=364 path=[342:0-363] [-1, 342, -2]	GTATTATAGATCCTGTTTATGGCTGCGTCTCCCATATTTTTGCTTTGCAGCAACAGGTAGCAAGCTTGCAAGCACAACTGATGCAAGTGAAGGCACAGCTGAGTGAAAACCTGGAGGAGTCAAAGAACATAGAGAATCAGTGGTCAGGAAATGTTGCTAGACCACAAATACTCACAAACATGAACCCTAAATCTCCTAAGAGTTCGCTTGAGTCAATTGATTACAGCAGCTGCAGCATCAGTGATGGAATGAGCATGCAAGACATACAAAGATACAGAGAAGGTTTCACTTTCTCGTTGCAAGCTTATTCTAAGAAAAAGAATGATTTGACTGAGCTTCAAGAACTGGCTCTAAGATTGGCAGG	4.92876	0	0.953563	0	0	0	2.68	0	0.53	0	0	0	0.980388	3.5256	0.340814	0.757454	UP	-	-	Phvul.001G159300.1:Phaseolus vulgaris|LBD|LBD family protein	XP_007162525.1:hypothetical protein PHAVU_001G159300g [Phaseolus vulgaris] >ESW34519.1 hypothetical protein PHAVU_001G159300g [Phaseolus vulgaris]	-	V7CWL4|V7CWL4_PHAVU:Uncharacterized protein;OS=Phaseolus vulgaris;
TRINITY_DN6991_c0_g1_i1	en=750 path=[728:0-368 1503:369-392 1098:393-749] [-1, 728, 1503, 1098, -2]	GTACATCAACATAGTAGAGTAGAATCAAACCAAAATCCACAACATGCAAAAAGGTTAATTAAAAACAAAACAAACAATTGAACCACTGTTATGTCTGTCCTCTACACCGTCCAATCCAAACCGCCGGCAAGTTCAAACAAGCGGTGCCGGTAAGTTAAGGTCAAACAAGAACGGTTTCTTCTTCTCCTCCACCTTCCCCTTATTCGCCACAATATTCTCCAACTTGTAACCTTTGTATTCCGACCTCACCGGAGCACCCGCCGTGAAACAAACCGGAGGACCCCAAAACGCGACATGTCTCCCATTACCACCGTCGAGGGTTGGATGCATTGGAAGAATCGTAGGAGTGACGAAGTATGAGAAGTTGGTCTTGGCTTTGGGTCCACGGAGGGCCCTGGC…	0	0	0.953563	0	0	0	0	0	0.18	0	0	0	0.158927	1.16033	0.776133	0.925535	UP	[GO:0005634:nucleus][GO:0003677:DNA binding][GO:0003700:DNA-binding transcription factor activity][GO:0006351:transcription, DNA-templated]	-	XP_004493753.1:Cicer arietinum|ERF|ERF family protein	GAU33252.1:hypothetical protein TSUD_333750 [Trifolium subterraneum]	gi|1540517798|ref|XM_027497238.1|:PREDICTED: Abrus precatorius ethylene-responsive transcription factor 3-like (LOC113863601), mRNA	V7CWJ3|V7CWJ3_PHAVU:Uncharacterized protein;OS=Phaseolus vulgaris;|GO:0005634,|GO:0003677,GO:0003700,|GO:0006351,
TRINITY_DN8052_c0_g1_i1	en=304 path=[282:0-98 358:99-303] [-1, 282, 358, -2]	GTTTTGTTTTTTATTTTATAGGATGTTTCAAGGTTCCGTACTCGGGTCCACGAACATGTCCACATGGACCCGATGATTCAACCGTATGTCGAACTCGCCGGTTTTGGACATAGAAGCAAAACTATATCTTGGTCAGTGGATAATAAATTCATTCTTGCGTTATGTGAAAGATGGCGTCCCGAAACACACACATTTTGGTTTCCAACCAGTGAGTATACCGTGACGTTAGAAGATGTCTACATGCTTTTGGAACTACCCATTGAAGGTAAGGCTGTTAATGGTAAAACCAACTACGCAAATTTAA	4.92876	0	0	0	0	0.856347	3.82	0	0	0	0	0.72	0.964185	2.30442	0.558688	0.911953	UP	-	-	LOC_Os05g25600.1:Oryza sativa subsp. japonica|HB-other|HB-other family protein	XP_012482877.1:PREDICTED: serine/threonineprotein phosphatase 7 long form homolog [Gossypium raimondii]	-	V7CWI4|V7CWI4_PHAVU:Uncharacterized protein;OS=Phaseolus vulgaris;
TRINITY_DN33429_c0_g2_i6	en=782 path=[1:0-60 39:61-90 69:91-103 82:104-136 115:137-228 207:229-230 10777:231-380 10927:381-403 10950:404-404 10951:405-417 20192:418-441 10988:442-645 16779:646-781] [-1, 1, 39, 69, 82, 115, 207, 10777, 10927, 10950, 10951, 20192, 10988, 16779, -2]	GGTTGTTCTTTTATTTCTTCCCTTACACTTCAAACTCCAAAGTTAAGCATGCTATTTCAGTGATCATCAGAACCAAACCACCACAGTGACGACGATGATAACGGTCAATACGGTGGTGCTATTCGCCGTTTTGATGACGGCGATATGCGCAGTGCAATCCGAGTACATAGAGTACAACACTACACACAGAATCATCCCCAACAAAATCAATGTTCACTTGGTTCCTCACTCCCACGATGATGTTGGCTGGCTTAAAACCGTCGATCAGTACTACGTCGGATCCAACAACTCCATTCGTGGTGCATGTGTGCAGAACGTGCTTGATTCTGTGATGTCCGCACTCTTGGAGGATCAAAACCGCAAGTTTATATATGTTGAAATGGCATTTTTCCAGAGATG…	1.23219	0.998604	4.76782	22.5096	11.6808	9.41982	0.39	0.25	1	4.4	2.09	1.91	8.4348	-2.61162	0.00812143	0.0476466	DOWN	[GO:0004559:alpha-mannosidase activity][GO:0030246:carbohydrate binding][GO:0008270:zinc ion binding][GO:0005975:carbohydrate metabolic process]	[ko00511:Other glycan degradation]	-	XP_004493076.1:PREDICTED: alphamannosidase [Cicer arietinum]	gi|1535868317|ref|XM_004493019.3|:PREDICTED: Cicer arietinum alpha-mannosidase At3g26720 (LOC101507790), mRNA	V7CWF4|V7CWF4_PHAVU:Uncharacterized protein;OS=Phaseolus vulgaris;|GO:0004559,GO:0030246,GO:0008270,|GO:0005975,
TRINITY_DN33429_c0_g2_i1	en=1293 path=[1:0-60 17177:61-90 69:91-103 15932:104-136 115:137-228 207:229-230 10777:231-380 10927:381-403 10950:404-404 10951:405-417 20192:418-441 10988:442-645 19391:646-721 11213:722-870 20209:871-894 11386:895-977 17303:978-1062 11489:1063-1156 18553:1157-1178 11706:1179-1292] [-1, 1, 17177, 69, 15932, 115, 207, 10777, 10927, 10950, 10951, 20192, 10988, 19391, 11213, 20209, 11386, 17303, 1…	GGTTGTTCTTTTATTTCTTCCCTTACACTTCAAACTCCAAAGTTAAGCATGCTATTTCAGTAATCATTAGAACCAAACCACCACAGTGACGACGATGATAACGGCCAATACGGCGGTGCTATTCGCCGTTTTGATGACGGCGATATGCGCAGTGCAATCCGAGTACATAGAGTACAACACTACACACAGAATCATCCCCAACAAAATCAATGTTCACTTGGTTCCTCACTCCCACGATGATGTTGGCTGGCTTAAAACCGTCGATCAGTACTACGTCGGATCCAACAACTCCATTCGTGGTGCATGTGTGCAGAACGTGCTTGATTCTGTGATGTCCGCACTCTTGGAGGATCAAAACCGCAAGTTTATATATGTTGAAATGGCATTTTTCCAGAGATG…	48.0554	36.9484	41.9568	4.65717	5.84038	0	4.71	3.37	4.1	0.51	0.58	0	22.9097	3.62719	9.78677e-05	0.000960524	UP	[GO:0004559:alpha-mannosidase activity][GO:0030246:carbohydrate binding][GO:0008270:zinc ion binding][GO:0005975:carbohydrate metabolic process]	[ko00511:Other glycan degradation]	-	XP_004493076.1:PREDICTED: alphamannosidase [Cicer arietinum]	gi|1535868317|ref|XM_004493019.3|:PREDICTED: Cicer arietinum alpha-mannosidase At3g26720 (LOC101507790), mRNA	V7CWF4|V7CWF4_PHAVU:Uncharacterized protein;OS=Phaseolus vulgaris;|GO:0004559,GO:0030246,GO:0008270,|GO:0005975,
TRINITY_DN30130_c0_g1_i4	en=1684 path=[4715:0-78 4771:79-98 4791:99-117 8375:118-141 4834:142-400 9544:401-424 5117:425-559 9547:560-583 5276:584-850 9540:851-874 5567:875-964 9543:965-988 5681:989-1018 8943:1019-1042 5735:1043-1066 9545:1067-1090 5783:1091-1132 8539:1133-1156 5849:1157-1302 9159:1303-1423 6015:1424-1683] [-1, 4715, 4771, 4791, 8375, 4834, 9544, 5117, 9547, 5276, 9540, 5567, 9543, 5681, 8943, 5735, 9545,…	CTATGTACATATGCCTCAATGTTTGCTCCATATTGAGGATCTTCTACCAAATAAGTAACCAAGGGAGTTCCAAAGATCTTCCTGTCTCCACCCTTCACATTATCCGGACATCGATGCACTATTTCTAGTTTTGTTTTCCTGGCTCCATTCTTGAGTCGATAGGCCACAATATGTTCTTCATCCTTGATAGAAGTCAATGACTCTAACGGATTCTCTAGATATCGATAAATCTTATTCTCATAAACCTCTGCAAGCAAAAGCATTTCATCACTCTTCAAACAGCATGCAGTGCCCAATGCTTGGCAAAGATCTCTGCAGCAACCATGCTTCAGAACATTCACTGTGTACGGCATGGGAAGACCACTCCCATCACAATAAAAGACAGTAACTGTCATTGCC…	0	0	0	0	1.16808	0	0	0	0	0	0.08	0	0.194679	-0.763224	0.851627	0.925535	DOWN	[GO:0004843:thiol-dependent ubiquitin-specific protease activity][GO:0016579:protein deubiquitination][GO:0006511:ubiquitin-dependent protein catabolic process]	-	-	XP_020225932.1:ubiquitin carboxylterminal hydrolase 9like [Cajanus cajan]	gi|1379601923|ref|XM_024781480.1|:PREDICTED: Medicago truncatula ubiquitin carboxyl-terminal hydrolase 9 (LOC25484573), transcript variant X2, mRNA	V7CW32|V7CW32_PHAVU:Uncharacterized protein;OS=Phaseolus vulgaris;|GO:0004843,|GO:0016579,GO:0006511,
TRINITY_DN33758_c0_g2_i1	en=638 path=[17219:0-76 4342:77-90 4356:91-95 4361:96-108 18248:109-147 4413:148-159 4425:160-183 21720:184-207 4473:208-214 4480:215-241 4507:242-249 19497:250-273 16119:274-296 4561:297-307 4572:308-328 19119:329-352 16968:353-372 17137:373-413 4678:414-416 14792:417-439 14815:440-485 4750:486-503 4768:504-504 21714:505-528 4793:529-553 4818:554-555 4820:556-579 4844:580-594 4859:595-601 18789:…	CTGCTACCTGTGTGCTTCCATCAAGCCGTTTGTAGGAAGTCTAATACTAATGGAACATCTGAGTTACTGGCAGAAATTGCTTCTAAGTCTAAATTGAATTTCCATAACAACTTATTGGCCACATTGCACACAAAATCAGGGACTAGGAAATTCCATGTATCCGCATATGTAACTGCTTCATGGCTACTCACAGCATTAACATCTGAACTTTCACTTTCTCTACCACTAAATTGAGATGAAGAACTGGACCCGGGGAAACCCCTTAATAATAAAGGGAAGTGGTGCGGATATTGGTGCTCGAGAATCTGCAAAGAGATCATAAAGTATAAAAACCTTTGCATCAACTTGATGAATAAGAAGAACATTGTCGACCTCGCTCACAGCAATCCTACTGGAATA…	0	0	0	62.0955	21.0254	32.5412	0	0	0	15.62	4.84	8.13	19.277	-7.63836	3.45207e-07	5.62384e-06	DOWN	-	-	-	XP_012569302.1:PREDICTED: uncharacterized protein C18orf8 [Cicer arietinum]	gi|1379651478|ref|XM_003625261.3|:PREDICTED: Medicago truncatula regulator of MON1-CCZ1 complex (LOC11437341), mRNA	V7CVZ6|V7CVZ6_PHAVU:Uncharacterized protein;OS=Phaseolus vulgaris;
TRINITY_DN17671_c0_g3_i1	en=603 path=[2077:0-504 3097:505-602] [-1, 2077, 3097, -2]	GGACAGGTAAACAAACAGTGCAACTTATTATTATTATATAGTACAAGATGAAGATTTTTTAACAAGGCCGAGTCTTCTAGATATAGAACACTTGACAAGGATAAAACAAGCCCGGTTTAAATCGCTTGTTTCCGAAACTTCGCTGGCACTAGCTATTATATAAAACGCACCAACAGTATGTGCAATAATAATATTAAGTAACATAGCCATCAAAGGATAGCCCACATAACAGATAAGTTCTCCCTCTGGGTGATTTTCTTTATACATCTAATTGCTAAAACTTTGGGTTCAATCAATGAGCCAATTTCTTCAAATGTTGAAACGTCTGTTGCTTAATCCACTCTCGGTCATACGGCAAGTAAGCAAGAATTGAACTGTCATAAACTAGAGCACTCATGT…	0	0	0	0	0	0.856347	0	0	0	0	0	0.23	0.142725	-0.763224	0.851627	0.925535	DOWN	[GO:0007049:cell cycle][GO:0045747:positive regulation of Notch signaling pathway][GO:0006221:pyrimidine nucleotide biosynthetic process]	-	-	XP_007161077.1:hypothetical protein PHAVU_001G040900g [Phaseolus vulgaris] >ESW33071.1 hypothetical protein PHAVU_001G040900g [Phaseolus vulgaris]	gi|1379607211|ref|XM_003588828.3|:PREDICTED: Medicago truncatula enhancer of rudimentary homolog (LOC11432981), mRNA	V7CVX1|V7CVX1_PHAVU:Enhancer of rudimentary homolog;OS=Phaseolus vulgaris;|GO:0007049,GO:0045747,GO:0006221,
TRINITY_DN27790_c0_g1_i2	en=2318 path=[1:0-372 8882:373-396 375:397-431 8888:432-455 434:456-533 8885:534-557 536:558-665 644:666-723 702:724-802 8886:803-826 805:827-970 949:971-989 968:990-1099 1078:1100-1121 1100:1122-1233 1212:1234-1254 1233:1255-1278 1257:1279-1305 1284:1306-1306 1285:1307-1307 1286:1308-1328 1307:1329-1412 8884:1413-1436 1415:1437-1885 8883:1886-1909 1888:1910-2317] [-1, 1, 8882, 375, 8888, 434, 88…	AGCTTTTATTTAACTATAATTTGAGGATCAATTTGGTCATTTCCTCAAAGATTTTATGTGAAAGAGTAAATTTATAATAGTATTAAAAAAGAAAAACTGATATAGGCATATCAGAGTGGACCCCGGTTTAAGTAGTGGTCCCCTAGTACTGTCTCACGAGGAAACTGTATTGAACCGTACTCGTATAACCCAACCCAACACAGTAGTAGAGTAACCGTATACGTAGTAACGTTGCTTTCGCAGTACTTCAAATGGCTGAGAAGCAATCGCAGAGACAGAATCACAGAAGAAGAAGATAGAAACAAAGAGATAGAGAGAGAAACAGATTGACCGCCATTAAAGCACTCTCACTGCTCTTTCTACCATTCCCCTCTCTCTCCAATTTTCCATTCATCAACT…	1323.37	526.264	525.413	606.208	883.065	482.124	67.03	24.71	26.83	32.81	45.01	26.53	724.408	0.268659	0.654383	0.925535	UP	-	-	XP_004493546.1:Cicer arietinum|bHLH|bHLH family protein	XP_004493546.1:PREDICTED: transcription factor bHLH48 [Cicer arietinum]	gi|1535869701|ref|XM_004493489.3|:PREDICTED: Cicer arietinum transcription factor bHLH48 (LOC101495752), mRNA	V7CVR7|V7CVR7_PHAVU:Uncharacterized protein;OS=Phaseolus vulgaris;
TRINITY_DN32148_c0_g2_i9	en=611 path=[12767:0-139 1707:140-153 1721:154-171 1739:172-225 1793:226-234 1802:235-242 10792:243-289 10839:290-299 13821:300-323 10873:324-362 13824:363-386 10936:387-455 13829:456-479 11029:480-553 1828:554-586 13817:587-610] [-1, 12767, 1707, 1721, 1739, 1793, 1802, 10792, 10839, 13821, 10873, 13824, 10936, 13829, 11029, 1828, 13817]	CCATAGGAATGTAATTTTGACAGATTAGAGCTTGAGTTGAAACTTTTTTAATTATTTGTAAGTTCTCTAATTATTATAATTTATCCTGGTTTATCATTATTGTTGAATGCTCTGGCAGGTGCGCCATGGGCAATTGCTACAGCCTGCAGAAAGATCATGAAACTGCACTGAAGACTTTCCAACGAGCTGTGCAACTAAATCCCAGATTTGCATATGCACACACCCTTTGTGGACATGAGTATGAACATTGTCTTGCATCATTTTATAATTCACCAGAATGGGTGTCCAATAATTTGCTGTTTAACTAACTGGGAAAGGGAAGTAGAACGATGTAGGAGTTAGTTGACAGTTAGAGGGCTTCCTCTCTCCACTATTAATGATTGTACATGAGGCTCTTGG…	4.92876	0.998604	3.81425	0	2.33615	9.41982	1.33	0.4	0.99	0	0.73	2.64	3.58293	-0.282618	0.85998	0.931622	DOWN	-	[ko04110:Cell cycle][ko04114:Oocyte meiosis][ko04120:Ubiquitin mediated proteolysis]	-	XP_007162173.1:hypothetical protein PHAVU_001G130400g [Phaseolus vulgaris] >ESW34167.1 hypothetical protein PHAVU_001G130400g [Phaseolus vulgaris]	gi|1682378393|gb|CP039333.1|:Cicer arietinum chromosome Ca3	V7CVH9|V7CVH9_PHAVU:Uncharacterized protein;OS=Phaseolus vulgaris;
TRINITY_DN23140_c0_g1_i7	en=819 path=[1021:0-50 1049:51-84 1083:85-281 1280:282-283 1282:284-300 1299:301-302 1301:303-311 1310:312-516 4707:517-776 1535:777-794 5570:795-818] [-1, 1021, 1049, 1083, 1280, 1282, 1299, 1301, 1310, 4707, 1535, 5570]	GGGCTTTATAAAAATCCCTAACTCATCAAAATCATTCAAAACAAATCACACAAAAGGAGGCTGCTAGGGTTTTTCTTCAGGTTTCTAGATCACGAACGAAACGATGTCTCGTGTGTATGTGGGTAATCTGGATTCGAGAGTCACGGAGAGGGACCTTGAAGACGAATTCCGTGTTTTTGGTGTTATTCGAAGTGTCTGGGTTGCTCGAAGACCACCTGGCTATGCTTTTATTGACTTCGATGACCGCAGAGATGCACAGGATGCTATTAGGGAATTAGATGGTAAGAGCGGTTGGAGGGTCGAGCTTTCACACAATTCTAGAACTGGTGGCGGCGGTGGTGGCGGCGGTGGTCGTGGTCGAGGAGGTGGTGGCGGTGGAGGCGGTTCTGACCTGAAGTG…	0	3.99442	3.81425	1.55239	4.6723	5.13808	0	0.7	0.77	0.34	0.92	1.05	3.19524	-0.490549	0.697062	0.925535	DOWN	[GO:0003676:nucleic acid binding][GO:0000166:nucleotide binding][GO:0008270:zinc ion binding]	[ko03040:Spliceosome]	Rsa1.0_03642.1_g00002.1:Raphanus sativus|B3|B3 family protein	XP_020205811.1:serine/argininerich splicing factor RSZ22like isoform X2 [Cajanus cajan]	gi|1535875218|ref|XM_004498505.2|:PREDICTED: Cicer arietinum serine/arginine-rich splicing factor RSZ22 (LOC101508669), mRNA	V7CVB9|V7CVB9_PHAVU:Uncharacterized protein;OS=Phaseolus vulgaris;|GO:0003676,GO:0000166,GO:0008270,
TRINITY_DN27647_c0_g1_i3	en=281 path=[6187:0-103 807:104-141 845:142-170 6505:171-280] [-1, 6187, 807, 845, 6505, -2]	ATACATGATTTAGGAGATTTGTTAAACTAACTATAATTTGCCGTCTGAAATTGAGTCTTAACTTTATTCACTGGCCTAACAGAGGGTTTAATTAAACTTCTTGAACATCGCCGTGGCCAGGATGGCGCATATATTGGATGCATGAAGTCAGGAGACGTGATATCAGAAGAGTACTTTCCTCTATCTGAATTAATTCTGATTATTTATTTATGATAATAGATCTGAGGAAATATTTGCCAGTTTTTATGTGTAGATGGTCCCAGAAGATTTTGTTTTAAGAT	0	0	0	0	1.16808	0	0	0	0	0	1.06	0	0.194679	-0.763224	0.851627	0.925535	DOWN	[GO:0000139:Golgi membrane][GO:0016021:integral component of membrane][GO:0008378:galactosyltransferase activity][GO:0006486:protein glycosylation]	-	-	GAU15078.1:hypothetical protein TSUD_08160 [Trifolium subterraneum]	gi|193812337|emb|CU655882.7|:P.sativum DNA sequence from clone JICPSV-297I9, complete sequence	V7CUZ9|V7CUZ9_PHAVU:Hexosyltransferase;OS=Phaseolus vulgaris;|GO:0000139,GO:0016021,|GO:0008378,|GO:0006486,
TRINITY_DN27647_c0_g1_i5	en=314 path=[6187:0-103 807:104-141 845:142-170 874:171-292 6720:293-313] [-1, 6187, 807, 845, 874, 6720]	ATACATGATTTAGGAGATTTGTTAAACTAACTATAATTTGCCGTCTGAAATTGAGTCTTAACTTTATTCACTGGCCTAACAGAGGGTTTAATTAAACTTCTTGAACATCGCCGTGGCCAGGATGGCGCATATATTGGATGCATGAAGTCAGGAGACGTGATATCAGAAGAGGGAAAGCCTTGGTATGAACCTGATTGGTGGAAATTTGGGGATGAAAAATCGTATTTCCGACATGCATCTGGTTCACTTGTTATACTTTCAAAGAATTTGGCACAGTACATTAACATAAACAGGTTCATGGATGATGGGCATCC	0	5.99163	4.76782	3.10478	1.16808	4.28174	0	4.29	3.55	2.95	1.59	3.68	3.21901	0.332603	0.803318	0.925535	UP	[GO:0000139:Golgi membrane][GO:0016021:integral component of membrane][GO:0008378:galactosyltransferase activity][GO:0006486:protein glycosylation]	-	MDP0000239688:Malus domestica|bZIP|bZIP family protein	XP_007161194.1:hypothetical protein PHAVU_001G049900g [Phaseolus vulgaris] >ESW33188.1 hypothetical protein PHAVU_001G049900g [Phaseolus vulgaris]	gi|1535875863|ref|XM_004498696.3|:PREDICTED: Cicer arietinum hydroxyproline O-galactosyltransferase HPGT2 (LOC101490816), mRNA	V7CUZ9|V7CUZ9_PHAVU:Hexosyltransferase;OS=Phaseolus vulgaris;|GO:0000139,GO:0016021,|GO:0008378,|GO:0006486,
TRINITY_DN27647_c0_g1_i4	en=1253 path=[1:0-225 6741:226-249 228:250-331 310:332-361 340:362-381 360:382-550 529:551-602 581:603-609 588:610-630 609:631-631 610:632-721 700:722-738 717:739-806 785:807-828 807:829-866 845:867-895 874:896-1017 6720:1018-1038 1058:1039-1191 5298:1192-1252] [-1, 1, 6741, 228, 310, 340, 360, 529, 581, 588, 609, 610, 700, 717, 785, 807, 845, 874, 6720, 1058, 5298]	ATAAAATTGTACCCCTCTTTGTACGTTAGTTAGCAACTATAGTGACAGAGTTCATTCAGAATTTGGATAAATTTCAATTGAAATCGCGAACTGTAAACGCACAGAACCTTAACGTGTGGAAGATGGATACATTGCCGACGACGTCGACGGCGAAGAGAGGAGGAAGATCGAAGGTCCCTCAGACATCAAAGCCTTCTCTCCTCTTAGCCTTCTGCTCTTGTGTTGCTTGGCTTTACGTCGCCGGCAGGTTATGGCAAGATGCAGAGAACCGAAATTTACTTGCTAGTCTTCTTAAGAAGAACTCAGCTCAGAGACCTAAGGTTCTTACTGTGGAAGATAAGTTAGTGGTACTAGGGTGCAGGGATCTGGAAAAGAGGATTGTTGAAACTGAGATGGAAT…	283.404	222.689	160.199	0	54.8996	0	28.44	20.69	16.25	0	5.64	0	120.198	3.60663	0.0976164	0.346809	UP	[GO:0000139:Golgi membrane][GO:0016021:integral component of membrane][GO:0008378:galactosyltransferase activity][GO:0006486:protein glycosylation]	-	MDP0000239688:Malus domestica|bZIP|bZIP family protein	XP_004498753.1:PREDICTED: probable beta1,3galactosyltransferase 10 [Cicer arietinum]	gi|1535875863|ref|XM_004498696.3|:PREDICTED: Cicer arietinum hydroxyproline O-galactosyltransferase HPGT2 (LOC101490816), mRNA	V7CUZ9|V7CUZ9_PHAVU:Hexosyltransferase;OS=Phaseolus vulgaris;|GO:0000139,GO:0016021,|GO:0008378,|GO:0006486,
TRINITY_DN13357_c0_g1_i1	en=433 path=[411:0-315 704:316-374 763:375-432] [-1, 411, 704, 763, -2]	GTTTGTTCAAGGCTCTTAGCTTAGCTTCAAACTTTGTAACTGCAACGACAACATCAAAATTCACATGAACATGTCTGAGACTGAGACAGAGAAGAATCATCCTGGTATTAAGCTGTTTGGATGGAAGATTCCGTTGCCGGAATGTCGAATTCCGGTTAACTCTCCACCAATGGATACTTGCAACAGTACAAAGAAAGCATTAGTGGAAATGCTTTCTGCGGAAAAAACCGAGCAACTATCCAATTCTTCGGATTCAATGGATAGTAAACAAGAGTCCGGAAATAATAGGCCGGAAAAAGAGCCGATTGTAAACTCCGAGCCCGTCAAAGATGACACGGAGACGGTTGATACCGATCAAGATAAAATGTTGAAGAAACCAGACAAGATTGTTCAGTGTCC…	0	0.998604	0	6.20955	4.6723	3.42539	0	0.37	0	2.76	1.89	1.51	2.55098	-3.6614	0.0194199	0.0984613	DOWN	[GO:0003677:DNA binding][GO:0006355:regulation of transcription, DNA-templated]	-	Phvul.001G106400.1:Phaseolus vulgaris|Dof|Dof family protein	GAU24009.1:hypothetical protein TSUD_328110 [Trifolium subterraneum]	gi|1379649488|ref|XM_003624677.3|:PREDICTED: Medicago truncatula cyclic dof factor 1 (LOC11435622), mRNA	V7CUP4|V7CUP4_PHAVU:Uncharacterized protein;OS=Phaseolus vulgaris;|GO:0003677,|GO:0006355,
TRINITY_DN49993_c0_g1_i1	en=282 path=[260:0-281] [-1, 260, -2]	GGTGGAACAAATAAATAGTTGAAAAGATTCGTCACTTATTATTTAAAAGCTCATCTCTTTAAAGCTTAGATGTAGCCAGCTTGATGAGATCCTTGCGAAGAATTTTGCCAGATGGATTTTTGGGTATGGAAGATATAAATGCCACTTTTCGAACTTTTTTATATGGAGCCACCTGTCCTGCAACAAATTCCATAATTTGGCCGTCTGATATGTTACTTCCATCCTTCCTTACCACATATGCCATTGGATATTGTCCAGCCTCCTCATCTGGATACGGTATTA	1.23219	0	0	0	0	0	1.12	0	0	0	0	0	0.205365	1.16033	0.776133	0.925535	UP	[GO:0016021:integral component of membrane][GO:0003824:catalytic activity][GO:0008152:metabolic process]	[ko00592:alpha-Linolenic acid metabolism]	Zmw_sc02382.1.g00020.1:Zoysia matrella|bHLH|bHLH family protein	XP_007160602.1:hypothetical protein PHAVU_001G001300g [Phaseolus vulgaris] >ESW32596.1 hypothetical protein PHAVU_001G001300g [Phaseolus vulgaris]	gi|1540551358|ref|XM_027475024.1|:PREDICTED: Abrus precatorius 4-coumarate--CoA ligase-like 5 (LOC113846581), transcript variant X2, mRNA	V7CUL7|V7CUL7_PHAVU:Uncharacterized protein;OS=Phaseolus vulgaris;|GO:0016021,|GO:0003824,|GO:0008152,
TRINITY_DN34282_c22_g1_i1	en=379 path=[4804:0-65 4248:66-138 5206:139-181 4364:182-223 4639:224-284 4467:285-289 5667:290-313 5278:314-334 4517:335-378] [-1, 4804, 4248, 5206, 4364, 4639, 4467, 5667, 5278, 4517, -2]	GATATCTGGGTTTTAGAAGCATGCTCACATTACTTGGACCAGTGCTTTGGGGAACATTTCTGGCCGATCTGGTTATTCAAATGCTGGGAACAGATTATGCTAGAATCTTGCGAACAATTTATGCTTTAGCTCAGATTCGTGTCATCCGCACATATAAGTTGCCATCTGATATTGCCGAGGAATAGCCAAGTGGTTGGATTTTGAGCTCGTTCAAAATTTTGAAGGATCAATTAAGTCATTCCTCTTAATATCTCCATATTGCTCTTTATGCATATATATTGGCTGCTCAAGTCTTCTAAATATTGATTGGTCTTTAGTAAATAATTCAAAGATGGGGAATACTTAATTTTATATTCTATAATGCTATAATTTCTGTTGA	62.8417	85.88	76.2851	13.9715	30.37	23.9777	31.97	40.12	39.11	7.81	15.28	13.22	48.8877	1.73752	0.000243249	0.00219769	UP	-	-	-	XP_004503247.1:PREDICTED: uncharacterized protein LOC101515255 [Cicer arietinum]	gi|1535888484|ref|XM_004503190.3|:PREDICTED: Cicer arietinum uncharacterized LOC101515255 (LOC101515255), transcript variant X1, mRNA	V7CUH9|V7CUH9_PHAVU:Uncharacterized protein;OS=Phaseolus vulgaris;
TRINITY_DN27477_c0_g1_i1	en=891 path=[3851:0-56 4739:57-80 3909:81-118 920:119-153 4740:154-177 979:178-219 1021:220-249 1051:250-306 1108:307-342 1144:343-372 4742:373-396 1198:397-618 1420:619-626 1428:627-693 1495:694-735 1537:736-764 1566:765-890] [-1, 3851, 4739, 3909, 920, 4740, 979, 1021, 1051, 1108, 1144, 4742, 1198, 1420, 1428, 1495, 1537, 1566]	CTCAAAACTATATAGCTAAGTCATAATCTTTTCCATTAAAGTGCCAAGAGCTTATCCGTAATGAAACTAATTAGAATAACATTTGTGCAGGCATACCGGGCTTAAGGTCACGGTGAATGATCCCGTGTGAGTGTAAGCATTCCATTGCTCGTGCGATATCAAGAGCAAATCCAACAGCCACACGCATATCCAAGCACGTTGGTCGCATACTCAAGAGATATTTACGCAATGTTCCACCTAATAGAAGTTCAGTTACTATAACCATCACAGGTTCTTTGCAGGCCCCGATAAACCTGACTAAATTTTTATGTTGAACTTTTGATAGCATTGCAACCTCTCTACCAAACCGAGCCTCTCTCCTTGAAATCTCTTCGGGTGTTTCTCCCTTGTTGATAATTT…	0	0	0.953563	0	0	1.71269	0	0.02	0.14	0.04	0	0.28	0.444376	-0.614713	0.879252	0.94235	DOWN	[GO:0005524:ATP binding][GO:0004674:protein serine/threonine kinase activity]	-	MDP0000283975:Malus domestica|NAC|NAC family protein	XP_015966254.1:serine/threonineprotein kinase HT1 [Arachis duranensis] >XP_016203920.1 serine/threonineprotein kinase HT1 [Arachis ipaensis]	gi|1379645795|ref|XM_024786078.1|:PREDICTED: Medicago truncatula serine/threonine-protein kinase STY13 (LOC25495113), mRNA	V7CUG3|V7CUG3_PHAVU:Uncharacterized protein;OS=Phaseolus vulgaris;|GO:0005524,GO:0004674,
TRINITY_DN10643_c0_g1_i1	en=1699 path=[1677:0-986 3426:987-1010 2665:1011-1014 3425:1015-1038 2693:1039-1698] [-1, 1677, 3426, 2665, 3425, 2693, -2]	TTGCAGCTGTAGTTCATAGGCAGATCCATGTTGTCAGTTTGCTCCTTCAGAATGGTGCTACGACAGAGTTTGAAGTGAGGCTTGGAGCATGGTCATGGGACATTTCAACTGGTGAAGAACTCCGTGTGGGTGCTGGACTGGGAGAACCATATGGTATCACCTGGTGCGCAGTTGAGTATTTTGAAAATAGTGGTGCTATATTAAACTTACTCTTGCAATATGTTTCCTCAAATAGTTATCACCATAGAAGAACCGTTCTACACCATGCTATCCTCTGTGGCAATGTCGAGGCTGTTAGGATACTCTTAGAATGTGGTGTCAATGTGGAATCCCCAGTCAAAACAACCAGCAAGACCAAGTTCCTTCCTATACACATGGCATGTCGTCTAGGCTTACCAG…	9.85753	9.98604	20.9784	13.9715	8.17653	9.41982	0.7	0.66	1.5	1.06	0.58	0.73	12.065	0.367529	0.577003	0.915571	UP	-	-	-	GAU33393.1:hypothetical protein TSUD_20860 [Trifolium subterraneum]	gi|1379648084|ref|XM_013592603.2|:PREDICTED: Medicago truncatula ankyrin-3 (LOC11439820), transcript variant X2, mRNA	V7CUF9|V7CUF9_PHAVU:Uncharacterized protein;OS=Phaseolus vulgaris;
TRINITY_DN27007_c0_g1_i3	en=486 path=[3396:0-117 797:118-150 3497:151-174 854:175-249 929:250-273 953:274-291 971:292-298 978:299-315 995:316-334 1014:335-485] [-1, 3396, 797, 3497, 854, 929, 953, 971, 978, 995, 1014, -2]	GTTGGACAAGGATACAAGCAGGTGAATGAATGTACTTGTTTTATTGAAGTGTTAGAATTTTACAGATGCAACAATTATGGAGATGATGTTGTGCACAGGTTTGTGGGAGAGCAGAAGTATGGGGCGATGGTGTTGTGCCACAAGTATCAGCTCACCTTGAGGGTGCACTTAACATTTGTCTGGATGGAGTTTATCACTCACCAGTTGGTTCAGATGATGCAACTAGACCATGGTATGGTTCTCCTCATGTGTTGGAACAATGGATACAACACCTCTTTAATTAGCTTCAATGACATTTTATTATTAGTATATACCATTATAGAAAATATTTTTCATTATTTCATTCTTCTTCTATTCATGGCTTTGTTTAATTTATTACAAACCCATATTGTCTTACTC…	6.16095	1.99721	18.1177	7.76194	2.33615	4.28174	2.1	0.65	6.49	3.12	1.13	1.84	6.77595	0.855176	0.439175	0.848893	UP	[GO:0016788:hydrolase activity, acting on ester bonds]	-	-	XP_004500708.1:PREDICTED: uncharacterized protein LOC101489096 [Cicer arietinum]	gi|1682380088|gb|CP039335.1|:Cicer arietinum chromosome Ca5	V7CU00|V7CU00_PHAVU:Uncharacterized protein;OS=Phaseolus vulgaris;|GO:0016788,
TRINITY_DN269_c0_g1_i1	en=947 path=[925:0-510 1897:511-534 1437:535-946] [-1, 925, 1897, 1437, -2]	AGTTTTTAACCCTACTATACCTCAAAGAACTAAAATTTGGTTTGGAGAACAAAGCCAAATGGCTTCTTAGTTTGAAGCTTCCAAACCACAAACCATTGAGCTCCTTTTGAAGTTTATGCAACTTCTTTACGTCGACAAATCTAACAAAACTGAACCTATTACCTGCTATATTTCTTTTTTTCGGAATGAAGAGTTCCACAACTGAACCAAACTCAGAAAACTGGTGTCGGAGATTTGCAGCAGAAATCCGATCTGGAAAGTTAGAGAAGTAGAAGTGGAGGTCCTTCAACCGCTCCATAACAAAAATCAGCACCAAACAATAAGGAATGCAATGAAAGGAATGAAAAGTGAAATGAATATTTGTGATGGAAGGTGTTTTCATGAATGCAAGAAATGATG…	16.0185	4.99302	6.67494	7.76194	18.6892	16.2706	2.23	0.64	0.94	1.16	2.61	2.46	11.7347	-0.635507	0.41588	0.826238	DOWN	[GO:0003676:nucleic acid binding][GO:0000166:nucleotide binding]	-	-	GAU20545.1:hypothetical protein TSUD_32920 [Trifolium subterraneum]	gi|1379604881|ref|XM_024770753.1|:PREDICTED: Medicago truncatula cysteine-rich receptor-like protein kinase 29 (LOC25485274), mRNA	V7CTU7|V7CTU7_PHAVU:Uncharacterized protein;OS=Phaseolus vulgaris;|GO:0003676,GO:0000166,
TRINITY_DN31758_c0_g3_i2	en=392 path=[5925:0-37 5940:38-65 9391:66-89 5992:90-154 9291:155-179 6605:180-249 9396:250-273 6699:274-305 1021:306-367 1083:368-377 1093:378-391] [-1, 5925, 5940, 9391, 5992, 9291, 6605, 9396, 6699, 1021, 1083, 1093]	TCCTGGAGTTGCTAACAGAGAAAGTTCCTTGACCTTCTTTTTGTTGATTGGATTTTCTATAATTTGCACATGAATATTCTTTCATGAATATAGGTTTAGAACTGTTGTATATGATACCTGCACTTTCATGCCGTTTTTGTATGATATAAATTGCAACATCTTATGATATTTTTGTGTTATGACCTTAAGTACCTATGTTCATTAATTGAAGAAGGTATGTTTCTTATAAGTGTTTGTGATATTCAGTTCTGTCTTAGTATGAAGCTCTCAAATTACTGTTTCAGATTGTTAAACTGCTGGACAGATGAAGAGATAAACACTGCAACCGGTGATTCTGAGCGTCACCTGGCTGTGCATCCATTAAAGTTAAATAGTTCGTATGCCACAGTCAA	0	0	0	0.776194	2.33615	6.85078	0	0	0	0.41	1.11	3.56	1.66052	-4.09884	0.0718477	0.277726	DOWN	-	-	-	XP_012572086.1:PREDICTED: carbon catabolite repressor protein 4 homolog 3 isoform X1 [Cicer arietinum]	gi|1666302045|ref|XM_025788445.2|:PREDICTED: Arachis hypogaea carbon catabolite repressor protein 4 homolog 3 (LOC112738135), mRNA	V7CSV6|V7CSV6_PHAVU:Uncharacterized protein;OS=Phaseolus vulgaris;
TRINITY_DN31758_c0_g3_i1	en=393 path=[5426:0-33 5437:34-75 9393:76-99 5503:100-161 6586:162-180 6605:181-250 9396:251-274 6699:275-306 1021:307-368 1083:369-378 1093:379-392] [-1, 5426, 5437, 9393, 5503, 6586, 6605, 9396, 6699, 1021, 1083, 1093]	ACTTTCTCTGTTAGCAACTCCAGGAGAAATAATTGTTATTTTGGAAATAATAGAAGTGAACAGAAATGAAATAGATTAAAAGAGTTTAATGCACAGTGAGAACACACAAATTCAAGAATGTACTGTACTTATAAATAGTGAAAATGCAAAACTACCTGATCTTATGATATTTTTGTGTTATGACCTTAAGTACCTATGTTCATTAATTGAAGAAGGTATGTTTCTTATAAGTGTTTGTGATATTCAGTTCTGTCTTAGTATGAAGCTCTCAAATTACTGTTTCAGATTGTTAAACTGCTGGACAGATGAAGAGATAAACACTGCAACCGGTGATTCTGAGCGTCACCTGGCTGTGCATCCATTAAAGTTAAATAGTTCGTATGCCACAGTCAA	6.16095	9.98604	4.76782	0	0	0	2.93	4.51	2.29	0	0	0	3.4858	5.36667	0.00117627	0.0090059	UP	-	-	-	XP_012572086.1:PREDICTED: carbon catabolite repressor protein 4 homolog 3 isoform X1 [Cicer arietinum]	gi|1666302045|ref|XM_025788445.2|:PREDICTED: Arachis hypogaea carbon catabolite repressor protein 4 homolog 3 (LOC112738135), mRNA	V7CSV6|V7CSV6_PHAVU:Uncharacterized protein;OS=Phaseolus vulgaris;
TRINITY_DN21636_c0_g1_i1	en=2670 path=[1:0-254 233:255-270 249:271-1044 5690:1045-1068 1047:1069-1132 1111:1133-1916 5688:1917-1940 1919:1941-2356 5691:2357-2380 2359:2381-2387 5689:2388-2411 2390:2412-2548 5687:2549-2572 2551:2573-2669] [-1, 1, 233, 249, 5690, 1047, 1111, 5688, 1919, 5691, 2359, 5689, 2390, 5687, 2551, -2]	ACAACATCGATGAAGAAGATGTTTCTTTGAGCTTTCGATTCATCATTCACTCACTCACTCACTCACGTTCCTTTAGGAGCGTGAATCTCATCGTAAAATCATTTCATTCTTCCCTCATTTTCCAAATTCTTCAAGATAAGGGCCATACATCTATAGCTTTTATCAGTTAGAAATGGATTTAGAAGAGAAGTTCCTTGCCAAAGTTTCTGGTGTTCAAAGCCTTTCTTCCAGTGTGCAAAGTACTCCAGAAAAAAATGGACATTCAGATGATGCTTCGAGAAGTTCAGAACTCCTTCAGGAATTCATGAAACATGGTCCAAAAAAGGAACTTCTTCAAACGTGCTTTGATAAGGACAAAAAGAACACATCTTCGAAAAACAGAATGACTGAAGGAAAGTC…	189.757	248.652	186.898	139.715	216.094	176.408	8.26	10.02	8.2	6.5	9.47	8.33	192.921	0.235691	0.492684	0.887428	UP	-	-	-	GAU39275.1:hypothetical protein TSUD_72140 [Trifolium subterraneum]	gi|1535885549|ref|XM_004503368.3|:PREDICTED: Cicer arietinum VIN3-like protein 1 (LOC101491891), transcript variant X4, mRNA	V7CSV1|V7CSV1_PHAVU:Uncharacterized protein;OS=Phaseolus vulgaris;
TRINITY_DN31421_c2_g4_i9	en=1886 path=[60:0-74 112:75-80 118:81-82 120:83-84 122:85-86 124:87-90 128:91-99 137:100-102 12365:103-162 24314:163-186 12449:187-618 24317:619-642 12905:643-1554 3926:1555-1686 22117:1687-1885] [-1, 60, 112, 118, 120, 122, 124, 128, 137, 12365, 24314, 12449, 24317, 12905, 3926, 22117, -2]	GATGCTAAAACCGAAAACGTGAAAATGGAGCATTGGTTTCGGTTCCGTTCTATTACCGTTTTTCTGTTTCTGTTTTAGGTACCGGTAATAGATCCTCGTTTGCCGGAGCCGCCCTGCAAAAGAATTGCCTGCAGCAGATCTGTATTCTTCTATTACTATCTTTCCAGCCATTATCATGGTCAATGCAACAAAAGGCGTCTTCATTTCCTGTGACATACCTATGGCTCAATATATCATAAATATGAATGCTTCAATGCCTGCATGTGACAAGTTCATAATACATGTCTTGGATAGTACTCACATGTTTGTTCAACCCCATGTCGAGCTAATGATTCGGAGTCAAATCGCAAAGTTTAGAGAAGACAATACATATGTCAAGCCTTCTTGATTCAATTTCAA…	0	38.9456	40.0497	75.2909	79.4291	73.6459	0.02	2.33	2.6	5.12	5.06	5.09	51.2268	-1.52789	0.255841	0.648404	DOWN	[GO:0000439:transcription factor TFIIH core complex][GO:0006289:nucleotide-excision repair][GO:0006355:regulation of transcription, DNA-templated]	[ko03022:Basal transcription factors][ko03420:Nucleotide excision repair]	-	XP_004515139.2:PREDICTED: general transcription factor IIH subunit 5like [Cicer arietinum]	gi|1535854765|ref|XM_027331091.1|:PREDICTED: Cicer arietinum general transcription and DNA repair factor IIH subunit TFB5-like (LOC101507280), transcript variant X3, mRNA	V7CSU2|V7CSU2_PHAVU:Uncharacterized protein;OS=Phaseolus vulgaris;|GO:0000439,|GO:0006289,GO:0006355,
TRINITY_DN34048_c0_g2_i1	en=2707 path=[1:0-95 74:96-109 88:110-116 95:117-147 126:148-171 150:172-205 184:206-217 196:218-227 206:228-236 215:237-241 220:242-244 17257:245-268 247:269-274 17258:275-298 277:299-374 353:375-394 373:395-396 17259:397-420 399:421-437 416:438-545 524:546-557 536:558-569 548:570-581 560:582-614 593:615-689 668:690-701 680:702-713 692:714-725 704:726-890 869:891-893 872:894-914 893:915-917 896:…	TTGTTAATTACCAAAAGCACACCTAAGGAATTTGGATTCTCGAATTCCAAAACTTGAACTCTGACTGTTGCTAGCTTCCAACAGTGCAAAGTAAAATCCAACTGAAATGGCTGCTTCTTCATTTTCCGTTACCTTAACCACCAAAATCCCCAAAATCACTTCTTCAACCCACCACAAATCCCATAATTCCCAAATTACCCATCTCCGATTCAAACCTTCCCCTATTCGCACCCTCCTTCACTTCACACACAAACCAATTAGCCTCCGTACCAACGCCGTCTCAGTCCAATGCCTCTTCACCGGCCTCGTCGAAGAAATCGGCACCGTCAAGCAAATCGGAGCGTCCCCTGACGGCGGTTTCGACTTAAAGGTCAACGCAAAGACAGTTCTCGACGGCGT…	735.618	618.136	726.615	796.375	884.233	790.409	31.58	24.55	31.45	36.5	38.21	36.82	758.564	-0.248046	0.229112	0.60492	DOWN	[GO:0005737:cytoplasm][GO:0004812:aminoacyl-tRNA ligase activity][GO:0005524:ATP binding][GO:0003676:nucleic acid binding][GO:0006418:tRNA aminoacylation for protein translation]	[ko00970:Aminoacyl-tRNA biosynthesis]	Achn270051:Actinidia chinensis|M-type_MADS|M-type_MADS family protein	GAU31460.1:hypothetical protein TSUD_72410 [Trifolium subterraneum]	gi|1535887367|ref|XM_004503326.3|:PREDICTED: Cicer arietinum aspartate--tRNA ligase, chloroplastic/mitochondrial (LOC101502887), transcript variant X2, mRNA	V7CSP9|V7CSP9_PHAVU:Uncharacterized protein;OS=Phaseolus vulgaris;|GO:0005737,|GO:0004812,GO:0005524,GO:0003676,|GO:0006418,
TRINITY_DN32977_c0_g1_i1	en=3802 path=[1:0-149 9557:150-173 152:174-203 9561:204-227 206:228-243 222:244-267 246:268-284 263:285-314 293:315-328 7891:329-384 360:385-407 9570:408-431 407:432-465 7811:466-487 7833:488-505 514:506-573 8150:574-606 8183:607-624 633:625-630 639:631-743 9572:744-767 776:768-1209 9559:1210-1233 1242:1234-1275 9568:1276-1299 1308:1300-1398 1407:1399-2055 2064:2056-2069 9560:2070-2093 2102:2094-…	CTAAGTGTCTTGTACATATTGTTTTTAGACTTTTATACAAATGTTTTAAACACGGGAAACTAATTTAAGATAAAAATTAAAAAATACAAACGGAAAATGTTTTATACTACCAAATATATCCTTATTTTTGCCTCTACTCACTTCTCATCACAATAAAAATCTCTTGCCACATATCCCCTTCTTTGAATCTTCGAAGTGATCCATGAAAAAATAGAATACTAGTAGATGACACAAAGATGCACTCCTGTTAGTGTCAATGTGTCATGCATCAGGAGCACTCTTGTTCTGCCCAGGAACCATGTCTACCAAAATTACTAATTTGTGAAAGACAACAAAATAGCCAGTCATAAATACAATATTGCGCTAGCATCCATTTTCCAGTTGTTCTTGTCAAGATGC…	0	2.99581	0	0	2.33615	1.71269	0	0.08	0	0	0.07	0.06	1.17411	-0.39458	0.880582	0.943275	DOWN	[GO:0046872:metal ion binding][GO:0004222:metalloendopeptidase activity]	-	-	XP_012572184.1:PREDICTED: LOW QUALITY PROTEIN: uncharacterized protein LOC101495894 [Cicer arietinum]	gi|1535884094|ref|XM_012716730.2|:PREDICTED: Cicer arietinum zinc protease PQQL-like (LOC101495894), mRNA	V7CSK8|V7CSK8_PHAVU:Uncharacterized protein;OS=Phaseolus vulgaris;|GO:0046872,GO:0004222,
TRINITY_DN34484_c0_g1_i1	en=296 path=[274:0-295] [-1, 274, -2]	TGCAAAATTTCATCCTGCTAGAGGGCACGAATCTATTGAAACCAAAACTGATGCATGCTAAGTATAAATAAATAAAATATTTACCTGAGGTTTTATCCAACACAAGGTGAAGATCTTCACCAACAATTGATGAATGCTGAACACCCCAAGTGAGGTACATGCTCTTTGAAAAGTTGGCATTCACCTGGATTATGTTGGGTAAGAATACACAGAAAAGAAAAGCTACCAACATTTTTTCAAACTTGCCCATGTTTACTCCCATGAAATTTGCACCTATGAAGTTAAAAACTTTGTCG	2.46438	0	1.90713	0.776194	0	2.56904	2.02	0	1.58	0.72	0	2.29	1.28612	0.32659	0.865107	0.934906	UP	[GO:0048046:apoplast][GO:0005618:cell wall][GO:0004553:hydrolase activity, hydrolyzing O-glycosyl compounds][GO:0016762:xyloglucan:xyloglucosyl transferase activity][GO:0042546:cell wall biogenesis][GO:0071555:cell wall organization][GO:0010411:xyloglucan metabolic process]	-	-	XP_004503460.1:PREDICTED: probable xyloglucan endotransglucosylase/hydrolase protein 26 [Cicer arietinum]	gi|1679468225|gb|CP040771.1|:Cicer arietinum chromosome Ca6	V7CSH2|V7CSH2_PHAVU:Xyloglucan endotransglucosylase/hydrolase;OS=Phaseolus vulgaris;|GO:0048046,GO:0005618,|GO:0004553,GO:0016762,|GO:0042546,GO:0071555,GO:0010411,
TRINITY_DN25168_c0_g2_i1	en=849 path=[1111:0-491 4100:492-515 1604:516-533 4097:534-557 1646:558-620 3719:621-658 1747:659-677 4099:678-701 1790:702-714 2413:715-738 3915:739-848] [-1, 1111, 4100, 1604, 4097, 1646, 3719, 1747, 4099, 1790, 2413, 3915, -2]	ATTAATTGTATTTTAATTGTAAAGTGATTTATAATTTAAAATAAATTTTAATATAAAGTATTAATTTATAATTTAAGATATATAGAAAGTATTTCATGAGTCTCATGTGCCCACCATGGTCCCTTCCCCTTAATCTACCTACATACTTATCTTTAAACTCTCAAATTCAGCACCTTCACTTCATCAAAACTCTTACTATTTCCCAAAAGTAAAGTAAACCAAAAGTCACCTAGTAACTAGAATGGCCGTAAGCAACAACATAACCGCAATTCTAAACTTCATAGCAACACTATCCTCAATACCAATAATAGCCTCCGGCATATGGCTAGCCTCAAAACCAGACAACCAATGCATCGCAAACTTCCGATGGCCAATTGTCATCATCGGCATCCTCGTCCT…	0	0	0	83.829	124.984	106.187	0	0	0	14.44	20.11	18.42	52.5	-9.07851	2.91383e-12	1.37865e-10	DOWN	[GO:0016021:integral component of membrane]	-	-	GAU11788.1:hypothetical protein TSUD_75390 [Trifolium subterraneum]	gi|111186041|gb|AC174302.25|:Medicago truncatula clone mth2-96b5, complete sequence	V7CSA5|V7CSA5_PHAVU:Uncharacterized protein;OS=Phaseolus vulgaris;|GO:0016021,
TRINITY_DN39046_c0_g1_i1	en=292 path=[1:0-291] [-1, 1, -2]	AGCTGGCATAACGCAGCTACTAAATAGTTGCAATGAAGAGTTGAGTGATAAAGATATTTTCCTATCATACCTTCCACTTGCACACATCTTTGACAGGATTGTTGAAGAAGCAATGATATGGGTTGGTGCTTCAATAGGTTTCTGGCGTGGGGATGTCAAATTGTTGATGGAAGACATTGCTGAGTTAAAACCAACTATTTTTATTGCTGTTCCTCGTGTGCTTGATAGAGTGTACACAGGTTTGCAACAAAAGCTTAAGATGGGGGGTTTTGTGAAACAAACAATGTTCAAT	3.69657	0	2.86069	0	1.16808	0	3.12	0	2.45	0	0.97	0	1.28756	2.72163	0.26536	0.663375	UP	[GO:0003824:catalytic activity][GO:0008152:metabolic process]	[ko00061:Fatty acid biosynthesis][ko00071:Fatty acid degradation][ko02024:Quorum sensing][ko04146:Peroxisome][ko04216:Ferroptosis]	-	XP_007160159.1:hypothetical protein PHAVU_002G297800g [Phaseolus vulgaris] >ESW32153.1 hypothetical protein PHAVU_002G297800g [Phaseolus vulgaris]	gi|1379759354|ref|XM_013591736.2|:PREDICTED: Medicago truncatula long chain acyl-CoA synthetase 4 (LOC25502179), mRNA	V7CS39|V7CS39_PHAVU:Uncharacterized protein;OS=Phaseolus vulgaris;|GO:0003824,|GO:0008152,
TRINITY_DN34193_c4_g1_i2	en=1597 path=[1918:0-51 1947:52-55 1951:56-83 1979:84-115 2011:116-189 15363:190-213 2109:214-215 2111:216-238 2134:239-239 2135:240-241 11034:242-265 2161:266-274 10674:275-275 10675:276-317 2213:318-324 2220:325-355 15361:356-379 2275:380-399 2295:400-406 15367:407-430 2326:431-476 12172:477-483 14967:484-497 10567:498-522 2522:523-538 2538:539-556 14207:557-580 2580:581-588 15353:589-612 2612:…	GTTGGGTATGTTCAAAGCTGCATTTTCACTGACCGTGTTATGATTGAATAACCGCAACGAACGTTGTTGTTCCATGTAGCAGTGCAGTAGCAGTACATGAGTTTTTCGCCTTCTTGGTCAGTTTAGAGTGAATTACCAATTGTCAAAGCTAGTTAACATGGAAGGTTATAACAATTGGATACTTTTGGTTACAGAGTTCACTCTTAAATCTTTGCAGTCATGGCAGTGGGCTAGCAACAGTGCATACTACCTGTTGGGGTTGTGGTCCAGATTGGTGGTTTCTGTTCCATATTTAAAGGGTGATACACCAAGCTTACTTGGTGAAATGTTCTTAAGATTACGGAAAATGTCATCACGTCAAGATTCAATCATGTGCAGGTTGGATTGGTTGCAAAGTTG…	0	0	0	13.1953	14.0169	12.8452	0	0	0	1.12	1.12	1.13	6.67624	-6.1036	1.46452e-05	0.000172163	DOWN	[GO:0016021:integral component of membrane]	-	-	XP_007160041.1:hypothetical protein PHAVU_002G287500g [Phaseolus vulgaris] >ESW32035.1 hypothetical protein PHAVU_002G287500g [Phaseolus vulgaris]	gi|1379719642|ref|XM_024772137.1|:PREDICTED: Medicago truncatula tetraspanin-10 (LOC25502034), mRNA	V7CRY9|V7CRY9_PHAVU:Uncharacterized protein;OS=Phaseolus vulgaris;|GO:0016021,
TRINITY_DN21319_c0_g1_i1	en=589 path=[1948:0-149 350:150-588] [-1, 1948, 350, -2]	CCCTTAATCTTCATTGCACCTCTGTAAACATACACCGGCACAACAGATACAAGCAAGTGAATCGATAAACAAAGAAAAGATAATGCCAATAAAAAAGGGAAACAAAGATCTAGTTAAAATGTTGAACCTCATGAAAGCAATCTGCGGATTCAGCTTTCCTAATGCAAGCTTAACGAAATCTTCATCCTTAAAGGAAAAGGTTGCATCCGGCTTTCCACCTTCATATGGCCCTTTGGTAACCTCTCCTTTCTTGAGATCAACAGTATACACAACTTCATCAATTCCAATTTTCTTAGGAGCAATTTGAAACTGATAAACAAGTCCAATTTTTTTGACGAGTTCTTTGCCAGCATCGGTGGCGAAATGTTGCTTCATCAAGTCGATAATAGCTTCAGATTT…	1.23219	0	0	0	0	0	0.32	0	0	0	0	0	0.205365	1.16033	0.776133	0.925535	UP	-	-	-	GAU39911.1:hypothetical protein TSUD_05030 [Trifolium subterraneum]	gi|1535873586|ref|XM_004499001.3|:PREDICTED: Cicer arietinum peroxisomal multifunctional enzyme type 2 (LOC101506635), mRNA	V7CRU5|V7CRU5_PHAVU:Uncharacterized protein;OS=Phaseolus vulgaris;
TRINITY_DN21319_c0_g2_i1	en=811 path=[1:0-32 2123:33-56 35:57-90 2125:91-114 93:115-150 2127:151-174 153:175-223 2126:224-247 226:248-278 2124:279-302 281:303-371 350:372-810] [-1, 1, 2123, 35, 2125, 93, 2127, 153, 2126, 226, 2124, 281, 350, -2]	GCTCCATTTAATGGCAAACACAAAGGAAAAGACAGGTCAACATAATGCATGGTGAACTATTTTGAAACATGAAATATCCGATTACAGTATTATAAAAGTCATTTGGAAGATTTCCATAACACTATCTATATCCTTCATTATCCATGACTATCTTCTCTTGAACACCTTTAGGAATGATGATTGATGTACTAAACTATTGATATACTCCTCAGATTGGGGTTATACACTTTATTGATTGCTTTATTAGGCGGCATATCTGCTCAGTGCTCACAACTTGGAGGGCTTTGGGAAGATATCAGGAGTAAATTTCTGAGCGGCACTCAAACTTCCCTTAATCTTCATTGCACCTCTCATGAAAGCAATCTGCGGATTCAGCTTTCCTAATGCAAGCTTAACGAA…	0	0	0	0	0	0.856347	0	0	0	0	0	0.16	0.142725	-0.763224	0.851627	0.925535	DOWN	-	-	-	GAU39911.1:hypothetical protein TSUD_05030 [Trifolium subterraneum]	gi|1379607475|ref|XM_003589137.3|:PREDICTED: Medicago truncatula SCP2 sterol-binding domain-containing protein 1 (LOC11409201), mRNA	V7CRU5|V7CRU5_PHAVU:Uncharacterized protein;OS=Phaseolus vulgaris;
TRINITY_DN31472_c0_g2_i2	en=2220 path=[11423:0-56 20113:57-80 11481:81-158 11559:159-206 11607:207-356 20109:357-380 11781:381-512 7032:513-519 7039:520-724 7244:725-769 7289:770-943 7463:944-1253 20105:1254-1277 7797:1278-1292 7812:1293-1309 7829:1310-1502 8022:1503-1503 8023:1504-1526 8046:1527-1875 8395:1876-1902 8422:1903-1923 20119:1924-1947 8467:1948-2219] [-1, 11423, 20113, 11481, 11559, 11607, 20109, 11781, 7032,…	ATCAGGTGATTCAATCAAATGCAATACTTCAGGCTGGTCCATCTCCAAAAGCATGCCGGTAACCTTAGCTGCTGAATCATGTTCCAACTGGTCTACCAGAGGATACAAAGCCTCTCCAAGCATCGTCCTTTGCTGTTCGGGGGGAGCATTCGCAAGAGCAGTAGCCAAAGCATGAATTGGCATGGGTGGTACATCACGGAGTGGAAGACCTCCCATGTCATAGGACATCATTCCTCCAGCTATGTTTTGCACAGGGGCATCTTGAATATTGTTGCGGCCAGAAGGATAGCGATAAACACGCTGCCTTGGAAGCATCTGTTGCTGAATCATTGGCACTGGCTGCTGAGATTGTTGAACTGGACCTCCACCACGACGTCCACCAGGGCGCTGACCTTGTTG…	3.69657	0	2.86069	0	1.16808	0	0.2	0	0.15	0	0.06	0	1.28756	2.72163	0.26536	0.663375	UP	[GO:0005737:cytoplasm][GO:0000166:nucleotide binding][GO:0003723:RNA binding]	[ko03013:RNA transport][ko03015:mRNA surveillance pathway][ko03018:RNA degradation]	mrna09127.1-v1.0-hybrid:Fragaria vesca|NAC|NAC family protein	XP_004499044.1:PREDICTED: polyadenylatebinding protein 2like isoform X2 [Cicer arietinum] >XP_004499045.1 PREDICTED: polyadenylatebinding protein 2like isoform X1 [Cicer arietinum]	gi|1379607445|ref|XM_003589112.3|:PREDICTED: Medicago truncatula polyadenylate-binding protein 2 (LOC11419187), mRNA	V7CRP8|V7CRP8_PHAVU:Polyadenylate-binding protein;OS=Phaseolus vulgaris;|GO:0005737,|GO:0000166,GO:0003723,
TRINITY_DN31679_c1_g1_i1	en=2591 path=[1:0-129 108:130-170 149:171-188 167:189-216 195:217-219 198:220-242 221:243-396 20170:397-420 399:421-505 20164:506-529 508:530-550 529:551-574 553:575-580 559:581-602 581:603-639 20158:640-663 642:664-717 20161:718-741 720:742-876 855:877-882 9069:883-921 9108:922-944 9131:945-964 9151:965-968 9155:969-988 9175:989-1036 20169:1037-1060 9247:1061-1110 1092:1111-1125 1107:1126-1164 1…	AATTCATTCATATCCGGTAATTTCTTCTAAAAAAGAGGCCTACACGGCTACACACTACTCACTCAACAGTAACAACCCCTAGTTCAAAATTTGACTAGAAAATTCTTAGCCACTTCAACCAAACCTCTCTAAAATCTCAAAATCCTAATCCGCCGCCGAATTCTCACTTTCTCTCTCGTTCCAATCACTTCTCTTTCATTGCACGCGTTTCATTTTCATCATCGTTAATGGCGTCATCAACTGCGACTGCAACGACGGGATGGTACAAAGGAAGAGTCAAAGCTGTTCCTTCAGGTGATTGTTTGGTTATTGTGGCAGTTTCTACTCCAAAGCCTGGTCAAACTTTGCCTGAAAGGACCATCACTTTATCGTCTTTGGTTGCTCCTAGATTGGCTCGTA…	115.826	8.98744	175.456	20.1811	0	35.9666	5.26	0.37	7.98	1	0	1.76	59.4028	2.41476	0.138288	0.440384	UP	[GO:0016442:RISC complex][GO:0003712:transcription coregulator activity][GO:0035194:posttranscriptional gene silencing by RNA]	-	AHYPO_019315-RA:Amaranthus hypochondriacus|bHLH|bHLH family protein	XP_014509090.1:PREDICTED: staphylococcal nuclease domaincontaining protein 1 [Vigna radiata var. radiata]	gi|1540491359|ref|XM_027483943.1|:PREDICTED: Abrus precatorius ribonuclease TUDOR 1 (LOC113853535), transcript variant X1, mRNA	V7CRE9|V7CRE9_PHAVU:Uncharacterized protein;OS=Phaseolus vulgaris;|GO:0016442,|GO:0003712,|GO:0035194,
TRINITY_DN33777_c1_g2_i1	en=363 path=[10875:0-57 5855:58-70 5868:71-74 5872:75-80 5878:81-89 7102:90-113 5911:114-116 7063:117-140 5938:141-151 5949:152-164 5962:165-176 9643:177-232 6030:233-243 6041:244-251 6049:252-260 6058:261-264 11179:265-288 6086:289-295 6093:296-324 9917:325-362] [-1, 10875, 5855, 5868, 5872, 5878, 7102, 5911, 7063, 5938, 5949, 5962, 9643, 6030, 6041, 6049, 6058, 11179, 6086, 6093, 9917, -2]	CTGATGATATTGCTGAGTTGATCCGCAACTGTTACCCGTCGAAAGATTAGTGGATCCAGTAGCAGGTTGTCATATTCACCATCCATGGATTTACAATCTTGTGGAGCTTGCACGAAGTTTTTGTCTGACAAATCAGCATGGAGCAACCAGAAGTTTGTTGCCAACAGTGATCTCTCTTTTGTAGCTGTACTAATACGCGGTCACACATTCCATGCAGAATGCTTAGAGACTATGACTGCAGAAGCAGATAAGTATGATCCATCGTATCCAATTTGTATGGTTGGTGATAAGCACTTTTCAAAGTTGTCCAGAAAATGTTTTCGGGTTGAAGCAGAGATGAAGGCCTGAACCTTATGGAGCAGG	0	0.998604	0	0	1.16808	0	0	0.5	0	0	0.63	0	0.361113	0.198557	0.96119	0.975157	UP	[GO:0008270:zinc ion binding]	-	-	GAU15266.1:hypothetical protein TSUD_03330 [Trifolium subterraneum]	-	V7CRA4|V7CRA4_PHAVU:Uncharacterized protein;OS=Phaseolus vulgaris;|GO:0008270,
TRINITY_DN34273_c1_g4_i4	en=1199 path=[7338:0-105 22266:106-129 7445:130-133 7449:134-148 7464:149-170 22272:171-194 7510:195-205 7521:206-229 7545:230-266 7582:267-296 7612:297-360 7676:361-482 7798:483-502 7818:503-603 7919:604-612 7928:613-624 7940:625-686 8002:687-732 8048:733-889 22276:890-913 8229:914-982 22259:983-1006 8322:1007-1175 8491:1176-1198] [-1, 7338, 22266, 7445, 7449, 7464, 22272, 7510, 7521, 7545, 7582…	GGGGAGTAAGCAACATACACCTCAGATTTTACCAAAACAGCATATTCATACATAAAAAATATATGATAATATAAATCAATCTTTTCTCGCATTGCCTTGATTCTGTTATTTTAGATAGTATGAATTGTGTTTAGTAGAACAAAAGCATCCCACTCAACTTCTTTTTTCACTACATCAAGTTGTAGACTAATTGCATGAAGAGATTACAACTCTGCAACCAATACCTCCTCCTCAGTTCCAGATATGGAAAGGGTTCCTTGAGTCCACTTCTTCAACATTTCTAAAGAAGCCTTGGGTCGGTCCATTGGAACCATGTGATCCGCATCATGAACCTTTAGGAAACTTAAAGTTCCATGATTCTTCAACACTCCAGCTTCTGAATCATCAACTATGAAAGGA…	0	0	0	138.939	128.488	122.458	0	0	0	15.77	13.62	14.11	64.9808	-9.38797	1.0394e-13	6.67975e-12	DOWN	-	-	-	XP_007159731.1:hypothetical protein PHAVU_002G262600g [Phaseolus vulgaris] >ESW31725.1 hypothetical protein PHAVU_002G262600g [Phaseolus vulgaris]	gi|1379698583|ref|XM_024772054.1|:PREDICTED: Medicago truncatula protein CELLULOSE SYNTHASE INTERACTIVE 1 (LOC11435550), transcript variant X2, mRNA	V7CR40|V7CR40_PHAVU:Uncharacterized protein;OS=Phaseolus vulgaris;
TRINITY_DN34273_c1_g4_i3	en=1167 path=[19958:0-61 7521:62-85 7545:86-122 7582:123-152 7612:153-216 7676:217-338 16021:339-470 7818:471-571 7919:572-580 7928:581-592 7940:593-654 8002:655-700 8048:701-857 22276:858-881 8229:882-950 22259:951-974 8322:975-1143 8491:1144-1166] [-1, 19958, 7521, 7545, 7582, 7612, 7676, 16021, 7818, 7919, 7928, 7940, 8002, 8048, 22276, 8229, 22259, 8322, 8491]	GTTCAGACTCGGATTACCCTGTTGATGCTAGATTCGAAAAGACTAATTGCATGAAGAGATTACAACTCTGCAACCAATACCTCCTCCTCAGTTCCAGATATGGAAAGGGTTCCTTGAGTCCACTTCTTCAACATTTCTAAAGAAGCCTTGGGTCGGTCCATTGGAACCATGTGATCCGCATCATGAACCTTTAGGAAACTTAAAGTTCCATGATTCTTCAACACTCCAGCTTCTGAATCATCAACTATGAAAGGAACTTCAGGTTTGAAAGTTATGAACCAGGATTGCAGCAGACTTTCCAATGGCCATTCTTTGGACTTCCAGTAGGAGATCAAGAGGTTGCAGCATGAAGTCACATTCTGACTTGGACAAGTTATTTTCGCAACAAATTGGTTGGCC…	0	1.99721	0	111.772	112.135	125.027	0	0.2	0	13.06	12.35	14.76	58.4885	-7.38386	4.12894e-11	1.50084e-09	DOWN	-	-	-	XP_007159731.1:hypothetical protein PHAVU_002G262600g [Phaseolus vulgaris] >ESW31725.1 hypothetical protein PHAVU_002G262600g [Phaseolus vulgaris]	gi|1379698583|ref|XM_024772054.1|:PREDICTED: Medicago truncatula protein CELLULOSE SYNTHASE INTERACTIVE 1 (LOC11435550), transcript variant X2, mRNA	V7CR40|V7CR40_PHAVU:Uncharacterized protein;OS=Phaseolus vulgaris;
TRINITY_DN33498_c1_g1_i8	en=1703 path=[66:0-44 88:45-45 11546:46-60 11561:61-69 113:70-86 130:87-98 9285:99-142 186:143-154 8365:155-187 8398:188-190 13510:191-214 8425:215-225 240:226-226 8436:227-271 8481:272-292 8502:293-295 8505:296-310 7845:311-329 328:330-339 338:340-393 13512:394-417 416:418-422 13515:423-446 445:447-513 13516:514-537 536:538-642 13503:643-666 665:667-699 13507:700-723 722:724-761 760:762-780 779:…	AGCACTTTGCCATAAAGAAGATGCGAGGTAAGCAGTACAAACAAAATTTTGACTATAATAACACTAATAAATTAGTTTGAGTTCTGTTATATGCTGACATTCATAACAATTTTGACTCCATGAATGCACACCCCACTCCTTGAATACCCATGTTGTGCAGAAGACTTTGGTGAATCACCTTATGGATATAAACATTGATTTCGATAATAATGAGATGCATGAAGAGCGGGTTCGAGGGGTCGTTGCCAACAGCTGCCGCGTTATTCAATCCAACATGGAGTCAGGATGCACCTTCATAACAAGATTGCTAGGTTAGTGTTCACCAATAATCCCGACAGGAGCATAGGCCATTTTTAAAATGGTGGAACCTTTTAGCATCTCGGATGATGAGTTCTCTTC…	0	0.998604	0	0	0	1.71269	0	0.07	0	0	0	0.13	0.451883	-0.614713	0.879252	0.94235	DOWN	[GO:0008270:zinc ion binding]	-	MDP0000266172:Malus domestica|Nin-like|Nin-like family protein	XP_004488760.1:PREDICTED: pentatricopeptide repeatcontaining protein At4g32450, mitochondriallike isoform X1 [Cicer arietinum] >XP_012567921.1 PREDICTED: pentatricopeptide repeatcontaining protein At4g32450, mitochondriallike isoform X1 [Cicer arietinum]	gi|1682377378|gb|CP039331.1|:Cicer arietinum chromosome Ca1	V7CR32|V7CR32_PHAVU:Uncharacterized protein;OS=Phaseolus vulgaris;|GO:0008270,
TRINITY_DN33498_c1_g1_i3	en=1720 path=[11545:0-23 88:24-24 89:25-25 90:26-48 113:49-65 130:66-77 142:78-121 186:122-133 198:134-157 222:158-175 240:176-176 241:177-205 13511:206-229 294:230-242 307:243-260 325:261-263 328:264-273 338:274-327 13512:328-351 416:352-356 13515:357-380 445:381-447 13516:448-471 536:472-576 13503:577-600 665:601-633 13507:634-657 722:658-695 760:696-714 10299:715-738 803:739-765 830:766-775 10…	AGCGAGGTAAGCAGTACAAACAAAACTTTGACTATAATAACACTAATAAATTAGTTTGAGTTCTGTTATATGCTGACACTCGTAACAATTTTGACTCCTTGAATGCACACCCCACTCCTTGAATACCCATGTTGGACATAAAGATTGATTTCAATAATAATGAGATGCATGAAGAGCATGTTCGAGAGGTTGTTGCCAACGGCTGCCGCGCTATTCAATCCGGCGTAGAGTCAGGATACACCTAGGTTAGTGTTCACCAATAATCCCGACAGGAGCATAGGCCATTTTTAAAATGGTGGAACCTTTTAGCATCTCGGATGATGAGTTCTCTTCCCACAAGATCAGAAATAATCTTTAGAGCAGTATGACAATCACCACAAACACGGAGGTTTTTAATTA…	0	0	0	1.55239	0	0	0	0	0	0.12	0	0	0.258731	-1.48041	0.714853	0.925535	DOWN	[GO:0008270:zinc ion binding]	-	Gh_A13G0768:Gossypium hirsutum|bHLH|bHLH family protein	XP_004488760.1:PREDICTED: pentatricopeptide repeatcontaining protein At4g32450, mitochondriallike isoform X1 [Cicer arietinum] >XP_012567921.1 PREDICTED: pentatricopeptide repeatcontaining protein At4g32450, mitochondriallike isoform X1 [Cicer arietinum]	gi|1535859348|ref|XM_027335057.1|:PREDICTED: Cicer arietinum pentatricopeptide repeat-containing protein At4g32450, mitochondrial-like (LOC101505926), transcript variant X7, mRNA	V7CR32|V7CR32_PHAVU:Uncharacterized protein;OS=Phaseolus vulgaris;|GO:0008270,
TRINITY_DN22262_c0_g1_i1	en=1766 path=[1744:0-183 3784:184-207 1929:208-298 3783:299-322 2044:323-415 3787:416-439 2161:440-579 3785:580-603 2325:604-857 3786:858-881 2603:882-1442 3164:1443-1470 3192:1471-1765] [-1, 1744, 3784, 1929, 3783, 2044, 3787, 2161, 3785, 2325, 3786, 2603, 3164, 3192, -2]	AGTGGTAGCTTGAATTATCAACCAACTACCACACTATTAAAACCTACGCGTGCTTATGATAAACCAGAAAGAACCTACTGTTTCATTTTCATGTTTCAACCATAACATGATACCATTATTCCTCTTTTTCACACTCATCATCACCACCATCTTTTTGCTACGTCGAAAACAACCCAAACATGACAGGAAACATCCGCCTGGTCCACCGGGCTATCCTGTCATCGGTAACCTCCACATGTTAGGCACCCTCCCACACCGTTCCCTCCAAGCCTTATCCAAAAAACACGGTCCCATCATGTTACTACGTTTAGGACAAGTTCCAACAGTCATAGTCTCTTCATCTTCAGCAGCCGAACAATTCCTCAAAGCAAATGATGTAGCTTTCGCTAGCCGTCCAAG…	19.7151	80.887	180.223	675.289	60.7399	78.784	1.34	5.1	12.37	49.2	4.16	5.82	182.606	-1.53633	0.220454	0.591087	DOWN	[GO:0016021:integral component of membrane][GO:0020037:heme binding][GO:0005506:iron ion binding][GO:0004497:monooxygenase activity][GO:0016705:oxidoreductase activity, acting on paired donors, with incorporation or reduction of molecular oxygen]	-	RrC1570_p1:Raphanus raphanistrum|bHLH|bHLH family protein	XP_014509780.1:PREDICTED: cytochrome P450 CYP736A12like [Vigna radiata var. radiata]	gi|1379707043|ref|XM_024772081.1|:PREDICTED: Medicago truncatula cytochrome P450 CYP736A12 (LOC11410124), mRNA	V7CQG9|V7CQG9_PHAVU:Uncharacterized protein;OS=Phaseolus vulgaris;|GO:0016021,|GO:0020037,GO:0005506,GO:0004497,GO:0016705,
TRINITY_DN53256_c0_g1_i1	en=481 path=[459:0-480] [-1, 459, -2]	TTTTTGGATGATTACCATCTTTGTTCTAAGTAATCAATGTATAATAATAAATAAATATGAAATATATTAAACAAGCCCTCTCAACTTAACACAAGTAATCAATTTTCCTAATCTAAAAACCCAAAATCAAAACTTTTTTCAACGACAACATTTGGAGCAAACAATTAAAAACACAATAAGAAAAACAATGGAAGAAAGTGCAATAGCCACACCAAGAACAAACTTGTTTGGCCCATGATGATTATCCTTCTTGTGCTTGCTACCATCATCATCACTATCATCATAATCATCATCACTGCTATCATCTGCAGAAGAATCCTTTGAAGGTGGAGGAGACACCGGCTTTCCATATTTATCACAAGGAGAAACTCCCAGTTTCAGTTTCGAAGACAAAACTGA…	0	0.998604	0	0	0	0	0	0.32	0	0	0	0	0.166434	1.16033	0.776133	0.925535	UP	[GO:0016021:integral component of membrane]	-	-	XP_007159471.1:hypothetical protein PHAVU_002G240100g [Phaseolus vulgaris] >ESW31465.1 hypothetical protein PHAVU_002G240100g [Phaseolus vulgaris]	gi|1682377378|gb|CP039331.1|:Cicer arietinum chromosome Ca1	V7CQD3|V7CQD3_PHAVU:Uncharacterized protein;OS=Phaseolus vulgaris;|GO:0016021,
TRINITY_DN24049_c0_g1_i1	en=1741 path=[1719:0-108 3853:109-132 1829:133-298 3851:299-322 2019:323-531 3850:532-555 2252:556-718 2415:719-742 2439:743-751 2448:752-883 3847:884-907 2604:908-1120 3852:1121-1144 2841:1145-1182 3849:1183-1206 2903:1207-1234 3848:1235-1258 2955:1259-1740] [-1, 1719, 3853, 1829, 3851, 2019, 3850, 2252, 2415, 2439, 2448, 3847, 2604, 3852, 2841, 3849, 2903, 3848, 2955, -2]	GCGCATTATGAGCCATTTATTCAGTTGGATGAACACATGATGTTTTTTTTCTTCATGAAAGAGATATCTAGATGGCATTCGAAGCCTAAAACTGTCTATAGCTACGGAGTAGTAGATACTATAGTCATTTGCAAATCACTAAAATTCAACATTATAGTTATAGAAGGCCAAAATACTAGCAAGCACAGCATAATAAAGCTCTACAAGCCGAAAAACAGAGACCTCCATTGTCCAGAAGAACTACTTAATTACAAAGGAAAAGCATATCCACGCAGGTACCTGGAGTCCACACCCGACTCGCGGGCCAGTGCTATACGCCCAGTTCGTGCCACCTCACAAATGCCATATGGTTCTAACAATCTTTGCAATGCAACCATCTTGTCCAGATCTCCAGTAAGC…	0	0	0.953563	0	0	0	0	0	0.07	0	0	0	0.158927	1.16033	0.776133	0.925535	UP	[GO:0003984:acetolactate synthase activity][GO:0016597:amino acid binding][GO:0009082:branched-chain amino acid biosynthetic process]	[ko00290:Valine, leucine and isoleucine biosynthesis][ko00650:Butanoate metabolism][ko00660:C5-Branched dibasic acid metabolism][ko00770:Pantothenate and CoA biosynthesis]	-	XP_004490063.1:PREDICTED: acetolactate synthase small subunit 2, chloroplasticlike [Cicer arietinum]	gi|1379670315|ref|XM_003629897.3|:PREDICTED: Medicago truncatula acetolactate synthase small subunit 2, chloroplastic (LOC11426593), mRNA	V7CQB9|V7CQB9_PHAVU:Uncharacterized protein;OS=Phaseolus vulgaris;|GO:0003984,GO:0016597,|GO:0009082,
TRINITY_DN19753_c0_g1_i1	en=1231 path=[1209:0-106 2720:107-130 1317:131-196 1383:197-251 1438:252-354 1541:355-380 1567:381-584 2721:585-608 1795:609-880 2067:881-1230] [-1, 1209, 2720, 1317, 1383, 1438, 1541, 1567, 2721, 1795, 2067, -2]	GAATTTTCAATATTTCCGTGCCAATCTTTCTCTCTCATACACGTAATAAACCCGCACTCTCCTTTCTCGCACACTCGCAACTCTTCCGCACACACTTTCTCTTCTCCTTCATCTTCTTCGTCTTCACCCTTGCTCAATTTCAGTTTCAATCCTCAATCGTAAGCTCAATTATCAGATACTATAGCTCGAATTTCGTGGCAAAGAAATTAGAAGGATTCTGTGTTTATAGGTTGATGAAGGTGAAAAGATGCGTCCAATGCTAATTGTTGGTTGCTGGAGATAAGGTACTATGGGCGGTTGTTGCTGTTGTGCCTCCAAGGAGACTGTGTTGAGTGCTCCACCTGCTTACTATTTTCAGTATCCAAGAGCATCAGATGAGCATGTTCCACTATCTTCTCA…	316.673	418.415	205.016	557.308	320.053	411.047	32.44	39.67	21.2	61.11	32.97	45.7	371.419	-0.455591	0.333778	0.749831	DOWN	[GO:0008270:zinc ion binding]	-	GRMZM2G380897_P01:Zea mays|bZIP|bZIP family protein	XP_004503690.1:PREDICTED: E3 ubiquitinprotein ligase At3g02290 [Cicer arietinum] >XP_004503691.1 PREDICTED: E3 ubiquitinprotein ligase At3g02290 [Cicer arietinum]	gi|1535887224|ref|XM_027335968.1|:PREDICTED: Cicer arietinum probable E3 ubiquitin-protein ligase RHB1A (LOC101492333), transcript variant X3, mRNA	V7CPL6|V7CPL6_PHAVU:Uncharacterized protein;OS=Phaseolus vulgaris;|GO:0008270,
TRINITY_DN19753_c0_g1_i2	en=1198 path=[1209:0-106 2720:107-130 1317:131-196 2465:197-218 1438:219-321 1541:322-347 1567:348-551 2721:552-575 1795:576-847 2067:848-1197] [-1, 1209, 2720, 1317, 2465, 1438, 1541, 1567, 2721, 1795, 2067, -2]	GAATTTTCAATATTTCCGTGCCAATCTTTCTCTCTCATACACGTAATAAACCCGCACTCTCCTTTCTCGCACACTCGCAACTCTTCCGCACACACTTTCTCTTCTCCTTCATCTTCTTCGTCTTCACCCTTGCTCAATTTCAGTTTCAATCCTCAATCGTAAGCTCAATTATCAGATACTATAGCTCGAATTTCGTGTTGATGAAGGTGAAAAGATGCGTCCAATGCTAATTGTTGGTTGCTGGAGATAAGGTACTATGGGCGGTTGTTGCTGTTGTGCCTCCAAGGAGACTGTGTTGAGTGCTCCACCTGCTTACTATTTTCAGTATCCAAGAGCATCAGATGAGCATGTTCCACTATCTTCTCATCAAGGTGCTCCCTCTGCTTTCTCTGGAAGGCT…	172.507	158.778	161.152	225.096	136.665	86.4911	18.21	15.5	17.23	25.48	14.5	9.94	156.782	0.134212	0.787827	0.925535	UP	[GO:0008270:zinc ion binding]	-	GRMZM2G380897_P01:Zea mays|bZIP|bZIP family protein	XP_004503690.1:PREDICTED: E3 ubiquitinprotein ligase At3g02290 [Cicer arietinum] >XP_004503691.1 PREDICTED: E3 ubiquitinprotein ligase At3g02290 [Cicer arietinum]	gi|1535887224|ref|XM_027335968.1|:PREDICTED: Cicer arietinum probable E3 ubiquitin-protein ligase RHB1A (LOC101492333), transcript variant X3, mRNA	V7CPL6|V7CPL6_PHAVU:Uncharacterized protein;OS=Phaseolus vulgaris;|GO:0008270,
TRINITY_DN32042_c0_g3_i5	en=971 path=[16243:0-61 1410:62-79 12605:80-94 12620:95-112 20605:113-136 12662:137-188 1537:189-207 1556:208-224 12365:225-248 1597:249-260 1609:261-268 16193:269-293 1642:294-296 20596:297-320 1669:321-459 1808:460-486 20602:487-510 1859:511-515 1864:516-516 19219:517-534 19237:535-550 1899:551-574 1923:575-578 15855:579-602 1951:603-614 1963:615-661 2010:662-697 2046:698-881 2230:882-886 20599…	GATTTGCAGAGAAGATCGGAACCTTACGTTCACTATCATTTATATCTGATAAATGCCTTCTTTGGATTTCCATTAATTCATTATCATCAATCTTACATTGGCACTGCACAAAAGCACTATCACAGGTAGCTAAAGAGCTGTCAATATGATAATCTGCATAGATACCAGAAGATAAGGTATGACAGGCACCAACTTCCCTCTGATTATCCGGCACAGCTTGAAGAATATAGTCCGAACACAGTGGGTTAACTTCGTTTGTGACTGGAATTTTAAACGCCGAGACTTTTCTCCCAAACGATGCAGACTGTTGGACTCTTAACGTGAATTTTGCTCACGGATTATGATGAGCATTTAAGCTTTGCACTTGCGGACCATGACCTTTTTTATCCCATGGTAGAC…	0	0	0	12.4191	10.5127	27.4031	0	0	0	1.81	1.56	4.06	8.38915	-6.43781	3.48149e-05	0.000376126	DOWN	[GO:0016021:integral component of membrane][GO:0006810:transport]	-	-	XP_004503716.1:PREDICTED: uncharacterized protein LOC101500015 [Cicer arietinum]	gi|1682380114|gb|CP039336.1|:Cicer arietinum chromosome Ca6	V7CPJ1|V7CPJ1_PHAVU:Uncharacterized protein;OS=Phaseolus vulgaris;|GO:0016021,|GO:0006810,
TRINITY_DN32042_c0_g3_i4	en=1057 path=[16243:0-61 1410:62-79 12605:80-94 12620:95-112 20605:113-136 12662:137-188 1537:189-207 1556:208-224 12365:225-248 1597:249-260 1609:261-268 16193:269-293 1642:294-296 20596:297-320 1669:321-459 1808:460-486 20602:487-510 1859:511-515 18787:516-601 18873:602-611 18883:612-619 1883:620-635 1899:636-659 1923:660-663 1927:664-675 1939:676-687 1951:688-699 1963:700-746 16108:747-783 204…	GATTTGCAGAGAAGATCGGAACCTTACGTTCACTATCATTTATATCTGATAAATGCCTTCTTTGGATTTCCATTAATTCATTATCATCAATCTTACATTGGCACTGCACAAAAGCACTATCACAGGTAGCTAAAGAGCTGTCAATATGATAATCTGCATAGATACCAGAAGATAAGGTATGACAGGCACCAACTTCCCTCTGATTATCCGGCACAGCTTGAAGAATATAGTCCGAACACAGTGGGTTAACTTCGTTTGTGACTGGAATTTTAAACGCCGAGACTTTTCTCCCAAACGATGCAGACTGTTGGACTCTTAACGTGAATTTTGCTCACGGATTATGATGAGCATTTAAGCTTTGCACTTGCGGACCATGACCTTTTTTATCCCATGGTAGAC…	0	0	0	5.43336	18.6892	15.4143	0	0	0	0.81	2.31	2.12	6.58947	-6.07921	0.000199225	0.00183321	DOWN	[GO:0016021:integral component of membrane][GO:0006810:transport]	-	-	XP_004503716.1:PREDICTED: uncharacterized protein LOC101500015 [Cicer arietinum]	gi|1682380114|gb|CP039336.1|:Cicer arietinum chromosome Ca6	V7CPJ1|V7CPJ1_PHAVU:Uncharacterized protein;OS=Phaseolus vulgaris;|GO:0016021,|GO:0006810,
TRINITY_DN32042_c0_g3_i2	en=459 path=[17950:0-40 17968:41-55 1206:56-60 1211:61-64 1215:65-81 1232:82-245 1396:246-259 1410:260-277 1428:278-279 1430:280-303 1454:304-305 11916:306-373 1524:374-379 12487:380-405 1556:406-422 1573:423-424 15245:425-458] [-1, 17950, 17968, 1206, 1211, 1215, 1232, 1396, 1410, 1428, 1430, 1454, 11916, 1524, 12487, 1556, 1573, 15245, -2]	ACATCCTTTTTGATGCTCAGAAATTGGAGTTGTCCTTTTTGATGCTAGAATTTGTTAACAGTGAAAAATGGTTAACGCAGGAATGGCTTCGGTTTGTAGCATTTCCAATTGGTCGTCTCTTCTTGTTGTTTATTTTTAGACTGCCACTTTGTTCAAAGCATAGTTCTTGCTTGGCGAGGGAATGGAAGGCCTGCTTATGATCCGCAGGGAAGATCTGAACCTCACGTTCATTATCACTTATATCTGATAAATGCCTTCTTTGGATTTCCATTAATTCACTGTCATCAATCTTATATTGGCACTGCATAAAACCACTGTCACAGGTAGCTAAAGAGCTGTTAACATGATCAGCTGCATAGGTACTAGAAGATAAGGTATGATAAGCACCAACTTCCCTCT…	0	0	0	110.22	160.026	137.016	0	0	0	44.51	58.95	55.06	67.8769	-9.44944	2.54483e-13	1.49555e-11	DOWN	[GO:0016021:integral component of membrane][GO:0006810:transport]	-	-	XP_004503716.1:PREDICTED: uncharacterized protein LOC101500015 [Cicer arietinum]	-	V7CPJ1|V7CPJ1_PHAVU:Uncharacterized protein;OS=Phaseolus vulgaris;|GO:0016021,|GO:0006810,
TRINITY_DN4317_c0_g2_i1	en=1224 path=[1202:0-1116 2296:1117-1223] [-1, 1202, 2296, -2]	ATCCGATAATAGTCTATCTAATGATAAATCATCTACATAAATGTTTAACTCCATAAAACATGGACTGTCATCATTGTCAAATAACCTGAAGATGGAAAAAAAACTGAGTATCCAAAACTTAGATAGACGCACCACAACAGAAAATTTATGGATGACCATGACCAGAATTCAACATCTGTATGAAAAATCACACAGGTGCATCCACAGGCAAAACAGACTGACTTTCAAACCCAGCAGCAGCAGCATCTATCTGATAGTGACAAACTTGTTGGTGCCATGTCTCGCCCAATGAGTCTTCAGATCAATAGGGTTAGCAAAATTATAACCTTCAGCTGCAAGCTTTTCTAGAACCTTTTTGAAAGCTCCTTGGCTCATTTTCCGCCCAGCTATCCTTGCGCC…	0	0	0.953563	0.776194	0	0	0	0	0.1	0.09	0	0	0.288293	0.198557	0.96119	0.975157	UP	-	-	Phvul.002G184500.1:Phaseolus vulgaris|BBR-BPC|BBR-BPC family protein	XP_007158817.1:hypothetical protein PHAVU_002G184500g [Phaseolus vulgaris] >ESW30811.1 hypothetical protein PHAVU_002G184500g [Phaseolus vulgaris]	gi|388507599|gb|BT142072.1|:Medicago truncatula clone JCVI-FLMt-4L16 unknown mRNA	V7CPG3|V7CPG3_PHAVU:Uncharacterized protein;OS=Phaseolus vulgaris;
TRINITY_DN47671_c0_g1_i1	en=277 path=[255:0-276] [-1, 255, -2]	GGACAGTCAAGAGAGCCAATGGAACCAGTACTGGTCTGAACCAACAGACCAATGTGATAACTAGGGAACATGTGGATCAAATAATAATTGTGTTCCTTTGAATTGGGAGATCTTTAAGTGTACTTGTTTACCTGGTTTTGAACCCAAATTTCCATGTAATTGGTATGACAGTAGAGATGGGTCAGGTGGGTGTGTTAGGAGGAAAGGTGTATCTGTTTGTGGGAATGGAGAAGGGTTTGTCAAAATTGTAAACTTGAAAGCTCCTGATACATCTGTG	0	0.998604	0	2.32858	0	0	0	0.87	0	2.52	0	0	0.554531	-1.06391	0.790765	0.925535	DOWN	[GO:0016021:integral component of membrane][GO:0048544:recognition of pollen]	-	Itr_sc000748.1_g00024.1:Ipomoea trifida|MYB_related|MYB_related family protein	XP_007159229.1:hypothetical protein PHAVU_002G220100g, partial [Phaseolus vulgaris] >ESW31223.1 hypothetical protein PHAVU_002G220100g, partial [Phaseolus vulgaris]	gi|1379634340|ref|XM_013601675.2|:PREDICTED: Medicago truncatula G-type lectin S-receptor-like serine/threonine-protein kinase RKS1 (LOC25493234), mRNA	V7CPG0|V7CPG0_PHAVU:Uncharacterized protein;OS=Phaseolus vulgaris;|GO:0016021,|GO:0048544,
TRINITY_DN31309_c0_g2_i1	en=1252 path=[11109:0-56 3722:57-62 3728:63-74 13008:75-98 3764:99-116 3782:117-119 3785:120-269 13012:270-293 3959:294-412 4078:413-417 4083:418-512 13017:513-536 4202:537-544 13003:545-568 4234:569-761 13006:762-785 4451:786-902 13002:903-926 4592:927-989 4655:990-1001 4667:1002-1016 4655:1017-1028 8169:1029-1070 8211:1071-1071 8212:1072-1081 8222:1082-1142 8283:1143-1227 13001:1228-1251] [-1, …	TTTTCCACCTTCTATATGCCATGGAACTCTACAGCGTGCACAATGGACTGCATCAAATACTCTAGCAGGGAACGGGAGCCTCTTTGTGCCCATCACAGCAGATATAGCAGGAATTCCCCTTTCAAGTGCAAATTGTACCTGAGCTTCATGTTCATCTTTTGGTGCAAATGACATTGCAAGTACATCTCTTTCAAAGAGAAAGCCACCAAAGCTGGCAACACCACATCCAACATCTAATATCACACGTGTTTGTTTGCCCCAAGCAATATCGGGTACGAACTGTTGTATAGCGTCGATGTAATGAAGCGCACCGTGTTTGAATTGGGTTCCACCACCCGGAAAAGTAAGATACTCGCCTGCAACTTTTACCCAATTCTGGTGCCCCTTATATTCAGCAAG…	2.46438	1.99721	0.953563	3.10478	2.33615	6.85078	0.25	0.19	0.1	0.33	0.24	0.75	2.95114	-1.22555	0.274104	0.676467	DOWN	[GO:0016021:integral component of membrane][GO:0008168:methyltransferase activity]	-	MDP0000277077:Malus domestica|NF-YB|NF-YB family protein	XP_004503920.1:PREDICTED: probable methyltransferase PMT26 [Cicer arietinum] >XP_004503921.1 PREDICTED: probable methyltransferase PMT26 [Cicer arietinum]	gi|1535883170|ref|XM_004503864.3|:PREDICTED: Cicer arietinum probable methyltransferase PMT26 (LOC101513072), transcript variant X2, mRNA	V7CNS9|V7CNS9_PHAVU:Uncharacterized protein;OS=Phaseolus vulgaris;|GO:0016021,|GO:0008168,
TRINITY_DN29586_c0_g1_i5	en=1598 path=[1:0-23 2:24-95 74:96-96 75:97-298 4531:299-322 301:323-388 4530:389-412 391:413-425 4529:426-449 428:450-478 457:479-505 484:506-595 4533:596-619 598:620-871 3661:872-895 874:896-898 877:899-974 4534:975-998 977:999-1010 989:1011-1160 4532:1161-1184 1163:1185-1284 1263:1285-1331 4535:1332-1355 1334:1356-1372 4105:1373-1394 1462:1395-1412 1480:1413-1447 1515:1448-1525 1593:1526-1597]…	CATAATTCAATGCTAAAAATTACTCGAATATTTGGCAGTAAGGGCAAACACTAAACCGAAGCAGAGTTCTTTCAAAAAATGGAGGAAAAAAATTCAGGCGAAAACGAGAAAGCGGCTCTTCTACTCCTGGATCGTGCATCTCGAGCGACAAGGGGCAAACGTCTCTCGAAGCTTCTCGACGACGAAGTTCAACAAGACGAATTGTTCTGGGGCCAAGACGCTCTCAAAGATGAAGAAGAAGACGATAACTACCAAGAGGAAGCCGAAATCGCCGACGAATTCGACTCCGATTTCGACCAAGACGAGCCTGAACCTGATGAGGAACAACCTCAGGTTGACGCCGATGAAAGAATGAATAAGAAGAAGCGATTGATAGTTCCTGGGAAGACTCCGGCTAAG…	0	0	0	110.22	44.3869	139.585	0	0	0	8.98	3.44	11.58	49.0318	-8.98298	1.19429e-09	3.20375e-08	DOWN	[GO:0005634:nucleus][GO:0043486:histone exchange][GO:0006355:regulation of transcription, DNA-templated]	-	-	XP_004504620.1:PREDICTED: SWR1 complex subunit 2 [Cicer arietinum]	gi|1535887483|ref|XM_004504563.3|:PREDICTED: Cicer arietinum SWR1 complex subunit 2 (LOC101496986), mRNA	V7CNL0|V7CNL0_PHAVU:Uncharacterized protein;OS=Phaseolus vulgaris;|GO:0005634,|GO:0043486,GO:0006355,
TRINITY_DN29586_c0_g1_i2	en=1687 path=[1:0-23 2:24-95 74:96-96 75:97-298 4531:299-322 301:323-388 4530:389-412 391:413-425 4529:426-449 428:450-478 457:479-505 484:506-595 4533:596-619 598:620-871 3661:872-895 874:896-898 877:899-974 4534:975-998 977:999-1010 989:1011-1160 4532:1161-1184 1163:1185-1284 1263:1285-1331 4535:1332-1355 1334:1356-1372 1351:1373-1377 1356:1378-1483 1462:1484-1501 1480:1502-1536 1515:1537-1614 …	CATAATTCAATGCTAAAAATTACTCGAATATTTGGCAGTAAGGGCAAACACTAAACCGAAGCAGAGTTCTTTCAAAAAATGGAGGAAAAAAATTCAGGCGAAAACGAGAAAGCGGCTCTTCTACTCCTGGATCGTGCATCTCGAGCGACAAGGGGCAAACGTCTCTCGAAGCTTCTCGACGACGAAGTTCAACAAGACGAATTGTTCTGGGGCCAAGACGCTCTCAAAGATGAAGAAGAAGACGATAACTACCAAGAGGAAGCCGAAATCGCCGACGAATTCGACTCCGATTTCGACCAAGACGAGCCTGAACCTGATGAGGAACAACCTCAGGTTGACGCCGATGAAAGAATGAATAAGAAGAAGCGATTGATAGTTCCTGGGAAGACTCCGGCTAAG…	28.3404	0	21.932	249.158	195.069	121.601	2.11	0	1.6	19.15	14.09	9.5	102.683	-3.49585	0.00793364	0.0467285	DOWN	[GO:0005634:nucleus][GO:0043486:histone exchange][GO:0006355:regulation of transcription, DNA-templated]	-	-	XP_004504620.1:PREDICTED: SWR1 complex subunit 2 [Cicer arietinum]	gi|1535887483|ref|XM_004504563.3|:PREDICTED: Cicer arietinum SWR1 complex subunit 2 (LOC101496986), mRNA	V7CNL0|V7CNL0_PHAVU:Uncharacterized protein;OS=Phaseolus vulgaris;|GO:0005634,|GO:0043486,GO:0006355,
TRINITY_DN29586_c0_g1_i6	en=1622 path=[1:0-23 2:24-95 74:96-96 75:97-298 4531:299-322 301:323-388 4530:389-412 391:413-425 4529:426-449 428:450-478 457:479-505 484:506-595 4533:596-619 598:620-871 3661:872-895 874:896-898 877:899-974 4534:975-998 977:999-1010 989:1011-1160 4532:1161-1184 1163:1185-1284 1263:1285-1331 4535:1332-1355 1334:1356-1372 1351:1373-1377 3387:1378-1435 1480:1436-1470 3908:1471-1549 1593:1550-1621]…	CATAATTCAATGCTAAAAATTACTCGAATATTTGGCAGTAAGGGCAAACACTAAACCGAAGCAGAGTTCTTTCAAAAAATGGAGGAAAAAAATTCAGGCGAAAACGAGAAAGCGGCTCTTCTACTCCTGGATCGTGCATCTCGAGCGACAAGGGGCAAACGTCTCTCGAAGCTTCTCGACGACGAAGTTCAACAAGACGAATTGTTCTGGGGCCAAGACGCTCTCAAAGATGAAGAAGAAGACGATAACTACCAAGAGGAAGCCGAAATCGCCGACGAATTCGACTCCGATTTCGACCAAGACGAGCCTGAACCTGATGAGGAACAACCTCAGGTTGACGCCGATGAAAGAATGAATAAGAAGAAGCGATTGATAGTTCCTGGGAAGACTCCGGCTAAG…	277.243	353.506	274.626	0	0	0	20.77	24.48	20.76	0	0	0	150.896	10.8019	1.92679e-17	2.92855e-15	UP	[GO:0005634:nucleus][GO:0043486:histone exchange][GO:0006355:regulation of transcription, DNA-templated]	-	-	XP_004504620.1:PREDICTED: SWR1 complex subunit 2 [Cicer arietinum]	gi|1535887483|ref|XM_004504563.3|:PREDICTED: Cicer arietinum SWR1 complex subunit 2 (LOC101496986), mRNA	V7CNL0|V7CNL0_PHAVU:Uncharacterized protein;OS=Phaseolus vulgaris;|GO:0005634,|GO:0043486,GO:0006355,
TRINITY_DN32589_c0_g1_i3	en=2028 path=[1:0-68 11211:69-92 71:93-237 11214:238-261 240:262-270 249:271-338 317:339-760 739:761-786 765:787-825 11226:826-849 828:850-876 855:877-899 878:900-972 951:973-994 973:995-995 974:996-996 975:997-1017 996:1018-1049 1028:1050-1070 1049:1071-1308 11213:1309-1332 1311:1333-1396 8733:1397-1432 8769:1433-1476 8813:1477-1494 1396:1495-1521 1423:1522-1543 1445:1544-1553 1455:1554-1614 151…	CTATAGTTTATGCAACTAGTTTAGTCAACAACACTTCATCTTTGTCGTGTTGGGAATTTGATTATGACTCAATCAAAAGACAGGACAAAAACATCAAAATCAGTGTTACGCAACTCAGTGGATTTTGCTTTCAGTTCTTTTTTATGGAGCTCTTGTTGACAGAAGATTCACTGCTTGCTTACAGAATCATGGAGGACCAACTACCTCTCTCCTCTTCCCTTTCTGCTTCTGCTCCTTCCTCACCTTCAGAGAACAACCATTCAAATCCATCCGATGCGGTTATTTTCTTCGGACTCAGTCTTGCTCTTGGTATCGGTTGCAGACACCTTTTGCGTGGGACCAGAGTTCCTTACACTGTTGCTTTGCTCATCCTTGGCATTGCTCTTGGATCATTAGAAT…	0	0	0	0	0	10.2762	0	0	0	0	0	0.7	1.71269	-4.14514	0.291642	0.698926	DOWN	[GO:0016021:integral component of membrane][GO:0015299:solute:proton antiporter activity]	-	-	XP_004504612.1:PREDICTED: sodium/hydrogen exchanger 8 isoform X1 [Cicer arietinum]	gi|1535888363|ref|XM_027336171.1|:PREDICTED: Cicer arietinum sodium/hydrogen exchanger 7 (LOC101493971), transcript variant X4, mRNA	V7CNK1|V7CNK1_PHAVU:Uncharacterized protein;OS=Phaseolus vulgaris;|GO:0016021,|GO:0015299,
TRINITY_DN32589_c0_g1_i10	en=2253 path=[1:0-68 11211:69-92 71:93-237 11214:238-261 240:262-270 249:271-338 317:339-760 739:761-786 765:787-825 11226:826-849 828:850-876 9641:877-973 878:974-1046 951:1047-1068 973:1069-1069 9048:1070-1253 9232:1254-1286 996:1287-1318 10767:1319-1354 11179:1355-1386 10835:1387-1406 1049:1407-1644 11213:1645-1668 1311:1669-1732 8733:1733-1768 8769:1769-1812 8813:1813-1830 1396:1831-1857 7803…	CTATAGTTTATGCAACTAGTTTAGTCAACAACACTTCATCTTTGTCGTGTTGGGAATTTGATTATGACTCAATCAAAAGACAGGACAAAAACATCAAAATCAGTGTTACGCAACTCAGTGGATTTTGCTTTCAGTTCTTTTTTATGGAGCTCTTGTTGACAGAAGATTCACTGCTTGCTTACAGAATCATGGAGGACCAACTACCTCTCTCCTCTTCCCTTTCTGCTTCTGCTCCTTCCTCACCTTCAGAGAACAACCATTCAAATCCATCCGATGCGGTTATTTTCTTCGGACTCAGTCTTGCTCTTGGTATCGGTTGCAGACACCTTTTGCGTGGGACCAGAGTTCCTTACACTGTTGCTTTGCTCATCCTTGGCATTGCTCTTGGATCATTAGAAT…	1.23219	1.99721	0	7.76194	1.16808	0	0.08	0.12	0	0.46	0.12	0	2.02657	-1.49482	0.481173	0.879609	DOWN	[GO:0016021:integral component of membrane][GO:0015299:solute:proton antiporter activity]	-	-	XP_004504612.1:PREDICTED: sodium/hydrogen exchanger 8 isoform X1 [Cicer arietinum]	gi|1535888363|ref|XM_027336171.1|:PREDICTED: Cicer arietinum sodium/hydrogen exchanger 7 (LOC101493971), transcript variant X4, mRNA	V7CNK1|V7CNK1_PHAVU:Uncharacterized protein;OS=Phaseolus vulgaris;|GO:0016021,|GO:0015299,
TRINITY_DN32589_c0_g1_i1	en=2223 path=[1:0-68 11211:69-92 71:93-237 11214:238-261 240:262-270 8499:271-338 317:339-760 10223:761-786 765:787-825 11226:826-849 828:850-876 855:877-899 878:900-972 951:973-994 973:995-995 9048:996-1179 9232:1180-1212 996:1213-1244 1028:1245-1265 1049:1266-1503 11213:1504-1527 1311:1528-1591 8733:1592-1627 8769:1628-1671 8813:1672-1689 1396:1690-1716 1423:1717-1738 1445:1739-1748 1455:1749-1…	CTATAGTTTATGCAACTAGTTTAGTCAACAACACTTCATCTTTGTCGTGTTGGGAATTTGATTATGACTCAATCAAAAGACAGGACAAAAACATCAAAATCAGTGTTACGCAACTCAGTGGATTTTGCTTTCAGTTCTTTTTTATGGAGCTCTTGTTGACAGAAGATTCACTGCTTGCTTACAGAATCATGGAGGACCAACTACCTCTCTCCTCTTCCCTTTCTGCTTCTGCTCCTTCCTCACCTTCAGAGAACAACCATTCAAATCCATCAGATGCGGTTATTTTCTTCGGTCTCAGTCTTGCTCTTGGTATCGCTTGCAGACACCTTTTGCGTGGGACCAGAGTTCCTTACACTGTTGCTTTGCTCATCCTTGGCATTGCTCTTGGATCATTAGAAT…	67.7705	47.933	47.6782	38.8097	12.8488	17.1269	3.59	2.38	2.56	2.23	0.72	1.02	38.6945	1.23208	0.0457229	0.195809	UP	[GO:0016021:integral component of membrane][GO:0015299:solute:proton antiporter activity]	-	-	XP_004504612.1:PREDICTED: sodium/hydrogen exchanger 8 isoform X1 [Cicer arietinum]	gi|1535888363|ref|XM_027336171.1|:PREDICTED: Cicer arietinum sodium/hydrogen exchanger 7 (LOC101493971), transcript variant X4, mRNA	V7CNK1|V7CNK1_PHAVU:Uncharacterized protein;OS=Phaseolus vulgaris;|GO:0016021,|GO:0015299,
TRINITY_DN26482_c0_g1_i1	en=1797 path=[1:0-68 47:69-88 4438:89-112 91:113-138 117:139-139 118:140-174 153:175-581 4437:582-605 584:606-750 729:751-768 747:769-781 3812:782-804 3835:805-814 783:815-880 3601:881-918 887:919-1054 4440:1055-1078 1047:1079-1291 1260:1292-1311 1280:1312-1315 1284:1316-1362 1331:1363-1393 1362:1394-1462 4439:1463-1486 1455:1487-1649 1618:1650-1674 1643:1675-1796] [-1, 1, 47, 4438, 91, 117, 118,…	GCATATGACCAAAATAAGATTACATGAATTTCATCTCATTTATATATTAAAAATACTAAAAGAATAAGAATTCACATTAACTTGGTGATTCCTAATCTAACCATCTTAAATTCTTACTACTAATATCTACATTCTAATCGATTCAAAACTTGAAATCACATACTTACATTACTAAAACAAAAAAAAGAATAACAAAATAAATAAACCCCCATGAGTGAGCCTAATCCTTCATTGGACGTTTCCCTCTTGGATCTAACTCAGCAGTACCTGAACTTGTACCAGTGACAGTTCTAGAAAGAGTCGTACCGTTCTTACTCGAATCCGAAGACTGAGAATAAGAAACACCACCAGAGGTACTGCCAATTGTGGAAGACAAACCAGAGTGTCCAGGAGGTCTTC…	1.23219	0	0	0.776194	0	0	0.08	0	0	0.06	0	0	0.334731	0.198557	0.96119	0.975157	UP	[GO:0005524:ATP binding][GO:0004672:protein kinase activity]	[ko04064:NF-kappa B signaling pathway]	Kaladp0839s0004.1.p:Kalanchoe laxiflora|ERF|ERF family protein	XP_004504576.1:PREDICTED: putative receptorlike protein kinase At4g00960 isoform X2 [Cicer arietinum]	gi|1535887042|ref|XM_004504519.3|:PREDICTED: Cicer arietinum putative receptor-like protein kinase At4g00960 (LOC101510942), transcript variant X2, mRNA	V7CNH4|V7CNH4_PHAVU:Uncharacterized protein;OS=Phaseolus vulgaris;|GO:0005524,GO:0004672,
TRINITY_DN33235_c3_g2_i1	en=574 path=[9811:0-118 1202:119-136 4842:137-160 4866:161-167 4873:168-199 4905:200-244 16512:245-268 4974:269-291 4997:292-367 5073:368-380 5086:381-409 5115:410-534 5240:535-540 16007:541-573] [-1, 9811, 1202, 4842, 4866, 4873, 4905, 16512, 4974, 4997, 5073, 5086, 5115, 5240, 16007, -2]	AATCTTTATATTTATTAGCAGAGCCAGTCACAATTAAATCTTCATCTGATGAGATATCCATACACAGAACGGGAAGCTTGTGGCCATTAATTAAACTCTCCCCAACAACAGTTACTCGCAACAAGCAATGAGATCGGGTGCTCTGCTCATTAACATTATTACTTCCAATTGCTCCAGCATTACTCCCAGTCTGCAGTACGTTCCACACGTCACATATGTTGTCAACCTTGGCTTCTACGACACCAGGGACATGATGATATCCTTCAGAACTTTGTTTTATCTCCAATCTTTTGATGCTCAGGTTCTTACGACGGTATCAAACCAATGATCCACCAGAATTCCGAAAATGGCCAACGACTCATAACCGACCATGACATCCAACTGAACCTTCGTCCACAA…	14.7863	17.9749	4.76782	0	0	17.9833	3.93	4.42	1.28	0	0	5.43	9.25205	1.05437	0.603191	0.915571	UP	[GO:0005524:ATP binding][GO:0003777:microtubule motor activity][GO:0007018:microtubule-based movement]	-	-	GAU23303.1:hypothetical protein TSUD_237570 [Trifolium subterraneum]	gi|1379639580|ref|XM_024784292.1|:PREDICTED: Medicago truncatula kinesin-like protein KIN-14R (LOC25494718), transcript variant X2, mRNA	V7CN53|V7CN53_PHAVU:Uncharacterized protein;OS=Phaseolus vulgaris;|GO:0005524,GO:0003777,|GO:0007018,
TRINITY_DN23420_c0_g1_i1	en=2070 path=[1:0-42 21:43-68 4491:69-85 63:86-146 124:147-181 159:182-565 543:566-600 578:601-702 4550:703-726 704:727-1302 1280:1303-1335 1313:1336-1452 4552:1453-1476 1454:1477-1479 4553:1480-1503 1481:1504-1923 4551:1924-1947 1925:1948-2069] [-1, 1, 21, 4491, 63, 124, 159, 543, 578, 4550, 704, 1280, 1313, 4552, 1454, 4553, 1481, 4551, 1925, -2]	AGGGTTTTCAACACTCCTTCGTTTTCCCCTCTTTCACACTTTCCATCAAGATCCACTTGGACTTTTTTTTCATTCCCTTTTCCTACATAAGTCTTACTCTCTCCAAAGCTTCAATTTTTCACAACAACCCTTTTATTTGGGGTTTTTCTTACCGTATAATCCATTTCTATCATCCCCTTTCGCGTGTTTGAATTGAACTCGTTGAAATTTCTTTCTTCTCGGCCAATTGGGTCAGCTTCGTGTTGGAGTTTGGATTTTCGATCTGATCCAGTTGCGTTCGTGTGCTGAATTGTCTGGAGCTGGGTCTTCAATCCGTGAGTTCTTTTGTGTTTTGGGTTAAGTTTTAAGGAAATAAGGGTATGTTTTCTGTCTCTTATTTCGGTTCTAGGGTTTATATTT…	309.28	378.471	282.255	373.349	238.287	304.003	17.7	20.05	16.28	22.84	13.72	18.88	314.274	0.0816344	0.808434	0.925535	UP	-	-	-	XP_004512528.1:PREDICTED: protein HAIKU1like [Cicer arietinum]	gi|1535901755|ref|XM_004512471.3|:PREDICTED: Cicer arietinum protein HAIKU1-like (LOC101500298), mRNA	V7CN18|V7CN18_PHAVU:Uncharacterized protein;OS=Phaseolus vulgaris;
TRINITY_DN26017_c2_g10_i1	en=1402 path=[21345:0-457 25785:458-481 21804:482-511 7379:512-1066 25787:1067-1090 7958:1091-1120 25781:1121-1144 8012:1145-1314 8182:1315-1323 8191:1324-1401] [-1, 21345, 25785, 21804, 7379, 25787, 7958, 25781, 8012, 8182, 8191, -2]	CAGTACCTATAACCTACTACTCAGAGAAATCCTCACAAAAATCTCTCATACTCTATCTCTCTACGAGACATCACAAGAAGAAAGATCAAGAGATCCAAAACAGTGAAATCTCTTCCTCTTCCTTTCCAAAAACTTCACCGCCGTCCAACCTCCACCCTCAAAACCACGCGCACCCTCCTTCAACCATCCACCTGTGAACATCACCGTTTCGTTTCCTCTTCATCCACCCTTAACTCTCTTCATCTTCACCGCTAAACCCTCCGTCCAACTCACTGACACACACCCTTCGCTCTTCATCTTCCTCTTCAAAAACCATTTGCCACCCTAACCTTCGCATCTTCACCGCCATCTTCATCACTAAACCCTCCACGATTTCCACCACTGCGAATTCTAACCCAC…	64.0739	18.9735	42.9103	23.2858	36.2103	11.9889	5.64	1.55	3.81	2.2	3.21	1.15	32.9071	0.821775	0.268386	0.66762	UP	-	-	-	GAU25802.1:hypothetical protein TSUD_222600 [Trifolium subterraneum]	gi|1682380118|gb|CP039338.1|:Cicer arietinum chromosome Ca8	V7CMW5|V7CMW5_PHAVU:Uncharacterized protein;OS=Phaseolus vulgaris;
TRINITY_DN31777_c0_g1_i6	en=1474 path=[5149:0-158 6500:159-169 5299:170-226 5356:227-287 5417:288-323 5896:324-356 14:357-378 36:379-392 2:393-404 14:405-426 36:427-440 49:441-470 7962:471-494 103:495-513 7964:514-537 146:538-607 6339:608-635 244:636-652 7970:653-676 285:677-879 488:880-974 7593:975-996 606:997-1080 7963:1081-1104 714:1105-1116 726:1117-1119 729:1120-1143 753:1144-1181 7969:1182-1205 815:1206-1219 7961:1…	ATTTAGAAAAAGTCTCATTAAACTGTCAATAGATGGTCCAACCTACCAACCCAACAAAGGGATTGCAAATTATAAATCAGATACTATTACAAGCTATGAGAACAAAATTTCCATTCTATTATGCCTCTAACCTACAAGTTTTCAGTTTTCTTCTTCTTCAGCATCATCTGAGCTTTGAAGGTGGCTTAGCTTAACTCTTGCCTTTTTTGGTTTCGATGAGTCTTCTGTTGCATCATTTTCATTAACCTTCCTCTTTCCTCTTTCTCCCTCTTCTTCATCAACAGCAACTGTAGGAGGTTCATCACCTTTGAATCCCAAGGAGGATGCTTTTGAGTCAGATTCTTCAGCTGCCTTTCGATTGGATTCTTCCTTTTCTTTTGGATCAGATTCTTCAGCTGC…	71.4671	85.88	13.3499	0	4.6723	0	6	6.69	1.19	0	0.49	0.07	29.2282	5.29393	0.00128469	0.00975012	UP	-	-	-	XP_004512391.1:PREDICTED: ankyrin3 [Cicer arietinum]	gi|374253478|emb|CU914135.3|:Medicago truncatula chromosome 5 clone mth4-3n15, COMPLETE SEQUENCE	V7CMN1|V7CMN1_PHAVU:Uncharacterized protein;OS=Phaseolus vulgaris;
TRINITY_DN20560_c0_g1_i1	en=824 path=[1:0-81 60:82-123 102:124-210 189:211-215 1611:216-232 189:233-237 194:238-294 2059:295-318 275:319-321 1857:322-345 306:346-369 1881:370-392 351:393-426 2061:427-450 409:451-454 2060:455-478 437:479-488 447:489-512 471:513-823] [-1, 1, 60, 102, 189, 1611, 189, 194, 2059, 275, 1857, 306, 1881, 351, 2061, 409, 2060, 437, 447, 471, -2]	CTGAATGAACTCACGTGCTAGTTCTTTCCGTTCTATTCCCACAGAAACTCCCCAAAATAGGCCATTTTCTCTTTTTCCATTCGTCTCTTTCCTCAACCATCCTCATAAATCACCAAGACTCGTTTATTTGACTGCTCAAACTCGTTCTCTCCCTAACCTCTTCTCTCAGAAACCCTAAACTCGTTCCTTCGCTCATTCATTCACTCGTTCTCGCTCATTCATTCACTCGTTCTCGCTCCATAAACATCTCTCAATCTTGCTCGTCGTATCTCTCCGATCGCCGCCGTGCATCACTCTCTGATCTGCGCACTAACATTTCTGTGCTTTACAAGAATCTCAACTCTCTTTAACATAAATAAACAAGCTCAATATGGACAGTATGGTTGATTCTCTAAGTAG…	0	0	0	41.1383	40.8827	30.8285	0	0	0	7.32	6.77	5.53	18.8082	-7.59822	9.58762e-09	2.13507e-07	DOWN	[GO:0016592:mediator complex][GO:0009631:cold acclimation][GO:0010150:leaf senescence][GO:0006355:regulation of transcription, DNA-templated][GO:0048364:root development]	-	-	XP_007158136.1:hypothetical protein PHAVU_002G127500g [Phaseolus vulgaris] >XP_007158137.1 hypothetical protein PHAVU_002G127500g [Phaseolus vulgaris] >ESW30130.1 hypothetical protein PHAVU_002G127500g [Phaseolus vulgaris] >ESW30131.1 hypothetical protein PHAVU_002G127500g [Phaseolus vulgaris]	gi|78272083|emb|CR940310.6|:M.truncatula DNA sequence from clone MTH2-5D8 on chromosome 3, complete sequence	V7CMK8|V7CMK8_PHAVU:Uncharacterized protein;OS=Phaseolus vulgaris;|GO:0016592,|GO:0009631,GO:0010150,GO:0006355,GO:0048364,
TRINITY_DN20560_c0_g1_i2	en=804 path=[1:0-81 1927:82-123 102:124-210 189:211-215 194:216-272 2059:273-296 275:297-299 278:300-327 306:328-351 330:352-372 351:373-406 2061:407-430 409:431-434 2060:435-458 437:459-468 1785:469-477 1794:478-492 471:493-803] [-1, 1, 1927, 102, 189, 194, 2059, 275, 278, 306, 330, 351, 2061, 409, 2060, 437, 1785, 1794, 471, -2]	CTGAATGAACTCACGTGCTAGTTCTTTCCGTTCTATTCCCACAGAAACTCCCCAAAATAGGCCATTTTCTCTTTTTCCATTCATCTCTTTCCTCAACCATACTCATAAATCACCAAGACTCGTTTATTTGACTGCTCAAACTCGTTCTCTCCCTAACCTCTTCTCTCAGAAACCCTAAACTCGTTCCTTCGCTCATTCATTCACTCGTTCTCGCTCCATAAACATCTCTCAATCTTGCTCGTCGTATCTCTCCGATCGCCGCCGTGCATCACTCTCTGATCTGCGCACTAACATTTCTGTATCTACTTTACAAGAATCTCAACTCTCTTTAACATAAATAAACAAGCTCAATGGACAGTATGGTTGATTCTCTAAGTAGTGCCTATGAAGATTTTGTTG…	39.4301	25.9637	29.5605	0	0	0	6.72	4.09	5.08	0	0	0	15.8257	7.54588	2.50298e-08	5.13912e-07	UP	[GO:0016592:mediator complex][GO:0009631:cold acclimation][GO:0010150:leaf senescence][GO:0006355:regulation of transcription, DNA-templated][GO:0048364:root development]	-	-	XP_007158136.1:hypothetical protein PHAVU_002G127500g [Phaseolus vulgaris] >XP_007158137.1 hypothetical protein PHAVU_002G127500g [Phaseolus vulgaris] >ESW30130.1 hypothetical protein PHAVU_002G127500g [Phaseolus vulgaris] >ESW30131.1 hypothetical protein PHAVU_002G127500g [Phaseolus vulgaris]	gi|78272083|emb|CR940310.6|:M.truncatula DNA sequence from clone MTH2-5D8 on chromosome 3, complete sequence	V7CMK8|V7CMK8_PHAVU:Uncharacterized protein;OS=Phaseolus vulgaris;|GO:0016592,|GO:0009631,GO:0010150,GO:0006355,GO:0048364,
TRINITY_DN27899_c0_g1_i5	en=1246 path=[5007:0-270 4245:271-518 5773:519-542 4517:543-600 5775:601-624 4599:625-688 913:689-918 1143:919-955 1180:956-968 5774:969-992 1217:993-1105 1330:1106-1245] [-1, 5007, 4245, 5773, 4517, 5775, 4599, 913, 1143, 1180, 5774, 1217, 1330, -2]	GTGGTGCATAATGCATTAAGATTTGCTCCAAAGCTTGTGTCCTTGTATAACTTGGTTTATCAGATAAGATCGTTACCTCTCTCTTTGATATTTACAATAAAGCATATATGGGCACTGTCCTCTGTAAAACATGTACATATTTTTTCTTCTATCTTTTTCATACTCACTAATCACGAGTTTAAAAAATGCATGCTAGCGCAACATTTGTTGATCAGGTGGTAATGTAGGTTAACGGATAGCATTTTATTTATTTGATTAAAGTAATTACCGACTAGATTTCTAGGCTTTAATTGATTGTAATGTTGTGAAGTGTATCTGTAAGAAGCACCCATTTTTATTGAATTATATGTCTGTGTTCATGTTATATCACATTAACTTTTATGTATCAATGGATTTTAT…	18.4829	12.9819	3.81425	20.9572	14.0169	7.70713	1.88	1.22	0.44	2.28	1.43	0.86	12.9934	-0.290539	0.730544	0.925535	DOWN	-	[ko00053:Ascorbate and aldarate metabolism]	-	GAU45328.1:hypothetical protein TSUD_84450 [Trifolium subterraneum]	gi|24462349|gb|AC124214.8|:Medicago truncatula clone mth2-36a23, complete sequence	V7CLX3|V7CLX3_PHAVU:Uncharacterized protein;OS=Phaseolus vulgaris;
TRINITY_DN23042_c0_g1_i4	en=581 path=[4206:0-133 1836:134-307 2010:308-309 2012:310-336 2039:337-352 2055:353-372 2075:373-378 2081:379-402 2105:403-417 2120:418-550 2253:551-572 2275:573-580] [-1, 4206, 1836, 2010, 2012, 2039, 2055, 2075, 2081, 2105, 2120, 2253, 2275, -2]	AATCTGTTATAATCCTCTTGTCCTGTTCCACAAATAAAAACAATAATCCAAAAAGAACCTCCAAACCATAGAGTAGAACCCCAGAAATACAAATCAAATTACAAAACATTACCAGCAGTATCCCACAAACCCAGATTAACAATGCTCCCATTAACAACCACATTCGCACTGAAATTGTCAAAAACTGTCGGCACATAATCCGTGGGGAAAGTATTGCTGGTGTATGAAATAAGCAAACAAGTTTTGCCGACAGCTCCATCACCAACAGTAACACATTTGATAAACCTAGAAGCGCTCATCTTTTAAACTATTTCTCGAAAAGGAAAACTCAAAAAAAGCCTCAGATCTTCACCTGAGGACCCTCTCCTCCAGTTGGTTCAGTTTCAAGTAGACATCTTG…	1.23219	0	0	0.776194	0	1.71269	0.32	0	0.05	0.22	0	0.49	0.62018	-1.1702	0.658608	0.925535	DOWN	[GO:0005622:intracellular][GO:0005525:GTP binding][GO:0007264:small GTPase mediated signal transduction]	[ko04010:MAPK signaling pathway][ko04014:Ras signaling pathway][ko04015:Rap1 signaling pathway][ko04024:cAMP signaling pathway][ko04071:Sphingolipid signaling pathway][ko04145:Phagosome][ko04151:PI3K-Akt signaling pathway][ko04310:Wnt signaling pathway][ko04370:VEGF signaling pathway][ko04510:Focal adhesion][ko04520:Adherens junction][ko04530:Tight junction][ko04810:Regulation of actin cytoskelet…	Itr_sc000455.1_g00007.1:Ipomoea trifida|bZIP|bZIP family protein	GAU22634.1:hypothetical protein TSUD_234560 [Trifolium subterraneum]	gi|1379639270|ref|XM_024784198.1|:PREDICTED: Medicago truncatula rac-like GTP-binding protein RHO1 (LOC11421840), transcript variant X3, mRNA	V7CLU9|V7CLU9_PHAVU:Uncharacterized protein;OS=Phaseolus vulgaris;|GO:0005622,|GO:0005525,|GO:0007264,
TRINITY_DN45762_c0_g1_i1	en=374 path=[352:0-373] [-1, 352, -2]	CGATCTGTTTATGAGAGCGATGAAAACAGCACTGATAGTGATTCATATGCTGCTCCAAAGGCACAAACCAACAAGAACAACATCATGAATGGAACAAAGAGTGGTAACAAGAAGTCAAGTTGCAAAGGGAAGAAGAAAATGAAGTCAAAGAAAAACAAAGAACATGACTGTCCACTTTGTGAGAGGACTTTCAAGTCAGGACAAGCTTTAGGAGGTCACAAAAGATCACATTTTGTTGGAGGCTATGATGAGAGCACTTTTGTCATTAGGCCAAGTGGTTCTGCTGCTCAACCTCAACCTCAAGCTCAACCTCAACCTCCTGCCCCGGTTCCGGTTCCGGTTCCGGCTCCGGCTCCGGCTGCTGTTAATCCTTG	0	2.99581	1.90713	1.55239	0	0.856347	0	1.43	1	0.89	0	0.48	1.21861	0.978998	0.597347	0.915571	UP	[GO:0046872:metal ion binding][GO:0003676:nucleic acid binding]	-	Vradi0100s00030.1:Vigna radiata|C2H2|C2H2 family protein	XP_014492898.1:PREDICTED: dentin sialophosphoproteinlike [Vigna radiata var. radiata]	gi|1682377790|gb|CP039332.1|:Cicer arietinum chromosome Ca2	V7CL06|V7CL06_PHAVU:Uncharacterized protein;OS=Phaseolus vulgaris;|GO:0046872,GO:0003676,
TRINITY_DN15809_c0_g1_i1	en=749 path=[727:0-135 1575:136-159 864:160-509 1573:510-533 1238:534-542 1574:543-566 1271:567-748] [-1, 727, 1575, 864, 1573, 1238, 1574, 1271, -2]	ACAATCTAGCTGGCTAATTATTATCGCATTTCATATATACTACAAAGAACACATGGATACCATTTCAAGTTTGTTAGAAACAGAATCAAGAAGCTAATAATATAACTTCAAAAAGTAAACCCCTACATCTCATACACGCACTTCATCTTCTCATGTCTAGATTCACACATACTTTGGCAAAATCAAGGTGAAACCTTCCAAAATCACGGTAACACATGATGATTCTGCCAAAACTGCGACTATAATAGGAGCGATATGCTAAGAAATAAGGTCATGCAAGGAGGGTTGGTAGGAAATAAGAAAGAAAAGCAACAAAAGGACAAAGGCAACACCCCAAGGAGAACCACCAGCTCTATGGATAGCACTTGGTTCAGATCCTGGCATGGGAAAGTTCAACTG…	1.23219	0	0	0	2.33615	0	0.23	0	0	0	0.44	0	0.594724	-1.0034	0.802621	0.925535	DOWN	[GO:0016021:integral component of membrane]	-	-	XP_004504560.1:PREDICTED: uncharacterized protein LOC101506213 [Cicer arietinum]	gi|1682380114|gb|CP039336.1|:Cicer arietinum chromosome Ca6	V7CKX4|V7CKX4_PHAVU:Uncharacterized protein;OS=Phaseolus vulgaris;|GO:0016021,
TRINITY_DN30653_c0_g1_i3	en=1651 path=[1:0-69 48:70-103 82:104-178 4812:179-202 181:203-204 183:205-207 4810:208-231 210:232-280 259:281-324 303:325-429 4809:430-453 432:454-529 508:530-555 534:556-648 627:649-752 3961:753-774 846:775-802 4811:803-826 898:827-948 1020:949-966 1038:967-1205 4807:1206-1229 1301:1230-1281 4808:1282-1305 1377:1306-1399 1471:1400-1403 1475:1404-1413 1485:1414-1460 1532:1461-1503 4814:1504-152…	ATCTAAAACAAACAAACGGGTGAAGAACATAATTCCATTTTTCCTTTGTTGAATTGAATTGCACTGTTTCAAAGGAAGAAACAGCAACACGAATAGAAGACAAGGTTCAACCAAACTGCGACTGCGTAAGGAATAAGCACAACTCTTGAAATTCAAACACCAAATCAAAAATGTCAGAGATTGATTTTGAACCCCAAATCCAACAACATCCACGCATCTTCTTCCCTAACCTCCTCTCCTCTCACGAATGCACAGAGATGGAATTCATTCACAAGTGTAGCAGTACAGTTGGTTACAGACCAAATGTCTTCTCCACCACTCTTTCACATCTCATTGCCACCAACTCTTCGCAATTCATCATTCCTTTTATTCCAATCCGAGAAAGGTTGAAAGATAAAT…	4.92876	0	0	45.7955	21.0254	36.8229	0.39	0	0	3.65	1.57	2.98	18.0954	-4.48881	0.00125429	0.0095405	DOWN	[GO:0005506:iron ion binding][GO:0031418:L-ascorbic acid binding][GO:0016705:oxidoreductase activity, acting on paired donors, with incorporation or reduction of molecular oxygen]	-	-	XP_004504586.1:PREDICTED: uncharacterized protein LOC101514379 [Cicer arietinum]	gi|1535888552|ref|XM_004504529.3|:PREDICTED: Cicer arietinum uncharacterized LOC101514379 (LOC101514379), mRNA	V7CKR9|V7CKR9_PHAVU:Uncharacterized protein;OS=Phaseolus vulgaris;|GO:0005506,GO:0031418,GO:0016705,
TRINITY_DN30653_c0_g1_i2	en=1744 path=[1:0-69 48:70-103 82:104-178 4812:179-202 181:203-204 183:205-207 4810:208-231 210:232-280 259:281-324 303:325-429 4809:430-453 432:454-529 508:530-555 534:556-648 627:649-752 731:753-753 4813:754-777 756:778-822 801:823-867 846:868-895 4811:896-919 898:920-1041 1020:1042-1059 1038:1060-1298 4807:1299-1322 1301:1323-1374 4808:1375-1398 1377:1399-1492 1471:1493-1496 1475:1497-1506 148…	ATCTAAAACAAACAAACGGGTGAAGAACATAATTCCATTTTTCCTTTGTTGAATTGAATTGCACTGTTTCAAAGGAAGAAACAGCAACACGAATAGAAGACAAGGTTCAACCAAACTGCGACTGCGTAAGGAATAAGCACAACTCTTGAAATTCAAACACCAAATCAAAAATGTCAGAGATTGATTTTGAACCCCAAATCCAACAACATCCACGCATCTTCTTCCCTAACCTCCTCTCCTCTCACGAATGCACAGAGATGGAATTCATTCACAAGTGTAGCAGTACAGTTGGTTACAGACCAAATGTCTTCTCCACCACTCTTTCACATCTCATTGCCACCAACTCTTCGCAATTCATCATTCCTTTTATTCCAATCCGAGAAAGGTTGAAAGATAAAT…	33.2692	20.9707	19.0713	56.6622	94.6141	32.5412	2.35	1.34	1.34	4.2	6.63	2.47	42.8548	-1.32728	0.0332274	0.152772	DOWN	[GO:0005506:iron ion binding][GO:0031418:L-ascorbic acid binding][GO:0016705:oxidoreductase activity, acting on paired donors, with incorporation or reduction of molecular oxygen]	-	-	XP_004504586.1:PREDICTED: uncharacterized protein LOC101514379 [Cicer arietinum]	gi|1535888552|ref|XM_004504529.3|:PREDICTED: Cicer arietinum uncharacterized LOC101514379 (LOC101514379), mRNA	V7CKR9|V7CKR9_PHAVU:Uncharacterized protein;OS=Phaseolus vulgaris;|GO:0005506,GO:0031418,GO:0016705,
TRINITY_DN30653_c0_g1_i4	en=1833 path=[1:0-69 48:70-103 82:104-178 4812:179-202 181:203-204 183:205-207 4810:208-231 210:232-280 259:281-324 303:325-429 4809:430-453 432:454-529 508:530-555 534:556-648 627:649-752 731:753-753 4813:754-777 756:778-822 801:823-867 846:868-895 4811:896-919 898:920-1041 4247:1042-1148 1038:1149-1387 4807:1388-1411 1301:1412-1463 4808:1464-1487 1377:1488-1581 1471:1582-1585 1475:1586-1595 148…	ATCTAAAACAAACAAACGGGTGAAGAACATAATTCCATTTTTCCTTTGTTGAATTGAATTGCACTGTTTCAAAGGAAGAAACAGCAACACGAATAGAAGACAAGGTTCAACCAAACTGCGACTGCGTAAGGAATAAGCACAACTCTTGAAATTCAAACACCAAATCAAAAATGTCAGAGATTGATTTTGAACCCCAAATCCAACAACATCCACGCATCTTCTTCCCTAACCTCCTCTCCTCTCACGAATGCACAGAGATGGAATTCATTCACAAGTGTAGCAGTACAGTTGGTTACAGACCAAATGTCTTCTCCACCACTCTTTCACATCTCATTGCCACCAACTCTTCGCAATTCATCATTCCTTTTATTCCAATCCGAGAAAGGTTGAAAGATAAAT…	0	0	6.67494	14.7477	0	39.392	0	0	0.49	1.08	0	2.84	10.1358	-3.00788	0.245227	0.630635	DOWN	[GO:0005506:iron ion binding][GO:0031418:L-ascorbic acid binding][GO:0016705:oxidoreductase activity, acting on paired donors, with incorporation or reduction of molecular oxygen]	-	-	XP_004504586.1:PREDICTED: uncharacterized protein LOC101514379 [Cicer arietinum]	gi|1535888552|ref|XM_004504529.3|:PREDICTED: Cicer arietinum uncharacterized LOC101514379 (LOC101514379), mRNA	V7CKR9|V7CKR9_PHAVU:Uncharacterized protein;OS=Phaseolus vulgaris;|GO:0005506,GO:0031418,GO:0016705,
TRINITY_DN19651_c0_g1_i1	en=1026 path=[1004:0-66 1048:67-87 1069:88-88 2347:89-112 1094:113-317 1299:318-338 1320:339-610 1592:611-646 1628:647-802 2348:803-826 1808:827-861 1843:862-884 1866:885-1025] [-1, 1004, 1048, 1069, 2347, 1094, 1299, 1320, 1592, 1628, 2348, 1808, 1843, 1866, -2]	TTTTGCTCCCTGCAAAATATTTTAGGGTCACACACATACACAAAAATACCTTGATCGACAAGACAAAACCAAAAGAGGAGGGATTGTTTATTTGTGAAAGTTCAAATCAAAGTAAAGTCCATGGAAATGAAAATGGAACTAGACAGTGAAAAGAGAGAAGAAAACACACAAGAGAAGGATCTATTCAAAGCAGCTGAAGAAGGAGATTCCTCAATCTTCGAATCTTTGTCCCCTCAATCACTCTCCAAATCACTCTCTCTAAGAAACGAAGACGCTCGCTCTCTTCTCCATGTCGCCGCTTCTTCTGGTCACTCCAAGGTGGTGAAGATATTATTGTCTTGTGATGAATCGGCTGAGGTGATAAATAGTGGTGATGAAGAAGGATGGGCACCGCTTCAT…	268.618	340.524	328.979	305.821	357.431	276.6	34.06	39.9	42.03	41.57	45.51	38	312.995	-0.000260478	0.999223	0.999427	DOWN	-	-	-	GAU39764.1:hypothetical protein TSUD_220070 [Trifolium subterraneum]	gi|1535863178|ref|XM_004490084.3|:PREDICTED: Cicer arietinum 26S proteasome non-ATPase regulatory subunit 10 (LOC101495937), mRNA	V7CKI0|V7CKI0_PHAVU:Uncharacterized protein;OS=Phaseolus vulgaris;
TRINITY_DN19651_c0_g1_i2	en=1047 path=[1004:0-66 1048:67-87 1069:88-88 2347:89-112 1094:113-317 2305:318-359 1320:360-631 1592:632-667 1628:668-823 2348:824-847 1808:848-882 1843:883-905 1866:906-1046] [-1, 1004, 1048, 1069, 2347, 1094, 2305, 1320, 1592, 1628, 2348, 1808, 1843, 1866, -2]	TTTTGCTCCCTGCAAAATATTTTAGGGTCACACACATACACAAAAATACCTTGATCGACAAGACAAAACCAAAAGAGGAGGGATTGTTTATTTGTGAAAGTTCAAATCAAAGTAAAGTCCATGGAAATGAAAATGGAACTAGACAGTGAAAAGAGAGAAGAAAACACACAAGAGAAGGATCTATTCAAAGCAGCTGAAGAAGGAGATTCCTCAATCTTCGAATCTTTGTCCCCTCAATCACTCTCCAAATCACTCTCTCTAAGAAACGAAGACGCTCGCTCTCTTCTCCATGTCGCCGCTTCTTCTGGTCACTCCAAGTTGTGGATGAGAATTTTTCAGGTGGTGAAGATATTATTGTCTTGTGATGAATCGGCTGAGGTGATAAATAGTGGTGATGAA…	24.6438	40.9428	29.5605	0	4.6723	0	3.12	4.75	3.75	0	0.62	0	16.6366	4.48454	0.0015373	0.0114016	UP	-	-	-	GAU39764.1:hypothetical protein TSUD_220070 [Trifolium subterraneum]	gi|1535863178|ref|XM_004490084.3|:PREDICTED: Cicer arietinum 26S proteasome non-ATPase regulatory subunit 10 (LOC101495937), mRNA	V7CKI0|V7CKI0_PHAVU:Uncharacterized protein;OS=Phaseolus vulgaris;
TRINITY_DN32110_c0_g1_i6	en=1784 path=[17:0-31 26:32-32 27:33-40 2:41-54 16:55-55 17:56-64 26:65-65 27:66-73 2:74-87 16:88-88 17:89-97 26:98-98 7906:99-122 50:123-147 75:148-174 102:175-279 12367:280-303 231:304-549 12377:550-573 501:574-884 812:885-899 827:900-975 903:976-996 924:997-1254 12371:1255-1278 1206:1279-1425 12374:1426-1449 1377:1450-1490 11233:1491-1783] [-1, 17, 26, 27, 2, 16, 17, 26, 27, 2, 16, 17, 26, 790…	CCCAACCCCAACCCCAACCCGTTCAACCTAATCCCCAACCCCAACCCCAACCCGTTCAACCTAATCCCCAACCCCAACCCCAACCCGTTCAACCTAATCTCCAACCCGATATCAAATTCCTCGCAAGGCTCGAAGTTTGTTCTCCCGATTCCTTCACAATTACCCCTCTCCCTCTCCCCAATTTCCGTTTTCCAACCTTCGGTACTTGCTTCCAAATCCTCAACAACATTCTCTCCCAAGTGGATGTGGATCCGTCGCATTTTACTCAGACGAGTGATGGTGGGAAAGCCTGCGTGCTCAAATTGGCGGACTACCGTACTGTTTTGAAGCAGTTAAAGGCGGGGGTTGAGGTGGAGGAGATTCCTTGGACCACTTTTAATGTTGTTGAGAAGCTTTCTC…	2.46438	0	0	34.9287	33.8742	46.2428	0.23	0	0	2.53	2.3	3.41	19.585	-5.74208	1.42678e-06	2.05433e-05	DOWN	[GO:0005524:ATP binding][GO:0004519:endonuclease activity][GO:0003676:nucleic acid binding]	-	462921062:Eragrostis tef|GeBP|GeBP family protein	XP_004499416.1:PREDICTED: DNA annealing helicase and endonuclease ZRANB3 [Cicer arietinum]	gi|1535880415|ref|XM_004499359.3|:PREDICTED: Cicer arietinum DNA annealing helicase and endonuclease ZRANB3 (LOC101489091), mRNA	V7CJZ0|V7CJZ0_PHAVU:Uncharacterized protein;OS=Phaseolus vulgaris;|GO:0005524,GO:0004519,GO:0003676,
TRINITY_DN32110_c0_g1_i1	en=4823 path=[11211:0-44 7697:45-90 7743:91-144 7797:145-161 12369:162-185 7838:186-215 7868:216-253 26:254-254 27:255-262 34:263-278 50:279-303 8218:304-330 102:331-435 12367:436-459 231:460-705 12377:706-729 501:730-1040 812:1041-1055 827:1056-1131 903:1132-1152 924:1153-1410 12371:1411-1434 1206:1435-1581 12374:1582-1605 1377:1606-1646 1418:1647-1665 1437:1666-1770 1542:1771-1859 9169:1860-213…	TACATAATTTTCAAACACAAACACTGCACCTCGCATTCGAAAAACACCAGTTGAGTCCATCAGCATCAATGGAACTCACAGAAGAACAACTGAAACAAATCGAAGCGAATCGCATTGCCGCATTAGCAAAACGAAAAGCTTTCTTAGAATCCACTTCTCAACAACCTCAACGAAACCCTTGGCACCTTTTCAAATGCCAAAAAATCTCTCAACCCCAACCCCTTCAACCCAAACCCCAACCCGTTCAACCTAATCCCCAACCCGATATCAAATTCCTCGCAAGGCTCGAAGTTTGTTCTCCCGAATCATTCACAATTACCCCTCTCCCTCTCCCCAATTTCCGTTTTCCAACCTTCGGTACTTGCTTCCAAATCCTCAACAACATTCTCTCCCAAGTGG…	54.2164	128.82	74.3779	79.1718	85.2695	75.3586	1.28	2.81	1.77	1.99	2.02	1.92	82.869	0.105654	0.826949	0.925535	UP	[GO:0005524:ATP binding][GO:0004519:endonuclease activity][GO:0003676:nucleic acid binding]	-	462921062:Eragrostis tef|GeBP|GeBP family protein	XP_004499416.1:PREDICTED: DNA annealing helicase and endonuclease ZRANB3 [Cicer arietinum]	gi|1535880415|ref|XM_004499359.3|:PREDICTED: Cicer arietinum DNA annealing helicase and endonuclease ZRANB3 (LOC101489091), mRNA	V7CJZ0|V7CJZ0_PHAVU:Uncharacterized protein;OS=Phaseolus vulgaris;|GO:0005524,GO:0004519,GO:0003676,
TRINITY_DN25911_c0_g1_i2	en=1945 path=[1:0-46 4823:47-70 49:71-171 4826:172-195 174:196-348 4825:349-372 351:373-720 699:721-861 840:862-866 845:867-882 861:883-892 4824:893-916 895:917-1145 4830:1146-1169 1148:1170-1207 4828:1208-1231 1210:1232-1232 4827:1233-1256 1235:1257-1298 1277:1299-1709 4829:1710-1733 1712:1734-1778 1757:1779-1797 1776:1798-1944] [-1, 1, 4823, 49, 4826, 174, 4825, 351, 699, 840, 845, 861, 4824, 8…	GTCCCCTTGTACAAACTCCTAGAAAATTTTAAATGTGGCACGATTTCATCACTAATCTAAGCATTTATAAGGGCTCCAACCCACATGGCCAAACCTTCAATTCATCTGCCAGCCAACGCCTGAAACCTCAAGTTGTCAGTAACAAAACCCAATTTTTATATACTATCCTTCCAAAACATTGAACATAGGAAAAACTAATTAACCTCTCTTAGAATACTCATTTATGTATATTATTCTATAGTTTACCTTTGGTGGAAAATGTGTTTCCTTTGCCACAATCAAAATCTAGAAACACACAATTTTGTCTTTGTGGATGGAAGAAGAAGAAGACAAGATCAATGCGAACAAACTCAAACGGATTCTTCAATAGAAACAAAGAACAGAAAATTCTCAAACATG…	205.776	289.595	84.8671	79.1718	65.4122	43.6737	12.6	16.42	5.24	5.19	4.03	2.9	128.083	1.62338	0.0109874	0.0614683	UP	-	-	XP_009123613.1:Brassica rapa|G2-like|G2-like family protein	XP_004489793.1:PREDICTED: uncharacterized protein LOC101510432 [Cicer arietinum]	gi|1379642170|ref|XM_003613128.3|:PREDICTED: Medicago truncatula uncharacterized LOC11407395 (LOC11407395), mRNA	V7CJ81|V7CJ81_PHAVU:Uncharacterized protein;OS=Phaseolus vulgaris;
TRINITY_DN30914_c0_g2_i4	en=2138 path=[1:0-306 285:307-489 468:490-511 490:512-533 6144:534-557 536:558-574 553:575-617 6137:618-641 620:642-658 6146:659-682 661:683-685 6136:686-709 688:710-742 721:743-842 6143:843-866 845:867-872 6141:873-896 875:897-1037 6145:1038-1061 1040:1062-1148 6135:1149-1172 1151:1173-1199 6147:1200-1223 1202:1224-1484 6139:1485-1508 1487:1509-1529 6142:1530-1553 1532:1554-1580 1559:1581-1616 1…	CCAATAACGTATGCAGAATACACATTTTCATTACATCAAATTGATGACAAACCTTTCATTATTTTGAGACTAAGGAAATAACAAACACAAAATTGTAAATAATCGCCCAATGTTCTATGGCTTTCACTTTTCCAATTCAAGAATACACGATACATGCAGTAAAGGGAAGTGTATTTTGATGACATCCCCCATCAAATTCTTCAGTACAACAAACAAATCCATCCAGTATTGGTGTCACATTTAGAAGTATTTGACCATACCACGACCTTCCACACTCAGTTTTGTAGCCTGAAGCTGCTTCTTTTTTGGTGCCCTCAACTGCTGCAATTTCTTATTCATCTTCATTCGATGCTGGTCTTGTGAACCTTGTTTTGCACGTGCTCTAATTTCATCAGGGTC…	9.85753	6.99023	10.4892	7.76194	8.17653	11.9889	0.54	0.36	0.58	0.46	0.45	0.72	9.21072	-0.0368967	0.952492	0.975157	DOWN	[GO:0005634:nucleus][GO:0003677:DNA binding][GO:0006351:transcription, DNA-templated]	-	-	XP_007158233.1:hypothetical protein PHAVU_002G135200g [Phaseolus vulgaris] >ESW30227.1 hypothetical protein PHAVU_002G135200g [Phaseolus vulgaris]	gi|1535902422|ref|XM_004512408.3|:PREDICTED: Cicer arietinum protein IWS1 homolog 1 (LOC101507994), mRNA	V7CJ79|V7CJ79_PHAVU:Uncharacterized protein;OS=Phaseolus vulgaris;|GO:0005634,|GO:0003677,|GO:0006351,
TRINITY_DN27374_c0_g1_i5	en=919 path=[2311:0-159 2448:160-179 2468:180-180 1523:181-223 1566:224-243 1586:244-260 1603:261-281 1624:282-288 1631:289-296 1639:297-303 1646:304-317 1660:318-569 4098:570-593 1936:594-655 1998:656-667 2010:668-692 2035:693-719 4097:720-743 2086:744-800 2143:801-822 2165:823-918] [-1, 2311, 2448, 2468, 1523, 1566, 1586, 1603, 1624, 1631, 1639, 1646, 1660, 4098, 1936, 1998, 2010, 2035, 4097, 2…	TTTTTTTTTTAATCAAGTAGAGGGTTTTCTATCGTTCATGATACAACTTATACAATTTACGAGAGTTAATGAAGTGAAAGTAACCACTTTGAATATGCAATAAAAGCAACTGCTTGCAAAAATTTAACACGTGCGCAACCACCGTCTTCAAACTGCCTCTCATATATCATCCAAGTATTCCACCAACACGTACAATGCCTTCCCATTCAATCGTTCACGACCCTTTAGTTCTGGCAATTCAATTACACATGCGCACTCCACCACCTCTGCTCCAACACGTTCAAGTAAATCCATTGCGGCACAGAGTGTTCCACCGGTGGCAATCAAATCATCCACAACAATAGCACGTTCACCAGCCTCAACAGCTCCAACATGCATTTCAAGACAATCGCTTCCATA…	0	0	1.90713	0	0	0.856347	0	0	0.3	0	0	0.13	0.460579	0.969511	0.810808	0.925535	UP	[GO:0005737:cytoplasm][GO:0016021:integral component of membrane][GO:0003999:adenine phosphoribosyltransferase activity][GO:0006168:adenine salvage][GO:0009116:nucleoside metabolic process]	[ko00230:Purine metabolism]	Oropetium_20150105_18128A:Oropetium thomaeum|bHLH|bHLH family protein	XP_007157336.1:hypothetical protein PHAVU_002G061600g [Phaseolus vulgaris] >ESW29330.1 hypothetical protein PHAVU_002G061600g [Phaseolus vulgaris]	gi|1535898625|ref|XM_004511610.3|:PREDICTED: Cicer arietinum adenine phosphoribosyltransferase 4-like (LOC101496925), mRNA	V7CJ62|V7CJ62_PHAVU:Uncharacterized protein;OS=Phaseolus vulgaris;|GO:0005737,GO:0016021,|GO:0003999,|GO:0006168,GO:0009116,
TRINITY_DN27374_c0_g1_i4	en=1153 path=[1131:0-76 4096:77-100 1209:101-414 1523:415-457 1566:458-477 1586:478-494 1603:495-515 1624:516-522 1631:523-530 1639:531-537 1646:538-551 1660:552-803 4098:804-827 1936:828-889 1998:890-901 2010:902-926 2035:927-953 4097:954-977 2086:978-1034 2143:1035-1056 2165:1057-1152] [-1, 1131, 4096, 1209, 1523, 1566, 1586, 1603, 1624, 1631, 1639, 1646, 1660, 4098, 1936, 1998, 2010, 2035, 409…	AATATTTTGACATTTTAAGCCCTACATCCAAATTCGCTTACAAGAAGAAAAAAAATAATAAACCGATTAAATTAGAGATCAAGGTCTGACTCACAGATTGGGCCAGATAGAGGTTTTGGGCCCAAACCCAACCAACATCCAGCCATAATTATGTGTATCTAACAAACCTACATGACATTAACATTAACAAAAGATAGATCCTAAGGCACCTCTGTCCTGGACCCAGTTATCATTCTTGTGATGATGTCAGAGAAAAGAGTGAGAAGCAAATTGATTAATTAATTAATTTGATTTGATTGTTCATACTACAAGCTAGCTAGGATGGGACTAAAGTGTGTCCACAAAATGACATATCCAAAATCCACAATTTTGATTTCTATGGGTCCATGCACCTCATAT…	0	1.99721	0	0	0	0	0	0.2	0	0	0	0	0.332868	1.98873	0.622926	0.915571	UP	[GO:0005737:cytoplasm][GO:0016021:integral component of membrane][GO:0003999:adenine phosphoribosyltransferase activity][GO:0006168:adenine salvage][GO:0009116:nucleoside metabolic process]	[ko00230:Purine metabolism]	Oropetium_20150105_18128A:Oropetium thomaeum|bHLH|bHLH family protein	XP_004511667.1:PREDICTED: adenine phosphoribosyltransferase 4like [Cicer arietinum]	gi|1535898625|ref|XM_004511610.3|:PREDICTED: Cicer arietinum adenine phosphoribosyltransferase 4-like (LOC101496925), mRNA	V7CJ62|V7CJ62_PHAVU:Uncharacterized protein;OS=Phaseolus vulgaris;|GO:0005737,GO:0016021,|GO:0003999,|GO:0006168,GO:0009116,
TRINITY_DN27687_c0_g1_i1	en=892 path=[5769:0-237 4292:238-516 3000:517-525 4571:526-539 4585:540-600 6238:601-624 4670:625-798 3282:799-810 3294:811-838 5117:839-879 3363:880-891] [-1, 5769, 4292, 3000, 4571, 4585, 6238, 4670, 3282, 3294, 5117, 3363, -2]	GTACATTTGAAGCTTTCTTTTGGAGCTCATACTGAACAATGGACATATATGTCAATTTTCTACCCATTAGATATTTTGCTGACAGGTCCAACCACTGGATACATGTAGTACATTCACAGTTGAGAGCATTAATAGTGAAGTATCTATTAACCAACAGCCATACTGGAGTATCTATCTGGAAACTGACATGTTGTGTTTTTGGCTTATTATAATGCAGTGGTATGCCTGAGTGTAAACTTGGTTTAAACGATAGAGTGTTGTTAGAGGCACAAGGTAGAACAACCAAGGGAAAGGCGATAGACTTGGAAGACATCAAGTTTCATCAGTGTGTTCGGTTGGCTCGATTTGAAAATGATCGAACAATTTCTTTCATACCTCCTGATGGGTCATTTGATTTGA…	16.0185	0	21.932	11.6429	24.5296	6.85078	2.45	0	3.31	1.96	3.84	1.12	13.4956	-0.176182	0.900585	0.954654	DOWN	[GO:0030131:clathrin adaptor complex][GO:0006886:intracellular protein transport][GO:0016192:vesicle-mediated transport]	[ko04142:Lysosome]	-	XP_007157311.1:hypothetical protein PHAVU_002G059300g [Phaseolus vulgaris] >ESW29305.1 hypothetical protein PHAVU_002G059300g [Phaseolus vulgaris]	gi|1535865435|ref|XM_004489734.3|:PREDICTED: Cicer arietinum AP-1 complex subunit mu-2 (LOC101509788), mRNA	V7CJ38|V7CJ38_PHAVU:Uncharacterized protein;OS=Phaseolus vulgaris;|GO:0030131,|GO:0006886,GO:0016192,
TRINITY_DN3354_c0_g1_i1	en=295 path=[273:0-294] [-1, 273, -2]	CAGATTTTTAACTATTTGCATCGTGATCATACAGGTACCGGCTACCACTGCTTGAGATTGTTGGCGTTACGTCAACAAAATTGATGTTTTCGGTAGGCTTTGCCTATTTGAAGCATAAAAGGGAGGAGAACTTCAAATGGACGTTGAAGAAGCTCAAAGAGTTGTTCTCTTCTGAGAAATTACTATTGGATATTGTGGTGACGGACCAAGAACTTACATTGATGAATGCAATTGAATTTGTGTTTTCGAATTCAACTCATTTGTTATGTTCTTTCCATATTTCAATAAACGTCGG	0	0	0	0	2.33615	0.856347	0	0	0	0	1.9	0.77	0.532083	-2.43649	0.540894	0.899123	DOWN	[GO:0030246:carbohydrate binding][GO:0004553:hydrolase activity, hydrolyzing O-glycosyl compounds][GO:0005975:carbohydrate metabolic process]	-	Phvul.002G126900.1:Phaseolus vulgaris|FAR1|FAR1 family protein	GAU41509.1:hypothetical protein TSUD_302470 [Trifolium subterraneum]	-	V7CJ14|V7CJ14_PHAVU:Uncharacterized protein;OS=Phaseolus vulgaris;|GO:0030246,GO:0004553,|GO:0005975,
TRINITY_DN50162_c0_g1_i1	en=525 path=[503:0-524] [-1, 503, -2]	CGAATTAGAGAGATATGGCGGATCAAGAAGGTTCAAGCAGGAAGCGTAGGGCAACAAGAGAACCCAAATCCACCTCCCACAGCCAAGCATTAGAGCTTCTCAGATCCCGCCGATCCGGCGACCGTCGTTCCGACGCCGCCAAACCTCAAATCAGGTTAGAAAACCCTATCTACGACACAATCCCCGAGGAAGAGTACACCGCCCTCGTCGCTAGCCGCCGCGATCAATCGCTGTCGTTCATAGTTGACGATGATGGACTCGGTTATGTTGATGAAGGTGAAGAAGAGGATTGGTCCAAAGCTGGTGTCACACGCTCGGAAGACGAATCTGACGGTGAATCGGAGAAGCCGAAACGGAAGAAGGAAAAATCTCAGACTAAACGTCCTTCTGCTTCTGCTG…	7.39315	0	8.58207	0	2.33615	0	2.23	0	2.62	0	0.7	0	3.05189	2.86544	0.247946	0.634658	UP	[GO:0008408:3'-5' exonuclease activity][GO:0003677:DNA binding][GO:0003887:DNA-directed DNA polymerase activity][GO:0001882:nucleoside binding][GO:0000166:nucleotide binding][GO:0006270:DNA replication initiation]	[ko00230:Purine metabolism][ko00240:Pyrimidine metabolism][ko03030:DNA replication]	-	XP_004511916.1:PREDICTED: DNA polymerase alpha catalytic subunit [Cicer arietinum]	gi|1679468229|gb|CP040773.1|:Cicer arietinum chromosome Ca8	V7CIQ6|V7CIQ6_PHAVU:DNA polymerase;OS=Phaseolus vulgaris;|GO:0008408,GO:0003677,GO:0003887,GO:0001882,GO:0000166,|GO:0006270,
TRINITY_DN20053_c0_g1_i1	en=965 path=[943:0-175 1096:176-203 1124:204-464 1385:465-504 1425:505-756 1677:757-802 1723:803-964] [-1, 943, 1096, 1124, 1385, 1425, 1677, 1723, -2]	GAGGCTTACCCAGATGACAAAGTTTAGTGGGAGATAGAGATAGAGAGAGAGAGAGTTGCATAATAATAAGAGCTTCAGTTTCTCTCTCTACAAACTCAACCGTGTCTTTTACTCGTTAGATTTTTCAGTTTTCATGAAGATTCACTCTCTCTCCCATTAACAAACAATTTTAGAGAGAGCGCAATAACAATGGAAGGTGAAGGTGTGAAAGTAGAGAGAGAAACCATGGGAGCTAGAAAGAGAAACGGCGTCGTTGTGGAAGGTGAGAGAAGATACAAAGGAATTCGTATGAGAAAGTGGGGAAAATGGGTTGCGGAAATTCGAGAACCGAATAAACGTTCAAGAATTTGGTTAGGTTCCTATTCTACCCCTGTCGCCGCCGCTAGAGCTTACGACACC…	301.887	498.304	230.762	697.799	402.986	353.671	41.1	62.76	31.69	102.14	55.08	52.29	414.235	-0.496829	0.355391	0.774918	DOWN	[GO:0005634:nucleus][GO:0003677:DNA binding][GO:0003700:DNA-binding transcription factor activity][GO:0006351:transcription, DNA-templated]	-	XP_004511898.1:Cicer arietinum|ERF|ERF family protein	XP_004511898.1:PREDICTED: ethyleneresponsive transcription factor ERF011like [Cicer arietinum]	gi|1535904926|ref|XM_004511841.3|:PREDICTED: Cicer arietinum ethylene-responsive transcription factor ERF011 (LOC101511508), mRNA	V7CIP2|V7CIP2_PHAVU:Uncharacterized protein;OS=Phaseolus vulgaris;|GO:0005634,|GO:0003677,GO:0003700,|GO:0006351,
TRINITY_DN1268_c0_g1_i1	en=485 path=[1:0-237 975:238-261 240:262-484] [-1, 1, 975, 240, -2]	ATCTTCGTTTGCTCAAAACATAAGGAAGAACGAAAAGAACGAAAGTGTCTCGTTCTCTTCTAACTCTCTGAACCACTGAGCCGACTCGGAGCTTGAGAACGAGTTAACTTCGTGACTCAGAGGAGAAAAATACAGAGAAAGAGAAACACTACACCATGTCTGGTATTGCTCGTGGACGTCTTACCGAGGAGCGTAAGTCATGGCGGAAGAATCATCCTCATGGTTTTGTTGCGAAGCCGGAGATACTGCCTGATGGTTCCGTGAATTTGATGATTTGGCATTGTACTATTCCTGGAAAAACTGGGACTGATTGGGAGGGTGGCTTCTTCCCACTTACATTACACTTTAGTGAAGACTACCCTAGCAAGCCTCCAAAGTGTAAATTCCCACAAGGTTTCT…	953.716	1227.28	940.213	949.286	1020.9	962.534	324.05	384.92	322.58	351.62	345.95	355.46	1008.99	0.0902327	0.704872	0.925535	UP	[GO:0005524:ATP binding]	[ko03013:RNA transport][ko04064:NF-kappa B signaling pathway][ko04120:Ubiquitin mediated proteolysis]	-	XP_004509116.1:PREDICTED: SUMOconjugating enzyme SCE1like [Cicer arietinum]	gi|1535893215|ref|XM_004509059.3|:PREDICTED: Cicer arietinum SUMO-conjugating enzyme SCE1-like (LOC101495599), mRNA	V7CIN8|V7CIN8_PHAVU:Uncharacterized protein;OS=Phaseolus vulgaris;|GO:0005524,
TRINITY_DN4568_c0_g1_i1	en=262 path=[1:0-261] [-1, 1, -2]	CGCCATCTTAACCGCTTATTGCAAATCCAACAATTTGCAAAATGCCTGTCGTTTATTCCTTCAAATGCCAGAAAGAAACACTGTGTCGTTGAACACTATAATCACCAGCATGGTTCGAAATGGATATGAAAGACAGGCACTTGATACTTATGATTCAATGATGGTACATGAATCGGTTAAACCTTCTCATATAACATTTGCTACTGTTTTTAGTGCTTGTGGTGGTTTGTTAGATGCAAATTGTGGTAGAAGAAATCATGGG	0	0	1.90713	1.55239	0	0.856347	0	0	2.1	1.94	0	1.02	0.71931	-0.338204	0.897719	0.952937	DOWN	-	-	-	XP_007156996.1:hypothetical protein PHAVU_002G034900g [Phaseolus vulgaris] >ESW28990.1 hypothetical protein PHAVU_002G034900g [Phaseolus vulgaris]	gi|1682380118|gb|CP039338.1|:Cicer arietinum chromosome Ca8	V7CI80|V7CI80_PHAVU:Uncharacterized protein;OS=Phaseolus vulgaris;
TRINITY_DN26487_c1_g1_i3	en=895 path=[3288:0-94 3360:95-111 3377:112-137 3403:138-195 3461:196-219 3485:220-240 3506:241-376 3642:377-413 3679:414-416 6340:417-440 3706:441-475 6342:476-499 3765:500-551 4611:552-585 3936:586-799 5946:800-815 5962:816-848 5995:849-894] [-1, 3288, 3360, 3377, 3403, 3461, 3485, 3506, 3642, 3679, 6340, 3706, 6342, 3765, 4611, 3936, 5946, 5962, 5995, -2]	TAGCATTTTCCATTTAAGAAAAGGAAGCATTGCATGAGATTTTGAACTTGAACAGATTCGGATACGTTTTGGAATTTAACCTAAATTCCTTTTTTCTTTTTGCGGGAGCATGGACGAGAATAATTCGGACGAAGAATCCGATAACACCGTGAAAATGAGCACAATTTCTCAGCACAATTTCAGCGATGATTCCGAAACTATCTGCATCTCCATCGTTGAGAACATGAGGGAGGATTACGGCCTATACGTGTGGCCTTGCTCTGTAATTCTCGGCGAGTATGTTTGGCAGCAGAAGCAGCGATTTTCAGAAGCTAACGTTGTTGAGCTTGGTGCTGGAACTTGCTTACCTGGTTTAGTTGCGGCAAAAGTTGGTGCCAGTGTCACTCTTACCGATGACTC…	24.6438	25.9637	34.3283	3.10478	8.17653	6.85078	3.81	3.59	5.17	0.51	1.23	1.16	17.178	2.26675	0.000234566	0.0021282	UP	-	-	-	XP_007157873.1:hypothetical protein PHAVU_002G105300g [Phaseolus vulgaris] >XP_007157874.1 hypothetical protein PHAVU_002G105300g [Phaseolus vulgaris] >ESW29867.1 hypothetical protein PHAVU_002G105300g [Phaseolus vulgaris] >ESW29868.1 hypothetical protein PHAVU_002G105300g [Phaseolus vulgaris]	gi|1379640650|ref|XR_003012427.1|:PREDICTED: Medicago truncatula methyltransferase-like protein 23 (LOC11420576), transcript variant X2, misc_RNA	V7CI46|V7CI46_PHAVU:Uncharacterized protein;OS=Phaseolus vulgaris;
TRINITY_DN32215_c0_g2_i4	en=630 path=[10076:0-89 18101:90-141 10198:142-160 18328:161-187 10244:188-213 20175:214-236 6402:237-253 18652:254-278 6444:279-281 6447:282-330 6496:331-344 16387:345-389 6555:390-393 6559:394-437 6603:438-517 6683:518-543 6709:544-553 6719:554-554 17086:555-629] [-1, 10076, 18101, 10198, 18328, 10244, 20175, 6402, 18652, 6444, 6447, 6496, 16387, 6555, 6559, 6603, 6683, 6709, 6719, 17086, -2]	CATTTACTTACGGAGGACATACTGAGTTTGGTTTGTGAGCATAAAGGTTGGAAGCACCTGCTAGCATGTCCTTTTGCAAATTGAGTTCCACGGCCAACTTTTGATGAGAGAAGCGCAGGTTCTGTCTTTGTGGAGAATGATGATTGCATCATAATAGCTCAGAAAAGTCCGTAAACGGCACTCACATCTATTTGGACCCATCTTCTCCTGAAATTTTTCATTTACTTCTTTTACATCATCTTGGCTCGAATCATCGTTTATGTCATCAACAAGGGAGAAAAGGAGAAAAAGAAAACCAGTCATGGTGCGCGAGCAAAACTGCAGGAGTCTTAAAACATCAAATGGCAAAGGGTTGAGGAAGAGATACGCAGCCGATAGTTCAAAAGCCTCCTCTTACCG…	0	0	0	67.5289	39.7146	141.297	0	0	0	17.25	9.41	36.07	41.4235	-8.73944	9.29966e-09	2.07835e-07	DOWN	-	-	-	XP_007156946.1:hypothetical protein PHAVU_002G030700g [Phaseolus vulgaris] >ESW28940.1 hypothetical protein PHAVU_002G030700g [Phaseolus vulgaris]	-	V7CI29|V7CI29_PHAVU:Uncharacterized protein;OS=Phaseolus vulgaris;
TRINITY_DN31108_c1_g1_i1	en=941 path=[1:0-198 177:199-240 219:241-262 2113:263-286 265:287-304 3129:305-328 307:329-382 361:383-406 3131:407-430 409:431-433 412:434-463 442:464-475 454:476-487 466:488-499 478:500-580 3130:581-604 583:605-675 654:676-710 689:711-729 708:730-753 732:754-755 734:756-778 757:779-779 758:780-794 773:795-940] [-1, 1, 177, 219, 2113, 265, 3129, 307, 361, 3131, 409, 412, 442, 454, 466, 478, 3130…	TTCAGCTACATCATCATACTGTGTAAAGATAGTATTAAAAATAATCTTAACTGTCTACTAACGATTTAAAAAAATAAACCCAAAAATAACCCGAACCATATTATATGGTCAAGTTCAATCCAAAATTTCAGACATTTAAATATATAATCTTTAATAACCACCTTGGGTACCATATAAACCCAGCTACAAATTCAAAAATAACACTACAGTTCACTTATCAGAGCAATAAAGTTCATCCTATTTCAATACCAGACGCGACGCAATGCAACGCGCTATGGCCGTTACGAAGCCCCTTGAATTGCAGCTGCAGGTTGTTGCATCGCTATATCCTGATTCTGTCTAGCAGCATATCCATGGCCTCCGTATCCGTGACCACCGTAACCCTGCCCGCCGTAATGG…	0	1.99721	3.81425	3.10478	0	0.856347	0	0.26	0.54	0.47	0	0.13	1.62876	0.525324	0.779964	0.925535	UP	[GO:0003676:nucleic acid binding][GO:0000166:nucleotide binding]	-	GSBRNA2T00136766001:Brassica napus|NAC|NAC family protein	XP_004505196.1:PREDICTED: polyadenylatebinding protein RBP47like [Cicer arietinum]	gi|1379628422|ref|XM_003607971.2|:PREDICTED: Medicago truncatula polyadenylate-binding protein RBP47 (LOC11446957), mRNA	V7CI03|V7CI03_PHAVU:Uncharacterized protein;OS=Phaseolus vulgaris;|GO:0003676,GO:0000166,
TRINITY_DN10735_c0_g1_i1	en=1475 path=[1:0-357 2977:358-381 360:382-535 2978:536-559 538:560-1474] [-1, 1, 2977, 360, 2978, 538, -2]	GAAATAAAATTAGGAAAGATATGACCATCTATATATATATTCGTCTTCTAAAATATTGTTTTGCATTAACCGTCAAAATAACGCTCCAACTCTCCATATCATCTCGTTAACCTCCCGCGTCGCCACTAGCGCCGGAGGTTAAAAATCTCGGCACAATGGACTACTACAACATACTCAAAGTGAGTCGAAGCGCTACCGACATTGATATCAAGAAATCTTACAGAAAGCTTGCTATGATATGGCACCCTGACAAAAACCCTGATAACAGAGCCGAAGCTGAGTCCAAATTCAAGCTCATTTCTGAAGCCTACGACGTTTTAACCGATCCAGAAAAACGTAGGATCTATGATAACCACGGTGAGGCCGTGCTTAAGTCCGGTGTCGTCCCTCCGACACCTC…	52.9842	34.9512	41.9568	65.9765	50.2273	54.8062	4.41	2.69	3.52	5.88	4.2	4.95	50.1504	-0.40662	0.276882	0.681078	DOWN	[GO:0006457:protein folding]	-	Achn036321:Actinidia chinensis|G2-like|G2-like family protein	GAU21062.1:hypothetical protein TSUD_132740 [Trifolium subterraneum]	gi|1379635809|ref|XM_003617611.3|:PREDICTED: Medicago truncatula syntaxin-51 (LOC11433054), transcript variant X2, mRNA	V7CHS3|V7CHS3_PHAVU:Uncharacterized protein;OS=Phaseolus vulgaris;|GO:0006457,
TRINITY_DN33461_c1_g5_i4	en=1743 path=[9355:0-52 9385:53-77 9410:78-148 21909:149-194 9526:195-245 9577:246-290 9622:291-690 24646:691-714 10046:715-919 24641:920-943 10275:944-952 10284:953-958 18994:959-981 16061:982-997 10371:998-1245 10619:1246-1273 24644:1274-1297 10671:1298-1329 3204:1330-1345 3220:1346-1362 3237:1363-1416 3291:1417-1425 3300:1426-1452 3327:1453-1475 3350:1476-1476 3351:1477-1478 14238:1479-1517 14…	GCCCAATTACATAAACAATTTTACACATGCATTCAATCCAATGTCAATATTTTTAGATCAAATTAGATGCATGTATATTTTTGTTTTGCACTGTCATTGTCTTTAAACTCTAAAAATGTGCACAATTGATCTTATCTGGAATAGTACATCCTATTATACATGATGTCTATAGGCTATAGTTACATAAATATCCCCTCCTCTACAATAATCACAAATTGCATCAATTAGAGGAGTGGATTTGGACACGTACTACTCAAACAATCACAAGAGAGATATTCAACATACAATCATCTCAGCTCATTAGATCAACAACCTCGAATGTCGCGCCACCTGAGATAAACTAACCCTGCACGATAATGAGTGTATGCCCCGGCCACAACCAATACATGAAATAATTGG…	0	0	1.90713	0	2.33615	0	0	0	0.13	0	0.16	0	0.707213	-0.232451	0.953465	0.975157	DOWN	[GO:0016021:integral component of membrane]	[ko04152:AMPK signaling pathway]	MDP0000270344:Malus domestica|BES1|BES1 family protein	XP_004511821.1:PREDICTED: heptahelical transmembrane protein 4like isoform X2 [Cicer arietinum]	gi|1535902470|ref|XM_004511764.3|:PREDICTED: Cicer arietinum heptahelical transmembrane protein 4-like (LOC101515296), transcript variant X3, mRNA	V7CHF5|V7CHF5_PHAVU:Uncharacterized protein;OS=Phaseolus vulgaris;|GO:0016021,
TRINITY_DN24825_c0_g1_i2	en=2798 path=[5108:0-127 7360:128-151 5237:152-153 7361:154-177 5263:178-1481 509:1482-1510 538:1511-1532 560:1533-1719 7359:1720-1743 771:1744-1869 897:1870-1959 987:1960-2087 1115:2088-2562 1590:2563-2587 1615:2588-2642 7358:2643-2666 1694:2667-2797] [-1, 5108, 7360, 5237, 7361, 5263, 509, 538, 560, 7359, 771, 897, 987, 1115, 1590, 1615, 7358, 1694, -2]	GGTTCGCCCCATAGCGAGGTTTATCCTCTATTTGCCTGCCCTAACCAGTAAACAATAGAGAGAGAAAATTATAAAACAGAGCTAGAGAGAGAAACCAAACCCAAAAATCTGCAAAAACCAGTGTATTCAAAATTCCACACTACAATTTCAATCTCTTCGTTCCTCTTCCACAGCCGTTGATTTCAATTTTCAATTTCGTTCATCGTATTCCCCATACACGAAAACACGTTAGGGTTCCGTTACAGCTTACGAATTCATTCATAGCAGAAATTTCTGACAAGAATTTCCACTTCGTTCAAATTCGTGTGCTAGATTAAAGGTGTAATCCAAAGCGCGTGTTTTTTTTGGTTTGCGGTTTTGTATGAGATATAGGATTTCGTATTTGATGGACGAGATCTG…	671.544	912.724	573.092	890.295	614.408	506.101	27.84	35.01	23.93	39.4	25.62	22.76	694.694	0.101226	0.80698	0.925535	UP	-	-	-	XP_012573709.1:PREDICTED: acidic leucinerich nuclear phosphoprotein 32related protein [Cicer arietinum]	gi|1535892879|ref|XM_012718255.2|:PREDICTED: Cicer arietinum acidic leucine-rich nuclear phosphoprotein 32-related protein (LOC101511818), transcript variant X3, mRNA	V7CGI0|V7CGI0_PHAVU:Uncharacterized protein;OS=Phaseolus vulgaris;
TRINITY_DN24825_c0_g1_i1	en=2600 path=[5108:0-127 7360:128-151 5237:152-153 7361:154-177 5263:178-1481 509:1482-1510 538:1511-1532 560:1533-1719 7359:1720-1743 771:1744-1869 7187:1870-1889 1115:1890-2364 1590:2365-2389 1615:2390-2444 7358:2445-2468 1694:2469-2599] [-1, 5108, 7360, 5237, 7361, 5263, 509, 538, 560, 7359, 771, 7187, 1115, 1590, 1615, 7358, 1694, -2]	GGTTCGCCCCATAGCGAGGTTTATCCTCTATTTGCCTGCCCTAACCAGTAAACAATAGAGAGAGAAAATTATAAAACAGAGCTAGAGAGAGAAACCAAACCCAAAAATCTGCAAAAACCAGTGTATTCAAAATTCCACACTACAATTTCAATCTCTTCGTTCCTCTTCCACAGCCGTTGATTTCAATTTTCAATTTCGTTCATCGTATTCCCCATACACGAAAACACGTTAGGGTTCCGTTACAGCTTACGAATTCATTCATAGCAGAAATTTCTGACAAGAATTTCCACTTCGTTCAAATTCGTGTGCTAGATTAAAGGTGTAATCCAAAGCGCGTGTTTTTTTTGGTTTGCGGTTTTGTATGAGATATAGGATTTCGTATTTGATGGACGAGATCTG…	728.225	1035.55	710.405	762.223	484.751	608.863	32.61	42.95	32.08	36.47	21.89	29.62	721.67	0.414313	0.255382	0.647551	UP	-	-	-	XP_012573709.1:PREDICTED: acidic leucinerich nuclear phosphoprotein 32related protein [Cicer arietinum]	gi|1535892878|ref|XR_003474254.1|:PREDICTED: Cicer arietinum acidic leucine-rich nuclear phosphoprotein 32-related protein (LOC101511818), transcript variant X2, misc_RNA	V7CGI0|V7CGI0_PHAVU:Uncharacterized protein;OS=Phaseolus vulgaris;
TRINITY_DN27730_c0_g1_i4	en=1126 path=[1101:0-48 1127:49-120 1199:121-141 1220:142-160 1239:161-170 1249:171-189 1268:190-194 1273:195-261 1340:262-283 1362:284-299 3394:300-323 1402:324-450 1529:451-474 1553:475-488 1567:489-514 1593:515-551 1630:552-617 2506:618-674 1750:675-676 1752:677-716 1792:717-723 1799:724-792 1868:793-812 3393:813-836 1912:837-900 3395:901-924 2000:925-971 2047:972-995 2071:996-1038 2114:1039-1…	ATTGGAGTACACTATTTCCGAAATACAAATTTTAGACAGGAATGTACATCATGTACTGAGTTCAGGGAAATAATATCTGATTTTAGATATGGTCACAGTTAAGAAAAAATATTTGATTGTTTATAAAATCCGCTGCATAATGCTCTGCGCTCCAATGAAGCGAAAGGGCAATTCTTATTTCAAATCCTGCTCAACTCAGTCAGTGCGGACTGAATTCAGATAACCTTGCTGAATCTGACAGTTGTTTCATTCAACAGGATCTCTAGTATGATGAAAAGGTTGGGAACCTTGATCAGAAATCACCGGGACACTCATCTCTGAACACTGTCCTGTAACCGAGTTAATGGGGATGATTTACAGAACCTTTAAGAGCTTAGAAATATCTTATGAATCATGTTT…	0	0	0	1.55239	0	0	0	0	0	0.19	0	0	0.258731	-1.48041	0.714853	0.925535	DOWN	-	-	-	XP_004511314.1:PREDICTED: UPF0396 protein UM04995 [Cicer arietinum]	-	V7CGG0|V7CGG0_PHAVU:Uncharacterized protein;OS=Phaseolus vulgaris;
TRINITY_DN27730_c0_g1_i3	en=1040 path=[1101:0-48 1127:49-120 1199:121-141 1220:142-160 1239:161-170 1249:171-189 1268:190-194 1273:195-261 1340:262-283 1362:284-299 3394:300-323 1402:324-450 2849:451-464 2863:465-474 1553:475-488 1567:489-514 2563:515-537 1630:538-603 1696:604-657 1750:658-659 2241:660-699 1792:700-706 2365:707-790 1868:791-810 3393:811-834 1912:835-898 3395:899-922 2000:923-969 2609:970-984 3338:985-103…	ATTGGAGTACACTATTTCCGAAATACAAATTTTAGACAGGAATGTACATCATGTACTGAGTTCAGGGAAATAATATCTGATTTTAGATATGGTCACAGTTAAGAAAAAATATTTGATTGTTTATAAAATCCGCTGCATAATGCTCTGCGCTCCAATGAAGCGAAAGGGCAATTCTTATTTCAAATCCTGCTCAACTCAGTCAGTGCGGACTGAATTCAGATAACCTTGCTGAATCTGACAGTTGTTTCATTCAACAGGATCTCTAGTATGATGAAAAGGTTGGGAACCTTGATCAGAAATCACCGGGACACTCATCTCTGAACACTGTCCTGTAACCGAGTTAATGGGGATGATTTACAGAACCTTTAAGAGCTTAGAAATATCTTATGAATCATGTTT…	1.23219	0	0	0	0	0	0.15	0	0	0	0	0	0.205365	1.16033	0.776133	0.925535	UP	-	-	-	XP_004511314.1:PREDICTED: UPF0396 protein UM04995 [Cicer arietinum]	-	V7CGG0|V7CGG0_PHAVU:Uncharacterized protein;OS=Phaseolus vulgaris;
TRINITY_DN20477_c0_g1_i3	en=505 path=[1:0-64 43:65-89 68:90-390 5207:391-504] [-1, 1, 43, 68, 5207, -2]	AAAAACCTCAGCATAAAGCACAAACAAACAATTTCTTTCATTCTCCTCTTCTATTCTTTTTTTTTTCCAATAGGTGTTGAATGCTGAGTACAAGTCAAGTCTATTTCACCTCTTCAAGACTATCATAATTCTGGGTACTACCCACCCCCACATAATATTTTCAGTGTCTCCAGTTCTAACTGAAAGTTTTACTATCTAGTGATATTCATGGATCTGACTTTCCACTGACTAGTTTGAGATTCCTAGAGAAGAAAGAATCATATATAACTTACAGAGAAAAATGTCATCATCTGAAAAACCAAGCTCCAAAGGACAGGCATGGTTCTGCACAACTGGATTACCAAGTGACATTGTGGTTGAAGTGGATGACATGACCTTTCATCTCCACAAGGTAAGTCT…	0	0	0	0	1.16808	0	0	0	0	0	0.5	0	0.194679	-0.763224	0.851627	0.925535	DOWN	-	-	-	GAU12962.1:hypothetical protein TSUD_191530 [Trifolium subterraneum]	gi|1535892924|ref|XM_004509142.3|:PREDICTED: Cicer arietinum BTB/POZ domain-containing protein At5g66560-like (LOC101493893), mRNA	V7CGD6|V7CGD6_PHAVU:Uncharacterized protein;OS=Phaseolus vulgaris;
TRINITY_DN34175_c0_g2_i7	en=2006 path=[1:0-99 12155:100-127 12183:128-144 123:145-213 9057:214-226 9070:227-237 216:238-250 229:251-255 234:256-314 293:315-318 297:319-319 298:320-343 322:344-348 327:349-351 330:352-409 388:410-418 397:419-433 412:434-496 475:497-502 481:503-508 487:509-527 506:528-531 510:532-532 511:533-546 6048:547-555 6057:556-556 6058:557-558 6060:559-594 6096:595-606 9873:607-645 9912:646-654 6156:…	TGATGGCCCAATTTAAGAGCCCAATGAAATAGAGAAAAAAAAGAAGAAAGAATTCCCAAGTTGACGACAGGCAGGATAAATTGAGAAGAAAGATTTGAAACCCCCAACACAAACACAAAGAAGCATCGAGAGATCGAACAAGAGACTTACTTACTTCCTTCCACATCTCATCTCAGGTTACACATAATATAATGGAAACTGGAGGGAACTCCCTTCCATCAGGTTCAGATGGTGTCAAGCGAAAGATTTCTTATTTTTACGATCCTGAAGTTGGCAACTATTATTACGGACTGGGACATCCTATGAAACCACATCGTATTAGAATGACGCATGCTCTTTTAGCCCATTATGGTCTGCTTCAACATATGCAGGTCATCAAACCCACCGCCGCTAAAGACA…	369.657	436.39	542.577	914.357	563.013	614.857	21.92	23.95	32.41	57.9	33.54	39.52	573.475	-0.633596	0.0931405	0.336016	DOWN	[GO:0005634:nucleus][GO:0032041:NAD-dependent histone deacetylase activity (H3-K14 specific)][GO:0006355:regulation of transcription, DNA-templated][GO:0006351:transcription, DNA-templated]	[ko04110:Cell cycle][ko04330:Notch signaling pathway]	-	XP_004511278.1:PREDICTED: histone deacetylase 19 [Cicer arietinum]	gi|1535900920|ref|XM_004511221.3|:PREDICTED: Cicer arietinum histone deacetylase 19 (LOC101513443), mRNA	V7CGD5|V7CGD5_PHAVU:Histone deacetylase;OS=Phaseolus vulgaris;|GO:0005634,|GO:0032041,|GO:0006355,GO:0006351,
TRINITY_DN12160_c0_g2_i1	en=981 path=[1693:0-115 1954:116-130 873:131-134 848:135-144 858:145-159 873:160-163 876:164-980] [-1, 1693, 1954, 873, 848, 858, 873, 876, -2]	GAGAAAAGAAAAAGAGAGGCACGGGAGAACCCTTTCTCCAATCTCTCTCGCCTAAAAATAATAATAATAAAAGAAAAAATGAAAACTCTCCAACTACCCACTCTCACTCACTCACATACTCCCTCTCTCACGGACTCCACTCACATACTCCCTCTCTCACGGACGAATAGAAAAAGAAATGAAAAGATAAAGAGAGGACTCTTCTTTCCCAAAAAAATCTCCATCACCACCACCGTCTGTTTCTCTTCCTTGCTTCACGCTACTCATCACCTTCATGCTCATCGCCGAAAAACCTGACCGTCACAAACCCACAACACCAAACTCCGCCTTCTCCGCGACTCACTCCTAACCCTCGCCAAATCACACGGAGTCGAACTCTTCCGAGTCAACTCAGACTGT…	0	0	0	66.7527	259.313	313.423	0	0	0	9.58	34.75	45.44	106.581	-10.1013	1.6024e-10	5.13455e-09	DOWN	[GO:0005622:intracellular][GO:0005524:ATP binding][GO:0047325:inositol tetrakisphosphate 1-kinase activity][GO:0052726:inositol-1,3,4-trisphosphate 5-kinase activity][GO:0052725:inositol-1,3,4-trisphosphate 6-kinase activity][GO:0000287:magnesium ion binding][GO:0032957:inositol trisphosphate metabolic process]	[ko00562:Inositol phosphate metabolism][ko04070:Phosphatidylinositol signaling system]	MDP0000264383:Malus domestica|FAR1|FAR1 family protein	GAU42983.1:hypothetical protein TSUD_188560 [Trifolium subterraneum]	-	V7CGC1|V7CGC1_PHAVU:Inositol-tetrakisphosphate 1-kinase;OS=Phaseolus vulgaris;|GO:0005622,|GO:0005524,GO:0047325,GO:0052726,GO:0052725,GO:0000287,|GO:0032957,
TRINITY_DN29054_c0_g1_i8	en=1990 path=[4863:0-71 4912:72-73 4914:74-176 5017:177-199 5040:200-200 5041:201-204 6997:205-228 5069:229-261 5102:262-285 5126:286-288 5129:289-293 5134:294-314 10459:315-338 5179:339-355 10461:356-379 5220:380-391 5232:392-433 5274:434-498 5339:499-572 5413:573-594 5435:595-652 669:653-655 672:656-666 683:667-687 704:688-726 743:727-748 765:749-763 10464:764-787 804:788-808 825:809-818 835:81…	ATACAAACGAAAATCTGACTACCAGTGCCAAGTGGACAGCGACGCCGTACAGCAACCCATTCATTCCTCGCCGTGAGTGACCAGCGCAACCCAACTAACCCCAACCCTAATTCTCATTTCTCCCCAATTTTTCATTCTCACCAAGATTCAACCCTAATTCCCCAATTAATTTCCCCCTTTCACCCCTCGTCTCACATATACAATTTCTTACCTTTTTTAATTGTTTAATTTTCTCTTCTTTTCTTTGTTTTCGACACCTCCGGTAGATCAGGTTTCAACACCATGCTTCTTTTTATTCAGCTTTGACGATTCCTCAACGAATGGTTTAGTGTAAATTTTTTTGGAAGGTAGCTATCGGTTAAAAGCATGAGTAGCAGTGACGTAGATAAAACGTTAAAA…	320.37	86.8786	294.651	6.98575	8.17653	6.85078	19.16	4.81	17.78	0.47	0.53	0.49	120.652	4.99992	1.05054e-11	4.37141e-10	UP	-	-	XP_012573814.1:Cicer arietinum|bZIP|bZIP family protein	GAU40613.1:hypothetical protein TSUD_189900 [Trifolium subterraneum]	gi|1379756778|ref|XM_013590779.2|:PREDICTED: Medicago truncatula bZIP transcription factor 16 (LOC25501530), transcript variant X1, mRNA	V7CG76|V7CG76_PHAVU:Uncharacterized protein;OS=Phaseolus vulgaris;
TRINITY_DN32869_c0_g1_i2	en=1468 path=[1:0-148 127:149-239 6796:240-263 242:264-291 6794:292-315 294:316-660 6793:661-684 663:685-730 709:731-795 6789:796-819 798:820-822 6792:823-846 825:847-960 6795:961-984 963:985-1262 1241:1263-1467] [-1, 1, 127, 6796, 242, 6794, 294, 6793, 663, 709, 6789, 798, 6792, 825, 6795, 963, 1241, -2]	TGGTAGTGTTATTATTTTGACCTTATTTTAATTTTATTATTTATTTTTTATTTAAAAAAATAGAATGTAAAAAAGCATGTCTAATTATCCCATTAATATACGCGTTAAATATGCGCACGAATCTCCAGCAAACACTACTCCTCCGGTTCTTGCTAGTGTGCACCATTTTTACCTTACGTACGCCGGTTGCGCAACCTCCTAACGTGCGCATACCTAACCAATCCATCGAATCTAATACCAGCACTATCGTTTATCATCACCACCACAGAGCTCAGATCTCAGATTTCAATCTCGAAGAAATGTCCAAAGCTCGCGTCTACACCGACGTCAATGTTATTCGCCCCAAAGAGTATTGGGATTATGAATCTCTCACTGTTCAATGGGGTGATCAAGATGATT…	1665.92	1415.02	1371.22	1230.27	1525.51	1194.6	139.41	109.53	115.69	110.29	128.36	108.54	1400.42	0.172732	0.487173	0.883224	UP	[GO:0005524:ATP binding][GO:0004674:protein serine/threonine kinase activity]	[ko03008:Ribosome biogenesis in eukaryotes][ko04064:NF-kappa B signaling pathway][ko04137:Mitophagy - animal][ko04310:Wnt signaling pathway][ko04520:Adherens junction][ko04712:Circadian rhythm - plant]	GSBRNA2T00064167001:Brassica napus|WRKY|WRKY family protein	XP_004509081.1:PREDICTED: casein kinase II subunit alpha [Cicer arietinum]	gi|1535894042|ref|XM_004509024.3|:PREDICTED: Cicer arietinum casein kinase II subunit alpha-2 (LOC101511815), transcript variant X1, mRNA	V7CG14|V7CG14_PHAVU:Uncharacterized protein;OS=Phaseolus vulgaris;|GO:0005524,GO:0004674,
TRINITY_DN30996_c2_g1_i3	en=2299 path=[1:0-353 332:354-376 355:377-440 6223:441-464 443:465-495 474:496-518 497:519-591 6225:592-615 594:616-969 6222:970-993 972:994-1281 6221:1282-1305 1284:1306-1307 1286:1308-1345 1324:1346-1366 1345:1367-1387 1366:1388-1425 1404:1426-1465 1444:1466-1731 6224:1732-1755 1734:1756-2253 2232:2254-2268 2247:2269-2298] [-1, 1, 332, 355, 6223, 443, 474, 497, 6225, 594, 6222, 972, 6221, 1284,…	CTAAAATTCAATCAAGCACTAACTGCCAAACAATGGGCAAACGTGGAAATTCACAATGTGACAATAATTCCAACAACATCCAAAGAAAACTACTACCACTACTAGCATCCTAATTTATACCTACAGCTACAGACCAAACCATCCAACTGAAGCAATACATGATTTGATCAAACTGTCCAAGAAACCAAAAACAAGACCGTGATCTTCAAACGTCCCACTGTCGCTAAAACCTACGACAACCATATGCAAATGATGCACATACCCTTAATTTCTTACAGCCTGTGTTGTCCAAACCAAGCATATTGTACCTTGTGCTCTTGTTAAGGCCATATTTTCATTTCCTTAAATGTAGTATAGTCTTTTTTGGGGGGAGCAAGACAATTCAAAAAGACCCCATTT…	0	0	1.90713	0	0	0	0	0	0.1	0	0	0	0.317854	1.93128	0.633464	0.915571	UP	[GO:0046872:metal ion binding][GO:0003676:nucleic acid binding]	-	XP_012573710.1:Cicer arietinum|C2H2|C2H2 family protein	XP_012573710.1:PREDICTED: protein indeterminatedomain 1 [Cicer arietinum]	gi|1535891797|ref|XM_027336692.1|:PREDICTED: Cicer arietinum zinc finger protein ENHYDROUS (LOC101510748), mRNA	V7CFE7|V7CFE7_PHAVU:Uncharacterized protein;OS=Phaseolus vulgaris;|GO:0046872,GO:0003676,
TRINITY_DN21689_c0_g1_i1	en=1052 path=[1:0-80 2866:81-104 83:105-195 174:196-242 221:243-251 2868:252-275 254:276-470 2869:471-494 473:495-591 2867:592-615 594:616-647 626:648-689 668:690-928 2278:929-947 2297:948-979 2329:980-1051] [-1, 1, 2866, 83, 174, 221, 2868, 254, 2869, 473, 2867, 594, 626, 668, 2278, 2297, 2329, -2]	GCTACATTCAGCAAAAATTTATTTAAATAACTCTTCAAATCTTAGTTTGAGAAAACCCGGCATTTGCAGCAAAGTTGAAAGAGTATGTAAATTTCAGAATGTATTACTAGAAATTTGCAGACTAACTTCCTAAAAAATCAACAACAGTTCGAACCCGAGGATCCAACTCTATTGCGAGAGCACTTTCTCCACCTCCACAGTCACCTCTTTGGGAGGTTTCTCAGCAGGGAGACTAGCAACAATGCCCTTCTTGGAATAGTAATCAATAACCGGTTCAGTTTGCTTGTGAAATGCCTCCAGTCTTGACTTAAGAACAGCTGCAGTGTCATCCTTGCGCTGAATAAGAGGTTGACCAGTAACATCATCAACACCAGGAGACTTGGGAGGAGCAAACTTTGT…	0	0	0.953563	0	1.16808	0	0	0	0.12	0	0.14	0	0.353606	0.198557	0.96119	0.975157	UP	[GO:0004017:adenylate kinase activity][GO:0005524:ATP binding]	[ko00230:Purine metabolism][ko00730:Thiamine metabolism]	-	GAU44986.1:hypothetical protein TSUD_184870 [Trifolium subterraneum]	gi|1379634115|ref|XM_003608814.3|:PREDICTED: Medicago truncatula adenylate kinase 4 (LOC11407139), mRNA	V7CF33|V7CF33_PHAVU:Uncharacterized protein;OS=Phaseolus vulgaris;|GO:0004017,GO:0005524,
TRINITY_DN11022_c0_g1_i1	en=381 path=[358:0-116 765:117-166 501:167-226 863:227-250 585:251-380] [-1, 358, 765, 501, 863, 585, -2]	TGGTCTCTCTCTCTTTCTCTATCCGATGCCAGTTCCGAAAACTTGACCTAGAAACAATTCCCCTTATTATTATATTATACCTTTCTTTCCTCATTATAATACTCAACAGTCACTTTTTGTTGTCGAATGATGATGCCACATGTGTTAGCAATGGTGGTGGATGGTGTTAGTCACTTTGTGAAAACGCTTTGGGGTCTTCAAGAAAGGCGATGGTCTTACACTTTCGACGTTGTTACCTCTGCTGCTGTATCTGTAACCATGACATTTGTGCTATGCTTCTTGTCTCTTCATAATCGTATACAGAGACGAGGTCATACTGTATTTTCCTCCTCTTTCTGATGTAACTATTCTAGGAACTCTATATCTATCTTTTCTTAATCA	9.85753	0.998604	0.953563	0	5.84038	5.13808	4.95	0.46	0.48	0	2.91	2.81	3.79803	0.0996455	0.953747	0.975157	UP	[GO:0016021:integral component of membrane]	-	-	XP_007155831.1:hypothetical protein PHAVU_003G235200g [Phaseolus vulgaris] >ESW27825.1 hypothetical protein PHAVU_003G235200g [Phaseolus vulgaris]	gi|1682380117|gb|CP039337.1|:Cicer arietinum chromosome Ca7	V7CEX3|V7CEX3_PHAVU:Uncharacterized protein;OS=Phaseolus vulgaris;|GO:0016021,
TRINITY_DN48612_c0_g1_i1	en=361 path=[1:0-360] [-1, 1, -2]	GTCTGGACGGGCGGAATGGATGAGCGAAAGGTGCCATGGAGTGAGGAATACCCCGAGTCTCATGTAAGACAACTAAACGCACCTCGAGGTGCTGCCGAGGAACTGGGGGACCTTCTCGAGCACAGGATAGGCAATTGAGAGATAGAGCTAGCCTATTCGTTATGGGGAATCAATGCTCCGGGCCGAAAAGAATAGAGCTTACCTCCGGCACCAGGCTTTCTCCGGCGCATATTAGCTTAGCTGCGCTTAATAGGCCGGCTTCCTCTCTGGCGGCCACTTACCTTACCCACGCTACACTCCCACTCCAAGCTACGCCTGCTGAGCAAGATGCATTGCAATTTCCTCTTCTGTGGACGCACCG	2.46438	1.99721	0.953563	0.776194	1.16808	0	1.36	1.02	0.53	0.47	0.64	0	1.22657	1.52658	0.356393	0.776685	UP	-	-	-	GAU19245.1:hypothetical protein TSUD_199260 [Trifolium subterraneum]	gi|442803095|gb|KC189947.1|:Vicia faba mitochondrion, complete genome	V7CEQ4|V7CEQ4_PHAVU:Uncharacterized protein;OS=Phaseolus vulgaris;
TRINITY_DN34189_c0_g1_i8	en=458 path=[10959:0-46 3338:47-58 3350:59-77 3369:78-78 3370:79-82 3374:83-89 3381:90-97 3389:98-101 3393:102-102 3394:103-107 11155:108-131 3423:132-132 3424:133-141 3433:142-143 3435:144-153 3445:154-156 6795:157-192 6831:193-209 6848:210-232 6871:233-239 6010:240-248 3681:249-252 3685:253-260 3693:261-264 9699:265-331 6488:332-333 3766:334-334 3767:335-347 3780:348-365 3798:366-368 3801:369-3…	TTACTAATCCTAACCATGGCCATGCTCAACAAGCCGTTTACGAGCCAAAACCAGTTTGCAATGCATCAATCTAATCAACCACGAGCCTATCATAAATTCTGCTCTATTTAGGAAGCCAACATGCTGCAGAACAACATTGCCCACTAGTTGTATGCTGCTGCCGGTCTGCAATGCATAACAACCGGATCAAGACCGCAAAGATGGCATAATTGTGCGGGACGGCAATAGAAGGCTAATGCAAGACATAGATTGTGGAGGATTGTGCGGTTCGAGATGCGATGTACATTCAAAGCCTAACTTGTGTAACAAATCATGTGGAACTTGTTGTGTGAGGTGCAAGTGTGTTCCACCTGGTACTTCTGGTAACAGGGAGCTTTGTGGGGCTTGTTACACCGATAT…	0	0	0	0	0	3.42539	0	0	0	0	0	1.38	0.570898	-2.56582	0.518936	0.896259	DOWN	-	-	-	XP_007155392.1:hypothetical protein PHAVU_003G197400g [Phaseolus vulgaris] >ESW27386.1 hypothetical protein PHAVU_003G197400g [Phaseolus vulgaris]	gi|1255154213|ref|XM_014652607.2|:PREDICTED: Vigna radiata var. radiata snakin-2 (LOC106767668), mRNA	V7CEP9|V7CEP9_PHAVU:Uncharacterized protein;OS=Phaseolus vulgaris;
TRINITY_DN33604_c1_g1_i2	en=4769 path=[4750:0-123 4851:124-124 4852:125-171 4899:172-181 12475:182-203 4934:204-249 4980:250-288 5019:289-460 11639:461-482 5214:483-510 11947:511-518 11955:519-533 5264:534-581 5312:582-637 5368:638-646 5377:647-680 5411:681-758 13799:759-782 5513:783-890 13804:891-914 5645:915-1541 13796:1542-1565 6296:1566-1631 13805:1632-1655 6386:1656-1829 13809:1830-1853 6584:1854-2000 13808:2001-202…	ATCCAATTGATTAAATAAGCTCAGTTGTAGTTTAAAATCTTTTAATAAAATTTAACCAGAACATCTGATCATAAATACAACATTTGTGTATTTTAATTACCGAGTATCAAGCATGATTTCTCCAGGCGATGAAAGTAATTTAAAACTTCCAGCATTCAAGTCTGGTTGCACATAACAAACCTTTACAAGAAAAACAATCATCACACCTTTATACGCCACAAATTGTGAGTGACAAGAGTTGCATAACATAACTTTCAGACACATTCTAATGTCTTAAGATATGAGTATAATTACATGTCAGGAAGAGCCGAAAGGGTTCACCGCATTCCTGGCTTGCCTTCTATACAACTAATCCATTTGGCGATTATTGGTACCGTATGGATTACTATATTCAGTATT…	3.69657	21.9693	4.76782	2.32858	10.5127	1.71269	0.09	0.48	0.11	0.06	0.25	0.04	7.49794	1.10699	0.360562	0.78325	UP	[GO:0005737:cytoplasm][GO:0005524:ATP binding][GO:0003677:DNA binding][GO:0004386:helicase activity][GO:0008270:zinc ion binding][GO:0000184:nuclear-transcribed mRNA catabolic process, nonsense-mediated decay]	[ko03013:RNA transport][ko03015:mRNA surveillance pathway]	kfl00432_0070:Klebsormidium flaccidum|C3H|C3H family protein	GAU38207.1:hypothetical protein TSUD_226280 [Trifolium subterraneum]	gi|1535903843|ref|XM_004511702.3|:PREDICTED: Cicer arietinum regulator of nonsense transcripts 1 homolog (LOC101496050), mRNA	V7CEN9|V7CEN9_PHAVU:Uncharacterized protein;OS=Phaseolus vulgaris;|GO:0005737,|GO:0005524,GO:0003677,GO:0004386,GO:0008270,|GO:0000184,
TRINITY_DN32648_c1_g2_i1	en=2006 path=[3354:0-210 12068:211-234 3566:235-322 12081:323-346 3678:347-461 3793:462-485 3817:486-497 3829:498-581 12082:582-605 3937:606-617 12073:618-641 3973:642-779 12076:780-803 4135:804-1052 12069:1053-1076 4408:1077-1355 12070:1356-1379 4711:1380-1511 12075:1512-1535 4867:1536-1544 4876:1545-1568 4900:1569-1569 4901:1570-1580 4912:1581-1602 4934:1603-1820 5152:1821-1832 7856:1833-2005] …	GTCCACATTGGTTGTTTGATTCATGAACAAACTGAAGTTATCTGGTTTCTTGTTAAAAAGTGTGTTCCTGTCCTATACATTGTACATGGATGGTTGATACACAAGTTAAATAGATAAATGTGGGTTCATTAGTTCAATTAACACACATGCTTTCCTTATCTCAATCACTGGAAAAAAGTAAAACGAAAAACTATATTCCGACTAAAAAATGCCATAAAATTACTGCATATTTCTAACAAGATGTGGCTGCAATTCTCAGCACTCACATGGGGTTACCCCTATTCCAAAAGTTAATAACTTATCGAAGGTTCAGGGAAAAATTAAGAGTCGATCCCTTGATTCCTATATTGAATTGTTTAAATAACTGTTAAGGTTCCCAATTTTTCACAACAGCTCCAG…	0	0.998604	0.953563	0	1.16808	0	0	0.05	0.06	0	0.07	0	0.520041	1.01694	0.709602	0.925535	UP	-	-	-	XP_004511747.1:PREDICTED: decapping nuclease DXO homolog, chloroplastic isoform X1 [Cicer arietinum]	gi|1379642143|ref|XM_003611353.3|:PREDICTED: Medicago truncatula decapping nuclease DXO homolog, chloroplastic (LOC11426961), mRNA	V7CEM4|V7CEM4_PHAVU:Uncharacterized protein;OS=Phaseolus vulgaris;
TRINITY_DN24310_c0_g1_i2	en=1106 path=[3563:0-216 2217:217-273 3977:274-297 2298:298-474 3978:475-498 2499:499-744 3974:745-768 2769:769-780 3146:781-819 2820:820-830 3975:831-854 2855:855-990 3540:991-1013 3015:1014-1105] [-1, 3563, 2217, 3977, 2298, 3978, 2499, 3974, 2769, 3146, 2820, 3975, 2855, 3540, 3015, -2]	CCCACAATGACCTATTAATGATTAGAAGTATCAGATTTGGTTATTAGTATCATACATGCATAAAAGGCTTCCCAGTAGTTATATACAAGAAGTTGTATACACTATGTGCTTTGATGAATTTATATGGGCAAATTTCATGGCAAGTCCATTCTTACCGGTTGACACAAAATCAGATCATTAGACTTTAGAGCCATACCTGTATCGTTGAGGCTGCAATTAGCACTCCAGCAACTGCACCACCCAAAACTCGTCCATCAGCCCCTGCAAGAGAAACGTATAAACTGCTTGGTCTGCTATGCTCACCACTGTTTTCAGATAGGTGCATATCACCTGATAACGATATGATCTCAAATTGGCCCTCGTATCTTGCAATACCACCAGATGGCTGTCGAAGGGTTG…	0	0	0.953563	0	0	0	0	0	0.11	0	0	0	0.158927	1.16033	0.776133	0.925535	UP	[GO:0003677:DNA binding]	-	-	XP_004509026.1:PREDICTED: AThook motif nuclearlocalized protein 8like [Cicer arietinum]	gi|1379634378|ref|XM_003608571.3|:PREDICTED: Medicago truncatula AT-hook motif nuclear-localized protein 8 (LOC11415471), mRNA	V7CEI0|V7CEI0_PHAVU:Uncharacterized protein;OS=Phaseolus vulgaris;|GO:0003677,
TRINITY_DN31413_c0_g1_i8	en=1018 path=[2170:0-76 2224:77-77 2225:78-95 2243:96-113 2261:114-138 2286:139-201 2349:202-222 2370:223-235 2383:236-252 2400:253-283 7153:284-307 2455:308-317 2465:318-318 2466:319-336 2484:337-342 2490:343-364 4997:365-392 2540:393-452 2600:453-471 2619:472-491 2639:492-584 5120:585-645 7147:646-669 5205:670-670 5206:671-679 2753:680-724 7151:725-748 2822:749-823 7148:824-847 2921:848-882 295…	GTTTATATAGCAGCTAATGAGTCTATTTCTTTCCATGTCCATCCACTCGTATCCTTTTCCACCATTTCTTCTCTCTCTCTCTACCCCCTTTCTTCACTATAGAAACTACTACTAGTAAAGTTGTCACTTTTTGCCATTGGACAAGTATATTATAATACATTATATTATATACAAATTACTTTGTTCATCCTTTCTACCCTCCTCCATTCCTCCAACTTCATGCATGCTCTTTTTTTTCAAAAAGGAGGAAGCTTTTCCTTTCACTCTTACTTTATCTGGTTTTTTATTTGATTTTCTCATACCCTTTTGCTTCACAGGACTTCAAAAAAATGGCAGAAAGTACCTTGTTCTGTCTGTAGAATTTGGTAGAGAAAGTTAAATACCTTTGAGTCAGTCTTT…	954.948	826.844	555.927	350.84	313.044	342.539	121.99	97.73	71.64	48.21	40.2	47.58	557.357	1.21498	0.000399028	0.00342665	UP	-	-	Vang11g05190.1:Vigna angularis|LSD|LSD family protein	XP_012439339.1:PREDICTED: uncharacterized protein LOC105765014 isoform X2 [Gossypium raimondii] >XP_012439340.1 PREDICTED: uncharacterized protein LOC105765014 isoform X2 [Gossypium raimondii]	gi|1379628106|ref|XM_003608574.3|:PREDICTED: Medicago truncatula protein LOL1 (LOC11409342), mRNA	V7CEH5|V7CEH5_PHAVU:Uncharacterized protein;OS=Phaseolus vulgaris;
TRINITY_DN31413_c0_g1_i9	en=1260 path=[2170:0-76 2224:77-77 2225:78-95 2243:96-113 2261:114-138 2286:139-201 2349:202-222 2370:223-235 2383:236-252 2400:253-283 7153:284-307 2455:308-317 6519:318-391 6927:392-433 2484:434-439 2490:440-461 4997:462-489 2540:490-549 2600:550-568 5702:569-733 2639:734-826 5120:827-887 7147:888-911 5205:912-912 5206:913-921 2753:922-966 7151:967-990 2822:991-1065 7148:1066-1089 2921:1090-112…	GTTTATATAGCAGCTAATGAGTCTATTTCTTTCCATGTCCATCCACTCGTATCCTTTTCCACCATTTCTTCTCTCTCTCTCTACCCCCTTTCTTCACTATAGAAACTACTACTAGTAAAGTTGTCACTTTTTGCCATTGGACAAGTATATTATAATACATTATATTATATACAAATTACTTTGTTCATCCTTTCTACCCTCCTCCATTCCTCCAACTTCATGCATGCTCTTTTTTTTCAAAAAGGAGGAAGCTTTTCCTTTCACTCTTACTTTATCTGGTTTTTTATTTGATTTTCTCATACCCTTTTGCTTCACAGGTTTCATTCTCATTCTACTCATCACCAACTTAATTAATCACTTTTTTCTCCCTCTTGAATGAATCTTTACTTTACTGTATAT…	99.8075	88.8758	21.932	32.6002	24.5296	47.0991	10.01	8.24	2.25	3.49	2.54	5.1	52.474	1.00979	0.179349	0.520698	UP	-	-	Vang11g05190.1:Vigna angularis|LSD|LSD family protein	XP_012439339.1:PREDICTED: uncharacterized protein LOC105765014 isoform X2 [Gossypium raimondii] >XP_012439340.1 PREDICTED: uncharacterized protein LOC105765014 isoform X2 [Gossypium raimondii]	gi|1379628106|ref|XM_003608574.3|:PREDICTED: Medicago truncatula protein LOL1 (LOC11409342), mRNA	V7CEH5|V7CEH5_PHAVU:Uncharacterized protein;OS=Phaseolus vulgaris;
TRINITY_DN30481_c0_g1_i10	en=1828 path=[8213:0-30 5030:31-31 5031:32-204 5204:205-246 5246:247-298 5298:299-367 5367:368-370 13321:371-394 5394:395-448 5448:449-483 5483:484-735 13315:736-759 5759:760-788 5788:789-1030 13316:1031-1054 6054:1055-1099 13317:1100-1123 6123:1124-1309 13320:1310-1333 6333:1334-1452 13319:1453-1476 6476:1477-1609 12761:1610-1827] [-1, 8213, 5030, 5031, 5204, 5246, 5298, 5367, 13321, 5394, 5448,…	TATAATTCTTGAAAGAAGAAGAAGAAGAAGAAACGTAAAACCTCTTTCTTTATTTCTACTGAGAAAGAAAACAGAAAAACAGAAAAACAGAAAGAGAAAAGAAGCGCGGTTTCAACAAGACGCAGTGAATCCATGTCTTCCAAAAAATCCTCTTCCTCTGAAGATACCAATTCTCCCTCACCAAAACGCCAAAAGGTCGACAATGGCGGTTTGCCGGAGAAAAGGACCACTCCAGAACGCCAAAAGGTCGATAATGGTGGTTTGCCGGAGAAATTGAGTATTCCAGAACGCCAGAAGGTTGACAATGGGTGTTCGCCGGAGAAAATTAGTATTCCAGAACGCCAAAAGGTCAATAGTGTGAAGAGTCCTAGCAAGACTGGCGCTACGCCGGCTGTTCCA…	0	0	0	0	9.34461	0	0	0	0	0	0.63	0	1.55743	-3.9943	0.309882	0.720423	DOWN	[GO:0005524:ATP binding]	-	-	XP_020206300.1:uncharacterized protein LOC109791412 isoform X3 [Cajanus cajan]	gi|1662973796|ref|XM_020350711.2|:PREDICTED: Cajanus cajan uncharacterized LOC109791412 (LOC109791412), transcript variant X3, mRNA	V7CDT7|V7CDT7_PHAVU:Uncharacterized protein;OS=Phaseolus vulgaris;|GO:0005524,
TRINITY_DN30481_c0_g1_i5	en=1777 path=[8213:0-30 5030:31-31 5031:32-204 10409:205-246 5246:247-298 10927:299-316 5367:317-319 13321:320-343 5394:344-397 5448:398-432 5483:433-684 13315:685-708 5759:709-737 5788:738-979 13316:980-1003 6054:1004-1048 13317:1049-1072 6123:1073-1258 13320:1259-1282 6333:1283-1401 13319:1402-1425 6476:1426-1558 12761:1559-1776] [-1, 8213, 5030, 5031, 10409, 5246, 10927, 5367, 13321, 5394, 544…	TATAATTCTTGAAAGAAGAAGAAGAAGAAGAAACGTAAAACCTCTTTCTTTATTTCTACTGAGAAAGAAAACAGAAAAACAGAAAAACAGAAAGAGAAAAGAAGCGCGGTTTCAACAAGACGCAGTGAATCCATGTCTTCCAAAAAATCCTCTTCCTCTGAAGATACCAATTCTCCCTCACCAAAACGCCAAAAGGTCGACAATGACGGTTCGCCGGAGAAAATGACCACTCCAGAACGCCAAAAGGTCGATAATGGTGGTTTGCCGGAGAAATTGAGTATTCCAGAACGCCAGAAGGTCAATAGTGTGAAGAGTCCTAGCAAGACTGGCGCTACGCCGGCTGTTCCAGAGACAGTGCCGGTGGCTCCAAGATTAAGGCGGTCCAATGGAAGCGCACTT…	0	2.99581	8.58207	0	0	0	0	0.24	0.6	0	0	0	1.92965	4.51807	0.160529	0.483612	UP	[GO:0005524:ATP binding]	-	-	XP_020206300.1:uncharacterized protein LOC109791412 isoform X3 [Cajanus cajan]	gi|1662973796|ref|XM_020350711.2|:PREDICTED: Cajanus cajan uncharacterized LOC109791412 (LOC109791412), transcript variant X3, mRNA	V7CDT7|V7CDT7_PHAVU:Uncharacterized protein;OS=Phaseolus vulgaris;|GO:0005524,
TRINITY_DN30481_c0_g1_i4	en=3119 path=[8213:0-30 5030:31-31 5031:32-204 5204:205-246 5246:247-298 5298:299-367 5367:368-370 13321:371-394 5394:395-448 5448:449-483 5483:484-735 13315:736-759 5759:760-788 5788:789-1030 13316:1031-1054 6054:1055-1099 13317:1100-1123 6123:1124-1309 13320:1310-1333 6333:1334-1452 13319:1453-1476 6476:1477-1609 6609:1610-1666 6666:1667-1687 6687:1688-1762 13313:1763-1786 6786:1787-2064 7064:2…	TATAATTCTTGAAAGAAGAAGAAGAAGAAGAAACGTAAAACCTCTTTCTTTATTTCTACTGAGAAAGAAAACAGAAAAACAGAAAAACAGAAAGAGAAAAGAAGCGCGGTTTCAACAAGACGCAGTGAATCCATGTCTTCCAAAAAATCCTCTTCCTCTGAAGATACCAATTCTCCCTCACCAAAACGCCAAAAGGTCGACAATGGCGGTTTGCCGGAGAAAAGGACCACTCCAGAACGCCAAAAGGTCGATAATGGTGGTTTGCCGGAGAAATTGAGTATTCCAGAACGCCAGAAGGTTGACAATGGGTGTTCGCCGGAGAAAATTAGTATTCCAGAACGCCAAAAGGTCAATAGTGTGAAGAGTCCTAGCAAGACTGGCGCTACGCCGGCTGTTCCA…	69.0027	28.9595	36.2354	91.5909	92.278	95.0546	2.56	1	1.36	3.63	3.45	3.83	68.8535	-1.06365	0.0294752	0.13898	DOWN	[GO:0005524:ATP binding]	-	420183:Selaginella moellendorffii|Trihelix|Trihelix family protein	XP_020206300.1:uncharacterized protein LOC109791412 isoform X3 [Cajanus cajan]	gi|1540558034|ref|XM_027478559.1|:PREDICTED: Abrus precatorius uncharacterized LOC113849024 (LOC113849024), transcript variant X8, mRNA	V7CDT7|V7CDT7_PHAVU:Uncharacterized protein;OS=Phaseolus vulgaris;|GO:0005524,
TRINITY_DN19973_c0_g1_i1	en=854 path=[832:0-127 1870:128-151 961:152-224 1872:225-248 1058:249-638 1873:639-662 1472:663-715 1871:716-739 1549:740-853] [-1, 832, 1870, 961, 1872, 1058, 1873, 1472, 1871, 1549, -2]	CAATTCATGAACCATGAACACCCCTATGAGAGAGAATAACTTTTCATAAAAGTGTGGAAAAGAAAGAGGAAGCGTGTAAAACCCTAGTTGTGAATCGAAAATGGGAATAGCTAGTAAGGTTGGGGATTTTGCTTTCAAGGCATTCACGGCAACTCTCGGCGTCACCACCATTTACCTCACCGCCACTTTCTCCGCTAACGTTTACAAAGGACTTGCTTGGCATAACGCTCAATCCAAGCTTGCTAAGGAAGACGTTGACGAGTAGGCTTCATGATTGATTTTATGCAGCCTACCATCTTGAATTACAAATCCTGATGTGTAGAGATGTAATGTGAGATTCTATTCTGATAATTTTTAACTAAATGTGCTTCATGAATAATCACCCGTTTACTTATCAAA…	108.433	129.819	242.205	184.734	136.665	145.579	17.14	18.98	38.61	31.44	21.67	24.99	157.906	0.0418205	0.931353	0.973925	UP	-	-	-	XP_007155376.1:hypothetical protein PHAVU_003G196000g [Phaseolus vulgaris] >ESW27370.1 hypothetical protein PHAVU_003G196000g [Phaseolus vulgaris]	-	V7CDK4|V7CDK4_PHAVU:Uncharacterized protein;OS=Phaseolus vulgaris;
TRINITY_DN3609_c0_g1_i1	en=801 path=[1:0-81 1605:82-105 84:106-800] [-1, 1, 1605, 84, -2]	GTGGTATAAATGCTGCATTGGGAAATATGAGTGAAGATGACTGGAGGTGGCACATGTATGATACAGTCAAGGGAAGTGATTGGCTAGGAGACCAAGATGCTATCCAATATATGTGTAGGGAGGCACCAAAAGCAGTCATTGAACTTGAAAATTATGGATTGCCATTTTCGCGAACCGAAGATGGAAGAATATACCAGCGTGCATTTGGTGGTCAGAGCTTGAACTTTGGAAAAGGTGGTCAGGCATATCGTTGTGCGTGTGCTGCCGATCGAACAGGGCATGCTTTACTGCACACTCTCTACGGCCAGGCTATGAGGCATAATACACAGTTCTTTGTGGAATATTTTGCGCTGGATCTGTTAATGAACAGTGATGGTACTTGCCAAGGAGTAATAGCCT…	16.0185	37.947	36.2354	42.6907	4.6723	10.2762	2.74	6.01	6.26	7.88	0.8	1.91	24.64	0.637291	0.521185	0.896259	UP	[GO:0005743:mitochondrial inner membrane][GO:0050660:flavin adenine dinucleotide binding][GO:0008177:succinate dehydrogenase (ubiquinone) activity][GO:0022900:electron transport chain][GO:0006099:tricarboxylic acid cycle]	[ko00020:Citrate cycle (TCA cycle)][ko00190:Oxidative phosphorylation]	-	GAU40003.1:hypothetical protein TSUD_211250 [Trifolium subterraneum]	gi|1535893764|ref|XM_004509195.3|:PREDICTED: Cicer arietinum succinate dehydrogenase [ubiquinone] flavoprotein subunit 1, mitochondrial (LOC101513215), mRNA	V7CCV5|V7CCV5_PHAVU:Succinate dehydrogenase [ubiquinone] flavoprotein subunit, mitochondrial;OS=Phaseolus vulgaris;|GO:0005743,|GO:0050660,GO:0008177,|GO:0022900,GO:0006099,
TRINITY_DN31391_c1_g1_i1	en=705 path=[1:0-84 63:85-86 65:87-126 105:127-127 106:128-131 110:132-136 115:137-151 130:152-157 136:158-169 148:170-172 1807:173-196 1831:197-204 183:205-259 238:260-301 280:302-307 286:308-331 310:332-334 313:335-355 334:356-373 352:374-388 367:389-391 370:392-397 376:398-412 391:413-415 394:416-421 2773:422-445 424:446-490 469:491-505 484:506-514 493:515-529 508:530-558 1647:559-666 604:667-…	CATTAACTACTAAAATCAATGCAAAGCATTTAAATAAATCCAAATTCTGATCAGATTATAACAATGTCATGACCTTAAAATATTTTAAACCAAGGTACAATTGACTTCAATGCTCACTGAAAATTCTAAACTCATATTCCTGTAAATGCCTTCTTTGCAAGATTAGAAGATCCAGCTGGGATAACTTTCAATACATTAAACCTGACTGTTTTTGAAATTGGCCTGCACTGGCCAATAGTAACATGATCTCCTTCCTTCACTCGGAAACAAGGTGAAACATGCGCAGGGATATTAGAATGACGCTTCTCATATCTCTGATACTTCTTGATGAAGTGAAGATAATTTCTCCTAACAATGATGGTCCTATTCATCTTTGCACTATGACAGGTACCAGCTATG…	3.69657	0	0	3.88097	0	0.856347	0.75	0	0	0.84	0	0.19	1.40565	-0.419994	0.876997	0.94235	DOWN	[GO:0005840:ribosome][GO:0003735:structural constituent of ribosome][GO:0006412:translation]	[ko03010:Ribosome]	-	XP_007155106.1:hypothetical protein PHAVU_003G173800g [Phaseolus vulgaris] >XP_007155107.1 hypothetical protein PHAVU_003G173900g [Phaseolus vulgaris] >ESW27100.1 hypothetical protein PHAVU_003G173800g [Phaseolus vulgaris] >ESW27101.1 hypothetical protein PHAVU_003G173900g [Phaseolus vulgaris]	gi|1379599196|ref|XM_003588994.3|:PREDICTED: Medicago truncatula 40S ribosomal protein S11 (LOC11420369), mRNA	V7CCT3|V7CCT3_PHAVU:Uncharacterized protein;OS=Phaseolus vulgaris;|GO:0005840,|GO:0003735,|GO:0006412,
TRINITY_DN185_c0_g2_i1	en=852 path=[830:0-393 1201:394-851] [-1, 830, 1201, -2]	AAGAGAAAGAGCAAAGATTTAAAATATTCAAGGATAATTTAAAATTGATAGACGAGCACAATGCTCAAAATCACACTTATACACTTGGGTTGAACGAGTTTGCAGATATGACTAATGAAGAATATAATATGTATTTGGGCACTAAGAGTAATTATGAGATTAAAAATAAGATAATCAGCGAACAATATGCTTATGATTTCGGTTACAAATTGCCTGAGTCTGTTGATTGGAGATGGGCTGTTGGTCCTATAAAACATCAAGGAAATTGTGGAGCTTGTTGGGCATTTTCCGCAGTAGCGACAGTGGAAGCGATCAACAAGATAGTGACAGGGAGTTTTGTGAATTTGTCTGTACAAGAGCTTGTGGACTGTGATAGAACAAAAAATAAAGGGTGCAAAG…	0	0	29.5605	0	0	0	0	0	4.73	0	0	0	4.92674	5.86648	0.134142	0.430977	UP	[GO:0008234:cysteine-type peptidase activity]	-	FANhyb_rscf00000253.1.g00010.1:Fragaria x ananassa|BBR-BPC|BBR-BPC family protein	XP_007155893.1:hypothetical protein PHAVU_003G240800g [Phaseolus vulgaris] >ESW27887.1 hypothetical protein PHAVU_003G240800g [Phaseolus vulgaris]	gi|1174170|gb|U44947.1|PSU44947:Pisum sativum putative cysteine protease NTH1 mRNA, complete cds	V7CCG8|V7CCG8_PHAVU:Uncharacterized protein;OS=Phaseolus vulgaris;|GO:0008234,
TRINITY_DN51337_c0_g1_i1	en=222 path=[1:0-221] [-1, 1, -2]	ATCACCATGAACAATCTGACATGGCTGAACAAGCCAAGAGACGCGCCGAGGCTGCTAGGCTGAAAGAGCTCCATACACTCAAGGGACATGTTGAATCTGTGGTGAAATTGAAGGGTCTTGACATTGATACCATTCAACAACATTACACACTCTAAATCAATTTCATGGGATGAAAATATTCCAGGCCTACTTATCAATCAATTATTCAAAATGTAAAAGGAG	0	0	0	0	0	0.856347	0	0	0	0	0	1.6	0.142725	-0.763224	0.851627	0.925535	DOWN	[GO:0016021:integral component of membrane][GO:0005524:ATP binding][GO:0008553:proton-exporting ATPase activity, phosphorylative mechanism][GO:0046872:metal ion binding][GO:0006754:ATP biosynthetic process]	[ko00190:Oxidative phosphorylation]	Lus10040166:Linum usitatissimum|GRAS|GRAS family protein	XP_007154926.1:hypothetical protein PHAVU_003G159200g [Phaseolus vulgaris] >ESW26920.1 hypothetical protein PHAVU_003G159200g [Phaseolus vulgaris]	gi|1379626860|ref|XM_013602689.2|:PREDICTED: Medicago truncatula ATPase 8, plasma membrane-type (LOC25493981), transcript variant X2, mRNA	V7CCB3|V7CCB3_PHAVU:Plasma membrane ATPase;OS=Phaseolus vulgaris;|GO:0016021,|GO:0005524,GO:0008553,GO:0046872,|GO:0006754,
TRINITY_DN50903_c0_g1_i1	en=229 path=[207:0-228] [-1, 207, -2]	CAAAAATGTGAAAAACAAGTGTTCGCCACATGTTTTCAAGTAAACATTAGAAGAAGCAGATTCGCCGGGAGAAGAACTTTTTTGAGCGTCGTACCATAGAGAGAGCCATTTTTGTCAGGAAGAATAGCAATGAGCAACTCTAGCTCTTTCCCACCAAGTTTGTTTCGAGAAACAAAATGTACATGCCCCAAGGCTTTCTTAACCATATCTGGTCTTGCTGAATATACAG	0	0	1.90713	0	0	0	0	0	3.02	0	0	0	0.317854	1.93128	0.633464	0.915571	UP	[GO:0003676:nucleic acid binding]	-	-	XP_007154942.1:hypothetical protein PHAVU_003G160000g [Phaseolus vulgaris] >ESW26936.1 hypothetical protein PHAVU_003G160000g [Phaseolus vulgaris]	-	V7CC61|V7CC61_PHAVU:Uncharacterized protein;OS=Phaseolus vulgaris;|GO:0003676,
TRINITY_DN21522_c0_g1_i3	en=937 path=[1:0-128 107:129-174 153:175-261 240:262-315 294:316-633 4408:634-670 5563:671-787 5680:788-865 5758:866-936] [-1, 1, 107, 153, 240, 294, 4408, 5563, 5680, 5758, -2]	ATTTCCGTGTTACCTCACCTTACCTATCTTTCTCAACAATCAAAACAACCATTTCAATTTTTCCATTACTATAAAACAACATTTTCTCTTTCACAAAAAAAAAACCCTAAAACCCATTTCATCTTCATCTTCATCTTCATCTATCAATTCAATTCAATTCAACCATGTCTCGATTCAGTAACAACCTAATCGGAATCCTCAATTTCCTAACCCTACTCCTCTCAATCCCAATTCTAGTCATGGGAGTATGGCTCCACAAACAGTCCACCACGGAATGCGAACGCTTCTTAGAGAAACCCATTATTGCCCTTGGCGTTTTCCTCTTGGTTGTTTCTCTCATGGGTTTAATCGGTGCTTGTTGCAGAGTCTCATGGCTTCTGTGGTTCTATCTTCTCGTCA…	112.129	83.8828	46.7246	0.776194	4.6723	1.71269	15.96	10.98	6.66	0.18	0.74	0.39	41.6497	5.17902	3.63077e-09	8.87033e-08	UP	[GO:0016021:integral component of membrane]	-	-	XP_004507785.1:PREDICTED: tetraspanin8like [Cicer arietinum]	gi|1590594148|ref|XM_028341662.1|:PREDICTED: Glycine soja tetraspanin-8-like (LOC114382334), mRNA	V7CC24|V7CC24_PHAVU:Uncharacterized protein;OS=Phaseolus vulgaris;|GO:0016021,
TRINITY_DN33259_c2_g4_i3	en=1126 path=[1:0-161 14543:162-185 164:186-262 241:263-296 275:297-312 9719:313-318 9725:319-338 318:339-379 14548:380-403 383:404-454 14549:455-478 458:479-515 495:516-538 518:539-731 711:732-752 732:753-837 817:838-885 865:886-940 920:941-983 963:984-990 970:991-994 974:995-1082 1062:1083-1094 11567:1095-1125] [-1, 1, 14543, 164, 241, 275, 9719, 9725, 318, 14548, 383, 14549, 458, 495, 518, 711…	CCAAGTATAATAGCTTTTTAAAACTTTTATTTTTATTTAAATATATTTTACATAAATAAATACCCACTTTCATAACATGTATTCCAAAAATACCAACCGAGGGGCTAACAGAGGGGAGGGGTAAAAGAAATAACAAAAACCACATTCAAGAGAGAGCCATCCCCCACTTTAGAGAAAGTCAGGAAACAATGCTTTATTATTTTATGCACAATCTATTTAAGAAGAAAAAGAGGATATAGGGCAGACAGATACAATTTACAACAGTGAGCCTGGGAAGATGATGTTAAATGAAGAGCATGACATGCAGTTTTTCCCCTTTGCAAGAACAACTTCAATTGTGGAAAGTGGGTCCTAAGAATATACATGGACATGTAAGCTCCATCCAGATTGTCGATTTCT…	1.23219	2.99581	0	0.776194	1.16808	0.856347	0.14	0.31	0	0.09	0.13	0.11	1.17144	0.611455	0.720145	0.925535	UP	[GO:0005524:ATP binding][GO:0004176:ATP-dependent peptidase activity][GO:0004252:serine-type endopeptidase activity]	-	-	GAU24792.1:hypothetical protein TSUD_157050 [Trifolium subterraneum]	gi|1379628457|ref|XM_013602091.2|:PREDICTED: Medicago truncatula lon protease homolog 2, peroxisomal (LOC25493563), mRNA	V7CC16|V7CC16_PHAVU:Uncharacterized protein;OS=Phaseolus vulgaris;|GO:0005524,GO:0004176,GO:0004252,
TRINITY_DN27123_c0_g1_i2	en=1852 path=[1830:0-100 4396:101-124 1932:125-155 1963:156-182 1990:183-342 4393:343-366 2174:367-396 4401:397-420 2228:421-504 4399:505-528 2336:529-768 4394:769-792 2600:793-843 4397:844-867 2675:868-897 2705:898-927 2735:928-1140 4398:1141-1164 2972:1165-1253 3061:1254-1404 4400:1405-1428 3236:1429-1662 4395:1663-1686 3494:1687-1851] [-1, 1830, 4396, 1932, 1963, 1990, 4393, 2174, 4401, 2228, …	GAAAAACATAATAAGTTGATTAGGACATGTTTGTTTAGGTTGGTGCAAATCGTTCGAGTAGAAAGAAGATAGGACAGTGGAAAAGATTTCACCGGTTGCTTATTAGCCCCAGCGGTTGATCAGATCCGATCACACATTTCATCAAAGCTTTCAAACGAATTTGAGATTCCAAAAATCGTTTACGGGTTTTCGGTTAGGGTTAGGGTTTGCTTTACAATTTCACTTCACCGGCCATGTACAGCGACGGCGAAACTCACGACGCTCCTCAGAGCCAGAGGAAAATCCCCCCTGCATCCTCCATGTTGTGGGTCCGCAACCTCCGCCGCTTCATAGGATCTGGTGCCGGTCTCGGATCCGAAGCTCTAATGGAGCTTGAAACAAAAAGAATTTTGCTTGACA…	1067.08	1089.48	1049.87	849.157	856.2	887.176	68.99	65.18	68.42	58.73	55.71	62.23	966.493	0.306542	0.0368473	0.165809	UP	[GO:0005509:calcium ion binding]	[ko03015:mRNA surveillance pathway][ko04071:Sphingolipid signaling pathway][ko04151:PI3K-Akt signaling pathway][ko04152:AMPK signaling pathway]	-	XP_004508294.1:PREDICTED: probable serine/threonineprotein phosphatase 2A regulatory subunit B'' subunit TON2 [Cicer arietinum]	gi|1379632283|ref|XM_003609571.3|:PREDICTED: Medicago truncatula probable serine/threonine-protein phosphatase 2A regulatory subunit B'' subunit TON2 (LOC11409007), mRNA	V7CBH4|V7CBH4_PHAVU:Uncharacterized protein;OS=Phaseolus vulgaris;|GO:0005509,
TRINITY_DN30481_c0_g1_i8	en=816 path=[8213:0-30 5030:31-31 5031:32-204 10409:205-246 5246:247-298 10927:299-316 5367:317-319 13321:320-343 5394:344-397 5448:398-432 5483:433-684 13315:685-708 5759:709-737 11949:738-815] [-1, 8213, 5030, 5031, 10409, 5246, 10927, 5367, 13321, 5394, 5448, 5483, 13315, 5759, 11949, -2]	TATAATTCTTGAAAGAAGAAGAAGAAGAAGAAACGTAAAACCTCTTTCTTTATTTCTACTGAGAAAGAAAACAGAAAAACAGAAAAACAGAAAGAGAAAAGAAGCGCGGTTTCAACAAGACGCAGTGAATCCATGTCTTCCAAAAAATCCTCTTCCTCTGAAGATACCAATTCTCCCTCACCAAAACGCCAAAAGGTCGACAATGACGGTTCGCCGGAGAAAATGACCACTCCAGAACGCCAAAAGGTCGATAATGGTGGTTTGCCGGAGAAATTGAGTATTCCAGAACGCCAGAAGGTCAATAGTGTGAAGAGTCCTAGCAAGACTGGCGCTACGCCGGCTGTTCCAGAGACAGTGCCGGTGGCTCCAAGATTAAGGCGGTCCAATGGAAGCGCACTT…	3.69657	0	27.6533	3.88097	5.84038	1.71269	0.73	0	4.67	0.72	1.07	0.4	7.13066	1.4707	0.372205	0.793154	UP	[GO:0005524:ATP binding]	-	-	XP_007155538.1:hypothetical protein PHAVU_003G210300g [Phaseolus vulgaris] >ESW27532.1 hypothetical protein PHAVU_003G210300g [Phaseolus vulgaris]	gi|1663007680|ref|XM_020355533.2|:PREDICTED: Cajanus cajan uncharacterized LOC109795955 (LOC109795955), transcript variant X8, mRNA	V7CBF1|V7CBF1_PHAVU:Uncharacterized protein;OS=Phaseolus vulgaris;|GO:0005524,
TRINITY_DN22728_c0_g1_i3	en=628 path=[1:0-191 1995:192-231 210:232-250 2600:251-274 253:275-324 2129:325-425 326:426-448 349:449-526 2498:527-627] [-1, 1, 1995, 210, 2600, 253, 2129, 326, 349, 2498, -2]	GGTTCACGGAACAAGAACGACGTCACTCTTCCATCTTATACACAGTAAAAGAAAATACATATATATATTATTGGCTGTCGGCGGGTGGGGTAACGTTGCCGCTGGCACGCTGCAGCTTCACATTCACCTACTTCACCTACTTGTATAATTCAAGTTCAACTCTGACCACAAGATCAACCTAATCCCAAATCCCCAGTAATGTCTTTGTTGGCGTCGGAGATCGCTCGGAAACTGAATCTGCTTCCTCATCCAGAAGGTGGCTTTTACGCAGAAACATTCCGAGATCACTCCGTTCATCTCTCCACCTCTCACCTCCCTCCCGAATGTAATCAAATCTAACCTTTCTTTTCCATTTCATTTACTACCATTTATCATTCCTTTTACTCTCTCTCTCTTTCA…	0	0	0.953563	31.0478	59.5719	27.4031	0	0	0.33	8.04	14.19	7.01	19.8294	-6.69657	1.40444e-06	2.02529e-05	DOWN	-	-	-	XP_004508010.1:PREDICTED: uncharacterized protein LOC101514621 [Cicer arietinum]	-	V7CBA9|V7CBA9_PHAVU:Uncharacterized protein;OS=Phaseolus vulgaris;
TRINITY_DN29866_c0_g2_i2	en=2353 path=[11422:0-185 2033:186-203 6766:204-349 12544:350-373 6936:374-377 12533:378-401 6964:402-860 7423:861-919 7482:920-941 12535:942-965 7528:966-1046 12541:1047-1070 7633:1071-1164 11975:1165-1187 7770:1188-1340 12540:1341-1364 7947:1365-1619 8202:1620-1648 8231:1649-1687 8270:1688-1718 8301:1719-1762 12543:1763-1786 8369:1787-1895 8478:1896-1905 8488:1906-1920 8503:1921-1940 8523:1941-…	TATAAAAGTTGGATATGCCTTTCCTGAATCACACAACAGAAAAATGTATAAGTCGAAACAAAAATGTTGACTAAAATTGTAACTTTTTCTCATGATTTTTAGCTTATCTTCTATTTATTGGTCAAATTACTAAATATATCTAAACATAAATTCTGATATTTCTTACAAAGGAGACATGCTGTAAGGAGAGTAAAGACCTATGCATGTGTCCTATAGATGATTAATTTGTGTCTGTCTGTCTGCATTTATTGAACCTAACACAAATGACAAATCTATGTGGCAGCTAACACCATATCAACGTGTGGACCTGTTCTATTAGTATCAAATTTCTCATATTTATTGGATATCCATATCCATAGGAATAAATAATATGTATTTGGACAGAGTCTAGATGCATTT…	0	0.998604	0	7.76194	0	0.856347	0	0.08	0	0.42	0	0.08	1.60282	-2.94384	0.26667	0.664764	DOWN	-	-	-	XP_007154579.1:hypothetical protein PHAVU_003G130700g [Phaseolus vulgaris] >ESW26573.1 hypothetical protein PHAVU_003G130700g [Phaseolus vulgaris]	gi|1379631617|ref|XM_013602950.2|:PREDICTED: Medicago truncatula uncharacterized LOC25494169 (LOC25494169), mRNA	V7CB44|V7CB44_PHAVU:Uncharacterized protein;OS=Phaseolus vulgaris;
TRINITY_DN33575_c0_g2_i4	en=836 path=[7085:0-151 7214:152-166 7229:167-173 7236:174-199 7262:200-221 7284:222-225 7288:226-232 7295:233-238 7301:239-249 7312:250-270 7333:271-272 17715:273-301 17744:302-346 7409:347-409 7472:410-440 19316:441-486 7549:487-494 7557:495-515 19119:516-518 19122:519-601 7664:602-650 19483:651-700 7764:701-738 17041:739-751 17054:752-835] [-1, 7085, 7214, 7229, 7236, 7262, 7284, 7288, 7295, 7…	TCTCAATGAGTCTGTAAATAATTAAGGGAAGGATTGGAAGCAAGCGTGCTGCAAATACTATCAAAGAACACGGGATACTTGTTTGACATTTGTGTAGTGGCTGTCGGCCACTAGTTCAGAGCTATGCGACGATTCAGTATTAGGCAATGATTCAGGTTGAGGCAGTTCAAGGGCGCTGGTTGCATTTGTTACGGTTTGCAGGGCCTTGGCTTCAAATGATTTCTTTCCATGAGAAGGCAACAATTGAGTTACTGGGATATTTGTTCTATTTGGATGGCTATAATTCAACACGCTCATGACCTCGCCAATATCAACACCCACTCAATATCCAACCATAACTTGATTTTGGCCAGGAATGAGATTTTGTTCTTCTTGGCATTTCAGCTTCAATTGCTTCTT…	0	0	1.90713	11.6429	10.5127	11.1325	0	0	0.37	2.07	1.71	2.01	5.86587	-4.01665	0.00180887	0.013139	DOWN	-	-	-	GAU36044.1:hypothetical protein TSUD_208140 [Trifolium subterraneum]	gi|1535895829|ref|XM_004508605.3|:PREDICTED: Cicer arietinum tip elongation aberrant protein 1 (LOC101509662), transcript variant X3, mRNA	V7CAK8|V7CAK8_PHAVU:Uncharacterized protein;OS=Phaseolus vulgaris;
TRINITY_DN33575_c0_g2_i6	en=806 path=[7085:0-151 7214:152-166 7229:167-173 21403:174-191 7284:192-195 7288:196-202 7295:203-208 7301:209-219 7312:220-240 7333:241-242 17715:243-271 17744:272-316 7409:317-379 7472:380-410 19316:411-456 7549:457-464 7557:465-485 19119:486-488 19122:489-571 7664:572-620 19483:621-670 7764:671-708 17041:709-721 17054:722-805] [-1, 7085, 7214, 7229, 21403, 7284, 7288, 7295, 7301, 7312, 7333, …	TCTCAATGAGTCTGTAAATAATTAAGGGAAGGATTGGAAGCAAGCGTGCTGCAAATACTATCAAAGAACACGGGATACTTGTTTGACATTTGTGTAGTGGCTGTCGGCCACTAGTTCAGAGCTATGCGACGATTCAGTATTAGGCAATGATTCAGGTTGAGGCAGTTCAAGGGCCTTGGCTTCAAATGATTTCTTTCCATGAGAAGGCAACAATTGAGTTACTGGGATATTTGTTCTATTTGGATGGCTATAATTCAACACGCTCATGACCTCGCCAATATCAACACCCACTCAATATCCAACCATAACTTGATTTTGGCCAGGAATGAGATTTTGTTCTTCTTGGCATTTCAGCTTCAATTGCTTCTTCATAGATAACTTCTCTAGTCTCTGTTCACT…	0	1.99721	0	3.10478	0	2.56904	0	0.31	0	0.67	0	0.58	1.2785	-1.50404	0.536527	0.899123	DOWN	-	-	-	GAU36044.1:hypothetical protein TSUD_208140 [Trifolium subterraneum]	gi|1535895829|ref|XM_004508605.3|:PREDICTED: Cicer arietinum tip elongation aberrant protein 1 (LOC101509662), transcript variant X3, mRNA	V7CAK8|V7CAK8_PHAVU:Uncharacterized protein;OS=Phaseolus vulgaris;
TRINITY_DN33575_c0_g2_i3	en=689 path=[16833:0-102 7312:103-123 7333:124-125 7335:126-167 7377:168-199 21585:200-262 7472:263-293 19316:294-339 7549:340-347 7557:348-368 19119:369-371 19122:372-454 7664:455-503 19483:504-553 7764:554-591 17041:592-604 17054:605-688] [-1, 16833, 7312, 7333, 7335, 7377, 21585, 7472, 19316, 7549, 7557, 19119, 19122, 7664, 19483, 7764, 17041, 17054, -2]	ATTCCACTTGTGGTCCCTTTCTCAATTCTCTTCATTTCCAAAACTTCACTGTTGGGTCTTGGCTTCAAATGATTTTTTTTCATGAGAAGGCAACAATTGAGTTACTGGGATATTTGTTCTATTTGGCTGGCTATAATTCAACACACTCATGACCTGGCCAATATCAGCACCCACTCCATATCCAACCATAACTTGATTTTTGCCAGGAATGAGATTTTATTCTTCTCGGCATTTCAGCTGCAATTGCTTCTTCATAGATAACTTCTCTAGTCTCTGTTCACTTTCCTTAGCAATGCCTGTATATAGGTAATACAAACCATCCAAGGCTTCAAGACTTTTATTACAACCGCCGATGAACACAAGAACACCCCCCTTAAATGGGTCCAAACAATCACCAGC…	7.39315	0	32.4211	0	0	0	1.54	0	6.92	0	0	0	6.63572	6.29563	0.0397784	0.176104	UP	-	-	-	GAU36044.1:hypothetical protein TSUD_208140 [Trifolium subterraneum]	gi|1535895829|ref|XM_004508605.3|:PREDICTED: Cicer arietinum tip elongation aberrant protein 1 (LOC101509662), transcript variant X3, mRNA	V7CAK8|V7CAK8_PHAVU:Uncharacterized protein;OS=Phaseolus vulgaris;
TRINITY_DN33575_c0_g2_i2	en=670 path=[19901:0-58 7288:59-65 7295:66-71 15419:72-103 7333:104-105 7335:106-147 7377:148-179 7409:180-242 7472:243-273 7503:274-303 7533:304-319 7549:320-327 7557:328-348 7578:349-434 7664:435-483 7713:484-534 7764:535-572 17041:573-585 17054:586-669] [-1, 19901, 7288, 7295, 15419, 7333, 7335, 7377, 7409, 7472, 7503, 7533, 7549, 7557, 7578, 7664, 7713, 7764, 17041, 17054, -2]	TTTCAATAGTATATCCCTCTGAGATGTTTTCAGTAACCTTGGCTTCAAATGATTTCTTTCCATGAGAAGGCAGCAATTGATTTACTGGGATATTTGTTCTATTTGGCTGGCTATAATTCAACACACTCATGACCTGGCCAATATCAGCACCCACTCCATATCCAACCATAACTTGATTTTGGCCAGGAATGAGATTTTGTTCTTCTTGGCATTTCAGCTTCAATTGCTTCTTCATAGATAACTTCTCTAGTCTCTGTTCACTTTCCTTAGCAATACCTGTATATAGGTAATACATATCATCCAAGGCTTCAAGACTTTTATTACAACCGCCGATGAACACAAGAACACCGCCCTTAAATGGGTCTAAACAGTCACCAGCTACAGAAAATCTAGCAGAAG…	0	0	0	0	0	0.856347	0	0.08	0	0	0	0.2	0.142725	-0.763224	0.851627	0.925535	DOWN	-	-	-	GAU36044.1:hypothetical protein TSUD_208140 [Trifolium subterraneum]	gi|1379634788|ref|XM_013602554.2|:PREDICTED: Medicago truncatula kelch domain-containing protein 3 (LOC25493899), transcript variant X2, mRNA	V7CAK8|V7CAK8_PHAVU:Uncharacterized protein;OS=Phaseolus vulgaris;
TRINITY_DN50545_c0_g1_i1	en=373 path=[351:0-372] [-1, 351, -2]	GTGCGGACCTGGACACGGTATCAGCATCGGTAGTCTTGGAAAGTATCCAGATGAGAGAGAGGTGAAAGGTATTCGTATTAAGAACAGTGCGTTGATCGGTACAACCAATGGTTTGAGATTAAAAACATGGCCCGAGAGATATGGAGGCGGAGCATCAGAGATAAGTTTCAGTAACATTAACATGACCAATGTTCAAAATCCCATCATCATTGATCAGGAGTATGAATGTCATCCAAACTGCCAAAAAAAGCCATCATTGGTGAGGATAGCAGATATTCATTTTGCAAATGTGAGGGGAACTACTGCTTCACCAATTGCAGTGGATTTGAGATGCAGCAAGCAGTTTCCATGCATGGGTGTTACGATTCGCGAC	0	0	0	0	0	7.70713	0	0	0	0	0	4.37	1.28452	-3.73111	0.343497	0.759396	DOWN	[GO:0004650:polygalacturonase activity][GO:0005975:carbohydrate metabolic process]	[ko00040:Pentose and glucuronate interconversions]	RrC4101_p1:Raphanus raphanistrum|GRAS|GRAS family protein	GAU11190.1:hypothetical protein TSUD_198140 [Trifolium subterraneum]	gi|1535891450|ref|XM_004508136.3|:PREDICTED: Cicer arietinum exopolygalacturonase-like (LOC101489341), mRNA	V7CAK3|V7CAK3_PHAVU:Uncharacterized protein;OS=Phaseolus vulgaris;|GO:0004650,|GO:0005975,
TRINITY_DN33515_c3_g3_i1	en=242 path=[10479:0-60 10517:61-87 10544:88-101 14435:102-114 19618:115-138 14472:139-160 10617:161-161 14494:162-228 10685:229-241] [-1, 10479, 10517, 10544, 14435, 19618, 14472, 10617, 14494, 10685, -2]	TCCGGAAATCCTTGGAGTCAGTAAGAAAACTGTTCAGGGCATTTACAACAGAAAATGATAGTTGAGGTGATGCCTCAAGGGCTGCAATTGCTTGGGCCTGAGTAATAACATTTCTGCCCTTCTCTAATCGATTAATCTACATCTGAACTGGTTGATTAAAATAAACCTCAGTAAGGTACTCCATGTCAGGGTCTGCTCTGATCCAGAATAAAGGGGACTCTGTACTGGAGCGTATATCCATT	0	10.9846	0.953563	0	0	0.856347	0	13.46	1.29	0	0	1.25	2.13243	3.60077	0.174358	0.510239	UP	[GO:0008237:metallopeptidase activity][GO:0008270:zinc ion binding]	[ko03022:Basal transcription factors]	-	XP_007155148.1:hypothetical protein PHAVU_003G177400g [Phaseolus vulgaris] >ESW27142.1 hypothetical protein PHAVU_003G177400g [Phaseolus vulgaris]	gi|1540556015|ref|XM_027477562.1|:PREDICTED: Abrus precatorius transcription initiation factor TFIID subunit 2 (LOC113848164), transcript variant X3, mRNA	V7CAF2|V7CAF2_PHAVU:Uncharacterized protein;OS=Phaseolus vulgaris;|GO:0008237,GO:0008270,
TRINITY_DN21424_c0_g1_i1	en=1725 path=[5592:0-321 6326:322-334 5907:335-358 1527:359-606 2385:607-627 2406:628-761 2540:762-899 2678:900-900 2679:901-1109 2888:1110-1115 5951:1116-1135 1796:1136-1724] [-1, 5592, 6326, 5907, 1527, 2385, 2406, 2540, 2678, 2679, 2888, 5951, 1796, -2]	ATTACACTGGGTATGTATGTTCTAAGTTTTGCTTGATATTTACCGTTACAACTCATTCTGCGATCAATAAGATAGTATGTAATTGTGTGAATTTGATCGGGATTTGTATACTGGGTGTTAAAGTCCCACATCGAGTATGCTTGGTGAAGTATTAGGTTTATTTGGGGAGCCCTCGCTTGGAAGCTACTTCAATACTTCACCGAGCATTCCATGCTACTCAATATGAGACTTAGCACTGCCTAATGCTTAAGTCGTTATCTGGATTGTGACTAGAGCCTTAGTTAAGTTGTGATTGGGTTGTTTTCAGAGTGATTTTTTTTTTGAATTGCTTTTGTAGGGAACCTCGTGGCTTTGGATTTGTGAAATATCGATATGGCGAAGATGCGGCAGAGGCAAAGC…	0	7.98883	0	0	0	41.961	0	0.54	0	0.04	0	3.19	8.32498	-2.39048	0.525803	0.896404	DOWN	[GO:0003676:nucleic acid binding][GO:0000166:nucleotide binding]	[ko03040:Spliceosome]	Csa08g011330.1:Camelina sativa|ZF-HD|ZF-HD family protein	XP_007154211.1:hypothetical protein PHAVU_003G099500g [Phaseolus vulgaris] >ESW26205.1 hypothetical protein PHAVU_003G099500g [Phaseolus vulgaris]	gi|1540549568|ref|XR_003501635.1|:PREDICTED: Abrus precatorius serine/arginine-rich SC35-like splicing factor SCL28 (LOC113846132), transcript variant X3, misc_RNA	V7CAC4|V7CAC4_PHAVU:Uncharacterized protein;OS=Phaseolus vulgaris;|GO:0003676,GO:0000166,
TRINITY_DN21424_c0_g1_i6	en=1217 path=[5592:0-321 6326:322-334 5907:335-358 1527:359-606 1775:607-607 1776:608-626 1795:627-627 1796:628-1216] [-1, 5592, 6326, 5907, 1527, 1775, 1776, 1795, 1796, -2]	ATTACACTGGGTATGTATGTTCTAAGTTTTGCTTGATATTTACCGTTACAACTCATTCTGCGATCAATAAGATAGTATGTAATTGTGTGAATTTGATCGGGATTTGTATACTGGGTGTTAAAGTCCCACATCGAGTATGCTTGGTGAAGTATTAGGTTTATTTGGGGAGCCCTCGCTTGGAAGCTACTTCAATACTTCACCGAGCATTCCATGCTACTCAATATGAGACTTAGCACTGCCTAATGCTTAAGTCGTTATCTGGATTGTGACTAGAGCCTTAGTTAAGTTGTGATTGGGTTGTTTTCAGAGTGATTTTTTTTTTGAATTGCTTTTGTAGGGAACCTCGTGGCTTTGGATTTGTGAAATATCGATATGGCGAAGATGCGGCAGAGGCAAAGC…	0	0	0	25.6144	9.34461	6.85078	0	0	0	2.9	1	0.79	6.9683	-6.17195	0.000260575	0.00233853	DOWN	[GO:0003676:nucleic acid binding][GO:0000166:nucleotide binding]	[ko03040:Spliceosome]	Csa08g011330.1:Camelina sativa|ZF-HD|ZF-HD family protein	XP_014510130.1:PREDICTED: LOW QUALITY PROTEIN: serine/argininerich SC35like splicing factor SCL28 [Vigna radiata var. radiata]	gi|1535892941|ref|XM_004508266.3|:PREDICTED: Cicer arietinum serine/arginine-rich SC35-like splicing factor SCL28 (LOC101509659), mRNA	V7CAC4|V7CAC4_PHAVU:Uncharacterized protein;OS=Phaseolus vulgaris;|GO:0003676,GO:0000166,
TRINITY_DN41294_c0_g1_i1	en=599 path=[577:0-598] [-1, 577, -2]	AATATTTTAGTCCTAGAAAAAGAAATGGGTTTTGGTCTTTTCTCTATCTTTCTTCAAAATCTTCTGCTAAGAATCTCAACTCAAAGAGTTTTAGAGATGGAAACAACACTGCTACTACTACTGCAGCAAAACTCAAGGAGAAGTGTTGTTCAGGTTCTTCTTTAGGAAGAAAGAACGACATTGTTATTGTTGAAGAAGAAGAAGAAAACAGTCCTAACAGAAACAGCAACAACAACAACAATACAGGTTCTTCCATTGAGCGTAAAGTTTCAAGATCTAGATCTGTTGGCTGTGGTAGCAGGAGCTTCTCTGGTGATTTCTTTGAAAGAATCTCAACCGGGTTTGGAGATTGTACTCTCAGAAGAGTTGAATCACAACGTGAAGGTAAATCAAAGGTAG…	0	0	0.953563	0.776194	9.34461	0.856347	0	0	0.24	0.21	2.34	0.23	1.98845	-3.2454	0.129729	0.421411	DOWN	-	-	-	GAU11179.1:hypothetical protein TSUD_198030 [Trifolium subterraneum]	gi|1379632936|ref|XM_024782521.1|:PREDICTED: Medicago truncatula uncharacterized protein DDB_G0271670 (LOC11416199), transcript variant X2, mRNA	V7CA91|V7CA91_PHAVU:Uncharacterized protein;OS=Phaseolus vulgaris;
TRINITY_DN33575_c0_g1_i2	en=4050 path=[13581:0-42 13601:43-70 13629:71-99 23996:100-123 13682:124-172 16743:173-217 13776:218-276 24005:277-300 13859:301-309 23979:310-333 13892:334-366 23982:367-390 13949:391-465 23985:466-489 14048:490-620 23991:621-644 14203:645-717 24000:718-741 14300:742-759 4492:760-762 12538:763-1005 23993:1006-1029 12805:1030-1199 12975:1200-1214 23987:1215-1238 13014:1239-1248 13024:1249-1302 13…	CCAGGTAGTAATTATACACAAAAATGGATTTGACGCACCTCAAGGCTCTAACTTAATTATTTAAGTCCAACCATCCAAAATCCTTTTCAATGTTAATAGAGAATTATTAGGAACTAATATCTATAAGTAAAATAACAGAACCTACCATCATGAGTTCAGCCACCACTCAGGTTCAAACATTGCCCTGAACCAAAACAAATTAAATCTAGAATTCAATTTTCACAAGTGCACTTGAGGCTTCTGCTGCTCCATAATGCATCCAATCTTTGGCACATACCAGGGCCTCCACTACCTCTGGTCGCAGGGAACTTCGATACTGGTCCATCACTTTGCTTTTACTATCAAATATGGAGTCAGCAGGAGCACTCGAAACCGGAACAGACAATATATCCCGGGCCA…	3.69657	8.98744	1.90713	5.43336	2.33615	3.42539	0.1	0.23	0.05	0.16	0.07	0.1	4.29767	0.360676	0.721029	0.925535	UP	[GO:0003677:DNA binding]	-	Thecc1EG019956t1:Theobroma cacao|GRAS|GRAS family protein	XP_012573509.1:PREDICTED: zinc finger BED domaincontaining protein DAYSLEEPER isoform X1 [Cicer arietinum]	gi|1535894819|ref|XM_027337063.1|:PREDICTED: Cicer arietinum zinc finger BED domain-containing protein DAYSLEEPER (LOC105852473), transcript variant X4, mRNA	V7CA32|V7CA32_PHAVU:Uncharacterized protein;OS=Phaseolus vulgaris;|GO:0003677,
TRINITY_DN22986_c0_g1_i5	en=1288 path=[3005:0-197 4291:198-218 4312:219-341 4435:342-361 3201:362-1016 3856:1017-1062 3902:1063-1287] [3005, 4291, 4312, 4435, 3201, 3856, 3902, -2]	AAAAAAACTGGCTATGATGAAGATGAAGATGAAGGTCCAAGGGGAGGGGACCATGATGAGGATGATTATGATGTTGAAAAGGGTGATGATTGGGAGCATGAAGAGATTTTCACAGACGATGATGAAGCTGTTGGTAATGATCCCGAGGAAAGGGAGGATTTGGCTCCTGAAGTTCCTGCTCCTCCTGAAATCAAGCAGTTTCCTTAGAGGATATTCATAGCCATGATCTCGCTCAATCCTAAGGCATTGTTTGCGAGTTTGGAGGAGAGGGGAGAGCTTTAGGTAAAAGGAAAGAGGAAAGGTAAATGGAAGAAAGGATAGTCCCCCAACTTGAATAAGAGGATGAAGAGGATGAGGATGAAGACAATGAAGAAGGAGGTGGTCTGAGTAAATCTGGGA…	23.4116	22.9679	8.58207	23.2858	16.3531	33.3975	2.27	2.12	0.87	2.49	1.66	3.6	21.333	-0.423811	0.518082	0.896259	DOWN	[GO:0016021:integral component of membrane][GO:0005634:nucleus][GO:0009522:photosystem I][GO:0003824:catalytic activity][GO:0003677:DNA binding][GO:0015979:photosynthesis][GO:0032968:positive regulation of transcription elongation from RNA polymerase II promoter][GO:0006367:transcription initiation from RNA polymerase II promoter]	[ko03022:Basal transcription factors]	-	XP_019425985.1:PREDICTED: transcription initiation factor IIF subunit alpha [Lupinus angustifolius] >XP_019425986.1 PREDICTED: transcription initiation factor IIF subunit alpha [Lupinus angustifolius] >XP_019425987.1 PREDICTED: transcription initiation factor IIF subunit alpha [Lupinus angustifolius] >OIV91838.1 hypothetical protein TanjilG_17830 [Lupinus angustifolius]	gi|1535861211|ref|XM_004486157.3|:PREDICTED: Cicer arietinum transcription initiation factor IIF subunit alpha (LOC101492244), mRNA	V7C9Q4|V7C9Q4_PHAVU:Uncharacterized protein;OS=Phaseolus vulgaris;|GO:0016021,GO:0005634,GO:0009522,|GO:0003824,GO:0003677,|GO:0015979,GO:0032968,GO:0006367,
TRINITY_DN11738_c0_g3_i1	en=253 path=[1989:0-252] [-1, 1989, -2]	TATCCTATTTTTCTTCTTCTACACAATGCCACTGCTTTTAATGTGGCAAAAAGGGACAAATTTTAGAGAATGTTGGAGATGGTTTTTAGACATGGTCTTGGATTTAAGCCACCTTCCTATAATAAAATCAAAAGCAAGTACTTGAAACAAAAAATGGAGGAGACAACAAAGACAGTTGAAAATTACACTCATTTAGAAAGAAAAAAAATAGGATGCACAATTATGAGTGGTGGATGGATTGATAAAAGAAGAA	0	0	0	0.776194	0	0	0	0	0	1.06	0	0	0.129366	-0.763224	0.851627	0.925535	DOWN	[GO:0003677:DNA binding]	-	-	GAU48458.1:hypothetical protein TSUD_383550 [Trifolium subterraneum]	-	V7C9M8|V7C9M8_PHAVU:Uncharacterized protein;OS=Phaseolus vulgaris;|GO:0003677,
TRINITY_DN32916_c0_g2_i2	en=2321 path=[2435:0-128 2541:129-139 2552:140-152 2565:153-163 2576:164-250 10245:251-274 2687:275-278 2691:279-311 2724:312-415 2828:416-419 2832:420-439 2852:440-464 2877:465-542 7020:543-587 3000:588-606 3019:607-632 3045:633-640 3053:641-684 3097:685-737 10247:738-761 3174:762-803 3216:804-830 3243:831-863 10257:864-887 3300:888-893 10259:894-917 3330:918-969 10243:970-993 3406:994-995 10252…	CCGGAAACATCAAGATGACTATAGCTACGTGTTTCCAAAAAATCATCGTTTTATTGATACATGGAAAATAAAACAACATAATCAGTTACATCAATTTCTTTCTACGAGCTCCTCCAAACACAAATTAGGAAAACCGAAATTCTCTTTGCTAAATTTACTGACCAAAGAATGAATTATGCTTTCTTTGAGTTTATATCCCTCCCTAAACATTAAATCTAAAACAATCAAAATATCATCTAACCTATCTTCATGTGATAGACCGTCAATCAGGTGCTCAAAGGTAAGCACTTTGGGTTTCAGCTTCCAACTCATCATCTTTAGTAACCATTCCATACCTTGTGCAACATTTCCTTCTTTACATAGCCCAACTATAATATCATCATGTGTACTAGCAATTGG…	0	0.998604	0	0	0	0.856347	0	0.05	0	0	0	0.05	0.309159	0.198557	0.96119	0.975157	UP	-	-	-	GAU28373.1:hypothetical protein TSUD_257010 [Trifolium subterraneum]	gi|1682377790|gb|CP039332.1|:Cicer arietinum chromosome Ca2	V7C948|V7C948_PHAVU:Uncharacterized protein;OS=Phaseolus vulgaris;
TRINITY_DN29415_c0_g2_i1	en=1848 path=[10497:0-46 6550:47-70 10487:71-94 6598:95-95 6599:96-238 10492:239-262 6766:263-303 10496:304-327 6831:328-362 10489:363-386 6890:387-483 10495:484-507 7011:508-659 10494:660-683 7187:684-785 10486:786-809 7313:810-1111 10485:1112-1135 7639:1136-1298 7802:1299-1360 7864:1361-1379 10491:1380-1403 7907:1404-1506 8010:1507-1547 8051:1548-1847] [-1, 10497, 6550, 10487, 6598, 6599, 10492…	AGTAACTGTAAAGACTTGAAATTGGTTCTGAGAAGATTGAAATGCTGCTGTGAAGGCTGAAACTGATTCTGCGAGTACTGGGATAATTGAGGCTGTTTCAGAATGTAATATTAGCATTAAATGGATGGATCATGGCCGGATTTATAGCATACTTTGCACTGAATGCTATTGTAGCCACCACAGCCACCTATTCCAAATCTACCTCCCCTGCCTCAAAATTACTATTTCTACCATTGATCCGAGTGCAATGAACATGTGGTGCAGGGGTTTCTTGATTTGAAACTTGAGAAGAAGAAACCTACAGTTTGGGCACTCATGAAATGTTAAAGATCATAGGCTCACCAAGTTGTTTGAACATTTCAAATCTATTCTCTAATGCTGCTAACAGAGATTCAATCT…	34.5013	64.9093	29.5605	47.3479	47.8911	68.5078	2.23	3.89	1.93	3.28	3.12	4.82	48.7863	-0.343898	0.508691	0.896259	DOWN	-	-	-	XP_007153884.1:hypothetical protein PHAVU_003G073100g, partial [Phaseolus vulgaris] >ESW25878.1 hypothetical protein PHAVU_003G073100g, partial [Phaseolus vulgaris]	gi|380740149|gb|JF768244.1|:Lens culinaris microsatellite LcSSR79 sequence	V7C936|V7C936_PHAVU:Uncharacterized protein;OS=Phaseolus vulgaris;
TRINITY_DN19607_c0_g1_i1	en=615 path=[1:0-113 92:114-139 118:140-149 128:150-163 142:164-173 152:174-242 1416:243-266 245:267-350 1415:351-374 353:375-375 354:376-614] [-1, 1, 92, 118, 128, 142, 152, 1416, 245, 1415, 353, 354, -2]	ACCTTGGTAAGCACTCAAAGAACAAAAAGAGCTTCAAACTCTTAACACAAAACCCCTTTACTTCCAAATTCACAAACACTTCTTCACCAAAAATATCTTTCTTCTTCCATCAAACATGTCTCTTCAACCTCCACCACAACAGCCTGTTCAGGTATACCCAACCGCAGTCACAAACCAACCATCTTCACACCATTCAAACGGATCTTACGGTCCAGTTTTCATCGTGCTCGCAATATTACTAGTCGTTTCAGTGATTGGTTGTTTCCTCGGACGCCTATGCAACCGACGCAAAGATAATAACAACAACAACCACAATCAAAATCTTCAACGCGACGCTCCTTCGAGACGGCCGGTTAAGCCGAATAGGCAGCAGCAGATACATGATTTACAATCAAGAGA…	18.4829	2.99581	2.86069	3.10478	16.3531	4.28174	4.47	0.67	0.7	0.81	3.96	1.12	8.01316	0.0398821	0.973567	0.983141	UP	[GO:0016021:integral component of membrane]	-	-	GAU44150.1:hypothetical protein TSUD_188110 [Trifolium subterraneum]	gi|1379758354|ref|XM_013590542.2|:PREDICTED: Medicago truncatula uncharacterized LOC25501351 (LOC25501351), mRNA	V7C8Q7|V7C8Q7_PHAVU:Uncharacterized protein;OS=Phaseolus vulgaris;|GO:0016021,
TRINITY_DN33138_c0_g8_i2	en=934 path=[11795:0-224 240:225-241 13429:242-265 281:266-401 417:402-408 424:409-414 430:415-416 432:417-419 435:420-425 441:426-430 3149:431-469 3188:470-493 3212:494-760 3479:761-809 3528:810-823 3542:824-838 8924:839-879 3598:880-888 3607:889-900 3619:901-933] [-1, 11795, 240, 13429, 281, 417, 424, 430, 432, 435, 441, 3149, 3188, 3212, 3479, 3528, 3542, 8924, 3598, 3607, 3619, -2]	ATTTTTTTTAAAGGGAAACAAACAAATAACCACAGAAAGCGTATTCTTTCCTCAAGCAAAAGCGGATGGTCATGGAGAGAACAAAAGCAATCATACGTGAGGGAAAACCCAAAGTAAACCCAAAATACATAAACAATGATGAAGTGGGAGTCCAAAAATACGAATGGTAAGAAGGATCCAAACCGGAATAAAAACGACGTTTACCTATTCACAAAGAGGTCACCGGCGATTGAAACGGCGATATTGGATCGTCTTCTTCAAATGCTTTCTCTCCCGTTCTCTAAACTTTTCTCCTTTTCTCTTTGTTGATTTGCTGTTTCCGCCGTTGAAAAATATTAGGGTTTTTCCGCTCTCTTCATGAACAGTGCCCCCCCCCCCCCCATGAAGAGAGTATTCCTC…	1.23219	2.99581	0	0	322.389	328.837	0.17	0.39	0	0	45.83	50.58	109.242	-7.26829	0.00140751	0.010554	DOWN	[GO:0008081:phosphoric diester hydrolase activity][GO:0006629:lipid metabolic process]	-	Kaladp0020s0147.1.p:Kalanchoe laxiflora|bZIP|bZIP family protein	XP_014507798.1:PREDICTED: PIPLC X domaincontaining protein At5g67130like isoform X3 [Vigna radiata var. radiata]	gi|1379635153|ref|XM_003607895.3|:PREDICTED: Medicago truncatula PI-PLC X domain-containing protein At5g67130 (LOC11445086), mRNA	V7C889|V7C889_PHAVU:Uncharacterized protein;OS=Phaseolus vulgaris;|GO:0008081,|GO:0006629,
TRINITY_DN33138_c0_g8_i3	en=971 path=[1:0-261 240:262-278 13429:279-302 281:303-438 417:439-445 424:446-451 430:452-453 432:454-456 435:457-462 441:463-467 3149:468-506 3188:507-530 3212:531-797 3479:798-846 3528:847-860 3542:861-875 8924:876-916 3598:917-925 3607:926-937 3619:938-970] [-1, 1, 240, 13429, 281, 417, 424, 430, 432, 435, 441, 3149, 3188, 3212, 3479, 3528, 3542, 8924, 3598, 3607, 3619, -2]	ATCTGAGGAATGCTATTACCAGCATTAATTGACAACACTTATGAAGAGGACGCATAAACGAAAAGCCATAACGGCTTTAATGGCACAACATTCACCTTCCAACAAACAGACTTTAATCGTTTTAAACACCAATTAAAAGGGACATATTATTATTTAAAAGAGGAACAGACAAATAACCACAAAAAGCTCATTCTTTCCTCAAGTAAGAAAACGGACGGTCATGGAGAGAATGAAGGTAAACCTATTCACAAAGAGGTCACCGGCGATTGAAACGGCGATATTGGATCGTCTTCTTCAAATGCTTTCTCTCCCGTTCTCTAAACTTTTCTCCTTTTCTCTTTGTTGATTTGCTGTTTCCGCCGTTGAAAAATATTAGGGTTTTTCCGCTCTCTTCATGAA…	0	0	0	690.813	0	0	0	0	0	100.36	0	0	115.135	-24.1695	NA	NA	DOWN	[GO:0008081:phosphoric diester hydrolase activity][GO:0006629:lipid metabolic process]	-	Kaladp0020s0147.1.p:Kalanchoe laxiflora|bZIP|bZIP family protein	XP_014507798.1:PREDICTED: PIPLC X domaincontaining protein At5g67130like isoform X3 [Vigna radiata var. radiata]	gi|1379635153|ref|XM_003607895.3|:PREDICTED: Medicago truncatula PI-PLC X domain-containing protein At5g67130 (LOC11445086), mRNA	V7C889|V7C889_PHAVU:Uncharacterized protein;OS=Phaseolus vulgaris;|GO:0008081,|GO:0006629,
TRINITY_DN32923_c0_g2_i3	en=1781 path=[3055:0-117 18766:118-141 3174:142-518 18746:519-542 3575:543-669 18767:670-693 3726:694-744 18749:745-768 3801:769-838 18752:839-862 3895:863-977 4010:978-1119 4152:1120-1143 4176:1144-1149 4182:1150-1154 18744:1155-1178 4211:1179-1179 4212:1180-1188 13416:1189-1203 13431:1204-1209 13437:1210-1211 13439:1212-1402 13630:1403-1474 15951:1475-1476 15953:1477-1500 13728:1501-1780] [-1, …	AGTTACTAATGTAATAAGAAAACGTTTTCGTCATTGCAAGAGTTGTTGAGGGCATTAAGGGAAAACACTATTCACAATTCCGACCCACTGAAGTCCCGGCGGGTGGACTACTTGTTTTCTCATCCTAACGGCGGCCTAAGCAGTAAGCACAGTCACATTGAGCTTCAGCAACGATTCCTGAAACGAGTCAATTCATCAATCTGACTCGGCGAGGCATGGCGCCTCGTTCGATCATACTCATCGTGCTGAGTTTCCTTCTCTTAACTCAGTCCGAGTCAGCACCGCAAGCCTTCAAGCGAGGACCAGGTCACCCTCAGTGGCACCACGGCGCCTTCCACGACGTCAGAGATACAGTCCGATCCGACATTCGCCGCATGCTCCATTCTCGAGCTGAGGTTC…	22.1794	48.9316	23.8391	10.8667	23.3615	14.5579	1.54	3.06	1.63	0.82	1.59	1.07	23.956	0.979691	0.122706	0.406104	UP	[GO:0016021:integral component of membrane]	-	-	GAU45051.1:hypothetical protein TSUD_198390 [Trifolium subterraneum]	gi|828324758|ref|XM_004508086.2|:PREDICTED: Cicer arietinum uncharacterized LOC101501315 (LOC101501315), mRNA	V7C886|V7C886_PHAVU:Uncharacterized protein;OS=Phaseolus vulgaris;|GO:0016021,
TRINITY_DN32923_c0_g2_i1	en=3625 path=[3055:0-117 18766:118-141 3174:142-518 18746:519-542 3575:543-669 18767:670-693 3726:694-744 18749:745-768 3801:769-838 18752:839-862 3895:863-977 4010:978-1119 13077:1120-1125 13083:1126-1149 4182:1150-1154 18744:1155-1178 4211:1179-1179 4212:1180-1188 4221:1189-1234 4267:1235-1239 14932:1240-1268 4301:1269-1280 18751:1281-1304 4337:1305-1338 4371:1339-1339 18756:1340-1363 4396:1364…	AGTTACTAATGTAATAAGAAAACGTTTTCGTCATTGCAAGAGTTGTTGAGGGCATTAAGGGAAAACACTATTCACAATTCCGACCCACTGAAGTCCCGGCGGGTGGACTACTTGTTTTCTCATCCTAACGGCGGCCTAAGCAGTAAGCACAGTCACATTGAGCTTCAGCAACGATTCCTGAAACGAGTCAATTCATCAATCTGACTCGGCGAGGCATGGCGCCTCGTTCGATCATACTCATCGTGCTGAGTTTCCTTCTCTTAACTCAGTCCGAGTCAGCACCGCAAGCCTTCAAGCGAGGACCAGGTCACCCTCAGTGGCACCACGGCGCCTTCCACGACGTCAGAGATACAGTCCGATCCGACATTCGCCGCATGCTCCATTCTCGAGCTGAGGTTC…	0	0.998604	10.4892	165.329	134.329	101.905	0	0.04	0.34	5.57	4.27	3.5	68.8419	-5.09635	3.01391e-05	0.00033076	DOWN	[GO:0016021:integral component of membrane]	-	-	GAU45051.1:hypothetical protein TSUD_198390 [Trifolium subterraneum]	gi|1379633734|ref|XM_024782741.1|:PREDICTED: Medicago truncatula uncharacterized LOC112421336 (LOC112421336), mRNA	V7C886|V7C886_PHAVU:Uncharacterized protein;OS=Phaseolus vulgaris;|GO:0016021,
TRINITY_DN32923_c0_g2_i4	en=1497 path=[3055:0-117 18766:118-141 3174:142-518 18746:519-542 3575:543-669 18767:670-693 3726:694-744 18749:745-768 3801:769-838 18752:839-862 3895:863-977 4010:978-1119 4152:1120-1143 4176:1144-1149 4182:1150-1154 18744:1155-1178 4211:1179-1179 4212:1180-1188 13416:1189-1203 13431:1204-1209 14961:1210-1234 4267:1235-1239 4272:1240-1268 4301:1269-1280 18751:1281-1304 4337:1305-1338 17759:1339…	AGTTACTAATGTAATAAGAAAACGTTTTCGTCATTGCAAGAGTTGTTGAGGGCATTAAGGGAAAACACTATTCACAATTCCGACCCACTGAAGTCCCGGCGGGTGGACTACTTGTTTTCTCATCCTAACGGCGGCCTAAGCAGTAAGCACAGTCACATTGAGCTTCAGCAACGATTCCTGAAACGAGTCAATTCATCAATCTGACTCGGCGAGGCATGGCGCCTCGTTCGATCATACTCATCGTGCTGAGTTTCCTTCTCTTAACTCAGTCCGAGTCAGCACCGCAAGCCTTCAAGCGAGGACCAGGTCACCCTCAGTGGCACCACGGCGCCTTCCACGACGTCAGAGATACAGTCCGATCCGACATTCGCCGCATGCTCCATTCTCGAGCTGAGGTTC…	0	4.99302	0	3.10478	11.6808	5.99443	0	0.44	0	0.29	1.01	0.56	4.2955	-2.0251	0.229866	0.605931	DOWN	[GO:0016021:integral component of membrane]	-	-	GAU45051.1:hypothetical protein TSUD_198390 [Trifolium subterraneum]	gi|1379633734|ref|XM_024782741.1|:PREDICTED: Medicago truncatula uncharacterized LOC112421336 (LOC112421336), mRNA	V7C886|V7C886_PHAVU:Uncharacterized protein;OS=Phaseolus vulgaris;|GO:0016021,
TRINITY_DN32898_c0_g1_i2	en=236 path=[5333:0-59 2916:60-63 4889:64-85 4911:86-87 2944:88-90 2947:91-109 2966:110-235] [-1, 5333, 2916, 4889, 4911, 2944, 2947, 2966]	CGCATGGCGATGTATGTTATCTACTTGTTTGTTTGCAGGTAGAACCTGTTCAGGCTTTAAACGTACCGGTTATTCCAGTTGGACCACTGATTGCTTCCGCATACCCTCTTGCGATAAATCCTCCGTATGTTTTATCTTGGCTAAATTCTCAGATTTCAGCTCAAGACATGATGGATCAAAAATTGTTTGAGAAACTTGTTTTGAATAACTTCTGTACCGTGCCTTCTAAGCTTCTC	2.46438	0.998604	0.953563	0	0	0	3.53	1.31	1.39	0	0	0	0.736092	3.10725	0.208128	0.57311	UP	-	-	Cotton_A_24931_BGI-A2_v1.0:Gossypium arboreum|bHLH|bHLH family protein	XP_004512884.1:PREDICTED: uncharacterized protein LOC101515301 isoform X1 [Cicer arietinum]	gi|1535901019|ref|XM_004512828.3|:PREDICTED: Cicer arietinum uncharacterized LOC101515301 (LOC101515301), transcript variant X2, mRNA	V7C738|V7C738_PHAVU:Uncharacterized protein;OS=Phaseolus vulgaris;
TRINITY_DN4533_c0_g1_i1	en=259 path=[237:0-258] [-1, 237, -2]	ATTTTCATGGAGGACAGTCCTAAGCTCAAAAAACTTCATGGTGTTTTGTTAAACACTTTTGAAGGACTTGAAGGAAATGTGCTAAAGGCTCTTAATAATGGAAAAGTGGTGAAGGAATTGCCACCTATCTATGGAGTTGGTCCTTTTGCACCTTGTGAGTTTGAAAAAATTGAGCAAAATGGAGTTGCTACTCCGTTAAGCTGGCTCGACGATCAGCCGGACGGTTCGGTGGTGTATGTTAGCTTTGGGAGTAGGACTG	2.46438	0	0	0	1.16808	0	2.76	0	0	0	1.29	0	0.60541	1.29183	0.748053	0.925535	UP	[GO:0016758:transferase activity, transferring hexosyl groups][GO:0008152:metabolic process]	-	-	OIW04722.1:hypothetical protein TanjilG_06714 [Lupinus angustifolius]	-	V7C6I0|V7C6I0_PHAVU:Glycosyltransferase;OS=Phaseolus vulgaris;|GO:0016758,|GO:0008152,
TRINITY_DN31046_c0_g1_i2	en=2260 path=[1:0-186 165:187-220 199:221-311 5003:312-349 330:350-439 5631:440-463 444:464-475 5232:476-522 503:523-545 526:546-830 811:831-1071 1052:1072-1098 1079:1099-1107 1088:1108-1146 1127:1147-1281 4726:1282-1520 1298:1521-1590 1368:1591-1614 1392:1615-1619 1397:1620-1643 5632:1644-1667 1445:1668-1715 1493:1716-1751 1529:1752-1865 5633:1866-1889 1667:1890-1950 5629:1951-1974 1752:1975-202…	GGTTTTGTTCGTGCTTATCCAACAACAACAACAACAACTCCAATTTCCAACTTCAATGTCTTCTTCACCATATTTTTATTTTACTCTCCTCTTCTTTTGCTACTATTTTGCATCACCTACACTTTCTTCTGATCCAGGAGCAACAAAAGTTCTTTTACTATGCACAAACAAAACCGCAACCTCAATGCCATTCCGCAAAATCTTCATCTCAAACTTCCTCTCGGCAATGGACTCATTAACTCCTCTAATCTCAAAACAAGGATACGCCGCCGTTTCAAACGGAGCACAAAACGCCACCGTCTTCGCCTACGGCGAGTGCATAAAGGATCTCTCAATCAGATTGTAACATATGTATCGCACAGTGTAAAACACAGATCCTAAGCTGCTTGCCGTTTCAGA…	0	9.98604	4.76782	24.8382	10.5127	17.9833	0	0.5	0.28	1.42	0.55	1.06	11.348	-1.8371	0.100992	0.354511	DOWN	[GO:0016021:integral component of membrane][GO:0005524:ATP binding][GO:0004672:protein kinase activity]	-	mrna32207.1-v1.0-hybrid:Fragaria vesca|TALE|TALE family protein	XP_004509568.1:PREDICTED: cysteinerich receptorlike protein kinase 3 isoform X1 [Cicer arietinum]	gi|1535897099|ref|XM_004509511.3|:PREDICTED: Cicer arietinum cysteine-rich receptor-like protein kinase 3 (LOC101507235), mRNA	V7C6G5|V7C6G5_PHAVU:Uncharacterized protein;OS=Phaseolus vulgaris;|GO:0016021,|GO:0005524,GO:0004672,
TRINITY_DN31046_c0_g1_i3	en=2057 path=[1:0-186 165:187-220 199:221-311 5003:312-349 330:350-439 5631:440-463 444:464-475 5232:476-522 503:523-545 526:546-830 811:831-1071 1052:1072-1098 4203:1099-1146 1127:1147-1281 1262:1282-1317 1298:1318-1387 1368:1388-1411 1392:1412-1416 1397:1417-1440 5632:1441-1464 1445:1465-1512 1493:1513-1548 1529:1549-1662 5633:1663-1686 1667:1687-1747 5629:1748-1771 1752:1772-1821 1802:1822-186…	GGTTTTGTTCGTGCTTATCCAACAACAACAACAACAACTCCAATTTCCAACTTCAATGTCTTCTTCACCATATTTTTATTTTACTCTCCTCTTCTTTTGCTACTATTTTGCATCACCTACACTTTCTTCTGATCCAGGAGCAACAAAAGTTCTTTTACTATGCACAAACAAAACCGCAACCTCAATGCCATTCCGCAAAATCTTCATCTCAAACTTCCTCTCGGCAATGGACTCATTAACTCCTCTAATCTCAAAACAAGGATACGCCGCCGTTTCAAACGGAGCACAAAACGCCACCGTCTTCGCCTACGGCGAGTGCATAAAGGATCTCTCAATCAGATTGTAACATATGTATCGCACAGTGTAAAACACAGATCCTAAGCTGCTTGCCGTTTCAGA…	30.8048	2.99581	36.2354	10.0905	0	3.42539	1.77	0.19	2.12	0.63	0	0.22	13.9253	2.34659	0.10845	0.371283	UP	[GO:0016021:integral component of membrane][GO:0005524:ATP binding][GO:0004672:protein kinase activity]	-	mrna32207.1-v1.0-hybrid:Fragaria vesca|TALE|TALE family protein	XP_004509568.1:PREDICTED: cysteinerich receptorlike protein kinase 3 isoform X1 [Cicer arietinum]	gi|1535897099|ref|XM_004509511.3|:PREDICTED: Cicer arietinum cysteine-rich receptor-like protein kinase 3 (LOC101507235), mRNA	V7C6G5|V7C6G5_PHAVU:Uncharacterized protein;OS=Phaseolus vulgaris;|GO:0016021,|GO:0005524,GO:0004672,
TRINITY_DN22828_c0_g1_i5	en=726 path=[3031:0-73 941:74-247 2632:248-290 1158:291-346 1783:347-381 3201:382-405 1842:406-494 2782:495-553 1990:554-725] [-1, 3031, 941, 2632, 1158, 1783, 3201, 1842, 2782, 1990, -2]	ACATGATTCAGATTTTGAGTGTCTTTGATATCTTATGCTGGTGATGTGTTACAGATGATAATGTTGGAAGGTGCCAAGGCAACCACGGAAACAGTTGACGCATTGAGAACTGGAGCGGCTACTATGAAGGCTATGCAAAAAGCAACGAATATTGACGATGTTGACAAGACCATGGATGAGATCAATGAACAGACTGAAAACATGAAACAGATTCAGGAAGCGTTGTCAGCTCCAATTGGTGCAGCTGCGGACTTTGACGAGGATGAACTGGAAGCAGAACTTGAAGAGCTAGAGGGTGCTGAGTTGGAAGAACAGCTTCTTCAGCCTGCAACTACAGCTCCAGCAGCACATGTACATGTCCCAGCTGGGCGGCAACCTACACGGCCGGCGCATGCTAAG…	2.46438	9.98604	17.1641	0	2.33615	0.856347	0.53	1.81	3.49	0	0.5	0.2	5.46784	3.33934	0.019336	0.0981409	UP	[GO:0007034:vacuolar transport]	[ko04144:Endocytosis][ko04217:Necroptosis]	-	XP_007152939.1:hypothetical protein PHAVU_004G173000g [Phaseolus vulgaris] >ESW24933.1 hypothetical protein PHAVU_004G173000g [Phaseolus vulgaris]	gi|1535886849|ref|XM_004503459.3|:PREDICTED: Cicer arietinum vacuolar protein sorting-associated protein 32 homolog 2-like (LOC101493657), transcript variant X1, mRNA	V7C6D4|V7C6D4_PHAVU:Uncharacterized protein;OS=Phaseolus vulgaris;|GO:0007034,
TRINITY_DN33352_c2_g1_i2	en=1748 path=[7140:0-101 2313:102-149 2361:150-167 2379:168-173 2385:174-191 2403:192-204 7943:205-246 2458:247-255 2467:256-259 2471:260-279 2491:280-290 9337:291-315 2527:316-360 8319:361-384 2596:385-385 8343:386-409 2621:410-491 2703:492-504 4143:505-540 4179:541-571 4210:572-581 4220:582-597 2794:598-598 2795:599-608 2805:609-625 2822:626-644 2841:645-649 2846:650-666 2863:667-689 2886:690-6…	ACCACCATAAACCCTTCTTCACTCCAACACAACCACCCGACCATCCACCGCCACCCTTTCCACTTCCGCCTCACCAACACAACACAAACCCTTTTCAAATTCTTCAAACTCCTTCTCCATTCTCATACACCCAAGAGAAACCCTTTTGAATGAACATCACAAAGACTATAAAAAACTAGTCTTGGCACGACTCGCTCGTGACTCAACCCGAGACAACTCACTCGCAACAAAACTCAAACTTTCCCTCAACAACATCAAAAAATCGGATCTTCACCCGACCCAAGTAGAGCTTTAACAAGAAGATCTCTCAACTCCAGTTTCCTCCGGCACGGGTCAAGGCTCTGGCGAGTATTTCACCCGATTCGAAGTGGGTCAACCCGCGAAACTCTACTACATGGT…	1849.52	1245.26	1546.68	118.758	641.274	698.779	127.34	79.37	107.34	8.75	44.45	52.28	1016.71	1.67012	0.0316645	0.147083	UP	[GO:0004190:aspartic-type endopeptidase activity][GO:0009737:response to abscisic acid][GO:0009414:response to water deprivation]	-	Aco017242.1:Ananas comosus|Trihelix|Trihelix family protein	XP_004512945.1:PREDICTED: protein ASPARTIC PROTEASE IN GUARD CELL 1 [Cicer arietinum]	gi|1535901674|ref|XM_004512888.3|:PREDICTED: Cicer arietinum protein ASPARTIC PROTEASE IN GUARD CELL 1 (LOC101507255), mRNA	V7C608|V7C608_PHAVU:Uncharacterized protein;OS=Phaseolus vulgaris;|GO:0004190,|GO:0009737,GO:0009414,
TRINITY_DN33352_c2_g2_i1	en=811 path=[4341:0-497 2445:498-510 2458:511-519 2467:520-523 6489:524-553 2503:554-554 6519:555-810] [-1, 4341, 2445, 2458, 2467, 6489, 2503, 6519, -2]	CTATAAAAAAAAAGGGAAAAATCTGATATCTCTCTCTCACCACGCGTCCCTCTCTCAGCATATCATTCTCCACTCACAATTCACTCACCACAACAAATCCGCTCAGAATCCTCACAAATCTCTCAGGATATCCACTCACGCTACCTCCATGCTCTCACTCTCTAAAAACCTCACATTCACTCTCCTTCTCCTCGGACACACCTCAAAAACCCTCACACTCACAGAAGACTCACCAATCATTCTCAGCATCTCACTCCATTCGCTCCAACCTTCTACGCCTTCATCTTTCTTCCATAACTCACAAAACCCTTCGCCGGCAATCTCCACACCATCTACCACGACCGACCAACAAAAACCCTTCAACCCACATCATTACCTTTTCTCCTTCAGCTCCCTCTG…	0	0	0	289.52	367.944	430.743	0	0	0	52.58	62.19	78.86	181.368	-10.8684	3.02691e-17	4.47201e-15	DOWN	[GO:0004190:aspartic-type endopeptidase activity][GO:0009737:response to abscisic acid][GO:0009414:response to water deprivation]	-	-	XP_004512945.1:PREDICTED: protein ASPARTIC PROTEASE IN GUARD CELL 1 [Cicer arietinum]	-	V7C608|V7C608_PHAVU:Uncharacterized protein;OS=Phaseolus vulgaris;|GO:0004190,|GO:0009737,GO:0009414,
TRINITY_DN12596_c0_g1_i2	en=946 path=[1:0-335 1813:336-375 337:376-444 406:445-461 423:462-945] [-1, 1, 1813, 337, 406, 423, -2]	TTTGATGAATAATGGAAAACTCTTTTTGAGCCTCAGTTTTGTTTCAAGGTACATGAAGATTTAGCTAAAAGGTATATTGAGGCTTTGATCGGAAAAAAGTGGAAGGAATATAGGATTAGTCTTCGGAAAGATAATTATAACCCACTTTTGAGCAAAAGTGAAATCATCACAAATAAACCTATTGACGATCCTCTAGACCATTGGGCCTTATTTGTTGACTATCGCTCAAAACCAGAAACGATGGATCTTTATAAGAGAAACCAACAAATAAGGAAGAAACAACTCTTTTCTCATACGTGTGGTGCTAAGTCTTTGACAAGGAGAAGACACGAGCTAACTATTGAAACTGGTAGGACTATTGGTCGGGGTCTAATGTGGAATATGACCCACAAAAAGAAG…	0	0	0	125.743	87.6057	92.4855	0	0	0	18.86	12.26	14.01	50.9724	-9.03876	3.72853e-12	1.72259e-10	DOWN	-	-	-	XP_015954920.1:uncharacterized protein LOC107479293 [Arachis duranensis]	-	V7C5U2|V7C5U2_PHAVU:Uncharacterized protein;OS=Phaseolus vulgaris;
TRINITY_DN30100_c2_g1_i1	en=521 path=[4073:0-245 5696:246-267 5718:268-370 9437:371-520] [-1, 4073, 5696, 5718, 9437, -2]	CCTCACCACACGCTCATCACCATAACTGTTAGAGCTTCAAGCTCTAACCAGTTGAGCTTCAATCCTCGCAAATCATCTCCACTCAGCATCCATCCACACGCACACTGCACCAAATCACAAGATCCTCACTCACACGAAGAAATCAAGAAGGAAGAAGAAGGGAGAGCACGAAGCGAATACACGCACCAAGTACGTAAACAGAAAGAAGCGCAATCGATACATGTTGTTAACATCGCGGTGAAACCGAAATGCATGTATGAAGATTGAGAAATATCAGACTGCCAAGACTGCTTTAGAGACCGGTGCCGCATTGGTTGCAGACACATCAAGATTTGTTAATTTGACCAAAGAATGCGATAGGCTCATTTCAGGTCAACTTTATTCTTATACTTGGACTTG…	3.69657	5.99163	0	0	0	0	1.23	1.86	0	0	0	0	1.6147	4.25392	0.196825	0.554903	UP	-	-	-	XP_004516698.1:PREDICTED: protein SGT1 homolog [Cicer arietinum]	gi|1379644641|ref|XM_013596894.2|:PREDICTED: Medicago truncatula protein SGT1 homolog A (LOC25496516), mRNA	V7C5E3|V7C5E3_PHAVU:Uncharacterized protein;OS=Phaseolus vulgaris;
TRINITY_DN26201_c0_g1_i1	en=2729 path=[2812:0-334 6329:335-358 3148:359-359 6324:360-383 3173:384-447 3237:448-490 3280:491-517 6063:518-556 3346:557-700 6325:701-724 3514:725-841 6328:842-865 3655:866-883 6323:884-907 3697:908-921 3711:922-949 3739:950-1087 3877:1088-1114 3904:1115-1171 3961:1172-1514 6327:1515-1538 4328:1539-1651 6326:1652-1675 4465:1676-1702 6275:1703-1719 4614:1720-2728] [-1, 2812, 6329, 3148, 6324, …	TTTTAAAATGCGATCGTGGTTACTCTGCGAACCTTTATATTGCAAGAAAAAAATGCGGTTGTGATGCCGTTGCAGAAACTTTGAATTTCTTTATACTAAGGTTGCATTGCATCGGCGTATACCTCAGCTAGCATGCTATCTTCATCGCTTCCGGAAATGGCGAACAATTCTGCGTCTTTTTCTTCCTCGCTAGAAAAGTCTCGCTTTTCGAGCTTTGCATGAGCTGCAATATATATCATTTTCTGAGCTCTTTCCAATGCGACTCTCGAGTTTTTGTTTGCGGAAGAAACTTTTCTCATGAAAGACCAGTTACTCTTGAATCCGCACGAAGTTGCATGAAGAAAAATGAGCCTCACTGCGGTCTTCCCTAAAGATTTGAACTCGCAGAGACATGTTTCC…	0	0	0.953563	4.65717	0	3.42539	0	0	0.04	0.21	0	0.16	1.50602	-2.85372	0.228791	0.604257	DOWN	[GO:0003676:nucleic acid binding]	-	-	GAU26444.1:hypothetical protein TSUD_294100 [Trifolium subterraneum]	gi|1379645732|ref|XM_024786059.1|:PREDICTED: Medicago truncatula uncharacterized LOC112422687 (LOC112422687), mRNA	V7C4U5|V7C4U5_PHAVU:Uncharacterized protein;OS=Phaseolus vulgaris;|GO:0003676,
TRINITY_DN30867_c5_g6_i1	en=822 path=[10133:0-47 10158:48-54 10165:55-55 13331:56-103 11316:104-107 14385:108-135 10246:136-138 10249:139-152 11583:153-245 11676:246-249 10360:250-279 10390:280-289 13083:290-303 11480:304-306 13953:307-382 10493:383-387 10498:388-419 10530:420-429 10540:430-503 10614:504-538 10649:539-724 8164:725-797 15753:798-821] [10133, 10158, 10165, 13331, 11316, 14385, 10246, 10249, 11583, 11676, 1…	AATTATCCACCAATTTGTGTTTCTTGAACATATCCTTCGGCAACTCAGTCACTACCGATGGCTCAAAATCATCTTCGTGTCGCTCTTGTTCAGCGTGATGATCGTCATAGTCTAGATACACAGTCCAATCGGTACACTTCTTGTTACTATTCATGTCGTTTGGAAACTTGGATTTTCCGTCGGCATGTTCTGGTGTGGGAGTTAGGGTTCTGGCAAGAAGCCATTGCTGGTCATCTTCAAGTGATTTTCGAGACATGTTGAAGGTTTGAACGAACGTGCGGACATCCTTCACTTTATATCCATGTGCAAAGACTTTACGAACCGATTTCTTCTCGTTGCATATCGCTTAATTCCATTTGGGGCTGCATTTCTTCTTTTGTTTTACCTGCATGGTGGAGC…	18.4829	0	13.3499	0	0	0	3.18	0	2.23	0	0	0	5.30546	5.97046	0.0448084	0.193363	UP	-	-	-	GAU26798.1:hypothetical protein TSUD_289030 [Trifolium subterraneum]	gi|1228878887|ref|XM_022138435.1|:PREDICTED: Helianthus annuus uncharacterized LOC110890791 (LOC110890791), transcript variant X2, mRNA	V7C4U0|V7C4U0_PHAVU:Uncharacterized protein;OS=Phaseolus vulgaris;
TRINITY_DN24653_c0_g2_i1	en=1665 path=[1:0-81 60:82-102 81:103-103 82:104-202 181:203-264 243:265-303 282:304-327 306:328-365 344:366-366 2219:367-631 2484:632-672 2525:673-964 2817:965-1006 2859:1007-1242 6713:1243-1266 3119:1267-1344 6714:1345-1368 3221:1369-1369 3222:1370-1414 3267:1415-1664] [-1, 1, 60, 81, 82, 181, 243, 282, 306, 344, 2219, 2484, 2525, 2817, 2859, 6713, 3119, 6714, 3221, 3222, 3267, -2]	GGCCTGTTGGATGATCATGAATCTCAACATACAAGATTTTCGACAATCTTTGCTTCCTCTGCTGCTGCCAACTATGTTGATTGATTATGTTCGAAAATATTACAGATAACTTAAGTAAGAAGAGCTTATAGTTAAGTAACCTTATATTAATAACCATCATAGCCATAATCATTATCTTCATAGTTATGTCTCATTTGCATATTCTGGGTGCAAAGCGTCTTTGTCGTTTTTTCCTTCCTCCATTTTCTTGATACGAAGTATGTTTTAATTCGCCAAAGGATCCCATTTCCTTCGACTTTGATTCCGAAATATTATCATTTTCAGAGGCTACTTTCTTGAGATTCTCTCGACTTTGTGCCTGTTCCTTCTCGGGACGACATTGAAGGCACTTTGGAGTTT…	0	0	0	2.32858	2.33615	0	0	0	0	0.18	0.17	0	0.777456	-2.99871	0.416198	0.826238	DOWN	[GO:0003677:DNA binding]	-	-	XP_007152344.1:hypothetical protein PHAVU_004G122100g [Phaseolus vulgaris] >ESW24338.1 hypothetical protein PHAVU_004G122100g [Phaseolus vulgaris]	gi|1679468224|gb|CP040770.1|:Cicer arietinum chromosome Ca5	V7C4N8|V7C4N8_PHAVU:Uncharacterized protein;OS=Phaseolus vulgaris;|GO:0003677,
TRINITY_DN13221_c0_g1_i1	en=644 path=[622:0-247 1361:248-271 871:272-379 1360:380-403 1003:404-404 1004:405-449 1049:450-643] [-1, 622, 1361, 871, 1360, 1003, 1004, 1049, -2]	GTTTCATCAATGTTATATTCTATCACCTTTCTTGTTTTCTTCTTCTTTGCCAACTTTGAATTTCCCATTACAAACACAACATCATTCATTGTTTTTTGCTTCAATCCGTTTCTTCTCTTTGTTTGGACCATTTCAAAGGCACTTCAATTTCTTTCACATCCCGATGAGCTACAAGTTAAGCTAAGGCCACGAATTGCAAACTTTTGTAGCTCGGGATGCCCGTCCCCATATGATTCCCACCACTGTGACGGAGTTTTATTTTTAAGCACCGCCAATGCTATTGGACTACCAAAAAACTTTGCCTTTCTCTTGAAATCTTCCAATTGGCATCAATCTTACTAATTTCTTCTACATCTCCAATCATCCTTTCCATGCAATCATATAACCCTCGTTTCACTC…	0	10.9846	1.90713	6.98575	2.33615	4.28174	0	2.31	0.44	1.72	0.53	1.06	4.4159	-0.0763517	0.957937	0.975157	DOWN	[GO:0003677:DNA binding]	-	Psi010992:Picea sitchensis|Trihelix|Trihelix family protein	XP_020982296.1:uncharacterized protein LOC107496838 [Arachis duranensis]	-	V7C4N8|V7C4N8_PHAVU:Uncharacterized protein;OS=Phaseolus vulgaris;|GO:0003677,
TRINITY_DN12143_c0_g1_i1	en=380 path=[1:0-256 1039:257-292 271:293-379] [-1, 1, 1039, 271, -2]	GATATTTTATAAAATTATACCTTTTTCTATTATTATTGTAGCTAGTTTGTATTTCCTCTTTTGCTTGATCCATTGCTTCATAGATATAGCCCATGGCTGCCTTCTCATCAGAATCCACCATACGCAAGACTTTAAGTAATGGAAAAGCACCCTTGAGGCAAATAATCAAATTCTTCCAAAAGTCATTGTTTGTGACTATATTTTCAACAAATTTTCCATCTTTTGTCTTGGAAAATTGACTATCCTTCCATTGCTTGGAAGTGAACATCATATACAATCCTCCCCTCTTATCATTCAAGCAACCCAAACACAAATATGATGTTGCAAAGCGAGTGATGCCAGGTCTTATCAACTCACCTCCTTCAGTGTAATGATGCAAC	0	0	0	0	1.16808	0.856347	0	0	0	0	0.59	0.47	0.337404	-1.77884	0.658833	0.925535	DOWN	[GO:0003677:DNA binding]	-	-	XP_020225152.1:uncharacterized protein LOC109807034 [Cajanus cajan]	-	V7C4N8|V7C4N8_PHAVU:Uncharacterized protein;OS=Phaseolus vulgaris;|GO:0003677,
TRINITY_DN12862_c0_g1_i1	en=367 path=[345:0-138 689:139-174 497:175-366] [-1, 345, 689, 497, -2]	GGGGGCTTTGAGAAAAATGTTCAAATCCAAGTCATGGAAGTCAAGTCTGTTTGCAAAAACAAGTGTTGGAAAATCTGTTGAGGATGTGATTTTTGACAATGAGTTTTGGAAAAATGTTTTGATTTGCTTAAAAGGTGCATATCCTTTGATCAAAGTGCTTCGTTTGGTGAATTCAATGGAAGAACCAGCCACTGGTTTTATTTATGAGGCCATGGAGCAGAGCTAAAAAGGAGATAAGAAGCCGTCTTTCTATAGAAAGGTAAATATTGGAGTATCAACTTTAGTTATATAATTGAACTTTTGTTTTGTTATCTTGGTTTTCCAGAAAGGACCATGATGTTGGCGCTATACATACTTTATCCTTTCC	2.46438	0	0	0.776194	2.33615	0.856347	1.32	0	0	0.46	1.24	0.5	1.07218	-0.74567	0.716978	0.925535	DOWN	[GO:0003677:DNA binding]	-	-	GAU49016.1:hypothetical protein TSUD_285020 [Trifolium subterraneum]	-	V7C4N8|V7C4N8_PHAVU:Uncharacterized protein;OS=Phaseolus vulgaris;|GO:0003677,
TRINITY_DN12494_c0_g1_i1	en=542 path=[1099:0-112 580:113-135 1237:136-159 627:160-541] [-1, 1099, 580, 1237, 627, -2]	GAGCAATACGTTTGGGAATCACAAGCGGGTGGCTCCTTCACTGTTACAAGAGATAGTGAAGGCGAGCAACTTGGAAGGGGAACTAAGATCACTCTTTTCCTCAAAGAGGATCAGCTGGAATACTTGGAAGAGAGGAAGATCAAGGATCTTGTGAAGAAGCACTCTGAATTCATTAGTTATCCAATTTACCTTTGGACTGAGAAGACTATTGAGAAAGAAATCAGCGATGATGAAGATGATGAGCCCAAGAAAGAGGAAGAAGGGGCTGTTGAGGAAGTTGATGAGGACAAGGAGAAAGCTTCCAAGAAGAAGAAGATTAAGGAGGTTTCTCATGAGTGGGAACTCATCAACAAACAGAAGCCAATTTGGCTGCGTAAACCAGAAGAGATCTCCAAGGAT…	3.69657	1.99721	1.90713	0.776194	1.16808	0	1.07	0.53	0.56	0.24	0.34	0	1.59086	2.02012	0.191027	0.544229	UP	[GO:0005524:ATP binding][GO:0006457:protein folding][GO:0006950:response to stress]	[ko04141:Protein processing in endoplasmic reticulum][ko04151:PI3K-Akt signaling pathway][ko04217:Necroptosis][ko04626:Plant-pathogen interaction]	Do001279.1:Dichanthelium oligosanthes|bZIP|bZIP family protein	XP_021592620.1:heat shock protein 83like [Manihot esculenta] >OAY30335.1 hypothetical protein MANES_14G022300 [Manihot esculenta]	gi|1535855957|ref|XM_004516815.3|:PREDICTED: Cicer arietinum heat shock protein 83 (LOC101511551), mRNA	V7C4I2|V7C4I2_PHAVU:Uncharacterized protein;OS=Phaseolus vulgaris;|GO:0005524,|GO:0006457,GO:0006950,
TRINITY_DN15861_c0_g1_i1	en=903 path=[1395:0-264 301:265-326 363:327-478 1761:479-502 539:503-840 301:841-902] [-1, 1395, 301, 363, 1761, 539, 301, -2]	GGATGACAGACGTTTCACTTCATGCAGCCTATACTTGGGTCACTGGGATGCACACCTGCAGGCCTGACAGGTTATTATTGCGAAACTGTAAACACTTTTGTACCACATGTTGACTGAAAGTTAAATTTTCTGGTCAAAATGGCATGAGAGCGCGCTATATAGTCCTGTATATTGATTCACTTTGCCATGCTGTTTGAAAATATAGGATCTATACAAGCTCTTTTTCTTTCGAGGTGAGTGTGTGCAGTTGATGCCCTTACAAGGATGTGGGTGGTTGTTACATGTTTCCTATCTGCGAGTCAATTTTTCCTTGATGAAGTGTCGGTCTATTTCAACGTGCTGTCTTGCCCAACTGAAAAAGTTTGGGCAATACTTAGAGCTGATCTATCATCATAATAA…	6.16095	3.99442	2.86069	4.65717	4.6723	4.28174	0.91	0.55	0.43	0.74	0.69	0.69	4.43788	-0.08744	0.91553	0.963358	DOWN	-	-	Jcr4S05030.40:Jatropha curcas|MYB|MYB family protein	XP_007153038.1:hypothetical protein PHAVU_003G0023001g, partial [Phaseolus vulgaris] >ESW25032.1 hypothetical protein PHAVU_003G0023001g, partial [Phaseolus vulgaris]	gi|1682377378|gb|CP039331.1|:Cicer arietinum chromosome Ca1	V7C4C6|V7C4C6_PHAVU:Uncharacterized protein;OS=Phaseolus vulgaris;
TRINITY_DN32416_c0_g2_i1	en=384 path=[2457:0-169 9701:170-193 2628:194-224 8782:225-383] [-1, 2457, 9701, 2628, 8782, -2]	GAACTTGAGGAAGAACTTTTTAAACTATTTCTGGAAACTCGGTTTCAATCAAGTAGCACAATAGGTATAGCAGCTGACAGTTGGATGGCACTCATGGATCGCCTTTTGATATTAAGAAATGATAGAACTAAAGAAAGGGAGCAGCGGCAAGTAACGGAAAATATACTTAAGTTGATTGATATATACTATGAGGCATTAGATGCTCCTAAGAAAGGCGGAGCAAAGGTTAGTTCTGTATTATTCTTCATTTGCAATACACTCTGCCTCTGTATTATTCTTCATTTACAATCATCCTAAGAAGCATTGACACGAAAACGTATACCGGACATGACACTGTTGGCACCGTTAATAATTTGAAAAAATAAAATAATTGTATGTAACTAC	3.69657	0	0	0	0	0.856347	2.06	0	0	0	0	0.58	0.75882	1.88516	0.636032	0.91707	UP	[GO:0003723:RNA binding][GO:0003968:RNA-directed 5'-3' RNA polymerase activity][GO:0031047:gene silencing by RNA]	-	-	XP_004513037.1:PREDICTED: probable RNAdependent RNA polymerase 5 [Cicer arietinum]	gi|1535903194|ref|XM_004512980.3|:PREDICTED: Cicer arietinum probable RNA-dependent RNA polymerase 5 (LOC101511942), mRNA	V7C4A5|V7C4A5_PHAVU:RNA-dependent RNA polymerase;OS=Phaseolus vulgaris;|GO:0003723,GO:0003968,|GO:0031047,
TRINITY_DN9844_c0_g1_i1	en=404 path=[382:0-403] [-1, 382, -2]	AGATTGGAAATTTGTTGAATCTTGAAACATTGGATTTGTCGTCAAATCCATTTAAGCCTTCTAAGTTGTCGATGAATTGGACGAAGTTGAGTAAATTGAAGGTGTTTTATATGTATGACTGCAATCTGTTTGGTGAAATGCCTGCACTAATAGGAAATATGGTTTCTTTGGAGGATTTGGATTTGTCACAAAATGATTTAACTGGGAAAATCCCTAGTGGTTTGTTCATGTTGAAGAATCTCAATAGATTGTTACTTTCAAGAAATAGTCTTTCCGGAGAGTTGCCTGATGTGGTTGGCACGTTAAATTTGGCTATCATTGATCTTGCACAGAATCAGCTTACAGGAAAAATACCAGAAGATTTTGGAAAGCTGCAAATGTTAACTGGCTTGTCTTTGC…	0	0	0	3.88097	1.16808	0	0	0	0	1.94	0.53	0	0.841508	-3.12285	0.405988	0.818073	DOWN	[GO:0016021:integral component of membrane][GO:0005524:ATP binding][GO:0004674:protein serine/threonine kinase activity]	-	-	XP_007152973.1:hypothetical protein PHAVU_004G175900g [Phaseolus vulgaris] >ESW24967.1 hypothetical protein PHAVU_004G175900g [Phaseolus vulgaris]	gi|1682380118|gb|CP039338.1|:Cicer arietinum chromosome Ca8	V7C460|V7C460_PHAVU:Uncharacterized protein;OS=Phaseolus vulgaris;|GO:0016021,|GO:0005524,GO:0004674,
TRINITY_DN28824_c1_g1_i1	en=2211 path=[6037:0-363 8668:364-387 6402:388-418 8667:419-442 6457:443-507 6522:508-551 6566:552-565 6580:566-568 2639:569-571 2642:572-589 2660:590-647 8675:648-671 2742:672-903 2974:904-905 2976:906-952 3023:953-953 8672:954-977 3048:978-1066 3137:1067-1067 4785:1068-1095 4813:1096-1096 4814:1097-1120 4838:1121-1201 8676:1202-1225 4943:1226-1246 8673:1247-1270 4988:1271-1420 3497:1421-1535 36…	GTCGGCTATTAAAATGGAACAGTGTATAATGTGCTCGGGGTCAAACTGCAAAATTCTTTCTTTATGAATACAATGACTAATTAACTCTGTAATTTACATGCTATTTGGAAGCTGAATAGTTAATTCAGATACATATATGAATTAGAACAACAAAATTGATAAAAGAAAATGAATCTCAGTCGGACTAATGGTTCTGTAGACTTGAATTGTTGGAAAGCCAGAAAATGAAGAATGGCATTGTTTTTCCATTACAAAGAACACACCTTCACAACATTCTTCTCATTTTCTTCCAAATGGTATCTCTGCTCATCTAAGTTAGACTTCTTTTATATCTATTTTTCAACCTTCGGCTTAATTTCCCCAACAAGACTACAAGGGACCAAAGATGTTGAAGTGGCG…	0	0	0	0	1.16808	0.856347	0	0	0	0	0.06	0.05	0.337404	-1.77884	0.658833	0.925535	DOWN	-	-	XP_004503448.1:Cicer arietinum|CPP|CPP family protein	XP_004503448.1:PREDICTED: protein tesmin/TSO1like CXC 5 [Cicer arietinum]	gi|1535887510|ref|XM_004503391.3|:PREDICTED: Cicer arietinum protein tesmin/TSO1-like CXC 5 (LOC101499400), mRNA	V7C3Y5|V7C3Y5_PHAVU:Uncharacterized protein;OS=Phaseolus vulgaris;
TRINITY_DN21850_c0_g1_i1	en=1033 path=[1011:0-328 1317:329-352 1341:353-514 2336:515-538 1527:539-715 2334:716-739 1728:740-778 2333:779-802 1791:803-933 2337:934-957 1946:958-983 2335:984-1007 1996:1008-1032] [-1, 1011, 1317, 1341, 2336, 1527, 2334, 1728, 2333, 1791, 2337, 1946, 2335, 1996, -2]	GACCTATATAAGACACTTAATTATAGAATGAAGTAGTATATAAGACACTTTTAATTATAGAATGAAATTCATAGAGATATACACATATTCCCTCCATTTTCACTTTCCATGCTCAATCATAAACACCCAAACACCAATCTATTATAGTAGCTTATTCCAACACATTGCACTTTCTAGTACTTCATGTTTTAAAAACCTCCCAAAACAATTCCAACAACAAGAACCACCCAAGTTCCACACACATCGATCCTCATACCACCAGATGTCAAAGTAGGAACAACCTGCGACGATGAATCTTCCGAAGACACTGGTTTCTCCTTCTCAGCCTTTGGCGCCTTAGCTTCATCAATCACAGGCGCCGGTGCTAAAGCCGGCGCCGCCACGATTTTCTTCGCAGGA…	0	0	0	0	1.16808	0	0	0	0	0	0.15	0	0.194679	-0.763224	0.851627	0.925535	DOWN	[GO:0016021:integral component of membrane]	-	CCG019201.1:Populus euphratica|HSF|HSF family protein	GAU15628.1:hypothetical protein TSUD_108870 [Trifolium subterraneum]	gi|1679468219|gb|CP040766.1|:Cicer arietinum chromosome Ca1	V7C3T8|V7C3T8_PHAVU:Uncharacterized protein;OS=Phaseolus vulgaris;|GO:0016021,
TRINITY_DN29628_c1_g1_i3	en=1027 path=[3709:0-245 4477:246-269 3956:270-350 339:351-365 2526:366-380 2541:381-492 4475:493-516 2677:517-571 4476:572-595 2756:596-712 701:713-713 702:714-815 804:816-896 4474:897-920 909:921-936 925:937-1026] [-1, 3709, 4477, 3956, 339, 2526, 2541, 4475, 2677, 4476, 2756, 701, 702, 804, 4474, 909, 925, -2]	GTGCTCTTCCGATCTAGAGAATCCGCCCCCAAAAGCGTTACAAAAAAAAACAATAATGTCACTATTGAGGTCAAGGTACGTTCTCTCAGTTCCGTCTTCCAACTTGTTTCTTCTTCGATTCTTCTCTCATAATCACAATCTTGTTGCTGTTGAGGATGCTGTTTTCTCATTCAACCGCATGCTCAATAAAAACCCTACCCCTCCCATCTTCCAATTCGGCAAGATATTAGGTTCCCTCGTTAAGATGCAACATTTTCAAACTGCTATTTCCCTTTCTCAACAAATGCAACTTAGAGGAATTCGAACCGACATTGTTAATTTGAACATTTTGATTAATTGTTTCTGCCACCTTCGTCAACTCAATTTTGCATTTTCTGTATTAGCCAAGATTCTCAAACT…	0	0	5.72138	9.31433	5.84038	11.9889	0	0	0.73	1.26	0.74	1.65	5.47749	-2.21133	0.161386	0.485345	DOWN	-	-	-	XP_012574702.1:PREDICTED: putative pentatricopeptide repeatcontaining protein At1g12700, mitochondrial [Cicer arietinum] >XP_012574703.1 PREDICTED: putative pentatricopeptide repeatcontaining protein At1g12700, mitochondrial [Cicer arietinum]	gi|1379629843|ref|XM_024781641.1|:PREDICTED: Medicago truncatula pentatricopeptide repeat-containing protein At1g62670, mitochondrial (LOC25493778), mRNA	V7C3H4|V7C3H4_PHAVU:Uncharacterized protein;OS=Phaseolus vulgaris;
TRINITY_DN32403_c0_g3_i2	en=1811 path=[17205:0-615 24001:616-803 17820:804-845 23791:846-950 17882:951-970 24671:971-1216 17923:1217-1232 17939:1233-1398 21749:1399-1447 21798:1448-1810] [-1, 17205, 24001, 17820, 23791, 17882, 24671, 17923, 17939, 21749, 21798, -2]	TTAAGAAATAAATAAAATTCCAAAAGTAATATGCATTAAGAAAAATAAACAAATTTTAGATTAAAACATAAAGTTATAATCCCTCCAATAATACTATATAATCAATGTATATCTAGTCTAAATTTAGTTATTAAAAAAGTGTATGCCCTAGATAGTATCTTTTGATGCAAAAAAGGGTTTCAATCAATTTAGAAGTTATAAAAAAAAATGCAAGTGCAAGATGATAACATCCCTTCACGTGGTCATTCTTATATCATTGGTCCAACTTACTTGCCTTGACAAGTGACATTATATGCCCTAAATCAAGTATAAATATCCTCTTCTAGGGTATGAATTTTTTAACTAAACTAGCAACAACATGAATAACATGAATATGTTACTAAAACCCTAATTTCTAGT…	0	0	0	0	1.16808	0	0	0	0	0	0.09	0	0.194679	-0.763224	0.851627	0.925535	DOWN	[GO:0008429:phosphatidylethanolamine binding][GO:0048573:photoperiodism, flowering][GO:0009909:regulation of flower development]	[ko04712:Circadian rhythm - plant]	Zmw_sc06576.1.g00010.1:Zoysia matrella|Nin-like|Nin-like family protein	XP_007151784.1:hypothetical protein PHAVU_004G074700g [Phaseolus vulgaris] >ESW23778.1 hypothetical protein PHAVU_004G074700g [Phaseolus vulgaris]	gi|922351544|ref|XM_013596135.1|:PREDICTED: Medicago truncatula protein FLOWERING LOCUS T (LOC25495876), mRNA	V7C330|V7C330_PHAVU:Uncharacterized protein;OS=Phaseolus vulgaris;|GO:0008429,|GO:0048573,GO:0009909,
TRINITY_DN32408_c0_g1_i3	en=3163 path=[3177:0-83 13388:84-107 3262:108-168 13393:169-192 3347:193-232 13379:233-256 3411:257-285 13385:286-309 3464:310-438 13391:439-462 3617:463-478 3633:479-480 6734:481-552 13384:553-576 6830:577-579 6833:580-648 6902:649-663 13400:664-687 6941:688-861 4016:862-867 4022:868-891 4046:892-951 4106:952-960 4115:961-1023 4178:1024-1050 4205:1051-1128 4283:1129-1134 9198:1135-1368 13399:136…	TAGAAACCGAACATAACGAAAAACATGGTCACATTTTTCTAGAACTCTTAAAAAACTGTTTCATGCTTTCAAACTCTCACTCTTCACTATCTCTTCACACGAACAAACTCGCCGCATAATTTGATCGGAGTTTTCATTCTCCGATGATGGCATCAACGACGTCCTTTTCACGTCTCATACTTCACCACTCTCTTCCAAATTTTCGTAGCGGAAAAAACACTCAATTCTCTCCGTTTCAAGCTTCCCTTACCTCTCAACTGAAACCCACTTCCCTAAAGGCATTAAACTCACTTCCATTGAAGAAAACGGAACCTTTTTCAAATGGGGTTTCGAGAATTAGAAGAAACCCTAAACCCTTCACTGTTCGTTGCGCAGATTCAACTGGAAAGGTTTCACAAC…	5942.86	7624.34	8404.71	5947.98	4900.08	5941.34	216.11	256.74	308.01	230.97	179.42	234.53	6460.22	0.388103	0.161545	0.485611	UP	[GO:0005737:cytoplasm][GO:0005524:ATP binding][GO:0016485:protein processing][GO:0009408:response to heat]	-	Achn116231:Actinidia chinensis|ARF|ARF family protein	XP_020222308.1:chaperone protein ClpB3, chloroplasticlike [Cajanus cajan]	gi|1379645691|ref|XM_003618561.3|:PREDICTED: Medicago truncatula chaperone protein ClpB3, chloroplastic (LOC11412992), mRNA	V7C324|V7C324_PHAVU:Uncharacterized protein;OS=Phaseolus vulgaris;|GO:0005737,|GO:0005524,|GO:0016485,GO:0009408,
TRINITY_DN33296_c1_g1_i1	en=243 path=[14225:0-39 16056:40-63 14266:64-64 14267:65-66 2955:67-90 2979:91-242] [-1, 14225, 16056, 14266, 14267, 2955, 2979, -2]	CTATATTTAAGCCAGTGTACGACCCCGGCAGGTTTGTTTATTGCAGGGTACCAATCACCAGTTTTGGGATGTCTACTCATAGAAGGAACCTCAAAAGTTGGAGCCAAATGCATCCTTTTATAATTCTTCTTCTCTTCATCGGTACAACTAAAAAGATGAGTAATAGGTCCAGGTTGTTTTTGGTGGGTTTGGGAGGGACATAACACAACACAAGACAAGGCAGTAAGTGTTGTTGAATTGAGA	0	0	0	1.55239	0	0	0	0	0	3.05	0.82	0.27	0.258731	-1.48041	0.714853	0.925535	DOWN	[GO:0016021:integral component of membrane]	[ko00514:Other types of O-glycan biosynthesis]	-	XP_007151570.1:hypothetical protein PHAVU_004G058000g [Phaseolus vulgaris] >XP_007151571.1 hypothetical protein PHAVU_004G058000g [Phaseolus vulgaris] >ESW23564.1 hypothetical protein PHAVU_004G058000g [Phaseolus vulgaris] >ESW23565.1 hypothetical protein PHAVU_004G058000g [Phaseolus vulgaris]	gi|1379644134|ref|XM_024785612.1|:PREDICTED: Medicago truncatula peptidyl serine alpha-galactosyltransferase (LOC25495675), mRNA	V7C2N9|V7C2N9_PHAVU:Uncharacterized protein;OS=Phaseolus vulgaris;|GO:0016021,
TRINITY_DN51700_c0_g1_i1	en=426 path=[1:0-425] [-1, 1, -2]	ACGATATGATGATATGTGGGCTGGCTGGTGCTGCAAGGTGATTTGTGATCATTTGGGGCTAGGAATCAAGACTGGACTCCCCTACATCTATCATAGCAAAGCAAGCAATCCATTTGTGAACCTAAGGAAAGAGTACAAAGGGATATTCTGGCAGGAAGATATCATTCCATTTTTCCAAAATCTTGTTCTTTCAAAAGAATGCACAACTGTTCAAAAGTGTTACATTGAAATGTCAAAGGAAGTCAAAGAAAAACTTGGAAAGATTGATCCTTATTTTGACAAATTGGCAGATGCTATGGTCACTTGGATTGAAGCTTGGGATGAACTTAACCCTGCCAAAGCATCTTAGGCCAATCACAAAGCATAAAAAAAAAAATCTTAAGCTACTAGAAAATGCTG…	0	0	0	3.88097	2.33615	0	0	0	0	1.77	0.97	0	1.03619	-3.41795	0.333424	0.749176	DOWN	[GO:0016866:intramolecular transferase activity][GO:0030244:cellulose biosynthetic process]	[ko00520:Amino sugar and nucleotide sugar metabolism]	-	XP_007151376.1:hypothetical protein PHAVU_004G041600g [Phaseolus vulgaris] >ESW23370.1 hypothetical protein PHAVU_004G041600g [Phaseolus vulgaris]	gi|1379643168|ref|XM_013595647.2|:PREDICTED: Medicago truncatula UDP-arabinopyranose mutase 1 (LOC25495425), mRNA	V7C245|V7C245_PHAVU:Uncharacterized protein;OS=Phaseolus vulgaris;|GO:0016866,|GO:0030244,
TRINITY_DN22052_c0_g1_i1	en=863 path=[841:0-320 1139:321-379 1198:380-394 2262:395-418 1237:419-466 2260:467-490 1309:491-544 2261:545-568 1387:569-584 1403:585-601 1420:602-618 2259:619-642 1461:643-715 2263:716-739 1558:740-769 1588:770-771 1590:772-862] [-1, 841, 1139, 1198, 2262, 1237, 2260, 1309, 2261, 1387, 1403, 1420, 2259, 1461, 2263, 1558, 1588, 1590, -2]	GGAATATACAAAACGGCATTAGAGTACCTTTCTCTTTTGCAAATTTGCATTGTAAAGAAACACAGTTCATACAACAAAAACATGGCCGATGAAAGAGAAGAAGAAGAAGAAAGGAAAATGATAAGAATGGAAGGAGTAGCATCAATTGCATTGCTTCCAAGTGGTTCAATCTCAGGACACTTCATTCATCTTCCTCAGAACACTTGTTATGGTCTTCATGGCACTGAATTGGAATGCGAAAGGGAATGCAGTAAGGGTGAGGATTATCGCCTCGTGAAACTCACAATCACAGATTTCAATACGAAGAAAGAACAAACCACTGTTGTAGAGTGCAAAGGCCACGACGCTGCTCGGTTCCACACCATTGATCATGCTCACGGATGGGATAAAGAGATTACA…	110.897	73.8967	105.846	75.2909	109.799	96.7673	17.3	10.66	16.66	12.65	17.19	16.4	95.4161	0.0463663	0.900201	0.95435	UP	-	-	-	XP_004489444.2:PREDICTED: uncharacterized protein LOC101503129 [Cicer arietinum]	gi|1379646485|ref|XM_013595542.2|:PREDICTED: Medicago truncatula uncharacterized LOC25495327 (LOC25495327), transcript variant X2, mRNA	V7C1W9|V7C1W9_PHAVU:Uncharacterized protein;OS=Phaseolus vulgaris;
TRINITY_DN34594_c0_g1_i1	en=270 path=[248:0-269] [-1, 248, -2]	TCTAGGTAGTGCCTCATTTGGGTCATCCTACAAAGCTGTGATTTTAGACGGTCAAGCCGTGGTTGTAAAGAGGTATAAGAAAATGAACAATGTGTCAAGAGAAGAGTTTCATGAGCACATGAGAAGGATAGGAAACCTCAACCATCCCAATGTTCTACCTCTACTCGCTTTTTATTATAGAAGAGAAGAGAAACTTTTGATCTCATCCTTTGTTCACAACGGTTGCTTGGCTAGTCATCTTCATGGTAACCACACCTCCCAAAAGCCAGG	0	0	0.953563	0.776194	0	0.856347	0	0	0.98	0.9	0	0.94	0.431017	-0.585277	0.834992	0.925535	DOWN	[GO:0016021:integral component of membrane][GO:0005524:ATP binding][GO:0004672:protein kinase activity]	-	Zjn_sc00037.1.g03430.1.am.mk:Zoysia japonica|Trihelix|Trihelix family protein	XP_004488972.1:PREDICTED: pollen receptorlike kinase 4 [Cicer arietinum]	gi|1375871509|ref|XM_024605156.1|:PREDICTED: Populus trichocarpa pollen receptor-like kinase 4 (LOC7465580), mRNA	V7C1R7|V7C1R7_PHAVU:Uncharacterized protein;OS=Phaseolus vulgaris;|GO:0016021,|GO:0005524,GO:0004672,
TRINITY_DN33956_c1_g8_i2	en=1203 path=[548:0-52 15254:53-109 635:110-130 15359:131-283 809:284-286 812:287-404 21292:405-428 954:429-483 1009:484-484 1010:485-508 1034:509-517 1043:518-541 1067:542-550 21279:551-574 1100:575-577 10517:578-721 1247:722-727 11347:728-788 21281:789-812 11432:813-868 11488:869-889 1415:890-892 1418:893-927 1453:928-963 1489:964-964 1490:965-991 21301:992-1015 1541:1016-1029 1555:1030-1053 15…	GTACTAGGGTTTGAAAATTCCAAGATGAAATTGCTGAGACATGTTTCTTTTGTCGATTGCCCGGGTCATGATATTCTCATGGCTACAATGCTTAATGGAGCAGCAATCATGGACGGTGCTTTGCTACTCATAGCTGCTAATGAAAGCTGTCCACAACCACAAACCTCTGAGCATTTAGCTGCTGTGGAAATTATGCGTCTTCAGCACATGATAATCCTTCAAAACAAGGTTGACCTAATTCAAGAGAATGTGGCTATCAATCAGCATGAAGCAATTCAGAAGTTTATACAAGGAACGGTTGCTGATGGTGCACCAGTGGTACCTATTTCAGCCCAATTGAAGTACAATATTGATGTCGTGTGTGAGTATATCGTGAAAAAGATCCCCATCCCTGAAAGG…	628.417	634.114	693.24	585.251	489.424	457.29	65.96	61.59	73.37	65.9	51.62	52.12	581.289	0.351963	0.124427	0.409882	UP	[GO:0005525:GTP binding][GO:0003924:GTPase activity]	[ko03013:RNA transport]	-	XP_007149283.1:hypothetical protein PHAVU_005G057300g [Phaseolus vulgaris] >ESW21277.1 hypothetical protein PHAVU_005G057300g [Phaseolus vulgaris]	gi|1535859795|ref|XM_004488956.3|:PREDICTED: Cicer arietinum eukaryotic translation initiation factor 2 subunit gamma-like (LOC101492706), mRNA	V7C0W7|V7C0W7_PHAVU:Uncharacterized protein;OS=Phaseolus vulgaris;|GO:0005525,GO:0003924,
TRINITY_DN30561_c0_g4_i16	en=425 path=[12483:0-74 12535:75-92 12553:93-96 12557:97-101 12562:102-125 12586:126-175 12636:176-176 12637:177-197 12658:198-205 12666:206-245 12706:246-284 12745:285-293 12754:294-329 12790:330-357 12818:358-370 4424:371-383 5937:384-399 22209:400-424] [-1, 12483, 12535, 12553, 12557, 12562, 12586, 12636, 12637, 12658, 12666, 12706, 12745, 12754, 12790, 12818, 4424, 5937, 22209]	CGGAAGTTCTGCCGTTGATGCGTTTCCGTTGCCATTGGAGTTGGCTGATGTTGTACTTGGTTACGTGTTTCAACTTCAACTGCTTTTTCAATAACCTCTTTACTGCACTCATACAAAGTTGAGCAGTTTTCTCCCGACAAACTAGAAGCTGACTGCTGTGGATGAATCCTTGCTTGTGAATTTGTCAAGTGTCATGGGTTCAAAGAGTGCATCAGGACCAAGCTCGGATATGGGAGGCACTGATGTTGGATCTTTGAGCAGGCGAACTTTTGCAAATCTCCTTTTGTCAGTGAAAGATATCTCCAAACCATCATCTAGCTGAATAAAAAAACTTTGAATATTTGGAAGGCCATTCATCCTCATCATTTACAGCAGACCTTTTGTAATTTATTACTGCAA…	0	0	0	258.473	213.758	218.369	0	0	0	118.68	89.22	99.25	115.1	-10.213	6.00955e-16	6.39096e-14	DOWN	[GO:0003684:damaged DNA binding][GO:0003906:DNA-(apurinic or apyrimidinic site) endonuclease activity][GO:0016799:hydrolase activity, hydrolyzing N-glycosyl compounds][GO:0008270:zinc ion binding][GO:0006284:base-excision repair][GO:0006289:nucleotide-excision repair]	[ko03410:Base excision repair]	FANhyb_rscf00001044.1.g00001.1:Fragaria x ananassa|FAR1|FAR1 family protein	XP_007150769.1:hypothetical protein PHAVU_005G1793001g [Phaseolus vulgaris] >ESW22763.1 hypothetical protein PHAVU_005G1793001g [Phaseolus vulgaris]	gi|1535861619|ref|XM_027331512.1|:PREDICTED: Cicer arietinum formamidopyrimidine-DNA glycosylase (LOC101507744), transcript variant X3, mRNA	V7C079|V7C079_PHAVU:Uncharacterized protein;OS=Phaseolus vulgaris;|GO:0003684,GO:0003906,GO:0016799,GO:0008270,|GO:0006284,GO:0006289,
TRINITY_DN30561_c0_g4_i14	en=488 path=[12483:0-74 12535:75-92 12553:93-96 12557:97-101 12562:102-125 12586:126-175 12636:176-176 19822:177-197 19843:198-205 19851:206-221 12658:222-229 12666:230-269 12706:270-308 12745:309-317 12754:318-353 12790:354-381 12818:382-394 4424:395-407 5937:408-423 5953:424-461 5991:462-487] [-1, 12483, 12535, 12553, 12557, 12562, 12586, 12636, 19822, 19843, 19851, 12658, 12666, 12706, 12745, …	CGGAAGTTCTGCCGTTGATGCGTTTCCGTTGCCATTGGAGTTGGCTGATGTTGTACTTGGTTACGTGTTTCAACTTCAACTGCTTTTTCAATAACCTCTTTACTGCACTCATACAAAGTTGAGCAGTTTTCTCCCGACAAACTAGAAGCTGACTGCTGTGGATGAATCCTTGCTTGTTTTCTTCTTGTGCAAACGCCCAGTGAATTTGTCAAGTGTCATGGGTTCAAAGAGTGCATCAGGACCAAGCTCGGATATGGGAGGCACTGATGTTGGATCTTTGAGCAGGCGAACTTTTGCAAATCTCCTTTTGTCAGTGAAAGATATCTCCAAACCATCATCTAGCTGAATAAAAAAACTTTGAATATTTGGAAGGCCATTCATCCTCATCATTTACAGCAG…	0	0	0	166.106	181.052	160.993	0	0	0	61.22	61.01	59	84.6918	-9.7695	8.02171e-15	6.52179e-13	DOWN	[GO:0003684:damaged DNA binding][GO:0003906:DNA-(apurinic or apyrimidinic site) endonuclease activity][GO:0016799:hydrolase activity, hydrolyzing N-glycosyl compounds][GO:0008270:zinc ion binding][GO:0006284:base-excision repair][GO:0006289:nucleotide-excision repair]	[ko03410:Base excision repair]	FANhyb_rscf00001044.1.g00001.1:Fragaria x ananassa|FAR1|FAR1 family protein	XP_004486649.1:PREDICTED: formamidopyrimidineDNA glycosylase isoform X1 [Cicer arietinum]	gi|1535861619|ref|XM_027331512.1|:PREDICTED: Cicer arietinum formamidopyrimidine-DNA glycosylase (LOC101507744), transcript variant X3, mRNA	V7C079|V7C079_PHAVU:Uncharacterized protein;OS=Phaseolus vulgaris;|GO:0003684,GO:0003906,GO:0016799,GO:0008270,|GO:0006284,GO:0006289,
TRINITY_DN12196_c0_g1_i1	en=767 path=[745:0-654 1377:655-680 1403:681-766] [-1, 745, 1377, 1403, -2]	CAAAAATGGGTATCAAATTTTTCATTATTTCCTCTATCCTAGCCTCAACATTCTTCTTATTCTTCTTTGTTCTTTACATTCCAACCAAAATACTAACCATACCAATAACCTCAAACTTTTTCCCTCAAAATCCAACATTCCAAAACTTCAACATCTCAAACACAAACAAAACATATCCAATCACTTTTGCATACTTAATTTCAGGCTCAAAAGGAGACTCCATGAAGATCAAAAGATTGATGAAGGCTTTGTATCATCCAGGAAATTACTATCTAATTCATATGGATCATGGTGCACCAAAGAAAGATCATAGAGATTTGCTTGAATATGTGAGTAATGAAGGTGTTTTTGGTGAAGTTGGAAATGTTTGGATTGTGAAAAAAAGCAATTTTGTTACAT…	3.69657	6.99023	6.67494	3.10478	1.16808	8.56347	0.67	1.17	1.22	0.61	0.21	1.68	5.03301	0.417676	0.676316	0.925535	UP	[GO:0016020:membrane][GO:0008375:acetylglucosaminyltransferase activity]	-	Achn337101:Actinidia chinensis|Dof|Dof family protein	XP_004489650.1:PREDICTED: xylosyltransferase 1like [Cicer arietinum]	gi|1379643858|ref|XM_013596067.2|:PREDICTED: Medicago truncatula beta-glucuronosyltransferase GlcAT14A (LOC25495819), mRNA	V7BZZ1|V7BZZ1_PHAVU:Uncharacterized protein;OS=Phaseolus vulgaris;|GO:0016020,|GO:0008375,
TRINITY_DN32148_c0_g2_i2	en=647 path=[13126:0-99 1631:100-175 1707:176-189 1721:190-207 1739:208-261 1793:262-270 1802:271-278 10792:279-325 10839:326-335 13821:336-359 10873:360-398 13824:399-422 10936:423-491 13829:492-515 11029:516-589 1828:590-622 13817:623-646] [-1, 13126, 1631, 1707, 1721, 1739, 1793, 1802, 10792, 10839, 13821, 10873, 13824, 10936, 13829, 11029, 1828, 13817]	TTTTATGCTTAAACTTTATTTATATGCATTCCTGCATTCTTACTGCTTGACCAAAGACTAAGTTATAACTGGTGTAGCATCTAAAGGAAGATATGAAGTTAAGCTACCTGGCTCAGGAACTAGTACACAGTGATCGCTTAGCTCCACAATCTTGGTGCGCCATGGGCAATTGCTACAGCCTGCAGAAAGATCATGAAACTGCACTGAAGACTTTCCAACGAGCTGTGCAACTAAATCCCAGATTTGCATATGCACACACCCTTTGTGGACATGAGTATGAACATTGTCTTGCATCATTTTATAATTCACCAGAATGGGTGTCCAATAATTTGCTGTTTAACTAACTGGGAAAGGGAAGTAGAACGATGTAGGAGTTAGTTGACAGTTAGAGGGCTTCCT…	1.23219	0	0	7.76194	4.6723	6.85078	0.47	0	0	2.02	1.2	1.71	3.41954	-4.09922	0.00614505	0.0376798	DOWN	-	[ko04110:Cell cycle][ko04114:Oocyte meiosis][ko04120:Ubiquitin mediated proteolysis]	-	OIW12321.1:hypothetical protein TanjilG_32437 [Lupinus angustifolius]	gi|1682378393|gb|CP039333.1|:Cicer arietinum chromosome Ca3	V7BZX4|V7BZX4_PHAVU:Uncharacterized protein;OS=Phaseolus vulgaris;
TRINITY_DN24509_c0_g1_i2	en=933 path=[2779:0-220 474:221-281 4177:282-305 559:306-344 2517:345-376 630:377-631 885:632-696 950:697-932] [-1, 2779, 474, 4177, 559, 2517, 630, 885, 950, -2]	TTAATATCATGTTTTTCTATTATTAATTACTACATGCCTTTTATATATACATAAAAATTGTGTTTCACCAAAACATGCAAATCTTCATGAACTGATACAATTAAAACTTACAATTTTTTTAAAGCTTTTATTATGTTTTTACAAGTTCTACTGTTTATTATCATGCTTATCTTTGTGTATGGACCCTACCAAAAAAACAGAACTGCTCCTGGGCCAGTAGTAGGTTGGCCACCAATTCGTTCATTCAGGAAAAATCTTGCAACAACAAGCAGCAATTCTAAACCAACATCACAAACTGAATCTCAGACACAACATCACAACAAGGTTGTTGCTGGTAAAAAACCTATTGACAAAAACTATGGTAAAGGGCTGTTTGTTAAAATCAACATGGATGGTGTT…	8.62534	3.99442	8.58207	50.4526	89.9418	34.2539	1.24	0.63	1.25	7.79	12.82	5.28	32.6417	-3.04342	1.44704e-05	0.000170303	DOWN	[GO:0005634:nucleus][GO:0009734:auxin-activated signaling pathway][GO:0006355:regulation of transcription, DNA-templated][GO:0006351:transcription, DNA-templated]	[ko04075:Plant hormone signal transduction]	Csa10g019070.1:Camelina sativa|ARF|ARF family protein	XP_004486788.1:PREDICTED: auxinresponsive protein IAA26like [Cicer arietinum] >XP_012571893.1 PREDICTED: auxinresponsive protein IAA26like [Cicer arietinum] >XP_012571894.1 PREDICTED: auxinresponsive protein IAA26like [Cicer arietinum]	gi|1379614521|ref|XM_024777261.1|:PREDICTED: Medicago truncatula auxin-responsive protein IAA26 (LOC11433445), transcript variant X3, mRNA	V7BZR6|V7BZR6_PHAVU:Auxin-induced protein;OS=Phaseolus vulgaris;|GO:0005634,|GO:0009734,GO:0006355,GO:0006351,
TRINITY_DN26484_c0_g2_i1	en=1200 path=[1178:0-137 1293:138-170 3128:171-194 1350:195-235 1391:236-260 1416:261-383 3127:384-407 1563:408-482 3129:483-506 1662:507-550 3130:551-574 1730:575-622 3126:623-646 1802:647-657 1813:658-700 1856:701-775 3125:776-799 1955:800-877 2033:878-878 2034:879-901 2057:902-902 2058:903-913 2069:914-932 2088:933-937 2093:938-955 2111:956-975 2131:976-976 2132:977-981 2137:982-1017 2173:1018…	TTTTTTTTTACCTAAAATAAAATAAAGTAAAATAATAATTCCTTTTTAAAAGGAAAATAACGTAGCTTACACGGCTTTTGAAAAGAAAGCAACATCATGTCCACATACATACGACTCACCTGGACATATAGCCTCCTTTAAAATTCCCCAAACGCGATATAAACCACGCGGCTCTGTGCTCCGTTTGGTACCAAACAAAACAAAACAAAACACGTTTCTGAAAATTTCTTCCTCTATTGATTGAATATTCTTTTCTTTAACCCTTTCCTTCAATTCCTTTTACTTTTCCAGATTCTCTTTCATGTTTTCTACATAACCTCTCTAATAATAATTCTCCGTAACGGTAATCTTTTTACATATCTCCTTTTCGGCTTTTACGGATTTGAAAAATCTCATCAA…	459.607	456.362	228.855	440.878	345.75	425.605	48.38	44.45	24.29	49.79	36.57	48.65	392.843	-0.0835947	0.8482	0.925535	DOWN	[GO:0003677:DNA binding][GO:0008270:zinc ion binding]	-	WALNUT_00013191-RA:Juglans regia|NF-YB|NF-YB family protein	XP_004487507.1:PREDICTED: zinc finger A20 and AN1 domaincontaining stressassociated protein 3 [Cicer arietinum]	gi|1682377378|gb|CP039331.1|:Cicer arietinum chromosome Ca1	V7BZK7|V7BZK7_PHAVU:Uncharacterized protein;OS=Phaseolus vulgaris;|GO:0003677,GO:0008270,
TRINITY_DN23811_c0_g1_i2	en=2103 path=[891:0-161 1030:162-183 1052:184-247 1116:248-277 1146:278-296 4493:297-759 4956:760-803 5000:804-893 6399:894-917 5114:918-944 6406:945-968 5165:969-1430 5627:1431-1455 5652:1456-1459 6401:1460-1483 5680:1484-1508 1187:1509-1632 6402:1633-1656 1335:1657-1657 1336:1658-1741 6405:1742-1765 1444:1766-1810 6403:1811-1834 1513:1835-1847 6404:1848-1871 1550:1872-1948 6400:1949-1972 1651:1…	GTTCCTCCAGAGCTTCCTGAGCCTGTGCTGGGTATCAACTTTGCTAGGGATGGCATGCAAGAAAAAGACTGGTTATCCTTAGTTGCTGTTCATAGTGATACATGGTTGCTTTCCCTTGCATTCTACTTTGGAGCTAGATTTGCGTTTGACAGAACTGACAGGAAACGTCTATTCAATATGATTAATGAACTACCAACAATATTTGAAATTGTTAATGGCTCAACCAAGAAACCAGCCAAAGAGAAGTCCTCAGTGTCAAACAACAGTGGCAGCAAATCTAAGTCCAGTTCTAAAGTGGTAAATAATTCTTGACAGACATTCATGGCTAATGAATACATCTTCTCATAAATATTTTTCTATCTGAATTGCAGCGTGTAAAACTCAGGATGTTTTTTCAAG…	43.1267	42.94	23.8391	20.1811	21.0254	21.4087	2.48	2.25	1.36	1.22	1.24	1.32	28.7535	0.807407	0.0849202	0.313253	UP	[GO:0008270:zinc ion binding][GO:0006355:regulation of transcription, DNA-templated]	-	Achn050401:Actinidia chinensis|NF-YA|NF-YA family protein	GAU21990.1:hypothetical protein TSUD_111300 [Trifolium subterraneum]	gi|1682377378|gb|CP039331.1|:Cicer arietinum chromosome Ca1	V7BZJ5|V7BZJ5_PHAVU:Uncharacterized protein;OS=Phaseolus vulgaris;|GO:0008270,|GO:0006355,
TRINITY_DN40041_c0_g1_i1	en=211 path=[1:0-210] [-1, 1, -2]	GGTTGATGCTGATTTCACTGCTCCTTGCAACCCTTCAATCTTGTATCCTGAGGATGGTGGAAACATGCATGTTTTCACAGCAGTGACAGCATGTGCATTTCTTGATGTTCTTGGTCCTCCATATTCTGATGTTGATGGAAGACACTGCACTTACTATACTGATTACCCTTTTTCCAACTTTTCAGTTGAGGGATTATCCATACCAGAAGAT	1.23219	0	0	0.776194	1.16808	0	2.48	0	0	1.9	2.31	0	0.52941	-0.746225	0.788238	0.925535	DOWN	[GO:0016702:oxidoreductase activity, acting on single donors with incorporation of molecular oxygen, incorporation of two atoms of oxygen]	[ko00430:Taurine and hypotaurine metabolism]	-	XP_004489380.1:PREDICTED: plant cysteine oxidase 2 isoform X1 [Cicer arietinum] >XP_012568071.1 PREDICTED: plant cysteine oxidase 2 isoform X2 [Cicer arietinum]	gi|1535864116|ref|XM_027331920.1|:PREDICTED: Cicer arietinum plant cysteine oxidase 2 (LOC101511281), transcript variant X2, mRNA	V7BZ95|V7BZ95_PHAVU:Uncharacterized protein;OS=Phaseolus vulgaris;|GO:0016702,
TRINITY_DN31404_c0_g3_i1	en=1294 path=[6347:0-96 6421:97-117 6442:118-183 6508:184-204 6529:205-348 6673:349-372 6697:373-390 6715:391-474 15094:475-531 6856:532-616 21191:617-640 6965:641-660 21196:661-684 7009:685-865 7190:866-891 7216:892-917 4244:918-918 4245:919-1065 4392:1066-1069 9985:1070-1145 15151:1146-1164 17679:1165-1188 11314:1189-1195 11321:1196-1293] [-1, 6347, 6421, 6442, 6508, 6529, 6673, 6697, 6715, 150…	CCAGACTAAGTATTCAATAAATGTAGGAATTCCAATAAATCGCTTGCAGATGGCAAAACTTCAAATTTGGTAAACATGCTTAATATCTGATAAGCTGAAACAGAATAAGAACCTAGCTGAAATAAAAGTATACTCCTCTGTACACTAATTTGTTGCATGACCTTGCAAACTGAGAATAAGGTCCACCAGTGTTGGTCTAATTTTTCATAGACAATAAAGGCAATATTTACCATCATATCTATCACTCTAGAACAGCAACCTCTTGGTCAACCCTCCAATAATTTGTATCATTGAACTCCTTCACACCAGGACTGCCCTCTTCAGAGTTTTCTTTTTCTGGCACTTTTGGAGATACATTGCTTTTTAATGGCGCCGCCTCCCCAACTATCCCTTCTTTAA…	2.46438	2.99581	3.81425	2.32858	1.16808	3.42539	0.34	0.33	0.37	0.32	0.21	0.36	2.69942	0.397938	0.700007	0.925535	UP	-	-	Achn060231:Actinidia chinensis|HD-ZIP|HD-ZIP family protein	XP_004506011.1:PREDICTED: serine/threonineprotein phosphatase 6 regulatory subunit 3Blike [Cicer arietinum]	gi|1535884229|ref|XM_004505954.3|:PREDICTED: Cicer arietinum serine/threonine-protein phosphatase 6 regulatory subunit 3 (LOC101492111), transcript variant X1, mRNA	V7BYU4|V7BYU4_PHAVU:Uncharacterized protein;OS=Phaseolus vulgaris;
TRINITY_DN34119_c3_g5_i5	en=365 path=[2001:0-27 2006:28-44 2023:45-46 2025:47-47 2026:48-50 2029:51-53 2032:54-55 2034:56-75 2054:76-76 2055:77-79 2058:80-87 13413:88-99 13425:100-100 11656:101-101 11657:102-106 5248:107-109 15122:110-133 5275:134-154 11821:155-260 2087:261-274 2101:275-304 2131:305-305 2132:306-318 2145:319-322 2149:323-323 2150:324-328 2155:329-346 2173:347-347 2174:348-364] [-1, 2001, 2006, 2023, 2025…	TGGAGTCACTCAGAAGCTGATTGCAGGTTGACTCAAGGAATAGCATCTCAAAAACTGTTGTCTGCCGCAACCACACGCTCATACATGGTAATAAGATATGCCCCTATCCCCCAAGATTAATCAAACCATGATAAAGCTCATCATCTTGTTCTTCATTTTTCAATTTTGTTGTTCACACTGCTCAACTGTCTCTCTAACCGAACATTTTTCATCTTTTGTCTCCGCAATTCGTCGACAAGGCTTCCGGTGCTCTGTTGGAGTTGAGTCTCCTGCAAATGCAGTTCTTTCTCTCTAGTTGTAACAGGTTTGTCAAGTTTGGAATTCTGCACAAAATTGCATTGGCCGCCGGTTGATTTTAATAACAG	2.46438	0	2.86069	2.32858	7.00845	1.71269	1.52	0	1.57	1.4	4.32	1.49	2.72913	-1.02945	0.45611	0.860906	DOWN	[GO:0005524:ATP binding][GO:0004672:protein kinase activity]	-	-	XP_007151025.1:hypothetical protein PHAVU_004G012600g [Phaseolus vulgaris] >ESW23019.1 hypothetical protein PHAVU_004G012600g [Phaseolus vulgaris]	-	V7BYK5|V7BYK5_PHAVU:Uncharacterized protein;OS=Phaseolus vulgaris;|GO:0005524,GO:0004672,
TRINITY_DN30394_c1_g1_i3	en=1589 path=[1:0-140 4445:141-164 143:165-192 171:193-232 211:233-339 318:340-363 4449:364-387 366:388-508 4450:509-532 511:533-666 4452:667-690 669:691-692 4447:693-716 695:717-783 4448:784-807 786:808-889 4446:890-913 892:914-941 4451:942-965 944:966-1101 4017:1102-1125 1104:1126-1158 1137:1159-1164 1143:1165-1194 1173:1195-1197 4113:1198-1221 1200:1222-1272 3563:1273-1302 1281:1303-1394 1373:…	AGCCTGATAGTTACGGAATGCTAACATATTTATCAAAATAACATTTGATAAGAGTCTAAACCTATTCTGATATCCTCTAATGTGAAATCAAATACACACTAACCAGTGAACAATACGGCAAAGGACAGAGATACCTCTAACACCAATGCACAAGAAGGAAAACCTTTATTGCAACATTTTCCCTTAGTCTAAATAATGTTGAACTCCAACCCATTATTTTAAAATGCCTTTAAGCCTTAACTTTGACTTGCATAGGTCTACCATGTTCAGTAAGCAACAATCCAAGACCTTCCTGCTTCCCAACATCAAATCCAGAAGCACTTTCTTTATTCTGATACAACGGATTCGATGTCAATATCCTCACTCCAAAAGTCTCATTGATTTCCAAAACCTCTGGCA…	0	0	0	0	2.33615	0.856347	0	0	0	0	0.18	0.07	0.532083	-2.43649	0.540894	0.899123	DOWN	[GO:0016787:hydrolase activity]	-	-	XP_004513795.1:PREDICTED: uncharacterized protein At1g18480 [Cicer arietinum]	gi|1535850476|ref|XM_004513738.3|:PREDICTED: Cicer arietinum shewanella-like protein phosphatase 2 (LOC101506168), mRNA	V7BYG3|V7BYG3_PHAVU:Uncharacterized protein;OS=Phaseolus vulgaris;|GO:0016787,
TRINITY_DN19132_c0_g1_i1	en=897 path=[875:0-134 2107:135-158 1011:159-248 1101:249-277 1130:278-311 1164:312-353 1206:354-734 2108:735-758 1611:759-811 1664:812-871 1724:872-896] [-1, 875, 2107, 1011, 1101, 1130, 1164, 1206, 2108, 1611, 1664, 1724, -2]	CCGATCTATTAAAACAAAAACAAAACCTAATTTCAGTGTTTCATCGCTAACCTCCACCCACAGTGCGCGAGTGGCGACGCCTAGAAAGCAAGAGCTCCGGTCGACGTTCGCTCCCCTCCGTGCCCCGCACCGCTTCGAATCAACACCACCTGCTCGGAAACCTCCGTCCACTTTGAGGAGTAAGGATTCAATGGACACAACACTACGCTTAAACGCCACAATGAAGAAGAAGAAAACCAACCAAACACCCGAGATCAAGTTCCAATTTGAGCTCAATTCATGTTCTAAATCAAAGGACTTCCGCGGCGCAATCTCTCTATACGACGATGCTGTTTCAAAAAGCACCCGTCTCAACCAGCACCACCTCAATGCACTCCTCTACCTTTGTTCCAATGCAGT…	108.433	93.8688	118.242	118.758	127.32	101.049	16.13	12.92	17.74	19.01	19.01	16.33	111.278	-0.112777	0.692268	0.925535	DOWN	-	[ko03013:RNA transport]	-	XP_004485760.1:PREDICTED: proteinaceous RNase P 2 [Cicer arietinum]	gi|1682377378|gb|CP039331.1|:Cicer arietinum chromosome Ca1	V7BYD4|V7BYD4_PHAVU:Uncharacterized protein;OS=Phaseolus vulgaris;
TRINITY_DN54036_c0_g1_i1	en=239 path=[1:0-238] [-1, 1, -2]	AAAATATTAAGGGAAGAACTTGTGACATGGATCATTCAAACAACGAAATTTTTTCAGAAGTAACAAACAAGACAATATCAAAAATCAAACATAATCGGAGATTGTCTGATAATGTTGTCATGTGTACTTACCATGACAAGACTTCACCTGGATATGAATGGTTACTTACAGCATGGGTCGCAGAAGAACGTCGGATGAAATCTGGTCGGGTTTATAAGTATTTTTATGATCCAGAAGGT	0	0	1.90713	0	0	0	0	0	2.68	0	0	0	0.317854	1.93128	0.633464	0.915571	UP	[GO:0005634:nucleus][GO:0003677:DNA binding]	-	-	XP_014524055.1:PREDICTED: uncharacterized protein LOC106780260 [Vigna radiata var. radiata]	-	V7BY65|V7BY65_PHAVU:Uncharacterized protein;OS=Phaseolus vulgaris;|GO:0005634,|GO:0003677,
TRINITY_DN44159_c0_g1_i1	en=235 path=[213:0-234] [-1, 213, -2]	AGCAGGGTGAAATCTATGCGATCCTTGATGAATTGGCACTTCAAATGAAAGGTGCACTAAAGTTTGCATATTTGGATGCTTCCATAAGGGCATAGAAGTTAAGAGGGGCATATCCATCATCAGAAATGTGACAAGCTAGCTTGTTAGCTTCATAATCAAGTACAGGTCCTGCTGTTGTCACCTTTATGATGGGGAGGTTAGGCTATTTTTACTTCTCAGGTTCATCTATTTCATG	0	0	1.90713	0	0	0.856347	0	0	2.81	0	0	1.36	0.460579	0.969511	0.810808	0.925535	UP	[GO:0016021:integral component of membrane][GO:0016760:cellulose synthase (UDP-forming) activity][GO:0071555:cell wall organization][GO:0030244:cellulose biosynthetic process]	-	-	XP_007149989.1:hypothetical protein PHAVU_005G116500g [Phaseolus vulgaris] >ESW21983.1 hypothetical protein PHAVU_005G116500g [Phaseolus vulgaris]	-	V7BY44|V7BY44_PHAVU:Uncharacterized protein;OS=Phaseolus vulgaris;|GO:0016021,|GO:0016760,|GO:0071555,GO:0030244,
[truncated: 69,173 more rows]
