# Supplementary material for: RNA-Seq–based transcriptomics reveals differential gene expression between two Pisum sativum subspecies and uncovers their molecular marker profiles
Source: BMC Genomics. 2025 Dec 19;27:89. doi: 10.1186/s12864-025-12419-7 (PMC12831409; doi:10.1186/s12864-025-12419-7)
Supplement: Supplementary file 5 — Supplementary Table 2. [file 12864_2025_12419_MOESM5_ESM.xlsx]

## Sheet: Sheet2
Supplementary Table S2
The List of 11, 567 Significantly differentially expressed unigenes between Pisum sativum and Pisum abyssinicum groups
Adjusted p-value < 0.01; Log2FC > 2
			PS1	PS2	PS3	PA1	PA2	PA3	PS1	PS2	PS3	PA1	PA2	PA3
geneid	Unigene_ID_length_Path	Unigene_sequence	PS.2770	PS.4590	PS.4260	Pa.HW11	Pa.2039	Pa.GL11	PS.2770_FPKM	PS.4590_FPKM	PS.4260_FPKM	Pa.HW11_FPKM	Pa.2039_FPKM	Pa.GL11_FPKM	baseMean	log2FC	Pvalue	Padj	trend	GO	Pathway	TF	NR	NT	Uniprot
TRINITY_DN33758_c0_g1_i3	en=3681 path=[5941:0-575 6494:576-1202 7121:1203-1370 16262:1371-1411 7330:1412-1433 7352:1434-1473 7392:1474-1476 21715:1477-1500 7419:1501-1528 21717:1529-1552 7471:1553-1563 7482:1564-1606 7525:1607-1637 21721:1638-1661 7580:1662-1742 7661:1743-1783 7702:1784-1813 21706:1814-1837 7756:1838-1963 21707:1964-1987 7906:1988-2002 21716:2003-2026 7945:2027-2047 21718:2048-2071 7990:2072-2090 11543:2…	CACTGAATAGAGTAATTGCTACAACTATAGTAGGTTATATCTATGTGAAAACCATAGGGATTGGTACAGAGTTAATGTTTTGAAATTTGAAACTCAGTCAGGTTTAAAACAGTTTAACCAAGGACAGTACTGTAGCAAAATTAGTTTTTGTAAAATTATGTGAAAAGATGCAGACCAAGTACATTGTTCAATTCTCCTCACACAACTTTGGACAACAGTTCCTATCAAACGTATTAGTCTACAAGTGCTTAAATGAATTTTGAAGGCTCTAAATTCTTATACTTAAGAAATTTATACTACTCAAGTATATGGTTTACATGATGCAGGTTTAGAGCCCGCAGATCATTTACACTAACAGTTGCATCAAGTTATGTAACCCGAAAGTCACATGTAATACAG…	0	0	0	37.2573	42.0507	32.5412	0	0	0	1.24	1.32	1.12	18.6415	1.67323	8.24186e-09	1.86624e-07	DOWN	[GO:0000785:chromatin][GO:0003676:nucleic acid binding][GO:0000166:nucleotide binding][GO:0031048:chromatin silencing by small RNA][GO:0009553:embryo sac development][GO:0006378:mRNA polyadenylation][GO:0009911:positive regulation of flower development][GO:0010228:vegetative to reproductive phase transition of meristem]	-	-	XP_004507346.1:PREDICTED: flowering time control protein FPA [Cicer arietinum]	gi|61611730|gb|AY830932.1|:Pisum sativum FPA (FPA) mRNA, partial cds	G7JEW1|G7JEW1_MEDTR:Flowering time control FPA-like protein;OS=Medicago truncatula;GN=MTR_4g068120 {ECO:0000313|EMBL:AES89019.1};|GO:0000785,|GO:0003676,GO:0000166,|GO:0031048,GO:0009553,GO:0006378,GO:0009911,GO:0010228,
TRINITY_DN28866_c0_g4_i6	en=290 path=[2891:0-66 2935:67-81 2950:82-213 2711:214-225 1310:226-229 1314:230-237 1322:238-240 1325:241-264 1349:265-265 1350:266-276 1361:277-289] [-1, 2891, 2935, 2950, 2711, 1310, 1314, 1322, 1325, 1349, 1350, 1361, -2]	GAAATATGAATCTTTAATGTAGGTGTTTATAATAGACCCTTATCCTAGGAACCTATTTTACACCATTTAATTTTCTCATCAAAATACTTTGACAACTATCTCACTTTTTTCATTAAAACTTTTATTTTAATTTTACTTCATCCTTCATATTTCATTTCAACCTTAAGAATTTGGTTTTATTGGTTGCCACCATGGTGAGAGGAAAGACGCAGATGAAGCGTATAGAGAACGCAACAAGCAGGCAAGTAACATTTTCAAAGAGAAGAAATGGTTTGATGAAGAAAGCTTTT	6.16095	10.9846	20.0248	0	0	0	5.28	8.66	17.38	0	0	0	6.19507	5.79106	0.000144616	0.00137092	UP	[GO:0005737:cytoplasm][GO:0005634:nucleus][GO:0000977:RNA polymerase II regulatory region sequence-specific DNA binding][GO:0003700:DNA-binding transcription factor activity][GO:0008134:transcription factor binding][GO:0030154:cell differentiation][GO:0009908:flower development][GO:0010077:maintenance of inflorescence meristem identity][GO:0000165:MAPK cascade][GO:0009911:positive regulation of f…	[ko04022:cGMP-PKG signaling pathway][ko04371:Apelin signaling pathway]	Ote100218850112:Ocimum tenuiflorum|MIKC_MADS|MIKC_MADS family protein	XP_009389854.1:PREDICTED: MADSbox protein SOC1like [Musa acuminata subsp. malaccensis]	gi|1391306296|ref|XM_025158834.1|:PREDICTED: Ricinus communis agamous-like MADS-box protein AGL19 (LOC8272497), transcript variant X3, mRNA	O64645|SOC1_ARATH:MADS-box protein SOC1;OS=Arabidopsis thaliana;|GO:0005737,GO:0005634,|GO:0000977,GO:0003700,GO:0008134,|GO:0030154,GO:0009908,GO:0010077,GO:0000165,GO:0009911,GO:0045944,GO:0045893,GO:0000060,GO:0009409,GO:0009739,GO:0006351,
TRINITY_DN33785_c0_g2_i8	en=1959 path=[2979:0-94 14537:95-141 3098:142-149 3106:150-154 16593:155-192 3149:193-209 13235:210-221 15407:222-251 3208:252-273 13961:274-339 3320:340-357 3338:358-365 13769:366-428 13448:429-435 3416:436-451 18259:452-475 3456:476-496 3477:497-521 3502:522-563 18261:564-587 3568:588-606 18263:607-630 3611:631-632 3613:633-671 3652:672-673 3654:674-674 3655:675-693 3674:694-715 3696:716-740 37…	AAAAAATTTCAACTCCAGTTATCAGGCGAGCCAAGCACGGGAAATCACCCTCCGAAACAGAAGCATCAACCACCGCAAAAGCTCTAAATTGTTCTCGAGTAGAATCCAGTTTTGGAAGGAGAATCAATTTTCTCCCAAACAACTTTCAATAGAGGGAAATTGCGTTTGAGCAAACAAAACGCAAGTATAACACCGATGGAACCAGATCCACCGAAACCCTATCGCTTTTAAATCAAACCATAGCATCATCATCGAGATCCAAAGGATTACTGGTTATTGATGATCAAGTTGATCCAATTTCTGGAATGGAGATGAGTTGCCCGTCAAATGTTAATAGTAATGTCCCCATGTGTTCTACTAGCGCAGTTAATATTTCAGACTCGAACCAGAGTTTACGTG…	40.6623	41.9414	32.4211	0	0	0	2.54	2.38	1.99	0	0	0	19.1708	5.79727	3.12358e-09	7.71907e-08	UP	[GO:0005737:cytoplasm][GO:0005634:nucleus][GO:0010452:histone H3-K36 methylation][GO:0051568:histone H3-K4 methylation][GO:0009909:regulation of flower development][GO:0010228:vegetative to reproductive phase transition of meristem]	-	KN539456.1_FGP007:Oryza longistaminata|MYB_related|MYB_related family protein	XP_003594905.2:SETdomain transcriptional regulatorlike protein, putative [Medicago truncatula] >AES65156.2 SETdomain transcriptional regulatorlike protein, putative [Medicago truncatula]	gi|1379609296|ref|XM_024775796.1|:PREDICTED: Medicago truncatula histone-lysine N-methyltransferase ATXR7 (LOC11437640), transcript variant X6, mRNA	G7IG27|G7IG27_MEDTR:SET-domain transcriptional regulator-like protein, putative;OS=Medicago truncatula;GN=MTR_2g036060 {ECO:0000313|EMBL:AES65156.2};|GO:0005737,GO:0005634,|GO:0010452,GO:0051568,GO:0009909,GO:0010228,
TRINITY_DN33785_c0_g2_i1	en=3340 path=[2979:0-94 3051:95-125 15359:126-149 3106:150-154 3111:155-192 3149:193-209 13235:210-221 13247:222-245 3202:246-251 3208:252-273 3230:274-363 3320:364-381 14345:382-405 3362:406-459 3416:460-475 18259:476-499 3456:500-520 3477:521-545 3502:546-587 18261:588-611 3568:612-630 18263:631-654 3611:655-656 3613:657-695 3652:696-697 3654:698-698 3655:699-717 3674:718-739 3696:740-764 3721:…	AAAAAATTTCAACTCCAGTTATCAGGCGAGCCAAGCACGGGAAATCACCCTCCGAAACAGAAGCATCAACCACCGCAAAAGCTCTAAATTGTTCTTGAGTAGAATCCAGTTTTGGAAGAAGAATCATTTTTCTCCCAAACAACTTTCAATAGAGGAAAATTGCGTTTGACCAAACAAAACGCAAGTATAACACCGATGGAACCAGATCCACCGAAACCCTATTGCTTTCAAATCAAACCATAGCATCATCATCGAGATCCAAAGGATTACTGGTGATATATATTCTCTCCCGTGGCTTTATTGATGATCAAGTTGATCCTATTTCTGGAATGGAGATGAGCTGCCCGTCAAATGTTAATAGTAATGTCCCCATGTGTTCTACCAGCGCAGATAATATTT…	367.193	379.47	311.815	16.3001	49.0592	35.9666	12.65	12.09	10.8	0.6	1.72	1.35	193.301	5.79749	2.03226e-10	6.34619e-09	UP	[GO:0005737:cytoplasm][GO:0005634:nucleus][GO:0010452:histone H3-K36 methylation][GO:0051568:histone H3-K4 methylation][GO:0009909:regulation of flower development][GO:0010228:vegetative to reproductive phase transition of meristem]	-	KN539456.1_FGP007:Oryza longistaminata|MYB_related|MYB_related family protein	XP_003594905.2:SETdomain transcriptional regulatorlike protein, putative [Medicago truncatula] >AES65156.2 SETdomain transcriptional regulatorlike protein, putative [Medicago truncatula]	gi|1379609296|ref|XM_024775796.1|:PREDICTED: Medicago truncatula histone-lysine N-methyltransferase ATXR7 (LOC11437640), transcript variant X6, mRNA	G7IG27|G7IG27_MEDTR:SET-domain transcriptional regulator-like protein, putative;OS=Medicago truncatula;GN=MTR_2g036060 {ECO:0000313|EMBL:AES65156.2};|GO:0005737,GO:0005634,|GO:0010452,GO:0051568,GO:0009909,GO:0010228,
TRINITY_DN33785_c0_g2_i6	en=3264 path=[2979:0-94 3051:95-125 3082:126-141 3098:142-149 3106:150-154 3111:155-192 3149:193-209 3166:210-245 3202:246-251 3208:252-273 3230:274-363 3320:364-381 3338:382-389 3346:390-405 3362:406-459 3416:460-475 18259:476-499 3456:500-520 3477:521-545 3502:546-587 18261:588-611 3568:612-630 18263:631-654 3611:655-656 3613:657-695 3652:696-697 3654:698-698 3655:699-717 3674:718-739 3696:740-…	AAAAAATTTCAACTCCAGTTATCAGGCGAGCCAAGCACGGGAAATCACCCTCCGAAACAGAAGCATCAACCACCGCAAAAGCTCTAAATTGTTCTTGAGTAGAATCCAGTTTTGGAAGAAGAATCAATTTTCTCCCAAACAACTTTCAATAGAGGAAAATTGCGTTTGACCAAACAAAACGCAAGTATAACACCGATGGAACCAGATCCATCGAAACCCTATCGCTTTCAAATCAAACCATAGCATCATCATCGAGATCCAAAGGATTACTGGTGATATATATTCTCTCCCGTGGCTTTATTGATGATCAAGTTGATCCTATTTCTGGAATGGAGATGAGCTGCCCGTCAAATGTTAATAGTAATGTCCCCATGTGTTCTACTAGCGCAGATAATATTT…	72.6993	41.9414	34.3283	306.597	358.599	414.472	2.56	1.39	1.25	11.54	12.72	15.85	204.773	5.79749	2.19258e-10	6.80048e-09	DOWN	[GO:0005737:cytoplasm][GO:0005634:nucleus][GO:0010452:histone H3-K36 methylation][GO:0051568:histone H3-K4 methylation][GO:0009909:regulation of flower development][GO:0010228:vegetative to reproductive phase transition of meristem]	-	KN539456.1_FGP007:Oryza longistaminata|MYB_related|MYB_related family protein	XP_003594905.2:SETdomain transcriptional regulatorlike protein, putative [Medicago truncatula] >AES65156.2 SETdomain transcriptional regulatorlike protein, putative [Medicago truncatula]	gi|1379609296|ref|XM_024775796.1|:PREDICTED: Medicago truncatula histone-lysine N-methyltransferase ATXR7 (LOC11437640), transcript variant X6, mRNA	G7IG27|G7IG27_MEDTR:SET-domain transcriptional regulator-like protein, putative;OS=Medicago truncatula;GN=MTR_2g036060 {ECO:0000313|EMBL:AES65156.2};|GO:0005737,GO:0005634,|GO:0010452,GO:0051568,GO:0009909,GO:0010228,
TRINITY_DN29751_c2_g1_i4	en=2301 path=[6181:0-87 246:88-157 4957:158-225 384:226-245 7079:246-269 428:270-278 437:279-488 647:489-592 751:593-638 797:639-754 913:755-901 1060:902-989 1148:990-991 1150:992-1093 1252:1094-1197 1356:1198-1242 1401:1243-1401 4808:1402-1547 4954:1548-1550 1580:1551-1747 1777:1748-2300] [-1, 6181, 246, 4957, 384, 7079, 428, 437, 647, 751, 797, 913, 1060, 1148, 1150, 1252, 1356, 1401, 4808, 495…	GTAAAAAGCGATTATGTAGAAAGAATCCTACCAAAAGCTGGGAAAAAAGTGATTATGCGAGCGCTAAACACCAATCTGGAAAACGTTTATGCAACGAACCTAGGTCAATTCTACGACGACATTTCGACGCTCTCACGTCCTTGCAATTGATCCACATCATATATTGCCTCTGCTCTCTAACGCTCCGCGTTCGGAATCGTCGCGTTCATCCTTCAGCTTATGGTTCGTATCGTTCCATCATCATCAATTCGAAGATTCAAGCCCTAATTCCACTCTCTTCGCTATCGTGTATGCGGAGCGAAATATGACTTCGCCAATTAACCGATCAACTCACCGGATTCTTGTTATCGGTTTCTCGCGTTCAACGAAACCGACACACGAAACCGACACAAGGCCAAG…	0	0	0	88.4862	68.9165	103.618	0	0	0	4.84	3.56	5.75	43.5034	6.01394	1.51563e-11	6.07135e-10	DOWN	[GO:0005829:cytosol][GO:0005634:nucleus][GO:0005524:ATP binding][GO:0009908:flower development][GO:0010199:organ boundary specification between lateral organs and the meristem][GO:1900150:regulation of defense response to fungus][GO:0010104:regulation of ethylene-activated signaling pathway][GO:0040029:regulation of gene expression, epigenetic][GO:2000022:regulation of jasmonic acid mediated sign…	-	-	XP_003609574.2:SNF2 family aminoterminal protein [Medicago truncatula] >AES91771.2 SNF2 family aminoterminal protein [Medicago truncatula]	-	G7JJ22|G7JJ22_MEDTR:SNF2 family amino-terminal protein;OS=Medicago truncatula;GN=MTR_4g118720 {ECO:0000313|EMBL:AES91771.2};|GO:0005829,GO:0005634,|GO:0005524,|GO:0009908,GO:0010199,GO:1900150,GO:0010104,GO:0040029,GO:2000022,
TRINITY_DN29751_c2_g1_i5	en=2172 path=[6181:0-87 246:88-157 4957:158-225 384:226-245 7079:246-269 428:270-278 437:279-488 647:489-592 751:593-638 797:639-754 913:755-901 1060:902-989 1148:990-991 1150:992-1093 1252:1094-1197 1356:1198-1242 1401:1243-1401 1560:1402-1421 1580:1422-1618 1777:1619-2171] [-1, 6181, 246, 4957, 384, 7079, 428, 437, 647, 751, 797, 913, 1060, 1148, 1150, 1252, 1356, 1401, 1560, 1580, 1777, -2]	GTAAAAAGCGATTATGTAGAAAGAATCCTACCAAAAGCTGGGAAAAAAGTGATTATGCGAGCGCTAAACACCAATCTGGAAAACGTTTATGCAACGAACCTAGGTCAATTCTACGACGACATTTCGACGCTCTCACGTCCTTGCAATTGATCCACATCATATATTGCCTCTGCTCTCTAACGCTCCGCGTTCGGAATCGTCGCGTTCATCCTTCAGCTTATGGTTCGTATCGTTCCATCATCATCAATTCGAAGATTCAAGCCCTAATTCCACTCTCTTCGCTATCGTGTATGCGGAGCGAAATATGACTTCGCCAATTAACCGATCAACTCACCGGATTCTTGTTATCGGTTTCTCGCGTTCAACGAAACCGACACACGAAACCGACACAAGGCCAAG…	0	0	0	266.235	216.094	226.932	0	0	0	15.49	11.82	13.41	118.21	6.01557	4.89717e-16	5.34874e-14	DOWN	[GO:0005829:cytosol][GO:0005634:nucleus][GO:0005524:ATP binding][GO:0009908:flower development][GO:0010199:organ boundary specification between lateral organs and the meristem][GO:1900150:regulation of defense response to fungus][GO:0010104:regulation of ethylene-activated signaling pathway][GO:0040029:regulation of gene expression, epigenetic][GO:2000022:regulation of jasmonic acid mediated sign…	-	-	XP_003609574.2:SNF2 family aminoterminal protein [Medicago truncatula] >AES91771.2 SNF2 family aminoterminal protein [Medicago truncatula]	-	G7JJ22|G7JJ22_MEDTR:SNF2 family amino-terminal protein;OS=Medicago truncatula;GN=MTR_4g118720 {ECO:0000313|EMBL:AES91771.2};|GO:0005829,GO:0005634,|GO:0005524,|GO:0009908,GO:0010199,GO:1900150,GO:0010104,GO:0040029,GO:2000022,
TRINITY_DN22720_c0_g2_i1	en=1039 path=[1:0-119 98:120-127 106:128-287 266:288-289 268:290-310 289:311-317 296:318-657 2837:658-681 660:682-703 2838:704-727 706:728-1038] [-1, 1, 98, 106, 266, 268, 289, 296, 2837, 660, 2838, 706, -2]	CTCTCTCCCAATATATATATACATACTTCATTTAAGAGTATTCTTAATTATAAGATTGATATGGAGGTTCTGGATAGCAGAAAACTACAGTTACAACAACCACACAACTTGAAGGAAGAGCAACATTTTCATGTCTTGGCGGTAGATGATAGTGTGATTGATAGGAAGCTTCTAGAGAGACTCCTCAGAGATTCTTCATGCAAAGTTACATGTGTGGATTCTGGAGATAAGGCTTTGAAATATCTTGGACTCAATATTGATGATGTTGATACAAATGATTCTTCTTCCACCGAGACGATATTGGAATCATCTTCTCCTCCTCCTCTACCATTGCAGCTTCAAGAGGGAATTGGCAAAGTGAATTTGATCATGACAGATTATTGCATGCCTGGGATGAGT…	59.1452	8.98744	98.217	1.55239	7.00845	3.42539	7.37	1.04	12.34	0.21	0.88	0.46	29.7226	5.13535	0.000638308	0.00523041	UP	[GO:0005622:intracellular][GO:0000160:phosphorelay signal transduction system]	[ko04075:Plant hormone signal transduction]	-	XP_003602071.2:twocomponent response regulator ARR3like protein [Medicago truncatula] >ACJ86005.1 unknown [Medicago truncatula] >AFK34976.1 unknown [Medicago truncatula] >AES72322.2 twocomponent response regulator ARR3like protein [Medicago truncatula]	gi|1379617876|ref|XM_003602023.3|:PREDICTED: Medicago truncatula two-component response regulator ARR17 (LOC11427812), mRNA	B7FMM2|B7FMM2_MEDTR:Two-component response regulator ARR3-like protein;OS=Medicago truncatula;GN=MTR_3g088630 {ECO:0000313|EMBL:AES72322.2};|GO:0005622,|GO:0000160,
TRINITY_DN28299_c0_g3_i4	en=847 path=[2043:0-47 2068:48-97 2118:98-140 7668:141-164 2185:165-245 7665:246-269 2290:270-309 2330:310-312 1394:313-316 3628:317-351 1433:352-354 1436:355-379 4163:380-391 4175:392-403 1482:404-411 1490:412-415 2623:416-474 2682:475-540 7672:541-564 2772:565-603 2811:604-639 2847:640-846] [-1, 2043, 2068, 2118, 7668, 2185, 7665, 2290, 2330, 1394, 3628, 1433, 1436, 4163, 4175, 1482, 1490, 2623…	CTTCATTTTCCATTTTCACTCACACAACACAACACTCTGCGTTTAAACAACCACCCAACCGTTTTTATATCATGACTCCCGCCGGTGAAATTTTCCGGTCCAATTTCACGGAATTGTTAGAGGAATCTCCTTCCGGTGCGGGTGAACTGCACGTCCTTGCTGTTGATGATAGCCTTGTTGATCGCAAGGTTATTGAACGTTTGTTAAAGATTTCTTCATGCAAAGTTACTGTTGTGGAAAGTGCAAGACGAGCTCTTCAGTATTTGGGATTGGATGGAGAGAATACTGATATTGGTTTTGATGGTGTGAAGGTTAATCTGATAATGACAGATTATTCCATGCCTGGGATGACAGGGTATGAACTACTCAAGAAAATCAAGCAGGAGTCTTCTGTTTTTA…	411.552	51.9274	399.543	31.0478	14.0169	23.9777	65.82	7.67	64.49	5.47	2.25	4.23	155.344	5.1384	7.44058e-05	0.000748964	UP	[GO:0005622:intracellular][GO:0000160:phosphorelay signal transduction system]	[ko04075:Plant hormone signal transduction]	678459746:Utricularia gibba|ARR-B|ARR-B family protein	AKL59496.1:cytokinin response regulator 8 [Pisum sativum]	gi|829026115|gb|KP296703.1|:Pisum sativum cultivar SGE cytokinin response regulator 8 mRNA, complete cds	A0A0H3W9R5|A0A0H3W9R5_PEA:Cytokinin response regulator 8;OS=Pisum sativum;|GO:0005622,|GO:0000160,
TRINITY_DN28299_c0_g3_i3	en=516 path=[6306:0-82 6366:83-118 7349:119-139 6425:140-143 2682:144-209 7672:210-233 2772:234-272 4079:273-308 2847:309-515] [-1, 6306, 6366, 7349, 6425, 2682, 7672, 2772, 4079, 2847, -2]	CCCGCCCGTTGAAAATTATGCTTTTGTGACTGCTATTAGGATGCATTAAGCTTCTTCGCCGTTATGTGGCAAGCATTTCTTCTAGTCCTGCTTTTTAATATTTTTACTTTCCCTGATTCGCAGATGCCTTGAGGAAGGAGCGGAGGATTTTCTATTGAAACCGGTCAAGTTGTCAGATGTAAGACGCTTGAAAGATTTTGTCATGAGAGGTGAAGTGAAGGATGGTGAGAAAAGTTCTCTAAAAAGAAGACGATCATCAGATGATAGTAGTCCTTCTCTATCCGCTACATTCTCGCCAATGCGCCATTCATGCGATCCACCATCATCAGTTTTCTCACCACTCTCACCATCACCATTATCATCCAAGAAATCTAGATTGTGACCATAAATTGATTAGTC…	2.46438	0	2.86069	20.9572	11.6808	18.8396	0.85	0	0.99	7.11	3.94	6.41	9.46712	5.1384	0.000757318	0.00609011	DOWN	[GO:0005622:intracellular][GO:0000160:phosphorelay signal transduction system]	[ko04075:Plant hormone signal transduction]	-	AKL59495.1:cytokinin response regulator 8 [Pisum sativum]	gi|1159387007|gb|KX620874.1|:Pisum sativum two-component response regulator 5-like protein (ARR5) mRNA, partial cds	A0A0H3WBA0|A0A0H3WBA0_PEA:Cytokinin response regulator 8;OS=Pisum sativum;|GO:0005622,|GO:0000160,
TRINITY_DN33348_c0_g4_i2	en=1011 path=[638:0-187 21733:188-211 827:212-214 830:215-241 857:242-325 21746:326-349 965:350-399 21755:400-423 1039:424-441 1057:442-475 1091:476-519 15219:520-541 15241:542-627 21750:628-651 15351:652-655 15355:656-677 15377:678-720 15420:721-769 15469:770-839 15539:840-1010] [-1, 638, 21733, 827, 830, 857, 21746, 965, 21755, 1039, 1057, 1091, 15219, 15241, 21750, 15351, 15355, 15377, 15420, …	GGGTCATCGAATGTGGTTGAAGTGCTAGTTGAAGGTAATATGGGAAATTACAGTATCAATAGAAGTGCTTCAGGCAGCAACATTGAAAGTAATGGACAAAATGGGAGCAGCACTGCAATAAATGCTGGAGGGACAAACATAGAAAGCAACAATGGACTCGCTGGGAATAGTGGTAGTGGTGATGCTAGGGGGAATGGAAGTGCCAACAGAGTAGATCAAAACAAGAATTCTCAAAGGGAAGCAGCCCTAACTAAATTTCGCCAAAAAAGAAAAGAGAGAAAAGAGAAGTGCTTTCATAAACAGGTTCGATATCAGAGCAGGAAGAAATTAGCCGAACAACGACCGCGGTACCGTGGACAATTTGTGCGACAGTCTTCAAACAATAATGCAAGTGAGGCA…	2.46438	0	5.72138	18.6287	26.8657	43.6737	0.36	0	0.85	2.64	3.59	6.15	16.2256	5.1384	0.00120214	0.00918653	DOWN	[GO:0005622:intracellular][GO:0000160:phosphorelay signal transduction system]	[ko04712:Circadian rhythm - plant]	-	OIV90480.1:hypothetical protein TanjilG_18664 [Lupinus angustifolius]	gi|1535874197|ref|XM_027333777.1|:PREDICTED: Cicer arietinum two-component response regulator-like PRR37b (PRR37B), transcript variant X9, mRNA	A0A0S3SSJ1|A0A0S3SSJ1_PHAAN:Uncharacterized protein;OS=Vigna angularis var. angularis.;|GO:0005622,|GO:0000160,
TRINITY_DN34235_c4_g1_i8	en=520 path=[13569:0-78 9711:79-100 566:101-105 571:106-106 572:107-108 574:109-142 608:143-162 13956:163-186 652:187-201 667:202-203 13960:204-227 693:228-237 703:238-254 720:255-296 762:297-302 7996:303-519] [-1, 13569, 9711, 566, 571, 572, 574, 608, 13956, 652, 667, 13960, 693, 703, 720, 762, 7996, -2]	CTGAATGTATGCATGTGAAAGACCACTAGATCCCCTCAGACATATATTAGGCGTTGAGGTGGCAACCGATGCTGCATATTAGCAACATTGTTGTGGTTTTCATAATGGTGATGGAAATCATGTTGAGAGGTACGCATGAGGCTGCTTTTTATGGGCTGGAAAGCAGATGTTTTGTACACAAATTTGGTTGTTGATGCCACTGCTGGCTCACTTATAACTGCAGACTTGGTAAAAGCATTATTAGTTGTGGAACCCGTATCAATGTTATTGCTATCGCCATTTGAGTTCTGGTTAGGAGGATTGTCGCTAGAGTGAGATTGAACATCAAGAGACATATCTTTCTTTGTAACTTCTAAACTGTTATTATGTGGAGAGGAGTGAATTGAGGTGCTTTTTGAT…	0	0	0	8.53814	16.3531	8.56347	0	0	0	2.98	5.05	3.04	5.57578	5.14153	0.000143935	0.00136522	DOWN	[GO:0005622:intracellular][GO:0000160:phosphorelay signal transduction system]	[ko04712:Circadian rhythm - plant]	-	XP_013468264.1:twocomponent response regulatorlike APRR7 protein [Medicago truncatula] >KEH42301.1 twocomponent response regulatorlike APRR7 protein [Medicago truncatula]	gi|1662971025|ref|XM_020349968.2|:PREDICTED: Cajanus cajan two-component response regulator-like APRR7 (LOC109790750), transcript variant X5, mRNA	A0A072VKH8|A0A072VKH8_MEDTR:Two-component response regulator-like APRR7 protein;OS=Medicago truncatula;GN=MTR_1g067110 {ECO:0000313|EMBL:KEH42302.1};|GO:0005622,|GO:0000160,
TRINITY_DN34235_c4_g1_i12	en=521 path=[9654:0-79 9711:80-101 566:102-106 571:107-107 572:108-109 574:110-143 608:144-163 13956:164-187 652:188-202 667:203-204 13960:205-228 693:229-238 703:239-255 720:256-297 762:298-303 7996:304-520] [-1, 9654, 9711, 566, 571, 572, 574, 608, 13956, 652, 667, 13960, 693, 703, 720, 762, 7996, -2]	TGATAACTGAAAAATTCTATAACCATCAATAAATAATTGTGTTTGTTCAGTGGTTTCAGGTGGCAACCGATGCTGCATATTAGCAACATTGTTGTGGTTTTCATAATGGTGATGGAAATCATGTTGAGAGGTACGCATGAGGCTGCTTTTTATGGGCTGGAAAGCAGATGTTTTGTACACAAATTTGGTTGTTGATGCCACTGCTGGCTCACTTATAACTGCAGACTTGGTAAAAGCATTATTAGTTGTGGAACCCGTATCAATGTTATTGCTATCGCCATTTGAGTTCTGGTTAGGAGGATTGTCGCTAGAGTGAGATTGAACATCAAGAGACATATCTTTCTTTGTAACTTCTAAACTGTTATTATGTGGAGAGGAGTGAATTGAGGTGCTTTTTGA…	0	0	0	48.124	23.3615	22.265	0	0	0	16.11	7.42	7.49	15.6251	5.14482	4.71704e-07	7.48581e-06	DOWN	[GO:0005622:intracellular][GO:0000160:phosphorelay signal transduction system]	[ko04712:Circadian rhythm - plant]	-	XP_013468264.1:twocomponent response regulatorlike APRR7 protein [Medicago truncatula] >KEH42301.1 twocomponent response regulatorlike APRR7 protein [Medicago truncatula]	gi|1662971025|ref|XM_020349968.2|:PREDICTED: Cajanus cajan two-component response regulator-like APRR7 (LOC109790750), transcript variant X5, mRNA	A0A072VKH8|A0A072VKH8_MEDTR:Two-component response regulator-like APRR7 protein;OS=Medicago truncatula;GN=MTR_1g067110 {ECO:0000313|EMBL:KEH42302.1};|GO:0005622,|GO:0000160,
TRINITY_DN34235_c4_g1_i7	en=303 path=[10043:0-127 439:128-146 13961:147-170 482:171-183 11353:184-249 555:250-260 566:261-265 571:266-266 13093:267-292 11997:293-300 11060:301-301 12005:302-302] [-1, 10043, 439, 13961, 482, 11353, 555, 566, 571, 13093, 11997, 11060, 12005, -2]	GGAAAAAGTTATAGACAGTTTGGTGTCGGGACTAAAACCAGGCGTGCTGTTACACTGTTGTCCATTATTTTCAATGTTGCTGCATGAAGCACTTCTATTGATACCGTAATTTCCCATATTACCTTCAACTAGCACTTCAACCACATTTGATGACCCGCCGCAGTGTGGAGCAACAGCAGTCATTCATTTTTTTTCTGAAGATTCAACATCATTCTCGGTCGGCAATCGATGCTGCATGTTAGCAACATTGTTGTGGTTTTCATAATGATGATGGAAATCCTGTTGAGAGGTACGCATGAGGCG	0	0	0	14.7477	17.5211	11.1325	0	0	0	12.92	13.48	9.45	7.23356	5.14482	1.4038e-05	0.000165934	DOWN	[GO:0005622:intracellular][GO:0000160:phosphorelay signal transduction system]	[ko04712:Circadian rhythm - plant]	-	XP_012570305.1:PREDICTED: twocomponent response regulatorlike APRR7 isoform X3 [Cicer arietinum]	gi|593687714|ref|XM_007144455.1|:Phaseolus vulgaris hypothetical protein (PHAVU_007G162500g) mRNA, complete cds	A0A072VKH8|A0A072VKH8_MEDTR:Two-component response regulator-like APRR7 protein;OS=Medicago truncatula;GN=MTR_1g067110 {ECO:0000313|EMBL:KEH42302.1};|GO:0005622,|GO:0000160,
TRINITY_DN32740_c3_g1_i4	en=707 path=[6641:0-169 3723:170-283 8186:284-307 3861:308-397 8187:398-421 3975:422-424 8183:425-448 4002:449-574 8077:575-680 4148:681-682 8189:683-706] [-1, 6641, 3723, 8186, 3861, 8187, 3975, 8183, 4002, 8077, 4148, 8189]	CTAATCGGAAGAAGATGAAAGTAAGATGCATTATGATTATAGATTCTTCTCACCATATCCTTATTTTTTCCGTTAAATATTTTTGCGTCGATCAATCAACTAGTCCTGATTATCTGATTACGTTTCTGGCACTCGATTATGGCTCAGGTAGACTGGACGCCCGACCTGCATAAAAAATTTGTGAAGGCAGTTGAACAACTAGGCATTGATCAAGCCATTCCGTCTCGTATATTGGAGTTAATGAAAGTCGACAGTTTGACAAGGCATAACGTTGCAAGCCATCTCCAGAAATATAGAATGCACAAGAGACAGATCTTGCACACGGACGAAGATCGAAAATGGCCTAATCAAAGAGATCCAACGCAAAGGAACTATTGTATGCAAAGACCAATCATGGCT…	20.9472	20.9707	9.53563	0	0	0	4.35	3.98	1.95	0	0	0	8.57559	5.40479	9.18279e-06	0.000112653	UP	[GO:0005634:nucleus][GO:0003677:DNA binding][GO:0000160:phosphorelay signal transduction system][GO:0006355:regulation of transcription, DNA-templated][GO:0006351:transcription, DNA-templated]	-	XP_004511768.1:Cicer arietinum|ARR-B|ARR-B family protein	XP_004511768.1:PREDICTED: twocomponent response regulatorlike APRR2 [Cicer arietinum]	gi|1379640523|ref|XM_024784555.1|:PREDICTED: Medicago truncatula two-component response regulator-like APRR2 (LOC11430165), transcript variant X2, mRNA	A0A151TJ04|A0A151TJ04_CAJCA:Two-component response regulator-like APRR2;OS=Cajanus cajan;|GO:0005634,|GO:0003677,|GO:0000160,GO:0006355,GO:0006351,
TRINITY_DN32740_c3_g1_i5	en=2534 path=[2520:0-152 2650:153-153 2651:154-154 2650:155-155 2651:156-156 2650:157-157 2652:158-170 6935:171-186 2682:187-426 8195:427-450 2946:451-459 2955:460-546 8185:547-570 3066:571-584 3080:585-604 3100:605-630 3126:631-631 3127:632-795 3291:796-840 3336:841-891 8184:892-915 3411:916-1010 8193:1011-1034 3530:1035-1063 8191:1064-1087 3583:1088-1102 3598:1103-1154 3650:1155-1227 3723:1228-…	AAAAGTTTGATTGACCATTATGAGAGGTTACTTTTCTCTGCATTGCATTGTGTTTGTGTCTGTGTGGTTCTCTCAAAATGAATGTGACTGTTCACAACTCACATACACCCTTCAACAACTACACTTAAACCTCTCTCTCTCTCTCTCTCTCTCTCTCTTCATGCTTTTTTTCTTATCAATCAATGAACTAAATTAACAAAGAAATAAACTTTACCAACACTAATTCGTGGGCCATTTTCTTTTCATCCAAGGAAAAAAATCAGATTGGTATTGATCTGCTACTAGTGTAGAGGGATGCCAAACCAGCTATGGTTTGCACTGCCAATGATTTACAAGGATGGAAAGATTTTCCAAAGGGGCTTAGGGTTCTTCTCCTTGAAGGAGACAACAATTCTGCTT…	861.301	1371.08	699.915	164.553	172.875	137.016	39.68	58.45	32.47	8.13	8.05	6.88	567.791	5.40627	2.87216e-10	8.67328e-09	UP	[GO:0005634:nucleus][GO:0003677:DNA binding][GO:0000160:phosphorelay signal transduction system][GO:0006355:regulation of transcription, DNA-templated][GO:0006351:transcription, DNA-templated]	-	Tp57577_TGAC_v2_mRNA28478:Trifolium pratense|ARR-B|ARR-B family protein	XP_003611439.1:twocomponent response regulatorAPRR2like protein [Medicago truncatula] >AES94397.1 twocomponent response regulatorAPRR2like protein [Medicago truncatula]	gi|1379640523|ref|XM_024784555.1|:PREDICTED: Medicago truncatula two-component response regulator-like APRR2 (LOC11430165), transcript variant X2, mRNA	G7JZU4|G7JZU4_MEDTR:Two-component response regulator-APRR2-like protein;OS=Medicago truncatula;GN=MTR_5g014040 {ECO:0000313|EMBL:AES94397.1};|GO:0005634,|GO:0003677,|GO:0000160,GO:0006355,GO:0006351,
TRINITY_DN32740_c3_g1_i2	en=1819 path=[2652:0-35 2665:36-52 2682:53-292 8195:293-316 2946:317-325 2955:326-412 8185:413-436 3066:437-450 3080:451-470 3100:471-496 3126:497-497 3127:498-661 5357:662-706 3336:707-757 8184:758-781 3411:782-876 8193:877-900 3530:901-929 8191:930-953 3583:954-968 3598:969-1020 3650:1021-1093 3723:1094-1207 8186:1208-1231 3861:1232-1321 8187:1322-1345 3975:1346-1348 8183:1349-1372 4002:1373-14…	TCTCTCTCTCTCTCTCTCTCTCTTCATGCTTTTTTTTCTTATCAATCAATGAACTAAATTAACAAAGAAATAAACTTTACCAACACTAATTCGTGGGCCATTTTCTTTTCATCCAAGGAAAAAAATCAGATTGGTATTGATCTGCTACTAGTGTAGAGGGATGCCAAACCAGCTATGGTTTGCACTGCCAATGATTTACAAGGATGGAAAGATTTTCCAAAGGGGCTTAGGGTTCTTCTCCTTGAAGGAGACAACAATTCTGCTTCTGAAATAAGAACAAAGCTTGAATCTATGGACTATAATGTTTCTATCTTCTACGATGAGAACGAAGCTTTGTCAGCGATCTCAACTAGTCCCAAAGGCTTCCATGTTGCCGTAGTCGAGGTGAGTACAAGCTGC…	0	11.9833	7.62851	213.453	214.926	210.661	0	0.79	0.55	15.1	14.32	15.11	109.775	5.40663	1.42706e-07	2.51189e-06	DOWN	[GO:0005634:nucleus][GO:0003677:DNA binding][GO:0000160:phosphorelay signal transduction system][GO:0006355:regulation of transcription, DNA-templated][GO:0006351:transcription, DNA-templated]	-	Tp57577_TGAC_v2_mRNA28478:Trifolium pratense|ARR-B|ARR-B family protein	XP_003611439.1:twocomponent response regulatorAPRR2like protein [Medicago truncatula] >AES94397.1 twocomponent response regulatorAPRR2like protein [Medicago truncatula]	gi|1117446121|ref|XM_019565551.1|:PREDICTED: Lupinus angustifolius two-component response regulator-like APRR2 (LOC109331193), transcript variant X7, mRNA	G7JZU4|G7JZU4_MEDTR:Two-component response regulator-APRR2-like protein;OS=Medicago truncatula;GN=MTR_5g014040 {ECO:0000313|EMBL:AES94397.1};|GO:0005634,|GO:0003677,|GO:0000160,GO:0006355,GO:0006351,
TRINITY_DN17227_c0_g1_i1	en=1435 path=[1419:0-131 3227:132-155 1552:156-1016 3003:1017-1116 2513:1117-1217 2837:1218-1276 2679:1277-1277 3228:1278-1301 2704:1302-1434] [-1, 1419, 3227, 1552, 3003, 2513, 2837, 2679, 3228, 2704, -2]	GCAAATGTATTGTATCTGATACTTGTATGATACACGTATTATACTCAGATCTATCATGGAGTCTGACAAGTCCCAGTCACTGAAACGGAGGAAGTACAATGGTCCAGTAGGCGATGTCAAAGTGTTGGTTGTGGATGCTAACTCGGCTTGCCGAGCAATTGTATCAAAAATGCTTCTTTCACTTGGATATGAGGTTGTGACTGCTACACTAGCTTCCGACGCATTATCCATTATTTGGGATAAGAAGAATGAGATTAACCTTGTGCTTGTGGAGGCTCAGCTACCGGACATGGAAATACATGAGTTCATGGAGAAAGTGAAAGAAAGCGCTAATCTTCCATGTTTCATTATGACTGCTTATGACGATGACATTCCATCCATAACGAGAGCGCTAAGTAC…	17.2507	7.98883	26.6998	3.88097	3.50423	4.28174	1.48	0.63	2.31	0.36	0.3	0.4	10.601	5.40663	0.00723759	0.0432857	UP	[GO:0005634:nucleus][GO:0003677:DNA binding][GO:0000160:phosphorelay signal transduction system][GO:0006355:regulation of transcription, DNA-templated][GO:0006351:transcription, DNA-templated]	-	XP_004510876.1:Cicer arietinum|ARR-B|ARR-B family protein	XP_004510876.1:PREDICTED: twocomponent response regulator ARR14 isoform X2 [Cicer arietinum]	gi|1535895819|ref|XM_004510819.3|:PREDICTED: Cicer arietinum two-component response regulator ARR14 (LOC101510763), transcript variant X5, mRNA	A0A072TZK7|A0A072TZK7_MEDTR:Response regulator receiver domain protein;OS=Medicago truncatula;GN=MTR_8g032710 {ECO:0000313|EMBL:KEH18975.1};|GO:0005634,|GO:0003677,|GO:0000160,GO:0006355,GO:0006351,
TRINITY_DN32740_c3_g1_i3	en=2618 path=[2520:0-152 2650:153-153 2651:154-154 2650:155-155 2651:156-156 2650:157-157 2652:158-170 6935:171-186 2682:187-426 8195:427-450 2946:451-459 2955:460-546 8185:547-570 3066:571-584 3080:585-604 3100:605-630 3126:631-631 3127:632-795 3291:796-840 3336:841-891 8184:892-915 3411:916-1010 8193:1011-1034 3530:1035-1063 8191:1064-1087 3583:1088-1102 3598:1103-1154 3650:1155-1227 3723:1228-…	AAAAGTTTGATTGACCATTATGAGAGGTTACTTTTCTCTGCATTGCATTGTGTTTGTGTCTGTGTGGTTCTCTCAAAATGAATGTGACTGTTCACAACTCACATACACCCTTCAACAACTACACTTAAACCTCTCTCTCTCTCTCTCTCTCTCTCTCTTCATGCTTTTTTTCTTATCAATCAATGAACTAAATTAACAAAGAAATAAACTTTACCAACACTAATTCGTGGGCCATTTTCTTTTCATCCAAGGAAAAAAATCAGATTGGTATTGATCTGCTACTAGTGTAGAGGGATGCCAAACCAGCTATGGTTTGCACTGCCAATGATTTACAAGGATGGAAAGATTTTCCAAAGGGGCTTAGGGTTCTTCTCCTTGAAGGAGACAACAATTCTGCTT…	3.69657	14.9791	2.86069	324.449	297.859	321.987	0.17	0.65	0.14	15.43	13.37	15.53	160.972	5.40739	3.00137e-13	1.7415e-11	DOWN	[GO:0005634:nucleus][GO:0003677:DNA binding][GO:0000160:phosphorelay signal transduction system][GO:0006355:regulation of transcription, DNA-templated][GO:0006351:transcription, DNA-templated]	-	Tp57577_TGAC_v2_mRNA28478:Trifolium pratense|ARR-B|ARR-B family protein	XP_003611439.1:twocomponent response regulatorAPRR2like protein [Medicago truncatula] >AES94397.1 twocomponent response regulatorAPRR2like protein [Medicago truncatula]	gi|1379640523|ref|XM_024784555.1|:PREDICTED: Medicago truncatula two-component response regulator-like APRR2 (LOC11430165), transcript variant X2, mRNA	G7JZU4|G7JZU4_MEDTR:Two-component response regulator-APRR2-like protein;OS=Medicago truncatula;GN=MTR_5g014040 {ECO:0000313|EMBL:AES94397.1};|GO:0005634,|GO:0003677,|GO:0000160,GO:0006355,GO:0006351,
TRINITY_DN24342_c0_g1_i5	en=1099 path=[8385:0-52 8997:53-96 8459:97-129 202:130-146 5962:147-200 6016:201-241 6057:242-268 9041:269-292 6108:293-317 6133:318-423 9046:424-447 6263:448-471 6287:472-503 6319:504-539 616:540-549 626:550-613 690:614-704 781:705-716 7448:717-741 818:742-754 831:755-761 838:762-762 7255:763-848 5319:849-996 9044:997-1020 5491:1021-1098] [-1, 8385, 8997, 8459, 202, 5962, 6016, 6057, 9041, 6108,…	CACTAGGATTCCATTAGAGCTTCTTTACTACATCCACTCCACTTTTTAAATTAGTGCAGATTCCACTCTCGCGTAAACAATAACACACCAACCCCATATCTTATCCTCCAATTATTATTCATTCATTCATTCTCATTACAAAACAATACTGTGTGAGTGAGTGAATAGATAGTGGAGAACACTAATGGATGATTCCAATTACCTGTTTCCTATCGGTATGCGTATTCTTGCAGTTGACCATGATCCCACTTGCCTTCAAGTTTTAGAAAATCTTCTCCAAACATATCAATACCATGTAACCACGACTAATGAAGGAATAACAGCATTGGCTATGTTGCAAGAAAACAAAGACAACTTTGATCTGGTAATCATTGATGTGCACATACCAGACATGGATGG…	659.222	900.741	690.38	0	0	0	76.91	97.27	81.24	0	0	0	375.057	5.40857	2.00682e-21	6.59657e-19	UP	[GO:0005634:nucleus][GO:0003677:DNA binding][GO:0003700:DNA-binding transcription factor activity][GO:0000160:phosphorelay signal transduction system][GO:0006351:transcription, DNA-templated]	[ko04075:Plant hormone signal transduction]	Medtr3g106220.1:Medicago truncatula|ARR-B|ARR-B family protein	XP_003603312.1:twocomponent response regulator ARR12like protein [Medicago truncatula] >AES73563.1 twocomponent response regulator ARR12like protein [Medicago truncatula]	gi|1535879983|ref|XM_012716228.2|:PREDICTED: Cicer arietinum two-component response regulator ARR12 (LOC101508241), mRNA	G7J9W3|G7J9W3_MEDTR:Two-component response regulator ARR12-like protein;OS=Medicago truncatula;GN=MTR_3g106220 {ECO:0000313|EMBL:AES73563.1};|GO:0005634,|GO:0003677,GO:0003700,|GO:0000160,GO:0006351,
TRINITY_DN24342_c0_g1_i4	en=755 path=[7904:0-127 6287:128-159 6319:160-195 616:196-205 626:206-269 690:270-360 781:361-372 7448:373-397 818:398-410 831:411-417 838:418-418 7255:419-504 5319:505-652 9044:653-676 5491:677-754] [-1, 7904, 6287, 6319, 616, 626, 690, 781, 7448, 818, 831, 838, 7255, 5319, 9044, 5491, -2]	TGAGATGAACCTTCCTGTCATAAGTGAGTGCTGTTCATCTTTTTTTTTTTCTATCTCAATGATTGTTTTGGTGAACCTTTGTTGTTATAAATTCTTTGATTCCAGTGTTGTCTGCATGTCATGATACGAAGCTGGTGATGAAGGGAATTTCCCACGGTGCCTGTGATTATCTACTGAAACCTGTGAGATTAGAGGAGTTAAAGAACCTTTGGCAGCATGTAATTAGGAGGAAGAACCCCCGAGGAGTTGTTTGGTCTGTCGAATTGCACCGCAAGTTTGTCGCTGCTGTTAATCACCTAGCCATTGACAAGGCGGTACCAAAAAAAGTTCTCAATACCATGAATGTCGAAAATATTACAAGGGAGGACGTAGCCAGCCATCTCCAGAAGTATAGGCTTT…	16.0185	48.9316	20.0248	0	0	0	3.05	8.49	3.75	0	0	0	14.1625	5.40857	2.02118e-06	2.8234e-05	UP	[GO:0005634:nucleus][GO:0003677:DNA binding][GO:0003700:DNA-binding transcription factor activity][GO:0000160:phosphorelay signal transduction system][GO:0006351:transcription, DNA-templated]	[ko04075:Plant hormone signal transduction]	Medtr3g106220.1:Medicago truncatula|ARR-B|ARR-B family protein	XP_020989808.1:LOW QUALITY PROTEIN: twocomponent response regulator ARR12 [Arachis duranensis]	gi|1682380088|gb|CP039335.1|:Cicer arietinum chromosome Ca5	G7J9W3|G7J9W3_MEDTR:Two-component response regulator ARR12-like protein;OS=Medicago truncatula;GN=MTR_3g106220 {ECO:0000313|EMBL:AES73563.1};|GO:0005634,|GO:0003677,GO:0003700,|GO:0000160,GO:0006351,
TRINITY_DN24342_c0_g1_i6	en=901 path=[8744:0-119 6133:120-225 9046:226-249 6263:250-273 6287:274-305 6319:306-341 616:342-351 626:352-415 690:416-506 781:507-518 7448:519-543 818:544-556 831:557-563 838:564-564 7255:565-650 5319:651-798 9044:799-822 5491:823-900] [-1, 8744, 6133, 9046, 6263, 6287, 6319, 616, 626, 690, 781, 7448, 818, 831, 838, 7255, 5319, 9044, 5491, -2]	GTTTTTTTCTTTGTTGTTTTTCATGTTCATGCACAATTTTATGTCCGATTTATGTGTATATCGTCTTAATTATGAGAGTAATTGATTGGATGTTGCAGTAACCACGACTAATGAAGGAATAACAGCATTGGCTATGTTGCAAGAAAACAAAGACAACTTTGATCTGGTAATCATTGATGTGCACATACCAGACATGGATGGATTTAAGCTCCTTGAACTAGTGGGACTTGAGATGAACCTTCCTGTCATAATGTTGTCTGCATGTCATGATACGAAGCTGGTGATGAAGGGAATTTCCCACGGTGCCTGTGATTATCTACTGAAACCTGTGAGATTAGAGGAGTTAAAGAACCTTTGGCAGCATGTAATTAGGAGGAAGAACCCCCGAGGAGTTGTTTG…	224.259	202.717	65.7959	0.776194	1.16808	2.56904	33.23	27.82	9.88	0.15	0.2	0.47	82.8808	5.4086	1.23084e-11	5.0243e-10	UP	[GO:0005634:nucleus][GO:0003677:DNA binding][GO:0003700:DNA-binding transcription factor activity][GO:0000160:phosphorelay signal transduction system][GO:0006351:transcription, DNA-templated]	[ko04075:Plant hormone signal transduction]	Medtr3g106220.1:Medicago truncatula|ARR-B|ARR-B family protein	XP_003603312.1:twocomponent response regulator ARR12like protein [Medicago truncatula] >AES73563.1 twocomponent response regulator ARR12like protein [Medicago truncatula]	gi|1535879983|ref|XM_012716228.2|:PREDICTED: Cicer arietinum two-component response regulator ARR12 (LOC101508241), mRNA	G7J9W3|G7J9W3_MEDTR:Two-component response regulator ARR12-like protein;OS=Medicago truncatula;GN=MTR_3g106220 {ECO:0000313|EMBL:AES73563.1};|GO:0005634,|GO:0003677,GO:0003700,|GO:0000160,GO:0006351,
TRINITY_DN33966_c1_g3_i3	en=1983 path=[4188:0-59 17544:60-83 4249:84-214 17550:215-238 4404:239-344 17538:345-368 4534:369-369 17552:370-393 4559:394-476 17555:477-500 4666:501-509 4675:510-532 4698:533-657 4823:658-681 4847:682-682 4848:683-908 5074:909-931 5097:932-985 5151:986-1004 5170:1005-1059 17537:1060-1083 5249:1084-1155 17546:1156-1179 5345:1180-1234 17558:1235-1258 5424:1259-1428 5594:1429-1433 10721:1434-1457…	CAGATTCCCACATTATCAACTCCATTTTCGAATTTTCCTTTCCTTTCCTTTTTTCAACTCCGAGATCTTTCTCCTTATTGCTTCATTCATTTTATCTCCACAGTTTCTTATTTACATAATTGCCCCTACGTTACCACCTTCCCTGTTTTACTTCTTTACAACGACGTCGTTTCCTTGAATAACCAACCATGCCCGCGTCTTTGCAGAAAATGGCGCACTCCAGCACGAGCTCCGGCGGCAACTACAACGGCTCTGCCGTTTCTGAGTTTCCGGCCGGTTTAAGAGTTCTCGTCGTCGATGATGACGTCACCACCTTGAAGATTATCGAGCGAATGTCTCTTCGCTGCCATTATCGCGTCACAACATGCTCTGAGGCTACTGTTGCTTTGAAAATTCTGC…	464.536	609.149	443.407	180.853	233.615	234.639	27.86	33.84	26.8	11.6	14.12	15.29	361.033	5.4089	5.75207e-05	0.000593612	UP	[GO:0005634:nucleus][GO:0003677:DNA binding][GO:0003700:DNA-binding transcription factor activity][GO:0000160:phosphorelay signal transduction system][GO:0006351:transcription, DNA-templated]	[ko04075:Plant hormone signal transduction]	XP_004498242.1:Cicer arietinum|ARR-B|ARR-B family protein	XP_004498241.1:PREDICTED: twocomponent response regulator ARR2 [Cicer arietinum] >XP_004498242.1 PREDICTED: twocomponent response regulator ARR2 [Cicer arietinum]	gi|1379597206|ref|XM_013611140.2|:PREDICTED: Medicago truncatula two-component response regulator ORR21 (LOC25482558), transcript variant X1, mRNA	A0A072VGA4|A0A072VGA4_MEDTR:B-type response regulator;OS=Medicago truncatula;GN=MTR_1g032570 {ECO:0000313|EMBL:KEH40636.1};|GO:0005634,|GO:0003677,GO:0003700,|GO:0000160,GO:0006351,
TRINITY_DN33966_c1_g3_i7	en=2562 path=[4188:0-59 17544:60-83 4249:84-214 17550:215-238 4404:239-344 17538:345-368 4534:369-369 17552:370-393 4559:394-476 17555:477-500 4666:501-509 4675:510-532 4698:533-657 4823:658-681 4847:682-682 4848:683-908 5074:909-931 5097:932-985 9475:986-1312 5170:1313-1367 17537:1368-1391 5249:1392-1463 17546:1464-1487 5345:1488-1542 17558:1543-1566 5424:1567-1736 5594:1737-1741 5599:1742-1760 …	CAGATTCCCACATTATCAACTCCATTTTCGAATTTTCCTTTCCTTTCCTTTTTTCAACTCCGAGATCTTTCTCCTTATTGCTTCATTCATTTTATCTCCACAGTTTCTTATTTACATAATTGCCCCTACGTTACCACCTTCCCTGTTTTACTTCTTTACAACGACGTCGTTTCCTTGAATAACCAACCATGCCCGCGTCTTTGCAGAAAATGGCGCACTCCAGCACGAGCTCCGGCGGCAACTACAACGGCTCTGCCGTTTCTGAGTTTCCGGCCGGTTTAAGAGTTCTCGTCGTCGATGATGACGTCACCACCTTGAAGATTATCGAGCGAATGTCTCTTCGCTGCCATTATCGCGTCACAACATGCTCTGAGGCTACTGTTGCTTTGAAAATTCTGC…	87.4856	112.842	42.9103	161.448	342.246	220.938	4.03	4.76	1.98	7.85	15.71	10.94	161.312	5.4112	0.00773348	0.0457063	DOWN	[GO:0005634:nucleus][GO:0003677:DNA binding][GO:0003700:DNA-binding transcription factor activity][GO:0000160:phosphorelay signal transduction system][GO:0006351:transcription, DNA-templated]	[ko04075:Plant hormone signal transduction]	XP_004498242.1:Cicer arietinum|ARR-B|ARR-B family protein	XP_004498241.1:PREDICTED: twocomponent response regulator ARR2 [Cicer arietinum] >XP_004498242.1 PREDICTED: twocomponent response regulator ARR2 [Cicer arietinum]	gi|1682379697|gb|CP039334.1|:Cicer arietinum chromosome Ca4	A0A072VR68|A0A072VR68_MEDTR:B-type response regulator;OS=Medicago truncatula;GN=MTR_1g032570 {ECO:0000313|EMBL:KEH40635.1};|GO:0005634,|GO:0003677,GO:0003700,|GO:0000160,GO:0006351,
TRINITY_DN33966_c1_g3_i6	en=4763 path=[4188:0-59 17544:60-83 4249:84-214 17550:215-238 4404:239-344 17538:345-368 4534:369-369 17552:370-393 4559:394-476 17555:477-500 4666:501-509 4675:510-532 4698:533-657 9450:658-658 9451:659-682 4848:683-908 9034:909-924 17540:925-948 9074:949-1024 9150:1025-1056 9182:1057-1069 5097:1070-1123 9475:1124-1450 5170:1451-1505 17537:1506-1529 5249:1530-1601 17546:1602-1625 5345:1626-1680 …	CAGATTCCCACATTATCAACTCCATTTTCGAATTTTCCTTTCCTTTCCTTTTTTCAACTCCGAGATCTTTCTCCTTATTGCTTCATTCATTTTATCTCCACAGTTTCTTATTTACATAATTGCCCCTACGTTACCACCTTCCCTGTTTTACTTCTTTACAACGACGTCGTTTCCTTGAATAACCAACCATGCCCGCGTCTTTGCAGAAAATGGCGCACTCCAGCACGAGCTCCGGCGGCAACTACAACGGCTCTGCCGTTTCTGAGTTTCCGGCCGGTTTAAGAGTTCTCGTCGTCGATGATGACGTCACCACCTTGAAGATTATCGAGCGAATGTCTCTTCGCTGCCATTATCGCGTCACAACATGCTCTGAGGCTACTGTTGCTTTGAAAATTCTGC…	72.6993	115.838	66.7494	350.064	381.961	351.959	1.74	2.56	1.61	8.86	9.15	9.08	223.212	5.41137	1.2416e-08	2.70539e-07	DOWN	[GO:0005634:nucleus][GO:0003677:DNA binding][GO:0003700:DNA-binding transcription factor activity][GO:0000160:phosphorelay signal transduction system][GO:0006351:transcription, DNA-templated]	[ko04075:Plant hormone signal transduction]	XP_004498242.1:Cicer arietinum|ARR-B|ARR-B family protein	XP_004498241.1:PREDICTED: twocomponent response regulator ARR2 [Cicer arietinum] >XP_004498242.1 PREDICTED: twocomponent response regulator ARR2 [Cicer arietinum]	gi|1682379697|gb|CP039334.1|:Cicer arietinum chromosome Ca4	A0A072VR68|A0A072VR68_MEDTR:B-type response regulator;OS=Medicago truncatula;GN=MTR_1g032570 {ECO:0000313|EMBL:KEH40635.1};|GO:0005634,|GO:0003677,GO:0003700,|GO:0000160,GO:0006351,
TRINITY_DN33966_c1_g3_i2	en=3609 path=[4188:0-59 17544:60-83 4249:84-214 17550:215-238 4404:239-344 17538:345-368 4534:369-369 17552:370-393 4559:394-476 17555:477-500 4666:501-509 4675:510-532 4698:533-657 4823:658-681 4847:682-682 4848:683-908 9034:909-924 17540:925-948 9074:949-1024 9150:1025-1056 9182:1057-1069 5097:1070-1123 9475:1124-1450 5170:1451-1505 17537:1506-1529 5249:1530-1601 17546:1602-1625 5345:1626-1680 …	CAGATTCCCACATTATCAACTCCATTTTCGAATTTTCCTTTCCTTTCCTTTTTTCAACTCCGAGATCTTTCTCCTTATTGCTTCATTCATTTTATCTCCACAGTTTCTTATTTACATAATTGCCCCTACGTTACCACCTTCCCTGTTTTACTTCTTTACAACGACGTCGTTTCCTTGAATAACCAACCATGCCCGCGTCTTTGCAGAAAATGGCGCACTCCAGCACGAGCTCCGGCGGCAACTACAACGGCTCTGCCGTTTCTGAGTTTCCGGCCGGTTTAAGAGTTCTCGTCGTCGATGATGACGTCACCACCTTGAAGATTATCGAGCGAATGTCTCTTCGCTGCCATTATCGCGTCACAACATGCTCTGAGGCTACTGTTGCTTTGAAAATTCTGC…	0	0	0	217.334	259.313	279.169	0	0	0	7.35	8.28	9.61	125.969	5.41229	3.31179e-16	3.792e-14	DOWN	[GO:0005634:nucleus][GO:0003677:DNA binding][GO:0003700:DNA-binding transcription factor activity][GO:0000160:phosphorelay signal transduction system][GO:0006351:transcription, DNA-templated]	[ko04075:Plant hormone signal transduction]	XP_004498242.1:Cicer arietinum|ARR-B|ARR-B family protein	XP_004498241.1:PREDICTED: twocomponent response regulator ARR2 [Cicer arietinum] >XP_004498242.1 PREDICTED: twocomponent response regulator ARR2 [Cicer arietinum]	gi|1682379697|gb|CP039334.1|:Cicer arietinum chromosome Ca4	A0A072VR68|A0A072VR68_MEDTR:B-type response regulator;OS=Medicago truncatula;GN=MTR_1g032570 {ECO:0000313|EMBL:KEH40635.1};|GO:0005634,|GO:0003677,GO:0003700,|GO:0000160,GO:0006351,
TRINITY_DN24342_c0_g1_i2	en=1161 path=[8385:0-52 8415:53-96 8459:97-129 202:130-146 5962:147-200 6016:201-241 6057:242-268 9041:269-292 6108:293-317 6133:318-423 9046:424-447 6263:448-471 6287:472-503 7703:504-527 604:528-539 616:540-549 626:550-613 7473:614-704 781:705-716 793:717-741 818:742-754 5163:755-910 5319:911-1058 9044:1059-1082 5491:1083-1160] [-1, 8385, 8415, 8459, 202, 5962, 6016, 6057, 9041, 6108, 6133, 904…	CACTAGGATTCCATTAGAGCTTCTTTACTACATCCACTCCACTTTTTAAATTATTGCAGATTCCACTCTCGCGAAAACAATAACACACCAACCCCATATCTTATCCTCCAATTATTATTCATTCATTCATTCTCATTACAAAACAATACTGTGTGAGTGAGTGAATAGATAGTGGAGAACACTAATGGATGATTCCAATTACCTGTTTCCTATCGGTATGCGTATTCTTGCAGTTGACCATGATCCCACTTGCCTTCAAGTTTTAGAAAATCTTCTCCAAACATATCAATACCATGTAACCACGACTAATGAAGGAATAACAGCATTGGCTATGTTGCAAGAAAACAAAGACAACTTTGATCTGGTAATCATTGATGTGCACATACCAGACATGGATGG…	0	0	0	531.693	794.291	697.067	0	0	0	62.47	87.4	82.89	337.175	5.41566	5.72935e-20	1.49093e-17	DOWN	[GO:0005634:nucleus][GO:0003677:DNA binding][GO:0003700:DNA-binding transcription factor activity][GO:0000160:phosphorelay signal transduction system][GO:0006351:transcription, DNA-templated]	[ko04075:Plant hormone signal transduction]	XP_012571682.1:Cicer arietinum|ARR-B|ARR-B family protein	XP_020212720.1:twocomponent response regulator ARR12 isoform X1 [Cajanus cajan]	gi|1379620996|ref|XM_003603264.3|:PREDICTED: Medicago truncatula two-component response regulator ARR12 (LOC11436036), mRNA	G7J9W3|G7J9W3_MEDTR:Two-component response regulator ARR12-like protein;OS=Medicago truncatula;GN=MTR_3g106220 {ECO:0000313|EMBL:AES73563.1};|GO:0005634,|GO:0003677,GO:0003700,|GO:0000160,GO:0006351,
TRINITY_DN33900_c0_g3_i1	en=265 path=[7209:0-94 7281:95-109 9635:110-113 9639:114-129 9655:130-130 5844:131-158 5872:159-159 12316:160-264] [-1, 7209, 7281, 9635, 9639, 9655, 5844, 5872, 12316, -2]	GTCTCTGCAAAATCCCTTTAGGGATTCTCAGTTTTGGATTGCCCTATTCGATGCTAAATCAGAAACGTGAAGATTGGAGCTTTGGTTTGCTATGGTTTGGGTTATGCAGGTCCACGGTTAACATGAATTATGGCGGTATGATTGGTTATGGACCAGGGGCGCAATTGAAACAGAACGGGTACATCCTGTATTCCGGCATGACTGCATAGATAAAAGTCAAACTCAGTCGGATGGCAGATCTTAGAATCCACAACAGTTCCAGGAT	0	0	0	52.7812	58.4038	41.961	0	0	0	63.91	60.78	48.92	25.5243	5.81565	8.64859e-10	2.38618e-08	DOWN	[GO:0005737:cytoplasm][GO:0005829:cytosol][GO:0005634:nucleus][GO:0004521:endoribonuclease activity][GO:0046872:metal ion binding][GO:0003723:RNA binding][GO:0009955:adaxial/abaxial pattern specification][GO:0048830:adventitious root development][GO:0009850:auxin metabolic process][GO:0051607:defense response to virus][GO:0035195:gene silencing by miRNA][GO:0031047:gene silencing by RNA][GO:00450…	-	-	ABL63484.1:argonaute 1 [Pisum sativum]	gi|119351182|gb|EF108450.1|:Pisum sativum argonaute 1 (AGO1) mRNA, complete cds	O04379|AGO1_ARATH:Protein argonaute 1;OS=Arabidopsis thaliana;|GO:0005737,GO:0005829,GO:0030529,GO:0005634,|GO:0004521,GO:0046872,GO:0003723,|GO:0009955,GO:0048830,GO:0009850,GO:0051607,GO:0035195,GO:0031047,GO:0045087,GO:0009965,GO:0010589,GO:0010305,GO:0007275,GO:0016441,GO:0006355,GO:0006417,GO:0009733,GO:0010218,GO:0048864,GO:0006351,GO:0060145,GO:0009616,
TRINITY_DN33991_c2_g9_i4	en=4290 path=[13539:0-273 13790:274-433 13950:434-1628 20537:1629-1652 11137:1653-1654 27939:1655-1678 11163:1679-1726 5317:1727-1733 13365:1734-1754 13386:1755-1774 22867:1775-1798 13430:1799-1801 13433:1802-1852 13484:1853-1862 13494:1863-1876 13508:1877-1877 13509:1878-1883 18671:1884-1886 18674:1887-1897 5488:1898-1902 5493:1903-1907 5498:1908-1910 5501:1911-1921 5512:1922-1945 5536:1946-2063…	ACGCTCTTAATTAAGGAATTCTCTTTGTACACCTTTAATTATAAATATCATCAGGATGATAGCTAATCTCTCAAGTTATTTAAATGTCATACCAAAAGCTTTCAGAAAGTTACAATAAATACAAGTGTTTGGAGAAAGCCAAAGATTCAATACACTACAAAAATTGAGGGAAAAAACAATCACTGTACAGTTAACCTTGATAAAAATGATCCACCATACCCTTTCTTCAACATGCACCAACCATGTTTTTTCTAATCAACAAAAATTTACACCTGCATTTATCAGATAATACAATGCAGCAGACATATAATGAGGGTATAAGGAAAAAGAGAACAGACATGAATGGAAGCTGCAATCTTTATCATAACATTTACAAGATATAAACTTTGAACATATAAA…	104.736	6.99023	98.217	0	0	0	2.78	0.17	2.63	0	0	0	34.9906	5.90735	5.14742e-06	6.62472e-05	UP	[GO:0005768:endosome][GO:0000285:1-phosphatidylinositol-3-phosphate 5-kinase activity][GO:0005524:ATP binding][GO:0046872:metal ion binding][GO:0010256:endomembrane system organization][GO:0007033:vacuole organization]	[ko00562:Inositol phosphate metabolism][ko04070:Phosphatidylinositol signaling system][ko04145:Phagosome][ko04810:Regulation of actin cytoskeleton]	MDP0000286589:Malus domestica|bHLH|bHLH family protein	XP_003609941.2:1phosphatidylinositol3phosphate 5kinase [Medicago truncatula] >AES92138.2 1phosphatidylinositol3phosphate 5kinase [Medicago truncatula]	gi|1535891810|ref|XM_004507989.3|:PREDICTED: Cicer arietinum 1-phosphatidylinositol-3-phosphate 5-kinase FAB1A (LOC101497117), transcript variant X4, mRNA	G7JS40|G7JS40_MEDTR:1-phosphatidylinositol-3-phosphate 5-kinase;OS=Medicago truncatula;GN=MTR_4g124590 {ECO:0000313|EMBL:AES92138.2};|GO:0005768,|GO:0000285,GO:0005524,GO:0046872,|GO:0010256,GO:0007033,
TRINITY_DN33991_c2_g9_i5	en=691 path=[10909:0-155 11042:156-159 11046:160-172 11059:173-179 11066:180-180 11067:181-228 11115:229-250 11137:251-252 27939:253-276 11163:277-324 5317:325-331 13365:332-352 13386:353-372 13406:373-375 13409:376-382 13416:383-396 13430:397-399 13433:400-450 19359:451-474 13508:475-475 13509:476-481 13515:482-505 5498:506-508 5501:509-519 20315:520-537 20333:538-543 5536:544-661 5654:662-690] …	TTATGCATTGATCTGGTTTAGGATGGAATGAGCCTGCCATGGTGATGCTTGTTCTGAGTGAAGTCAATGGTGTTGTATAACTGTTGTTGTTGCTGCTGGTGTAATTGTTGTTGTTGTTGCTGGTGTAGCAGGATTGGACCATAACATGCCCTTGTAAGCTGAGTTTTCATGGTAGCAAGGCTACCAGGTTCCCTCTTGGTATGTAGCTATGGTATCATTAATGCCAGCAGGCAGAAGCAGTCTAGCACCAGTCTGGTGGTCCAACTCTCGGAATGATAAAATGTAGACAAAGTTGTATTCAACAAGCTTCTGTGTATTGAAGGCTGAAGTTTTGTTGACTGAGCATGAGTTTGCAAAAGGCATCCCAGTCCATCTAGTATCAAGTCCTTTGGAATGCAA…	86.2534	0	64.8423	0	0	0	18.06	0	13.6	0.06	0	0.01	25.1826	5.90875	0.00565448	0.0351359	UP	[GO:0005768:endosome][GO:0000285:1-phosphatidylinositol-3-phosphate 5-kinase activity][GO:0005524:ATP binding][GO:0046872:metal ion binding][GO:0010256:endomembrane system organization][GO:0007033:vacuole organization]	[ko00562:Inositol phosphate metabolism][ko04070:Phosphatidylinositol signaling system][ko04145:Phagosome][ko04810:Regulation of actin cytoskeleton]	MDP0000286589:Malus domestica|bHLH|bHLH family protein	GAU16793.1:hypothetical protein TSUD_200360 [Trifolium subterraneum]	gi|1682380117|gb|CP039337.1|:Cicer arietinum chromosome Ca7	G7JS40|G7JS40_MEDTR:1-phosphatidylinositol-3-phosphate 5-kinase;OS=Medicago truncatula;GN=MTR_4g124590 {ECO:0000313|EMBL:AES92138.2};|GO:0005768,|GO:0000285,GO:0005524,GO:0046872,|GO:0010256,GO:0007033,
TRINITY_DN33991_c2_g8_i2	en=585 path=[22271:0-59 5005:60-61 5007:62-83 5029:84-99 5045:100-119 5065:120-133 27943:134-157 5103:158-174 5120:175-201 5147:202-241 5187:242-264 5210:265-272 5218:273-273 5219:274-284 5230:285-300 5246:301-301 5247:302-342 5288:343-371 5317:372-378 5324:379-389 5335:390-392 5338:393-437 5383:438-441 5387:442-504 5450:505-528 5474:529-542 5488:543-547 20646:548-553 20652:554-584] [-1, 22271, 5…	GAAACCATGGTTCCCAAGAGAAAGTTTGGACAGGACAGCTCACCTTCGACGGTGACGGCGAGACGATGAAGCTTAAACCTCCTTCAACTCTTCAAACCAGGGTTTTCAGATTTGGTATGGTGGAGTTCAAAAGGAGTCTCTGCAAAATCCCTTTAGGGATTCTCAGTTTTGGATTTCCCTATTCGATGCTAAATCAGAAACGTGAAATTTGGAGCAAAAGCTTCTCTGGTTTCAATGTAGCTGCTGATAGAATTTTGGTGACAGGTACGAGTTCTAAACGGAATATGGCTCAATTGGATAGTCCATTGGTGCAACTCTCGGAATGATAAAACGTAGACAAGGTTGTAATCAAGCTTCTGTGTATTGAAGGCTGAAGTTTCGTTGACTGAGCACGAGTTT…	1.23219	0	0	121.086	101.623	79.6403	0.32	0	0	34.04	26.36	22.62	50.5969	5.90883	4.00554e-10	1.17448e-08	DOWN	[GO:0005768:endosome][GO:0000285:1-phosphatidylinositol-3-phosphate 5-kinase activity][GO:0005524:ATP binding][GO:0046872:metal ion binding][GO:0010256:endomembrane system organization][GO:0007033:vacuole organization]	-	-	GAU16793.1:hypothetical protein TSUD_200360 [Trifolium subterraneum]	gi|1682380117|gb|CP039337.1|:Cicer arietinum chromosome Ca7	G7JS40|G7JS40_MEDTR:1-phosphatidylinositol-3-phosphate 5-kinase;OS=Medicago truncatula;GN=MTR_4g124590 {ECO:0000313|EMBL:AES92138.2};|GO:0005768,|GO:0000285,GO:0005524,GO:0046872,|GO:0010256,GO:0007033,
TRINITY_DN30843_c0_g2_i7	en=2133 path=[10411:0-107 10496:108-598 10987:599-602 1649:603-993 2040:994-1183 2230:1184-1348 2395:1349-1598 2645:1599-1669 12549:1670-1693 2740:1694-1720 2767:1721-1761 2808:1762-1845 2892:1846-1848 12548:1849-1872 2919:1873-1951 12551:1952-1975 3022:1976-2132] [-1, 10411, 10496, 10987, 1649, 2040, 2230, 2395, 2645, 12549, 2740, 2767, 2808, 2892, 12548, 2919, 12551, 3022, -2]	TTCTAGGTTGTGGGAGTTTCTCAATTAAAACAAGACTGTGGCTTCACTTAGAGAAAAATCTATATATGCTCATAGGTGTTTGCGAAGAAATTAAATGAGAGAATTTTTAAAAATGTTTAAAAGCAAAAGCTAGTTTTATTTGCCATAAATTCTTTTGGAGAAATTTATACAAATCAGCTCTTAGTCTCTTTGCTGATTGAAATTTGAGTTGATATATGTATTTTGAGCTATTAAGAAAAACTTACCGGTCAAAATGGTTTGGCTAGAATATGATTTATGATAGAACATTATTTCATTGTTTGATCTATTTAACTAACCCCTTCTAGTGGGATAAGGCTTGATTGTTAGATTTTTGAGCTGTTGATCTAATGTTCGATAAGTTTGTGATTTGACAAAATA…	49.2876	58.9177	20.0248	6.20955	4.6723	2.56904	2.75	3.05	1.16	0.37	0.32	0.21	23.6135	5.96091	2.74562e-05	0.000304134	UP	[GO:0005789:endoplasmic reticulum membrane][GO:0005524:ATP binding][GO:0004674:protein serine/threonine kinase activity][GO:0009686:gibberellin biosynthetic process][GO:0046777:protein autophosphorylation][GO:2000069:regulation of post-embryonic root development][GO:2000035:regulation of stem cell division][GO:0048510:regulation of timing of transition from vegetative to reproductive phase][GO:00…	[ko04016:MAPK signaling pathway - plant][ko04075:Plant hormone signal transduction]	ONIVA10G07200.3:Oryza nivara|CAMTA|CAMTA family protein	XP_013468066.1:ethyleneresponsive kinase [Medicago truncatula] >KEH42103.1 ethyleneresponsive kinase [Medicago truncatula]	gi|1379599838|ref|XM_013612612.2|:PREDICTED: Medicago truncatula serine/threonine-protein kinase CTR1 (LOC25483894), mRNA	A0A072VKZ4|A0A072VKZ4_MEDTR:Ethylene-responsive kinase;OS=Medicago truncatula;GN=MTR_1g061190 {ECO:0000313|EMBL:KEH42103.1};|GO:0005789,|GO:0005524,GO:0004674,|GO:0009686,GO:0046777,GO:2000069,GO:2000035,GO:0048510,GO:0009723,GO:0009750,GO:0001666,GO:0009744,
TRINITY_DN29811_c0_g1_i1	en=1450 path=[1213:0-243 1434:244-276 7550:277-300 1491:301-318 2497:319-337 2516:338-342 1533:343-407 1598:408-443 1634:444-494 1685:495-543 3563:544-576 1767:577-577 3596:578-815 1791:816-816 1792:817-834 1810:835-1040 2016:1041-1093 2069:1094-1299 7549:1300-1323 2299:1324-1449] [-1, 1213, 1434, 7550, 1491, 2497, 2516, 1533, 1598, 1634, 1685, 3563, 1767, 3596, 1791, 1792, 1810, 2016, 2069, 7549…	AGTAATAATACTAATAAGAAGATTGTTATAAAGTAAAAGAGGATGGAAGTATAGTACATAGAAAGGATGAGGCATTTGCTATCCACCATTCATCAAAGATAATATATTTGGGGAAAAGGAAAACACACACTCACATACATGAACAATATCTCATCATTTCATTTCATTCTTCTACACACTCCTCACAAACACAACCCTTAACAATAACAATGGCACTTAGGATGTGGGCTTCTTCAACTGCCAATGCACTCAAACTCTCCTCTTCCTCTAGATTACACCTCTCCCCTACCTTTTCCATCTCCAGATGTTTCTCTAATGTTTTGGATGGACTCAAGTACGCACCTTCACATGAATGGGTCAAGCATGAAGGATCAGTAGCCACTATTGGTATCACTGACC…	59.1452	59.9163	42.9103	141.267	238.287	133.59	5.02	4.78	3.67	12.84	20.38	12.33	112.519	6.14044	0.000161955	0.00151812	DOWN	[GO:0005960:glycine cleavage complex][GO:0005739:mitochondrion][GO:0019464:glycine decarboxylation via glycine cleavage system]	[ko00260:Glycine, serine and threonine metabolism][ko00630:Glyoxylate and dicarboxylate metabolism]	Pbr004711.1:Pyrus bretschneideri|NAC|NAC family protein	P16048.1:RecName: Full=Glycine cleavage system H protein, mitochondrial; Flags: Precursor >CAA45978.1 H protein [Pisum sativum] >AAA33668.1 Hprotein of glycine decarboxylase precursor (EC 2.1.2.10) [Pisum sativum] >CAA37704.1 Hprotein (mitochondrion) [Pisum sativum] >CAI79404.1 Hprotein [Pisum fulvum] >CAJ13415.1 H subunit of glycine decarboxylase multienzyme complex [Pisum fulvum] >CAJ13721.1 Hp…	gi|68609783|emb|AM040749.1|:Pisum abyssinicum gdcH gene for H-protein from the glycine decarboxylase multi-enzyme complex, exons 1-4, strain JI2385	P16048|GCSH_PEA:Glycine cleavage system H protein, mitochondrial;OS=Pisum sativum;|GO:0005960,GO:0005739,|GO:0019464,
TRINITY_DN28327_c0_g1_i1	en=2265 path=[1866:0-104 6319:105-128 1972:129-435 6317:436-459 2303:460-515 6323:516-539 2383:540-587 6320:588-611 2455:612-764 6315:765-788 2632:789-878 6318:879-902 2746:903-1245 3089:1246-1263 4179:1264-1268 4184:1269-1287 3131:1288-1309 4523:1310-1330 6316:1331-1354 4568:1355-1590 6321:1591-1614 4828:1615-1712 3173:1713-1723 6322:1724-1747 3208:1748-1855 6313:1856-1879 3340:1880-2138 6314:21…	AATAATAATAATAATAATAATAAGGGCTCCTGCAGCAGTTATTGGACTGAGTGGAGGAAAGAGGCTATTGAGTTCATCTTACCATTACTCAGATATCGTAGAAAAGTTTTCTCATGCCTCTGACTTTGCCTCCACACAGTATCACCTCCCTCCTTCTAAATCTCTAATTCTTGCTAAGAAATCATCAAAATACACTCCAACTTTTCCACCTTCTGAAAGGCAGAATCACTCCATCAAAGCTCTTAAGGAACACGTTGTTGCTGATAGAGAACAACAGTTTCAGGTATACAGTTCTATTGACTTAGAGGTGGAAACCTCTGGCATTGAAAATTATTCTTTGGAGGCTCTTCTTTTGCTGCAGAAGTCAATGCTGGAAAAGCAATGGGGTCTTTCTTTTGA…	29.5726	12.9819	13.3499	509.96	463.726	503.532	1.55	0.63	0.73	28.32	24.28	28.42	255.52	6.57853	4.99742e-23	2.18677e-20	DOWN	[GO:0009507:chloroplast][GO:0003677:DNA binding][GO:0003700:DNA-binding transcription factor activity][GO:0071461:cellular response to redox state][GO:0006352:DNA-templated transcription, initiation][GO:0080005:photosystem stoichiometry adjustment]	-	-	XP_013442452.1:RNA polymerase sigma factor [Medicago truncatula] >KEH16477.1 RNA polymerase sigma factor [Medicago truncatula]	gi|1379595596|ref|XM_013586998.2|:PREDICTED: Medicago truncatula RNA polymerase sigma factor sigA (LOC25480544), mRNA	A0A072TGI9|A0A072TGI9_MEDTR:RNA polymerase sigma factor;OS=Medicago truncatula;|GO:0009507,|GO:0003677,GO:0001053,GO:0003700,|GO:0071461,GO:0006352,GO:0080005,
TRINITY_DN23405_c0_g3_i1	en=400 path=[1:0-70 4604:71-94 73:95-98 77:99-144 123:145-163 142:164-171 4605:172-195 174:196-198 177:199-210 189:211-222 2097:223-308 2183:309-324 2199:325-326 4606:327-350 2225:351-366 223:367-390 247:391-391 248:392-399] [-1, 1, 4604, 73, 77, 123, 142, 4605, 174, 177, 189, 2097, 2183, 2199, 4606, 2225, 223, 247, 248, -2]	ACAAAAACTACCATCACCACTAAGATTCCTCACATATCTATTCAGACCTCTTAGCATTGCCAACACCGAAATCACATACTAGAATGGCAACAACAACCTTTGCAACCGTCGTAGGAATGGGTGGTGCATCACGTCTCACCTCAGGATTTGGGAAACCACAAGTAACTGCTAGGAATCCTTTGAGGCAAGCTATGGCGGTAGGAAATGGTGGAAGAGTGACATGGTAATTTTTATTATAAGATTGATTTGTAAGGTTTTTAAACTGAATTATTTGATCTCTATGAATATTTATTTTGATGATGAAAAAAATGAATTGTGATATTTTTTGTGGATTGTGATGTGAAGCTTCCAGAGGGATTGGCTACGGAGGGATTTCAATGTGATTGGGTTTGGGTTGATA	149.095	256.641	42.9103	3.10478	16.3531	8.56347	68.89	109.63	20.22	1.91	8.04	4.37	79.4447	6.62249	3.16787e-05	0.000345614	UP	[GO:0009507:chloroplast][GO:0016021:integral component of membrane][GO:0009522:photosystem I][GO:0009767:photosynthetic electron transport chain]	-	-	XP_004506203.1:PREDICTED: photosystem I subunit O [Cicer arietinum]	gi|1535883476|ref|XM_004506146.2|:PREDICTED: Cicer arietinum photosystem I subunit O (LOC101500027), mRNA	I3SE13|I3SE13_MEDTR:Photosystem I subunit O;OS=Medicago truncatula;GN=MTR_4g052420 {ECO:0000313|EMBL:KEH29825.1};|GO:0009507,GO:0016021,GO:0009522,|GO:0009767,
TRINITY_DN32456_c0_g1_i5	en=631 path=[4637:0-106 2501:107-116 2511:117-208 2603:209-211 3636:212-252 3677:253-289 3714:290-323 2626:324-353 2656:354-372 2675:373-403 2706:404-418 2721:419-419 2722:420-430 2733:431-431 2734:432-448 2751:449-468 2771:469-476 2779:477-492 2795:493-546 2849:547-629 2932:630-630] [-1, 4637, 2501, 2511, 2603, 3636, 3677, 3714, 2626, 2656, 2675, 2706, 2721, 2722, 2733, 2734, 2751, 2771, 2779, 2…	GACCGGAAAGAAGAAAATTAGCATTAGGAAAAGGAAACTATTGAAATAAAAGAGGTTTAATAAGATTTGAGTCAAAATTGAGACCTTCTGTTTCGCAAGATCTTGGCAACCAGTGAAATTCTCGGGGAACTTGCATGTACCAAATTGCACTGTATATGCTCTTGCAAAGTTTGCTCCACTAGTAGCTAACCTTTTCTTGTCGTTCAATTCCTACACCAAATACAAATACATATAATCAAATTAATCTTAACACACGAACAAGACCGGCTTTGAGGACGAACTCTGAGGATTTATTAGAGTACCTTGTTGGCCTTGCTCTTTTCGAGGTATGCATCAAATACACTAGCATTAGCAGAAGAGTCGGAGGCAGAAACAGCAGTGGTAAAAAGAGTAGCTGCT…	13.5541	6.99023	3.81425	0	0	0	3.23	1.66	0.94	0	0	0.04	4.05976	6.66013	0.00131836	0.00997369	UP	[GO:0009522:photosystem I][GO:0015979:photosynthesis]	[ko00195:Photosynthesis]	MDP0000319772:Malus domestica|MYB_related|MYB_related family protein	XP_003602547.1:photosystem I reaction center subunit N [Medicago truncatula] >AES72798.1 photosystem I reaction center subunit N [Medicago truncatula] >AFK34346.1 unknown [Medicago truncatula]	gi|66912348|gb|AC137836.25|:Medicago truncatula clone mth2-10f14, complete sequence	G7JAX6|G7JAX6_MEDTR:Photosystem I reaction center subunit N;OS=Medicago truncatula;GN=MTR_3g095540 {ECO:0000313|EMBL:AES72798.1};|GO:0009522,|GO:0015979,
TRINITY_DN21489_c0_g1_i1	en=990 path=[764:0-238 2757:239-268 1010:269-440 3055:441-459 2948:460-488 2526:489-611 3256:612-635 2673:636-665 1203:666-899 3257:900-923 1461:924-989] [-1, 764, 2757, 1010, 3055, 2948, 2526, 3256, 2673, 1203, 3257, 1461, -2]	TCTAAACCACTGGTTCTCCATTTTACACCCAAATATCCCTTCCTTCACATACAAATTTTATAAACCATGCATTCAAGCTAATGTTTCTAACAACCTAAAACAAACAACCCTTCTACTTTTATATTCACACAAACAAAAACAAAAAACATCCTAGTAACCTAAATGGCTACTTCAATTTCTGCAACAGGGTGTGTTGGTTCCTCATTCTATGGAAGTTGGGGAACTTCTATAGTTGGTGAAGATTACACTATGTTGACCAAGTCAGTTTCATCACAAGTTAGAATTGGAAGAGGTTGTAAGCCAGTGAGGTTGCAACCTATGATGAAGAATGTTAATGATGGGAAAGGTGTGTTTGCTCCAATTGTTGTTGTTACTCGTAATATTGTTGGGAAGAAACGT…	71.4671	30.9567	61.028	0	1.16808	0	9.52	3.78	8.18	0	0.21	0	27.4367	6.66398	8.97939e-08	1.64371e-06	UP	[GO:0009535:chloroplast thylakoid membrane][GO:0009055:electron transfer activity][GO:0071484:cellular response to light intensity][GO:0010117:photoprotection][GO:0009773:photosynthetic electron transport in photosystem I][GO:0009644:response to high light intensity][GO:0009414:response to water deprivation]	-	-	XP_003590158.1:proton gradient regulation protein [Medicago truncatula] >AES60409.1 proton gradient regulation protein [Medicago truncatula] >AFK48309.1 unknown [Medicago truncatula]	gi|1682379697|gb|CP039334.1|:Cicer arietinum chromosome Ca4	G7I6M5|G7I6M5_MEDTR:Proton gradient regulation protein;OS=Medicago truncatula;GN=MTR_1g045140 {ECO:0000313|EMBL:AES60409.1};|GO:0009535,|GO:0009055,|GO:0071484,GO:0010117,GO:0009773,GO:0009644,GO:0009414,
TRINITY_DN21489_c0_g1_i2	en=1337 path=[764:0-238 980:239-268 1010:269-440 1182:441-442 2132:443-469 2159:470-493 2183:494-509 3255:510-533 2223:534-583 2273:584-622 2312:623-714 2862:715-765 2456:766-806 2497:807-835 2526:836-958 3256:959-982 2673:983-1012 1203:1013-1246 3257:1247-1270 1461:1271-1336] [-1, 764, 980, 1010, 1182, 2132, 2159, 2183, 3255, 2223, 2273, 2312, 2862, 2456, 2497, 2526, 3256, 2673, 1203, 3257, 1461…	TCTAAACCACTGGTTCTCCATTTTACACCCAAATATCCCTTCCTTCACATACAAATTTTATAAACCATGCATTCAAGCTAATGTTTCTAACAACCTAAAACAAACAACCCTTCTACTTTTATATTCACACAAACAAAAACAAAAAACATCCTAGTAACCTAAATGGCTACTTCAATTTCTGCAACAGGGTGTGTTGGTTCCTCATTCTATGGAAGTTGGGGAACTTCTATAGTTGGTGATGATTATACTATGTTGACCAAGTCAGTTTCATCACAAGTTAGAATTGGAAGAGGTTGTAAGCCAGTGAGGTTGCAACCTATGATGAAGAATGTTAATGATGGGAAAGGTGTGTTTGCTCCAATTGTTGTTGTTACTCGTAATATTGTTGGGAAGAAACGT…	7.39315	2.99581	3.81425	818.109	1204.29	1163.78	0.79	0.32	0.43	81.57	112.62	117.49	533.396	6.6643	2.97187e-40	8.87684e-37	DOWN	[GO:0009535:chloroplast thylakoid membrane][GO:0009055:electron transfer activity][GO:0071484:cellular response to light intensity][GO:0010117:photoprotection][GO:0009773:photosynthetic electron transport in photosystem I][GO:0009644:response to high light intensity][GO:0009414:response to water deprivation]	-	-	XP_003590158.1:proton gradient regulation protein [Medicago truncatula] >AES60409.1 proton gradient regulation protein [Medicago truncatula] >AFK48309.1 unknown [Medicago truncatula]	gi|1682379697|gb|CP039334.1|:Cicer arietinum chromosome Ca4	G7I6M5|G7I6M5_MEDTR:Proton gradient regulation protein;OS=Medicago truncatula;GN=MTR_1g045140 {ECO:0000313|EMBL:AES60409.1};|GO:0009535,|GO:0009055,|GO:0071484,GO:0010117,GO:0009773,GO:0009644,GO:0009414,
TRINITY_DN25861_c0_g1_i1	en=1219 path=[1712:0-39 1729:40-75 1765:76-76 2398:77-431 2753:432-502 2824:503-511 3825:512-537 2924:538-569 6618:570-593 2980:594-596 2983:597-653 3040:654-676 1785:677-795 1904:796-840 6619:841-864 1973:865-914 2023:915-931 2040:932-955 2064:956-967 2076:968-976 2085:977-1218] [-1, 1712, 1729, 1765, 2398, 2753, 2824, 3825, 2924, 6618, 2980, 2983, 3040, 1785, 1904, 6619, 1973, 2023, 2040, 2064,…	TGGGCCATGCTTGCTACTCTTGGTGCTCTTACTGTTGAATGGCTCACCGGTGTTACATGGCAAGACGCCGGAAAGGTTTGTTTGCTTATGAAATGTTAAATATTTGTCTAGTGTTAATTACTGCTAATTTTGATTAATTATCACGTTAATTACTGCTAATGTTGATTAGTTATCACTTATCTTAGTGTTAGTCACTGTGTTGTTTAGTGTTTATCAACGCCATTGTTGGATGCATGCATGCATTTAGATTCTATTCTTGAGTTTGTTGGTTTATTATTTTTATATTCTTTAATGTAGTATTATTTATACAGATTCATTTCAGCATATTTTTCTAGAAATTACCAAAATTGTGTTATATTGTACTAAAATTAGATTTCTAACATTTAAATAAAATAGAAG…	150.327	190.733	41.9568	0	0	0	15.64	18.31	4.41	0	0	0	63.8363	6.66622	1.24446e-09	3.32405e-08	UP	[GO:0009535:chloroplast thylakoid membrane][GO:0016021:integral component of membrane][GO:0009522:photosystem I][GO:0009523:photosystem II][GO:0016168:chlorophyll binding][GO:0046872:metal ion binding][GO:0009765:photosynthesis, light harvesting][GO:0018298:protein-chromophore linkage]	[ko00196:Photosynthesis - antenna proteins]	Bradi3g42627.3.p:Brachypodium distachyon|ERF|ERF family protein	XP_003604653.2:lightharvesting complex I chlorophyll A/Bbinding protein [Medicago truncatula] >ACJ84724.1 unknown [Medicago truncatula] >AFK38567.1 unknown [Medicago truncatula] >AES86850.2 lightharvesting complex I chlorophyll A/Bbinding protein [Medicago truncatula]	gi|45268029|gb|AC138016.14|:Medicago truncatula clone mth2-34f15, complete sequence	B7FIZ5|B7FIZ5_MEDTR:Chlorophyll a-b binding protein, chloroplastic;OS=Medicago truncatula;GN=MTR_4g015570 {ECO:0000313|EMBL:AES86850.2};|GO:0009535,GO:0016021,GO:0009522,GO:0009523,|GO:0016168,GO:0046872,|GO:0009765,GO:0018298,
TRINITY_DN34191_c2_g8_i1	en=254 path=[603:0-66 647:67-67 4797:68-89 4819:90-91 4821:92-97 4827:98-102 4832:103-121 702:122-126 707:127-127 12026:128-151 732:152-157 738:158-163 744:164-169 750:170-172 753:173-173 754:174-179 15439:180-228 809:229-241 822:242-242 823:243-244 825:245-253] [-1, 603, 647, 4797, 4819, 4821, 4827, 4832, 702, 707, 12026, 732, 738, 744, 750, 753, 754, 15439, 809, 822, 823, 825, -2]	GATCCAGAGACATTTGCCAAGAACCGTGAGCTTGAAGTTATCCACTCCAGATGGGCTATGTTGGGAGCCTTGGGATGTGTCTTCCCAGAGCTTTTGTCTCGCAACGGTGTTAAATTCGGTGAAGCTGTATGGTTCAAGGCAGGATCTCAAATCTTTAGCGAGGGTGGACTTGACTACTTGTGTAACCCAAGCTTGGTCCATGCTCTAAGCATCCTTGCCATCTGGGCCACTCAGGTTATCTTGATGGGAGCTGT	19856.8	30202.8	8735.59	38.8097	47.8911	56.5189	23340.5	32582.3	10409.8	52.67	55.88	72.49	9823.06	6.66705	4.94115e-45	1.54299e-41	UP	[GO:0009535:chloroplast thylakoid membrane][GO:0016021:integral component of membrane][GO:0009522:photosystem I][GO:0009523:photosystem II][GO:0016168:chlorophyll binding][GO:0046872:metal ion binding][GO:0009765:photosynthesis, light harvesting][GO:0018298:protein-chromophore linkage]	[ko00196:Photosynthesis - antenna proteins]	Bradi3g42627.3.p:Brachypodium distachyon|ERF|ERF family protein	AAR10886.1:chlorophyll a/b binding protein [Trifolium pratense]	gi|169050|gb|J01253.1|PEACAB15:Pea major chlorophyll a/b-binding thylakoid protein (polypeptide 15) mRNA, clone pAB96	P04159|CB21_PEA:Chlorophyll a-b binding protein AB96;OS=Pisum sativum;|GO:0009535,GO:0016021,GO:0009522,GO:0009523,|GO:0016168,GO:0046872,|GO:0009765,GO:0018298,
TRINITY_DN28269_c3_g3_i3	en=930 path=[454:0-84 9010:85-199 539:200-202 542:203-207 547:208-208 548:209-218 558:219-226 566:227-227 3134:228-289 3196:290-290 3197:291-344 3251:345-365 3272:366-510 3417:511-522 3429:523-563 3470:564-597 12863:598-621 3528:622-624 8611:625-650 3557:651-706 7931:707-748 3655:749-876 590:877-879 593:880-884 598:885-929] [-1, 454, 9010, 539, 542, 547, 548, 558, 566, 3134, 3196, 3197, 3251, 327…	GTCCTGACAGAAGGATCTTCTTGCCTGATGGTCTCTTGGACAGGTCCGAGATTCCCGAGTACTTGACCGGAGAAGTCCCCGGAGAGTATGTGACTTCTCTTTTGAAACCCTTTTAACTTTTATGTTGAAATTTTGGTTCTAATTTTACTTAATATGTTTTTATTTGTGTTTATGCAGCTATGGTTATGATCCTTTTGGTCTAAGCAAGAAGCCTGAAGACTTTGCCAAGTATGTCTAAATCTTACAATGCACATAGATACATTGAGGACTCTTCAAAAAACCGAACCGCAACGGAAAAACCGAACTGTGACTGATAGTTCACGACGATTCAGTTTGGTTGCGAACTATCTGCCATAGTTCGGTTTTTGTTTTTTGGTTTTATTAAGTAGTACTAAGATT…	399.23	400.44	132.545	0.776194	2.33615	0	56.84	52.74	19.03	0.13	0.36	0	155.888	6.66726	4.13938e-13	2.34246e-11	UP	[GO:0009535:chloroplast thylakoid membrane][GO:0016021:integral component of membrane][GO:0009522:photosystem I][GO:0009523:photosystem II][GO:0016168:chlorophyll binding][GO:0046872:metal ion binding][GO:0009765:photosynthesis, light harvesting][GO:0018298:protein-chromophore linkage]	[ko00196:Photosynthesis - antenna proteins]	-	XP_011656042.1:PREDICTED: chlorophyll ab binding protein CP26, chloroplastic isoform X1 [Cucumis sativus]	gi|126091038|gb|AC174328.14|:Medicago truncatula chromosome 6 clone mth2-115g4, complete sequence	A0A072U9H4|A0A072U9H4_MEDTR:Chlorophyll a-b binding protein, chloroplastic;OS=Medicago truncatula;GN=MTR_6g060175 {ECO:0000313|EMBL:KEH26439.1};|GO:0009535,GO:0016021,GO:0009522,GO:0009523,|GO:0016168,GO:0046872,|GO:0009765,GO:0018298,
TRINITY_DN31873_c1_g2_i2	en=961 path=[1910:0-106 3428:107-154 5056:155-227 3528:228-231 5407:232-257 3558:258-287 5433:288-318 3619:319-356 7059:357-380 3681:381-453 3754:454-480 3781:481-519 7063:520-543 3844:544-625 7055:626-649 3950:650-742 7061:743-766 4067:767-780 4570:781-834 4624:835-850 4640:851-859 4206:860-892 2013:893-896 2017:897-960] [-1, 1910, 3428, 5056, 3528, 5407, 3558, 5433, 3619, 7059, 3681, 3754, 3781…	TTTCGTGAGTGTGAACTTATTCATGGAAGGTGGGCCATGCTTGGTGCTCTTGGTGCTTTGGCTGTTGAAGCTTTCACTGGTGTCGCATGGCAAGATGCTGGAAAGGTAACTTTTTTTATTACATTTTCTTTCTTGCTAGTGCTATGGTTAACTATCACACAGAAATCCGACATCCTTACATTCTGACATTGACACTCACACAGACAATAATTTTAATGCACACTATTTTGTCGGAGGTATCGGTGTTACAGAATTACCGAGGTTAATTATGTATGTATAGTAATTAAACTAATGAGAGTAAAAGAAAGTGTCACAACTCAATAACATCAATAGGATGGGATGATGAGATATTATCATATATGTGTGGAAACTAGAATGATCAAAACTATGGGACAAGAA…	24.6438	36.9484	66.7494	0	0	0	3.37	4.68	9.21	0	0	0	21.3903	6.67041	5.53782e-08	1.05739e-06	UP	[GO:0009535:chloroplast thylakoid membrane][GO:0016021:integral component of membrane][GO:0009522:photosystem I][GO:0009523:photosystem II][GO:0016168:chlorophyll binding][GO:0046872:metal ion binding][GO:0009765:photosynthesis, light harvesting][GO:0018298:protein-chromophore linkage]	[ko00196:Photosynthesis - antenna proteins]	-	XP_003600876.1:lightharvesting complex I chlorophyll A/Bbinding protein [Medicago truncatula] >AES71127.1 lightharvesting complex I chlorophyll A/Bbinding protein [Medicago truncatula]	gi|118511804|emb|CT967317.6|:M.truncatula DNA sequence from clone MTH2-34B8 on chromosome 3, complete sequence	G7JB75|G7JB75_MEDTR:Chlorophyll a-b binding protein, chloroplastic;OS=Medicago truncatula;GN=MTR_3g070340 {ECO:0000313|EMBL:AES71127.1};|GO:0009535,GO:0016021,GO:0009522,GO:0009523,|GO:0016168,GO:0046872,|GO:0009765,GO:0018298,
TRINITY_DN29177_c0_g1_i1	en=654 path=[632:0-261 871:262-263 873:264-286 896:287-287 897:288-339 949:340-369 979:370-379 989:380-386 996:387-393 3239:394-417 1027:418-425 1035:426-432 1042:433-438 1423:439-445 1430:446-462 1072:463-463 1073:464-471 1081:472-483 1093:484-507 1117:508-516 1126:517-599 1209:600-653] [-1, 632, 871, 873, 896, 897, 949, 979, 989, 996, 3239, 1027, 1035, 1042, 1423, 1430, 1072, 1073, 1081, 1093, …	TCTTATTGGATGGAACAAGTATTTTATATCAGATATTGTGGATATTTGATATCTTTGGGAAATAAAAGAAAATAGCTTCTAAAGATTGTGTGGTTGGAGAAACAAAATGAAATGCTAGAAGCCAATAGAAACATAGACATAGATTTCATAAGATATGTACCATTCATTTTTCACAGTTGAAACCGCATATATAAATAACACTCATAACTCATCACATTCAATAACCATCCTCAACATTGCCAATACAAATATTCATTTGTTAACACAGTAACCACCAAAATACTACAATGGCCGCTTCCACAATGTCTCTCTCTTCTTCATCATTGGTTGGGAAGGCAATCAAGCTTTCCCCATCCACTCAGGACTTTGGGGTGGGAAGAGTTTCAATGAGAAAAACAG…	27522.2	66555	1634.41	117.205	775.602	141.297	6126.1	13691.2	367.07	28.21	172.81	34.17	16124.3	6.67169	1.30176e-06	1.88952e-05	UP	[GO:0009535:chloroplast thylakoid membrane][GO:0016021:integral component of membrane][GO:0009522:photosystem I][GO:0009523:photosystem II][GO:0016168:chlorophyll binding][GO:0046872:metal ion binding][GO:0009765:photosynthesis, light harvesting][GO:0018298:protein-chromophore linkage]	[ko00196:Photosynthesis - antenna proteins]	Bradi3g42627.3.p:Brachypodium distachyon|ERF|ERF family protein	GAU51617.1:hypothetical protein TSUD_284690 [Trifolium subterraneum]	gi|1379646525|ref|XM_013595513.2|:PREDICTED: Medicago truncatula chlorophyll a-b binding protein of LHCII type 1 (LOC25495306), mRNA	A0A072UGT3|A0A072UGT3_MEDTR:Chlorophyll a-b binding protein, chloroplastic;OS=Medicago truncatula;GN=MTR_6g011870 {ECO:0000313|EMBL:KEH25005.1};|GO:0009535,GO:0016021,GO:0009522,GO:0009523,|GO:0016168,GO:0046872,|GO:0009765,GO:0018298,
TRINITY_DN31706_c1_g2_i1	en=620 path=[1203:0-320 1501:321-349 1530:350-365 1546:366-390 12495:391-414 1595:415-473 1654:474-482 1663:483-488 1669:489-497 1678:498-519 1700:520-522 1703:523-528 1709:529-537 1718:538-538 1719:539-545 1726:546-546 1727:547-594 1775:595-595 1776:596-603 1784:604-611 1792:612-617 1798:618-619] [-1, 1203, 1501, 1530, 1546, 12495, 1595, 1654, 1663, 1669, 1678, 1700, 1703, 1709, 1718, 1719, 1726…	GAGTTTGGTTTCTTGGGTATATGAATGAAAGGAGTTTTTCATAAGTTGGAATTTTCAACAGAGATGATAGAAAGTTTGAATTCTGCATGAAACTGAGTTTCTGTCTAAGCATAGTGCTAAAAGGAAGGGTGGTATAGGTTATGGGAAATTAACACACTCCAACAAACATGTTAAACTCATGCACAAGAGTTTGATAAAAACATATTTCTTTGGATCCATATTTCTAACATATAATCAGCCACATACAGGTTCTTCTGCTAGAGTAATTTACATTGATGAAAATGGGAGTTAAACACAACAGAAAAGAAAATGGGAGCAGAAGATTGCAGCTGAAGAGACAACATTCTCATTGTCCGGGGACAAAGTTAGTAGCAAAAGCCCATGCGTTGTTGGCGACAG…	19.7151	114.84	9.53563	4.65717	3.50423	3.42539	4.72	25.38	2.3	1.21	0.84	0.89	25.9462	6.67189	0.00160898	0.0118615	UP	[GO:0009535:chloroplast thylakoid membrane][GO:0016021:integral component of membrane][GO:0009522:photosystem I][GO:0009523:photosystem II][GO:0016168:chlorophyll binding][GO:0046872:metal ion binding][GO:0009765:photosynthesis, light harvesting][GO:0018298:protein-chromophore linkage]	[ko00196:Photosynthesis - antenna proteins]	Bradi3g42627.3.p:Brachypodium distachyon|ERF|ERF family protein	AAW31512.1:lightharvesting chlorophylla/b binding protein Lhcb2 [Pisum sativum]	gi|20657|emb|X57082.1|:P.sativum Cab II gene for chlorophyll a/b-binding protein	P27520|CB215_PEA:Chlorophyll a-b binding protein 215, chloroplastic;OS=Pisum sativum;|GO:0009535,GO:0016021,GO:0009522,GO:0009523,|GO:0016168,GO:0046872,|GO:0009765,GO:0018298,
TRINITY_DN33818_c0_g2_i1	en=206 path=[760:0-28 766:29-33 771:34-48 786:49-49 787:50-52 790:53-58 796:59-65 803:66-82 820:83-83 821:84-97 835:98-98 836:99-115 853:116-116 854:117-120 858:121-124 862:125-158 896:159-159 897:160-169 907:170-176 914:177-177 915:178-188 926:189-192 930:193-194 932:195-205] [-1, 760, 766, 771, 786, 787, 790, 796, 803, 820, 821, 835, 836, 853, 854, 858, 862, 896, 897, 907, 914, 915, 926, 930, 9…	ACATACAACTACTGGGCAGACAATTACACACTCTTCGTCTTGGAAATGGCACTGATGGGATTCGCGGAACACAGAAGATTCCAAGATTGGGCCAAACCTGGTTCCATGGGAAAACAATACTTCCTAGGACTTGAAAAAGGTTTCGGAGGTTCTGGCAACCCTGCATACCCTGGCGGACCTTTCTTTAACCCTCTCGGTTTCGGTAA	12096.4	14526.7	5885.39	791.718	1397.02	1084.99	26440.9	29003.8	13072.3	2112.96	3000.79	2593.51	5963.71	6.67214	4.40496e-10	1.28175e-08	UP	[GO:0009535:chloroplast thylakoid membrane][GO:0016021:integral component of membrane][GO:0009522:photosystem I][GO:0009523:photosystem II][GO:0016168:chlorophyll binding][GO:0046872:metal ion binding][GO:0009765:photosynthesis, light harvesting][GO:0018298:protein-chromophore linkage]	[ko00196:Photosynthesis - antenna proteins]	-	3LW5_3:Chain 3, Improved Model Of Plant Photosystem I	gi|309672|gb|L19651.1|PEACPLHPPS:Pisum sativum chloroplast photosystem I 24 kDa light harvesting protein (lhca3) mRNA, complete cds	Q32904|CB23_PEA:Chlorophyll a-b binding protein 3, chloroplastic;OS=Pisum sativum;|GO:0009535,GO:0016021,GO:0009522,GO:0009523,|GO:0016168,GO:0046872,|GO:0009765,GO:0018298,
TRINITY_DN28269_c3_g4_i2	en=1238 path=[1:0-356 12858:357-380 359:381-381 12862:382-405 384:406-417 396:418-454 4947:455-533 5026:534-577 5070:578-648 12864:649-672 5165:673-678 9897:679-736 5228:737-840 12859:841-864 5356:865-882 5374:883-908 5400:909-966 12861:967-990 5482:991-1057 5549:1058-1107 5599:1108-1120 12865:1121-1144 5636:1145-1174 453:1175-1175 454:1176-1237] [-1, 1, 12858, 359, 12862, 384, 396, 4947, 5026, 5…	CACACATCAGCAGCATCATCTTACATGTATCATATACCAACCAATCAAATCCATACCTAGGATTACACATCTATAATCCGAACCAATCAAAAACCATGATATGAATCCTACCTGTCATGTCTACATCCACTAAACCATACATCATATAAACTAACTAGTATCCACCTCTTCACATTGTGAATTCAGCAACACATTGATTCATCCGAGCTTTGGTTTTTGAGTTGAGGATTCTGAAAACTATGGCTTCCATTGCTGCTTCAACTGCAGCTGCTTCACTTGGAATGTCAGAAATGCTTGGAACTCAAATTAAATTCAGTGGTGCAACAAGGTCTCTTCCTTCTTCTTCATCTGGTTCTAGCTTTAAAACTGTTGCTCTTTTTTCGAAGAAGAAGGCGGCTC…	88.7177	101.858	35.2818	4.65717	12.8488	11.1325	9.02	9.64	3.67	0.53	1.32	1.31	42.416	6.67238	3.77988e-05	0.000405303	UP	[GO:0009535:chloroplast thylakoid membrane][GO:0016021:integral component of membrane][GO:0009522:photosystem I][GO:0009523:photosystem II][GO:0016168:chlorophyll binding][GO:0046872:metal ion binding][GO:0009765:photosynthesis, light harvesting][GO:0018298:protein-chromophore linkage]	[ko00196:Photosynthesis - antenna proteins]	-	XP_013452411.1:lightharvesting complex I chlorophyll A/Bbinding protein [Medicago truncatula] >KEH26439.1 lightharvesting complex I chlorophyll A/Bbinding protein [Medicago truncatula]	gi|126091038|gb|AC174328.14|:Medicago truncatula chromosome 6 clone mth2-115g4, complete sequence	A0A072U9H4|A0A072U9H4_MEDTR:Chlorophyll a-b binding protein, chloroplastic;OS=Medicago truncatula;GN=MTR_6g060175 {ECO:0000313|EMBL:KEH26439.1};|GO:0009535,GO:0016021,GO:0009522,GO:0009523,|GO:0016168,GO:0046872,|GO:0009765,GO:0018298,
TRINITY_DN33818_c0_g4_i1	en=676 path=[985:0-32 995:33-35 998:36-39 1002:40-46 1009:47-60 1023:61-67 1030:68-70 1033:71-71 18043:72-95 1058:96-96 18044:97-120 1083:121-387 18045:388-411 1374:412-675] [-1, 985, 995, 998, 1002, 1009, 1023, 1030, 1033, 18043, 1058, 18044, 1083, 18045, 1374, -2]	GAGTTGAAGCTTAAGGAAGTGAAAAATGGAAGGTTAGCTATGTTGGCAATATTGGGATACTTCATTCAAGGTCTTGTTACAGGAGTTGGACCATACCAAAACTTGTTAGATCATGTGGCTGATCCTGTCAACAACAATGTCTTGACAAGTCTCAAGTTTCATTGAATGAATGTATTATATTATATAATATATATATATGTTGTTAATTACCTATATTCTTTTCTTTGCTCTTGGTTGTTGTAACACATTATTATTATCAAAAAAACTCAACCATGTTTTAGTTCATTCTCTTGTCTTTTGGGAGTGTGAACATGTTGTTTCATGTTGGAGCCTTGTAAGAAATGACATGTAAAAGAACTAGAAATATTTGGCATCTTTGTGTGTTATTCTCATTATAGG…	3495.73	2921.92	1634.41	628.717	811.813	753.586	744.67	575.3	351.28	144.74	173.16	174.38	1707.69	6.67248	1.65049e-05	0.000191891	UP	[GO:0009535:chloroplast thylakoid membrane][GO:0016021:integral component of membrane][GO:0009522:photosystem I][GO:0009523:photosystem II][GO:0016168:chlorophyll binding][GO:0046872:metal ion binding][GO:0009765:photosynthesis, light harvesting][GO:0018298:protein-chromophore linkage]	[ko00196:Photosynthesis - antenna proteins]	Bradi3g42627.3.p:Brachypodium distachyon|ERF|ERF family protein	Q32904.1:RecName: Full=Chlorophyll ab binding protein 3, chloroplastic; AltName: Full=LHCII type III CAB3; Flags: Precursor >4RKU_3 Chain 3, Crystal Structure Of Plant Photosystem I At 3 Angstrom Resolution >4Y28_3 Chain 3, The Structure Of Plant Photosystem I Supercomplex At 2.8 Angstrom Resolution. >5L8R_3 Chain 3, The Structure Of Plant Photosystem I Supercomplex At 2.6 Angstrom Resolution. >A…	gi|309672|gb|L19651.1|PEACPLHPPS:Pisum sativum chloroplast photosystem I 24 kDa light harvesting protein (lhca3) mRNA, complete cds	Q32904|CB23_PEA:Chlorophyll a-b binding protein 3, chloroplastic;OS=Pisum sativum;|GO:0009535,GO:0016021,GO:0009522,GO:0009523,|GO:0016168,GO:0046872,|GO:0009765,GO:0018298,
TRINITY_DN25861_c0_g1_i3	en=1283 path=[1712:0-39 1729:40-75 1765:76-76 2398:77-431 5223:432-501 2824:502-510 2833:511-601 2924:602-633 6618:634-657 2980:658-660 4897:661-717 3040:718-740 1785:741-859 1904:860-904 6619:905-928 1973:929-978 2023:979-995 2040:996-1019 2064:1020-1031 2076:1032-1040 2085:1041-1282] [-1, 1712, 1729, 1765, 2398, 5223, 2824, 2833, 2924, 6618, 2980, 4897, 3040, 1785, 1904, 6619, 1973, 2023, 2040,…	TGGGCCATGCTTGCTACTCTTGGTGCTCTTACTGTTGAATGGCTCACCGGTGTTACATGGCAAGACGCCGGAAAGGTTTGTTTGCTTATGAAATGTTAAATATTTGTCTAGTGTTAATTACTGCTAATTTTGATTAATTATCACGTTAATTACTGCTAATGTTGATTAGTTATCACTTATCTTAGTGTTAGTCACTGTGTTGTTTAGTGTTTATCAACGCCATTGTTGGATGCATGCATGCATTTAGATTCTATTCTTGAGTTTGTTGGTTTATTATTTTTATATTCTTTAATGTAGTATTATTTATACAGATTCATTTCAGCATATTTTTCTAGAAATTACCAAAATTGTGTTATATTGTACTAAAATTAGATTTCTAACATTTAAATAAAATAGAAG…	0	0	0	29.4954	68.9165	63.3697	0	0	0	3.1	6.78	6.78	26.9636	6.67362	1.25983e-08	2.73979e-07	DOWN	[GO:0009535:chloroplast thylakoid membrane][GO:0016021:integral component of membrane][GO:0009522:photosystem I][GO:0009523:photosystem II][GO:0016168:chlorophyll binding][GO:0046872:metal ion binding][GO:0009765:photosynthesis, light harvesting][GO:0018298:protein-chromophore linkage]	[ko00196:Photosynthesis - antenna proteins]	Bradi3g42627.3.p:Brachypodium distachyon|ERF|ERF family protein	XP_003604653.2:lightharvesting complex I chlorophyll A/Bbinding protein [Medicago truncatula] >ACJ84724.1 unknown [Medicago truncatula] >AFK38567.1 unknown [Medicago truncatula] >AES86850.2 lightharvesting complex I chlorophyll A/Bbinding protein [Medicago truncatula]	gi|45268029|gb|AC138016.14|:Medicago truncatula clone mth2-34f15, complete sequence	B7FIZ5|B7FIZ5_MEDTR:Chlorophyll a-b binding protein, chloroplastic;OS=Medicago truncatula;GN=MTR_4g015570 {ECO:0000313|EMBL:AES86850.2};|GO:0009535,GO:0016021,GO:0009522,GO:0009523,|GO:0016168,GO:0046872,|GO:0009765,GO:0018298,
TRINITY_DN31873_c1_g2_i4	en=915 path=[1910:0-106 3428:107-154 3476:155-206 3528:207-210 3532:211-236 3558:237-266 3588:267-297 3619:298-335 7059:336-359 3681:360-432 5201:433-456 3781:457-495 7063:496-519 3844:520-601 7055:602-625 3950:626-718 7061:719-742 4067:743-756 4081:757-858 4183:859-872 4197:873-881 4206:882-914] [-1, 1910, 3428, 3476, 3528, 3532, 3558, 3588, 3619, 7059, 3681, 5201, 3781, 7063, 3844, 7055, 3950, …	TTTCGTGAGTGTGAACTTATTCATGGAAGGTGGGCCATGCTTGGTGCTCTTGGTGCTTTGGCTGTTGAAGCTTTCACTGGTGTCGCATGGCAAGATGCTGGAAAGGTAACTTTTTTTATTACATTTTCTTTCTTGCTAGTGCTATGGTTAACTATTACATTCTGACATTGACACTGACACAAATAATAATTTTAATGCACACTATTTTGTCAGGGGTATCGGTGTTACAGAATTACCGAGGTTAATTATGTATGTATAGTAATTAAATTAATGACAGTAAAAGAAAGTGTCACAACTCAATAACATCAATAGGATGGGATGATGAGATATTATCATATATGTGTGGAAACTAGAATGATCAAAACTATGGGACAAGAAAGTGGAATTTGTATTTAGATG…	0	0	0	64.4241	73.5888	73.6459	0	0	0	10.1	10.73	11.62	35.2765	6.67532	2.92761e-11	1.09427e-09	DOWN	[GO:0009535:chloroplast thylakoid membrane][GO:0016021:integral component of membrane][GO:0009522:photosystem I][GO:0009523:photosystem II][GO:0016168:chlorophyll binding][GO:0046872:metal ion binding][GO:0009765:photosynthesis, light harvesting][GO:0018298:protein-chromophore linkage]	[ko00196:Photosynthesis - antenna proteins]	-	XP_003600876.1:lightharvesting complex I chlorophyll A/Bbinding protein [Medicago truncatula] >AES71127.1 lightharvesting complex I chlorophyll A/Bbinding protein [Medicago truncatula]	gi|118511804|emb|CT967317.6|:M.truncatula DNA sequence from clone MTH2-34B8 on chromosome 3, complete sequence	G7JB75|G7JB75_MEDTR:Chlorophyll a-b binding protein, chloroplastic;OS=Medicago truncatula;GN=MTR_3g070340 {ECO:0000313|EMBL:AES71127.1};|GO:0009535,GO:0016021,GO:0009522,GO:0009523,|GO:0016168,GO:0046872,|GO:0009765,GO:0018298,
TRINITY_DN28269_c3_g3_i4	en=775 path=[516:0-45 539:46-48 542:49-53 547:54-54 548:55-64 7595:65-73 8371:74-135 3196:136-136 8433:137-190 3251:191-211 7643:212-355 3417:356-367 7417:368-408 3470:409-442 12863:443-466 3528:467-469 3531:470-495 3557:496-551 3613:552-593 3655:594-721 590:722-724 593:725-729 598:730-774] [-1, 516, 539, 542, 547, 548, 7595, 8371, 3196, 8433, 3251, 7643, 3417, 7417, 3470, 12863, 3528, 3531, 3557…	TTGACCGGAGAAGTCCCCGGAGACTATGGTTATGATCCTTTTGGTCTAAGCAAGAAGCCTGAAGATTTTGCCAAGTATGTCTAAATCTTGCAATGCACACAGATACATTAAGAACTCTTCAAAAAACCGAACCGCAATGGAAAAACTGAACTGAGACTGATAGTTCTTGACGATTCAGTTTGGTTGCGAACTATCTGCCATAGTTCGGTTTTGTTGTTGATTTTTTTTAAGTAGTACTAAGATTCATTTTTCTTATTATATCAGTTTTTGTTAATATTAGAAATTTGGTATGATTTAGTTTTTGGCTGTAATATTGCTTACGCGGTAGCCTCCGCAACCGCATCAGACCGCAATTGCGGTGTGATTTCGAATCACAGATGCAGTCCCATTAATAACTGC…	0	0	0	205.691	209.086	204.667	0	0	0	39.73	37.58	39.68	103.241	6.67593	9.21371e-16	9.37751e-14	DOWN	[GO:0009535:chloroplast thylakoid membrane][GO:0016021:integral component of membrane][GO:0009522:photosystem I][GO:0009523:photosystem II][GO:0016168:chlorophyll binding][GO:0046872:metal ion binding][GO:0009765:photosynthesis, light harvesting][GO:0018298:protein-chromophore linkage]	-	-	XP_013452412.1:lightharvesting complex I chlorophyll A/Bbinding protein [Medicago truncatula] >KEH26440.1 lightharvesting complex I chlorophyll A/Bbinding protein [Medicago truncatula]	gi|1431672518|ref|XM_025772564.1|:PREDICTED: Arachis hypogaea chlorophyll a-b binding protein CP26, chloroplastic-like (LOC112721506), mRNA	A0A072UKT9|A0A072UKT9_MEDTR:Chlorophyll a-b binding protein, chloroplastic;OS=Medicago truncatula;GN=MTR_6g060175 {ECO:0000313|EMBL:KEH26440.1};|GO:0009535,GO:0016021,GO:0009522,GO:0009523,|GO:0016168,GO:0046872,|GO:0009765,GO:0018298,
TRINITY_DN32490_c2_g2_i2	en=987 path=[2652:0-37 2667:38-47 2677:48-80 2710:81-96 2726:97-104 2734:105-108 2738:109-111 4103:112-166 19581:167-190 4182:191-250 4242:251-286 4278:287-653 2760:654-655 2762:656-684 7976:685-753 19588:754-777 8069:778-787 19589:788-811 8103:812-847 19590:848-871 8163:872-957 2811:958-960 2814:961-962 2816:963-963 2817:964-972 2826:973-973 2827:974-975 2829:976-985 2839:986-986] [-1, 2652, 266…	TTAGATATGAGGATAATTTTGATGCAACAAGCAATGTTTCGGTTTTAGTCCAAACAACTGATAAGAAGTCCATCACTGACTATGGTTCACCTGAAGAGTTCCTATCTAAGGTCTTAAAACAATCTCTAACTTTTGCTTCTTTTCTGTCTATACTAATAATATTTTGATAAAATCATCAATATAGACATGTTTTTTGTTTTATGGTCGAATAGCATAATGGTTGAAATTTCAACTCATAAATATCAATAACTATGTCGGGAGTTTGACCCTGAGCCCCTACAATCAGATGTCTATGCACAACTATCCGAGACAACTAATAGATTAAATCATGTCTGTATTTTCACCATAACTTCACATTTCTAAATTTGTCATTTTTTGGTTGCAAATAAGATTGACACT…	274.779	297.584	119.195	62.0955	72.4207	80.4967	36.41	36.48	15.93	8.84	9.63	11.58	151.095	6.68442	0.00115932	0.00888796	UP	[GO:0009535:chloroplast thylakoid membrane][GO:0019898:extrinsic component of membrane][GO:0009654:photosystem II oxygen evolving complex][GO:0005509:calcium ion binding][GO:0015979:photosynthesis]	[ko00195:Photosynthesis]	-	XP_013459618.1:oxygenevolving enhancer protein 21 [Medicago truncatula] >ACJ84745.1 unknown [Medicago truncatula] >KEH33649.1 oxygenevolving enhancer protein 21 [Medicago truncatula]	gi|4185595|dbj|D13296.1|PEAPSBP:Pisum sativum mRNA for precursor for 23-kDa protein of photosystem II, complete cds	P16059|PSBP_PEA:Oxygen-evolving enhancer protein 2, chloroplastic;OS=Pisum sativum;|GO:0009535,GO:0019898,GO:0009654,|GO:0005509,|GO:0015979,
TRINITY_DN28579_c0_g1_i8	en=1799 path=[4258:0-137 1546:138-188 3949:189-224 1633:225-233 3605:234-278 1684:279-295 4021:296-319 3851:320-367 1744:368-492 4955:493-516 1893:517-577 1954:578-625 2002:626-643 2020:644-672 2049:673-729 3235:730-763 3269:764-773 4954:774-797 3303:798-824 4957:825-848 3354:849-859 4950:860-883 3389:884-960 4952:961-984 3490:985-994 4951:995-1018 3524:1019-1075 4461:1076-1093 2160:1094-1099 216…	AGAAGAAAAAAAACATCTCTTGAAAGTACGAACCGTCGCGTGGCTGCGGTGCAGTCCACTTATCTCTTTGCAGCACCAGAATTTCTATAAAACACATTTTTCCCTTTCAAGATAGGGTGAAGCCAACAAAGCCCCGTGGTTATGGCAACTATGGTCTCTAAAACTGCTCATCATGTTGTTTCTTCTTTCGGCTCAAAAGGGCATTCTTCTCTGGCTAGGAACAATAATCCACATCTTGGCTTGTTTCTCTGTTCTTTCAAAATCAGGGCTTGCCACTCCATCAATAGCAACAATAACGATATCTACAAACAAGTGGGTCTGTTCCAAAATGCTGTCTTTTTTTGTGTTTATTTTCACTGAGAAGGAAAATTGAAGACGCGGTTATTCGTGCTGAGATGT…	45.5911	178.75	141.127	39.5859	16.3531	36.8229	3.06	11.07	9.53	2.86	1.12	2.67	76.3718	6.69185	0.00773118	0.0456985	UP	[GO:0009570:chloroplast stroma][GO:0003730:mRNA 3'-UTR binding][GO:0043565:sequence-specific DNA binding][GO:0016149:translation release factor activity, codon specific][GO:0009658:chloroplast organization][GO:0010190:cytochrome b6f complex assembly][GO:0048255:mRNA stabilization][GO:0009772:photosynthetic electron transport in photosystem II]	-	-	XP_003589939.2:peptide chain release factor, putative [Medicago truncatula] >AES60190.2 peptide chain release factor, putative [Medicago truncatula]	gi|1379600077|ref|XM_024778302.1|:PREDICTED: Medicago truncatula peptide chain release factor PrfB3, chloroplastic (LOC11430784), mRNA	G7I3P7|G7I3P7_MEDTR:Peptide chain release factor, putative;OS=Medicago truncatula;GN=MTR_1g041890 {ECO:0000313|EMBL:AES60190.2};|GO:0009570,|GO:0003730,GO:0043565,GO:0016149,|GO:0009658,GO:0010190,GO:0048255,GO:0009772,
TRINITY_DN28579_c0_g1_i2	en=1770 path=[4258:0-137 1546:138-188 3949:189-224 1633:225-233 3605:234-278 1684:279-295 1701:296-317 1723:318-338 1744:339-463 4955:464-487 1893:488-548 1954:549-596 2002:597-614 2020:615-643 2049:644-700 3235:701-734 3269:735-744 4954:745-768 3303:769-795 4957:796-819 3354:820-830 4950:831-854 3389:855-931 4952:932-955 3490:956-965 4951:966-989 3524:990-1046 4461:1047-1064 2160:1065-1070 2166:…	AGAAGAAAAAAAACATCTCTTGAAAGTACGAACCGTCGCGTGGCTGCGGTGCAGTCCACTTATCTCTTTGCAGCACCAGAATTTCTATAAAACACATTTTTCCCTTTCAAGATAGGGTGAAGCCAACAAAGCCCCGTGGTTATGGCAACTATGGTCTCTAAAACTGCTCATCATGTTGTTTCTTCTTTCGGCTCAAAAGGGCATTCTTCTCTGGCTAGGAACAATAATCCACATCTTGGCTTGTTTCTCTGTTCTTTCAAAATCAGGGCTTGCCACTCCATCAATAGCAACAATAATGATATCTACAAACAAGTGGGTTTATTTTCACTGAGAAGGAAAATTGAAGACGCGGTTATTCGTGCTGAGATGTATGCATCAACAGCTTTGGAAATGGAAGAA…	64.0739	32.9539	71.5172	235.963	197.405	183.258	4.42	2.08	4.96	17.16	13.55	13.55	130.862	6.69269	3.47745e-05	0.000375808	DOWN	[GO:0009570:chloroplast stroma][GO:0003730:mRNA 3'-UTR binding][GO:0043565:sequence-specific DNA binding][GO:0016149:translation release factor activity, codon specific][GO:0009658:chloroplast organization][GO:0010190:cytochrome b6f complex assembly][GO:0048255:mRNA stabilization][GO:0009772:photosynthetic electron transport in photosystem II]	-	-	XP_004514590.1:PREDICTED: peptide chain release factor PrfB3, chloroplastic isoform X1 [Cicer arietinum]	gi|1379600077|ref|XM_024778302.1|:PREDICTED: Medicago truncatula peptide chain release factor PrfB3, chloroplastic (LOC11430784), mRNA	G7I3P7|G7I3P7_MEDTR:Peptide chain release factor, putative;OS=Medicago truncatula;GN=MTR_1g041890 {ECO:0000313|EMBL:AES60190.2};|GO:0009570,|GO:0003730,GO:0043565,GO:0016149,|GO:0009658,GO:0010190,GO:0048255,GO:0009772,
TRINITY_DN33808_c1_g3_i2	en=826 path=[15813:0-59 15850:60-101 3009:102-118 3026:119-123 3031:124-124 3032:125-156 3064:157-162 3070:163-181 3089:182-182 3090:183-185 18739:186-207 3279:208-217 3289:218-232 21919:233-256 3328:257-294 3366:295-305 21922:306-329 3401:330-356 21924:357-380 3452:381-397 21927:398-421 3493:422-464 3536:465-469 3541:470-487 3559:488-498 3570:499-514 12716:515-526 12728:527-575 3647:576-578 3650…	TTGGTCTTTGTTACCTTATGTTCAGATTGATTCCCGAAATTATCTTTGGAGGGTGACTCAATAAATCTATCTGTTGACGTATTCAAAACAAGAGATTCATCACCACATGCCGCACTGATTTCTCTCGTAATGGGTGCTTCTGAGTTGATTACATTGAAATCATCCGGCTGTTTGATGCTTCCAAAGGTCGGCAATGGACAACCACATGCTTGCTTTCTTGATGCGCCGACTAACGAATAGACTTGGAGGTGTATCATGGCATGGTGGTATGGTTGCAAGTGTGCAGACTTTCTTCCGCCAATCTCAAGAAAGAGGTAGCCGGCTTAAAGTTTACCCAAGTTTCCATCGCGGGAGACCCTTGCCTTGTAAGTAGTCTTAGCTTCTCGGAGTGTAGCGATG…	0	0	0	227.425	200.909	178.12	0	0	0	40.41	33.26	32.01	101.076	6.70477	2.65774e-15	2.41885e-13	DOWN	[GO:0009570:chloroplast stroma][GO:0005507:copper ion binding][GO:0010285:L,L-diaminopimelate aminotransferase activity][GO:0030170:pyridoxal phosphate binding][GO:0009089:lysine biosynthetic process via diaminopimelate][GO:0009735:response to cytokinin][GO:0009862:systemic acquired resistance, salicylic acid mediated signaling pathway]	-	-	XP_004492814.1:PREDICTED: uncharacterized protein LOC101500411 [Cicer arietinum]	-	G7JTY4|G7JTY4_MEDTR:LL-diaminopimelate aminotransferase;OS=Medicago truncatula;GN=MTR_4g092620 {ECO:0000313|EMBL:AES90518.1};|GO:0009570,|GO:0005507,GO:0010285,GO:0030170,|GO:0009089,GO:0009735,GO:0009862,
TRINITY_DN33808_c1_g3_i1	en=989 path=[15813:0-59 15850:60-101 3009:102-118 3026:119-123 3031:124-124 3032:125-156 3064:157-162 3070:163-181 3089:182-182 3090:183-185 3093:186-186 3094:187-188 16383:189-215 16410:216-220 19217:221-237 3146:238-249 3158:250-267 3176:268-356 3265:357-370 3279:371-380 3289:381-395 21919:396-419 3328:420-457 3366:458-468 21922:469-492 3401:493-519 21924:520-543 3452:544-560 21927:561-584 3493…	TTGGTCTTTGTTACCTTATGTTCAGATTGATTCCCGAAATTATCTTTGGAGGGTGACTCAATAAATCTATCTGTTGACGTATTCAAAACAAGAGATTCATCACCACATGCCGCACTGATTTCTCTCGTAATGGGTGCTTCTGAGTTGATTACATTGAAATCATCCGGCTGTTTGATGCTTCCAAAGCACGGCTTTTTCCATTACTTGTATCCATTGACTTTTCTTCATGTTTTTCTGATGTATTCTCATCAGTTAGCTTGTTGTGTTTGTGTATTATTTCTTTGTTATGATATTTAACAGCTGTTGTTGGTGCCATACGACTGACATTATTGCTTCGTGAATTGGTAGGGTCGGCAATGGACAACCACATGCTTGCTTTCTTGATGCGCCGACTAACGA…	0	0	0	397.412	335.238	474.416	0	0	0	56.53	44.59	68.21	201.178	6.70754	6.51049e-18	1.08298e-15	DOWN	[GO:0009570:chloroplast stroma][GO:0005507:copper ion binding][GO:0010285:L,L-diaminopimelate aminotransferase activity][GO:0030170:pyridoxal phosphate binding][GO:0009089:lysine biosynthetic process via diaminopimelate][GO:0009735:response to cytokinin][GO:0009862:systemic acquired resistance, salicylic acid mediated signaling pathway]	-	-	XP_004492814.1:PREDICTED: uncharacterized protein LOC101500411 [Cicer arietinum]	-	G7JTY4|G7JTY4_MEDTR:LL-diaminopimelate aminotransferase;OS=Medicago truncatula;GN=MTR_4g092620 {ECO:0000313|EMBL:AES90518.1};|GO:0009570,|GO:0005507,GO:0010285,GO:0030170,|GO:0009089,GO:0009735,GO:0009862,
TRINITY_DN22672_c0_g1_i2	en=875 path=[2899:0-43 3136:44-92 2663:93-111 1177:112-155 1221:156-177 1243:178-206 2011:207-262 3249:263-286 2091:287-416 3251:417-440 2245:441-472 1295:473-546 1369:547-579 1402:580-597 3253:598-621 1444:622-669 3250:670-693 1516:694-874] [-1, 2899, 3136, 2663, 1177, 1221, 1243, 2011, 3249, 2091, 3251, 2245, 1295, 1369, 1402, 3253, 1444, 3250, 1516, -2]	ATTATCTTTCATTCTTTCTTATAATTATTTATCATTTTGATTTACGAATGTTTTTTCTTCTTCCATTTCAGGTTATAGCTATAACTGTCGGTGTTTTGAGTGTGGCTGTTGGAATTGGCATTCCGGTGTTCTATGAAACACAAATTGATAATGCAGCTAAGAGAGATAACACACAGCCATGCTTCCCATGCAATGGATCTGGAGCTCGTAAGTAAACATTGTTCATACGTAGTGTTTATGGATGAGTGTTTGTTGAATGTTATGATAGGTTGTTGCAATTTTGTTTTTATTGAAACTTTTTTGTGATGCTTATGAATATATCTGGTTGAACCTTTTTACTCGGTGCTGGTTACTATACATTAGGTTGTGAATGTAATCTGTTCAATTCCATATTAGGTT…	76.3958	45.9358	24.7926	0	5.84038	0	11.74	6.55	3.89	0	1.05	0	25.4941	6.72001	0.0025383	0.0176143	UP	[GO:0009570:chloroplast stroma][GO:0009535:chloroplast thylakoid membrane][GO:0016021:integral component of membrane][GO:0003756:protein disulfide isomerase activity][GO:0010206:photosystem II repair][GO:0006457:protein folding]	-	-	XP_019238104.1:PREDICTED: protein SPA, chloroplastic [Nicotiana attenuata] >OIT21960.1 hypothetical protein A4A49_38681 [Nicotiana attenuata]	gi|1379604095|ref|XM_003589412.3|:PREDICTED: Medicago truncatula protein SPA, chloroplastic (LOC11416394), mRNA	M0ZWR6|M0ZWR6_SOLTU:Uncharacterized protein;OS=Solanum tuberosum;|GO:0009570,GO:0009535,GO:0016021,|GO:0003756,|GO:0010206,GO:0006457,
TRINITY_DN22672_c0_g1_i3	en=728 path=[2899:0-43 2920:44-92 1158:93-111 1177:112-155 2477:156-199 3252:200-223 2545:224-273 1243:274-302 1272:303-325 1295:326-399 1369:400-432 1402:433-450 3253:451-474 1444:475-522 3250:523-546 1516:547-727] [-1, 2899, 2920, 1158, 1177, 2477, 3252, 2545, 1243, 1272, 1295, 1369, 1402, 3253, 1444, 3250, 1516, -2]	ATTATCTTTCATTCTTTCTTATAATTATTTATCATTTTGATTTATGAATGTTTTTTCTTCTCCCATTTCAGGTGATAGCTATAACTGTTGGTGTTTTGAGTGTGGCTGTTGGAATTGGCATTCCGGTGTTCTATGAAACACAAATTGATAATGCAGTCAAGTGTTTTTACCTTTTATTTATATATTACTATCATATGTTAATGTGTTTTTGGATTCATATTAGTGTCTTATTTATTATCTACTTGTTGCAGGCTAAGAGAGATAACACACAGCCATGCTTCCCATGCAATGGATCTGGAGCTCAGAAATGCAGATTTTGTTTGGGAAGTGGCAATGTGACAGTTGAACTTGGTGGAACTGAGACGGAGGTTTCTCGTTGTATAAACTGTGATGGTGCTG…	45.5911	50.9288	35.2818	8.53814	17.5211	11.1325	9.04	9.22	6.93	1.93	3.59	2.41	28.1656	6.72064	0.00028533	0.00253848	UP	[GO:0009570:chloroplast stroma][GO:0009535:chloroplast thylakoid membrane][GO:0016021:integral component of membrane][GO:0003756:protein disulfide isomerase activity][GO:0010206:photosystem II repair][GO:0006457:protein folding]	-	-	XP_015969848.1:protein disulfideisomerase LQY1, chloroplastic isoform X1 [Arachis duranensis]	gi|1379604095|ref|XM_003589412.3|:PREDICTED: Medicago truncatula protein SPA, chloroplastic (LOC11416394), mRNA	G7I748|G7I748_MEDTR:Protein disulfide-isomerase LQY1;OS=Medicago truncatula;GN=MTR_1g024840 {ECO:0000313|EMBL:AES59711.1};|GO:0009570,GO:0009535,GO:0016021,|GO:0003756,|GO:0010206,GO:0006457,
TRINITY_DN28372_c0_g1_i1	en=1090 path=[1526:0-59 1563:60-81 1585:82-100 3532:101-124 1628:125-371 1875:372-471 3528:472-495 1999:496-563 3526:564-587 2091:588-633 3531:634-657 2161:658-683 2187:684-686 2617:687-710 2214:711-744 3530:745-768 2272:769-852 3529:853-876 2380:877-1089] [-1, 1526, 1563, 1585, 3532, 1628, 1875, 3528, 1999, 3526, 2091, 3531, 2161, 2187, 2617, 2214, 3530, 2272, 3529, 2380, -2]	CATTTAATCATTAACCATTCAAAGGCATAAACACCGGCCTCTTTCCTGTGGTTGGATAAGCAATTTCAGTCTTCTCCTAAACCTGTAAAAGCAAAATCAACATAAGCCTAAACATAAGCCCTTTATGACTTAACCTCAATCACTCCATTCCAAAACAATTCATAATCTTCATATGCAACTATTCATAATCTTCTCCTTTTATTAACAGAAAAATTATGCCTCTTAATGTAATTAAAGTATACAACAATACAAAAACCAAACATTAAACAAGAAAGAAAAAACAGTAAGAATCTAGTAACAGAAACATAGGAATGAAAACCAAAATTCATTTCCTCCAAATACAGTAGTTACTTTATCTTCCCCTTTTAAGCGATTTCTCAGCAACTTCAACTTCTTCTA…	0	0	0	6.98575	11.6808	11.9889	0	0	0	0.96	1.38	1.53	5.10923	6.81531	0.000162479	0.00152262	DOWN	[GO:0010207:photosystem II assembly]	[ko00195:Photosynthesis]	-	XP_013465064.1:photosystem II Pbs27 protein [Medicago truncatula] >KEH39099.1 photosystem II Pbs27 protein [Medicago truncatula]	gi|1239725804|gb|CP023115.1|:Lupinus angustifolius cultivar Tanjil chromosome LG-03	A0A072VAN9|A0A072VAN9_MEDTR:Photosystem II Pbs27 protein;OS=Medicago truncatula;GN=MTR_2g090200 {ECO:0000313|EMBL:KEH39099.1};|GO:0010207,
TRINITY_DN23104_c0_g2_i1	en=320 path=[1:0-67 46:68-76 55:77-83 62:84-84 63:85-152 131:153-177 156:178-198 177:199-201 180:202-222 201:223-319] [-1, 1, 46, 55, 62, 63, 131, 156, 177, 180, 201, -2]	GATATACCTTCTCTTCCATTCCATTCCATTCACTCATCAAACCAAAAACAATGGCAGCATCAGCATCATCCATGATCTCAACAAACGCCCTAACATCCACACTCCAAAAACACCAAACACACAACCTCAAACCATCAAACCTATGTTTCCAAGGCTTCAAACCCTTAACAAGATCAACAAAACTGACACAGAACAAAAAGAGATTCTCATCCCTTGTTGTCAAAGCTGAACTCAACCCTTCACTTGTGATAAGCTTAAGCACTGGTCTGTCATTGTTTTTAGGAAGGTTTGTGTTCTTCAACTTCCAAAGAGAGAATGTT	31349.4	33852.7	18633.6	7716.15	10692.6	10065.5	21831.7	21694.7	13129	6005.88	7361.72	7631.91	18718.3	8.20929	8.78205e-05	0.000871578	UP	[GO:0016021:integral component of membrane][GO:0009522:photosystem I][GO:0016168:chlorophyll binding][GO:0015979:photosynthesis]	[ko00195:Photosynthesis]	-	GAU16371.1:hypothetical protein TSUD_117200 [Trifolium subterraneum]	gi|388516556|gb|BT146546.1|:Medicago truncatula clone JCVI-FLMt-6K17 unknown mRNA	I3T1E8|I3T1E8_MEDTR:Uncharacterized protein;OS=Medicago truncatula;|GO:0016021,GO:0009522,|GO:0016168,|GO:0015979,
TRINITY_DN30994_c1_g9_i1	en=691 path=[1021:0-143 5506:144-167 1166:168-274 1273:275-306 1305:307-347 1346:348-348 5503:349-372 1371:373-378 5504:379-402 1401:403-501 1500:502-572 1571:573-589 1588:590-596 1595:597-611 1610:612-617 1616:618-630 1629:631-635 1634:636-658 1657:659-660 1659:661-667 1666:668-690] [-1, 1021, 5506, 1166, 1273, 1305, 1346, 5503, 1371, 5504, 1401, 1500, 1571, 1588, 1595, 1610, 1616, 1629, 1634, 1…	TCCTCACATTGTCACATCTAACAAACTAAAACAAATAATAATGTATAGTTGAATTTTAGTTTTAGTTTGTATTTGAAGTAAAGTGATAAGAAACCAAAGAATAGGAGGTGGAAATGTCGCCAATGAAGCTATTTAGATAAGAGAAGAATCTAAATAGCACAATATTACTGGTTCTCATTTCTCCAACGTGGCTTTCCCATCTATATTCCAAACAAAGTCTAGTTCCCATTCTTCAATAGTAAAAACCAAGTTCGCTACCACTCTTGAAGAATCTGTGTCAATCCCAACATAGTATTCATCTATGGCAGCAACAATGGCAATGATGATCAACTCCAAGTGTCTAAACACAGCCATACCCAAGTTACAAAACACATCTACCACAGCGAAACTAACAACAAC…	23321.7	30453.4	21339.8	10061.8	12317.4	11325.2	4826.61	5825.73	4455.75	2249.52	2552.97	2546.06	18136.5	8.20964	3.87657e-05	0.000414829	UP	[GO:0016021:integral component of membrane][GO:0009523:photosystem II][GO:0030145:manganese ion binding][GO:0015979:photosynthesis]	[ko00195:Photosynthesis]	-	XP_004502351.1:PREDICTED: photosystem II core complex proteins psbY, chloroplasticlike [Cicer arietinum]	gi|49170173|gb|AC123572.15|:Medicago truncatula clone mth2-2b2, complete sequence	G7J2K8|G7J2K8_MEDTR:Photosystem II core complex family psbY protein;OS=Medicago truncatula;GN=MTR_3g086230 {ECO:0000313|EMBL:AES72115.2};|GO:0016021,GO:0009523,|GO:0030145,|GO:0015979,
TRINITY_DN32300_c0_g1_i7	en=723 path=[1:0-180 11041:181-204 183:205-304 11044:305-328 307:329-331 310:332-354 333:355-365 11045:366-389 368:390-396 375:397-442 421:443-490 469:491-514 11048:515-538 517:539-552 531:553-571 550:572-584 563:585-585 564:586-589 568:590-594 573:595-608 587:609-618 597:619-627 606:628-639 618:640-650 629:651-683 662:684-695 674:696-704 683:705-707 686:708-720 699:721-722] [-1, 1, 11041, 183, 1…	TTTTTTTTTTAAACACATCCCTTTCTATTTTATTGATTGAGTAAATGGTTAAATATTTGGCTCTACTAAAACTAAGAAAACAACTTCAATTAAGAAATGCATTAACAAATGATAATTTCCTGCTTGCTTATAGCAATTTTTCTCATTTGATTTTGTTCAAATAGTACTTAACATAAAATGTCTTACAAAAACCATAGACAAAGCTTACACAAGAAAGCAAGAAATCATTCACATTAAGCAATTTTGCTAAGAACATCATTCAGAGTAGATACAGCTATAGCATAGTACTTCTCTGCTTCTGAGGGACTCTTTATTTTTGCTGCATGATCCAAATTGCTGATATCCTGGAAGAGCTTATCGGTGAGTTCCTTGAGGGATTGTTTCTGGTCCTTAGGCTTT…	33.2692	48.9316	41.9568	7.76194	17.5211	3.42539	6.55	9	8.29	1.66	3.57	0.86	25.4777	9.71574	0.00319228	0.0214904	UP	[GO:0019898:extrinsic component of membrane][GO:0009654:photosystem II oxygen evolving complex][GO:0005509:calcium ion binding][GO:0015979:photosynthesis]	[ko00195:Photosynthesis]	-	AAP43511.1:oxygenevolving enhancer protein 3 precursor [Pisum sativum]	gi|31096348|gb|AY292531.1|:Pisum sativum oxygen-evolving enhancer protein 3 precursor (psbQ) mRNA, complete cds	Q7Y1T5|Q7Y1T5_PEA:Oxygen-evolving enhancer protein 3;OS=Pisum sativum;|GO:0019898,GO:0009654,|GO:0005509,|GO:0015979,
TRINITY_DN15235_c0_g1_i1	en=459 path=[1:0-181 1431:182-205 184:206-292 1432:293-316 295:317-358 337:359-458] [-1, 1, 1431, 184, 1432, 295, 337, -2]	GCCTTGTCTTAAATAAATTAACTTCAACAGTTTCAATTAACAGAACAAACAAAGAAGAGAGAGTGATAGCTAGCTAACTGCTCAAAATTCAATGGCTTCTTCTACTCAATGTTTCTTGTCCCACCCTACATTTACTACCCCTACCAGAACTACCAAACTCTCATCACAACGCCAAGTAGTAGTAGTAAACACAAAGCCAAACCAGCTTATTGTTTGCAAGACTCAGAATCAGAAGCAACTGATCCATGAAGATGATTGCAGCAACATAATCTCTCGCCGGTTAGCTCTCACTGCTCTTATTGGTTCTGCTGCTGTTGGTTCCAGAGCCTCACCTGCTGATGCAGCCTATGGTGAATCTGCCAATGTGTTTGGGAAACCAAAGACAAACACGGATTTCTT…	190.99	226.683	256.509	138.163	94.6141	94.1982	70.61	77.34	95.78	55.8	34.85	37.86	166.859	9.71657	0.00252102	0.0175121	UP	[GO:0019898:extrinsic component of membrane][GO:0009654:photosystem II oxygen evolving complex][GO:0005509:calcium ion binding][GO:0015979:photosynthesis]	[ko00195:Photosynthesis]	Pp3c2_23590V3.6.p:Physcomitrella patens|WRKY|WRKY family protein	XP_003617328.1:oxygenevolving enhancer protein 21 [Medicago truncatula] >AET00287.1 oxygenevolving enhancer protein 21 [Medicago truncatula]	gi|1535864648|ref|XM_004491222.3|:PREDICTED: Cicer arietinum oxygen-evolving enhancer protein 2, chloroplastic-like (LOC101515625), mRNA	G7KD12|G7KD12_MEDTR:Oxygen-evolving enhancer protein 2-1;OS=Medicago truncatula;GN=MTR_5g090410 {ECO:0000313|EMBL:AET00287.1};|GO:0019898,GO:0009654,|GO:0005509,|GO:0015979,
TRINITY_DN32002_c0_g1_i8	en=2381 path=[2261:0-407 6167:408-431 2670:432-462 6169:463-486 2725:487-575 6162:576-599 2838:600-605 4617:606-724 2865:725-805 2946:806-834 2975:835-845 2986:846-867 3008:868-926 3067:927-1053 3194:1054-1071 3212:1072-1077 3218:1078-1095 3236:1096-1167 6161:1168-1191 3332:1192-1264 6158:1265-1288 3429:1289-1320 6168:1321-1344 3485:1345-1372 6160:1373-1396 3537:1397-1422 6165:1423-1446 3587:1447…	GTTGGATGACATTATACACATCTTTGATTATTCCATCTCCCAAGAACGAATCTTCAACCCAATCCACCCTTTATTTCTTCACTCTGCAACAAAAAAACACTGTCTACTAGTACTACTACCTATGTGCCATGTCACAAACTTCATACTATTTCATTATTTCCCAATTCTACCTAATACTCTCATCCAACCACTATTTCTATAGCTCCTAATTCCTTTCAACACATCTCAACCTTCTTTCTCATTCATTTCTCTGCACAATATTTCATCAAGATTCTCTGCCACACCACATATTATCAACTTTAGGTTTGTGAGAATGTTAGAGAAAGTGGAAGTGATTAACATGGAGAAAGTTATGGAAGAATTTGAGTCAATGACTAAGGATGCAGAAAAGGTTCAGAG…	752.869	740.964	101.078	0	0	0	37.08	33.76	5.03	0	0	0	265.818	14.4236	1.17408e-11	4.80689e-10	UP	[GO:0080123:jasmonate-amino synthetase activity][GO:0009864:induced systemic resistance, jasmonic acid mediated signaling pathway][GO:0009694:jasmonic acid metabolic process][GO:0009611:response to wounding]	[ko04075:Plant hormone signal transduction]	676766060:Sisymbrium irio|ERF|ERF family protein	XP_003626551.2:indole3acetic acidamido synthetase [Medicago truncatula] >AES82769.2 indole3acetic acidamido synthetase [Medicago truncatula]	gi|1379655323|ref|XM_024771279.1|:PREDICTED: Medicago truncatula jasmonic acid-amido synthetase JAR1 (LOC11431770), transcript variant X2, mRNA	G7L419|G7L419_MEDTR:Indole-3-acetic acid-amido synthetase;OS=Medicago truncatula;GN=MTR_7g117110 {ECO:0000313|EMBL:AES82769.2};|GO:0080123,|GO:0009864,GO:0009694,GO:0009611,
TRINITY_DN32002_c0_g1_i12	en=2489 path=[2261:0-407 6167:408-431 2670:432-462 6169:463-486 2725:487-575 6162:576-599 2838:600-605 4617:606-724 2865:725-805 2946:806-834 2975:835-845 2986:846-867 3008:868-926 3067:927-1053 4521:1054-1077 3218:1078-1095 3236:1096-1167 6161:1168-1191 3332:1192-1264 6158:1265-1288 3429:1289-1320 6168:1321-1344 3485:1345-1372 6160:1373-1396 3537:1397-1422 6165:1423-1446 3587:1447-1468 6157:1469…	GTTGGATGACATTATACACATCTTTGATTATTCCATCTCCCAAGAACGAATCTTCAACCCAATCCACCCTTTATTTCTTCACTCTGCAACAAAAAAACACTGTCTACTAGTACTACTACCTATGTGCCATGTCACAAACTTCATACTATTTCATTATTTCCCAATTCTACCTAATACTCTCATCCAACCACTATTTCTATAGCTCCTAATTCCTTTCAACACATCTCAACCTTCTTTCTCATTCATTTCTCTGCACAATATTTCATCAAGATTCTCTGCCACACCACATATTATCAACTTTAGGTTTGTGAGAATGTTAGAGAAAGTGGAAGTGATTAACATGGAGAAAGTTATGGAAGAATTTGAGTCAATGACTAAGGATGCAGAAAAGGTTCAGAG…	0	0	0	20.1811	53.7315	51.3808	0	0	0	1.03	2.58	2.63	20.8822	14.4267	1.55083e-07	2.70616e-06	DOWN	[GO:0080123:jasmonate-amino synthetase activity][GO:0009864:induced systemic resistance, jasmonic acid mediated signaling pathway][GO:0009694:jasmonic acid metabolic process][GO:0009611:response to wounding]	[ko04075:Plant hormone signal transduction]	676766060:Sisymbrium irio|ERF|ERF family protein	XP_003626551.2:indole3acetic acidamido synthetase [Medicago truncatula] >AES82769.2 indole3acetic acidamido synthetase [Medicago truncatula]	gi|1379655323|ref|XM_024771279.1|:PREDICTED: Medicago truncatula jasmonic acid-amido synthetase JAR1 (LOC11431770), transcript variant X2, mRNA	G7L419|G7L419_MEDTR:Indole-3-acetic acid-amido synthetase;OS=Medicago truncatula;GN=MTR_7g117110 {ECO:0000313|EMBL:AES82769.2};|GO:0080123,|GO:0009864,GO:0009694,GO:0009611,
TRINITY_DN32002_c0_g1_i10	en=2391 path=[2261:0-407 6167:408-431 2670:432-462 6169:463-486 2725:487-575 6162:576-599 2838:600-605 2844:606-626 2865:627-707 2946:708-736 2975:737-747 2986:748-769 3008:770-828 3067:829-955 4521:956-979 3218:980-997 3236:998-1069 6161:1070-1093 3332:1094-1166 6158:1167-1190 3429:1191-1222 6168:1223-1246 3485:1247-1274 6160:1275-1298 3537:1299-1324 6165:1325-1348 3587:1349-1370 6157:1371-1394 …	GTTGGATGACATTATACACATCTTTGATTATTCCATCTCCCAAGAACGAATCTTCAACCCAATCCACCCTTTATTTCTTCACTCTGCAACAAAAAAACACTGTCTACTAGTACTACTACCTATGTGCCATGTCACAAACTTCATACTATTTCATTATTTCCCAATTCTACCTAATACTCTCATCCAACCACTATTTCTATAGCTCCTAATTCCTTTCAACACATCTCAACCTTCTTTCTCATTCATTTCTCTGCACAATATTTCATCAAGATTCTCTGCCACACCACATATTATCAACTTTAGGTTTGTGAGAATGTTAGAGAAAGTGGAAGTGATTAACATGGAGAAAGTTATGGAAGAATTTGAGTCAATGACTAAGGATGCAGAAAAGGTTCAGAG…	0	0	0	131.953	0	23.1214	0	0	0	6.94	0	1.23	25.8457	15.1725	0.00844043	0.0492281	DOWN	[GO:0080123:jasmonate-amino synthetase activity][GO:0009864:induced systemic resistance, jasmonic acid mediated signaling pathway][GO:0009694:jasmonic acid metabolic process][GO:0009611:response to wounding]	[ko04075:Plant hormone signal transduction]	676766060:Sisymbrium irio|ERF|ERF family protein	XP_003626551.2:indole3acetic acidamido synthetase [Medicago truncatula] >AES82769.2 indole3acetic acidamido synthetase [Medicago truncatula]	gi|1379655323|ref|XM_024771279.1|:PREDICTED: Medicago truncatula jasmonic acid-amido synthetase JAR1 (LOC11431770), transcript variant X2, mRNA	G7L419|G7L419_MEDTR:Indole-3-acetic acid-amido synthetase;OS=Medicago truncatula;GN=MTR_7g117110 {ECO:0000313|EMBL:AES82769.2};|GO:0080123,|GO:0009864,GO:0009694,GO:0009611,
TRINITY_DN32002_c0_g1_i7	en=2283 path=[2261:0-407 6167:408-431 2670:432-462 6169:463-486 2725:487-575 6162:576-599 2838:600-605 2844:606-626 2865:627-707 2946:708-736 2975:737-747 2986:748-769 3008:770-828 3067:829-955 4521:956-979 3218:980-997 3236:998-1069 6161:1070-1093 3332:1094-1166 6158:1167-1190 3429:1191-1222 6168:1223-1246 3485:1247-1274 6160:1275-1298 3537:1299-1324 6165:1325-1348 3587:1349-1370 6157:1371-1394 …	GTTGGATGACATTATACACATCTTTGATTATTCCATCTCCCAAGAACGAATCTTCAACCCAATCCACCCTTTATTTCTTCACTCTGCAACAAAAAAACACTGTCTACTAGTACTACTACCTATGTGCCATGTCACAAACTTCATACTATTTCATTATTTCCCAATTCTACCTAATACTCTCATCCAACCACTATTTCTATAGCTCCTAATTCCTTTCAACACATCTCAACCTTCTTTCTCATTCATTTCTCTGCACAATATTTCATCAAGATTCTCTGCCACACCACATATTATCAACTTTAGGTTTGTGAGAATGTTAGAGAAAGTGGAAGTGATTAACATGGAGAAAGTTATGGAAGAATTTGAGTCAATGACTAAGGATGCAGAAAAGGTTCAGAG…	0	0	0	900.385	891.242	973.667	0	0	0	49.55	46.22	54.41	460.882	15.2946	9.94608e-23	3.99588e-20	DOWN	[GO:0080123:jasmonate-amino synthetase activity][GO:0009864:induced systemic resistance, jasmonic acid mediated signaling pathway][GO:0009694:jasmonic acid metabolic process][GO:0009611:response to wounding]	[ko04075:Plant hormone signal transduction]	676766060:Sisymbrium irio|ERF|ERF family protein	XP_003626551.2:indole3acetic acidamido synthetase [Medicago truncatula] >AES82769.2 indole3acetic acidamido synthetase [Medicago truncatula]	gi|1379655323|ref|XM_024771279.1|:PREDICTED: Medicago truncatula jasmonic acid-amido synthetase JAR1 (LOC11431770), transcript variant X2, mRNA	G7L419|G7L419_MEDTR:Indole-3-acetic acid-amido synthetase;OS=Medicago truncatula;GN=MTR_7g117110 {ECO:0000313|EMBL:AES82769.2};|GO:0080123,|GO:0009864,GO:0009694,GO:0009611,
TRINITY_DN34218_c1_g1_i1	en=793 path=[7969:0-28 7975:29-47 20485:48-71 8018:72-104 20488:105-128 8075:129-164 20491:165-188 8135:189-217 15203:218-263 8210:264-288 8235:289-330 8277:331-359 8306:360-383 8330:384-388 8335:389-450 8397:451-487 16183:488-515 8465:516-595 16733:596-663 8660:664-686 8683:687-792] [-1, 7969, 7975, 20485, 8018, 20488, 8075, 20491, 8135, 15203, 8210, 8235, 8277, 8306, 8330, 8335, 8397, 16183, 84…	AACTGGCATTGGATCTCCCTTCATCTTCTATGAATGAGTTTGGGTTTACTACGGATAGAAATCTCCCTTTTGATTTGAATGAAGAAAGTTCATTGGAAAGGGAAAGTTTTGGAGTCATCCCACATGATTATATAGCTGAGTTAATCTCGGGCCTTGATGATTGTACAACATTCCCTGAATATACTGATGTTAGATAAGGACCAAAACAAGCCTGAAATTCAGTTTTAAATGACTCTTAGCAGCTGAAGTACTGACACACTTGGCAAGTTAGTTTTGGTCAGTTCACAACCTACCGTGGTCTTCGATTAAAAAATCTGCGTTCTTAAAGTGCTTTTGTGGGCATGCCATTTTTTAGAGACAAATACAAAGACCGGATCAAAGTGAACTTGACTTTGCAGC…	33.2692	47.933	59.1209	0	0	0	5.77	7.69	10.34	0	0	0	23.3872	5.12001	2.36065e-09	5.97115e-08	UP	[GO:0005618:cell wall][GO:0005524:ATP binding][GO:0003677:DNA binding][GO:0004386:helicase activity][GO:0042742:defense response to bacterium][GO:0009910:negative regulation of flower development][GO:0048451:petal formation]	-	-	XP_013467663.1:helicase [Medicago truncatula] >KEH41700.1 helicase [Medicago truncatula]	gi|1044556502|ref|XM_017558908.1|:PREDICTED: Vigna angularis protein PHOTOPERIOD-INDEPENDENT EARLY FLOWERING 1 (LOC108325827), transcript variant X6, mRNA	A0A072VUA9|A0A072VUA9_MEDTR:Helicase;OS=Medicago truncatula;GN=MTR_1g053955 {ECO:0000313|EMBL:KEH41700.1};|GO:0005618,|GO:0005524,GO:0003677,GO:0004386,|GO:0042742,GO:0009910,GO:0048451,
TRINITY_DN34218_c1_g1_i2	en=800 path=[7969:0-28 7975:29-47 20485:48-71 8018:72-104 20488:105-128 8075:129-164 20491:165-188 8135:189-217 8164:218-263 8210:264-288 14789:289-330 8277:331-359 8306:360-383 8330:384-388 14421:389-452 8397:453-489 8434:490-520 8465:521-600 8545:601-715 8660:716-738 19306:739-799] [-1, 7969, 7975, 20485, 8018, 20488, 8075, 20491, 8135, 8164, 8210, 14789, 8277, 8306, 8330, 14421, 8397, 8434, 84…	AACTGGCATTGGATCTCCCTTCATCTTCTATGAATGAGTTTGGGTTTACTACGGATAGAAATCTCCCTTTTGATTTGAATGAAGAAAGTTCATTGGAAAGGGAAAGTTTTGGAGTCATCCCACATGATTATATAGCTGAGTTAATCTCGGGCCTTGATGATTGTACAACATTCCCTGAATATACTGATGTTAGATAAGGACCAAAACAAGCCTGAAATGCAGTTTTAAATGACTCTTAGCCGCTGAAGTACTGACACACTTGGCAAGTTAGTTTTGGTCAGTTCACAACTTACTGTGGGCCTCAGATTAAAAATCTGCGTTCTTAAAGTGCTTTTGTGGGCATGCCATTTTTTAGAGACAAATACAAAGACCGGATCAAAGTGAACTTGGCTTTGCAGC…	0	0	0	102.458	60.7399	65.0824	0	0	0	18.93	10.44	12.12	38.0467	5.12307	1.4174e-10	4.58885e-09	DOWN	[GO:0005618:cell wall][GO:0005524:ATP binding][GO:0003677:DNA binding][GO:0004386:helicase activity][GO:0042742:defense response to bacterium][GO:0009910:negative regulation of flower development][GO:0048451:petal formation]	-	-	XP_013467663.1:helicase [Medicago truncatula] >KEH41700.1 helicase [Medicago truncatula]	gi|1044556502|ref|XM_017558908.1|:PREDICTED: Vigna angularis protein PHOTOPERIOD-INDEPENDENT EARLY FLOWERING 1 (LOC108325827), transcript variant X6, mRNA	A0A072VUA9|A0A072VUA9_MEDTR:Helicase;OS=Medicago truncatula;GN=MTR_1g053955 {ECO:0000313|EMBL:KEH41700.1};|GO:0005618,|GO:0005524,GO:0003677,GO:0004386,|GO:0042742,GO:0009910,GO:0048451,
TRINITY_DN32403_c0_g3_i1	en=1453 path=[17205:0-615 17798:616-637 17820:638-679 17862:680-699 17882:700-719 17902:720-740 17923:741-756 17939:757-922 21749:923-971 25118:972-994 22835:995-1378 26438:1379-1402 23243:1403-1452] [-1, 17205, 17798, 17820, 17862, 17882, 17902, 17923, 17939, 21749, 25118, 22835, 26438, 23243, -2]	TTAAGAAATAAATAAAATTCCAAAAGTAATATGCATTAAGAAAAATAAACAAATTTTAGATTAAAACATAAAGTTATAATCCCTCCAATAATACTATATAATCAATGTATATCTAGTCTAAATTTAGTTATTAAAAAAGTGTATGCCCTAGATAGTATCTTTTGATGCAAAAAAGGGTTTCAATCAATTTAGAAGTTATAAAAAAAAATGCAAGTGCAAGATGATAACATCCCTTCACGTGGTCATTCTTATATCATTGGTCCAACTTACTTGCCTTGACAAGTGACATTATATGCCCTAAATCAAGTATAAATATCCTCTTCTAGGGTATGAATTTTTTAACTAAACTAGCAACAACATGAATAACATGAATATGTTACTAAAACCCTAATTTCTAGT…	36.9657	6.99023	40.0497	0	0	0	3.14	0.56	3.44	0	0	0	14.0009	6.49645	1.66956e-05	0.000193846	UP	[GO:0008429:phosphatidylethanolamine binding][GO:0048573:photoperiodism, flowering][GO:0009909:regulation of flower development]	[ko04712:Circadian rhythm - plant]	Zmw_sc06576.1.g00010.1:Zoysia matrella|Nin-like|Nin-like family protein	KOM56023.1:hypothetical protein LR48_Vigan10g191500 [Vigna angularis]	gi|922351544|ref|XM_013596135.1|:PREDICTED: Medicago truncatula protein FLOWERING LOCUS T (LOC25495876), mRNA	A0A0L9VM32|A0A0L9VM32_PHAAN:Uncharacterized protein;OS=Phaseolus angularis;|GO:0008429,|GO:0048573,GO:0009909,
TRINITY_DN33539_c0_g3_i3	en=1192 path=[7834:0-48 7834:49-74 7859:75-242 8027:243-347 8132:348-412 8197:413-417 26037:418-441 8226:442-456 8241:457-458 8243:459-480 8265:481-495 8280:496-503 8288:504-531 8316:532-722 2276:723-728 2282:729-740 2294:741-756 2310:757-757 2311:758-761 2315:762-773 18975:774-781 18983:782-804 19006:805-832 1364:833-838 18611:839-845 5247:846-846 5248:847-941 5343:942-1191] [-1, 7834, 7834, 785…	TTCTTCTCACCTACCGCCGCACCTTCTTCTTCTCACCTACCGCCGCACCTTCTTCTTCTCACCTACCGCCGCACCAATACCCTGAACAACACACGCTCACCGTCACCAAAACCAACGACCGGATTCTCCATCCGCCTCCAACTCGCGAGACCCCTTTTCTTCTTCTCCATACCCCACCTTACAATTTGTGCACAATTTTTCATTAAACCAGCAGCCGCTATATTTTTCATCTCTATCCCAAATTTTTCTCATATTCTCCTAAATCAGTAACTAAATCACAAAACTAACATGAAGAACGACACAGTTTGTTGAGAGATTTCACACTCGAGTCAAAACCCTAACTAACCAACGATTCTCCATAACTACTGTCGGCGATGGTTCGACGGTTGTATCCGCGGT…	0	0	0	96.2481	136.665	0	0	0	0	10.98	14.59	0	38.8188	6.49664	0.00439087	0.0282446	DOWN	[GO:0008429:phosphatidylethanolamine binding][GO:0048573:photoperiodism, flowering][GO:0009909:regulation of flower development]	[ko04712:Circadian rhythm - plant]	-	ADZ05700.1:flowering locus T a2 [Pisum sativum]	gi|325301622|gb|HQ538823.1|:Pisum sativum cultivar Torsdag NGB5839 flowering locus T a2 (FTa2) mRNA, complete cds	F1CT69|F1CT69_PEA:Flowering locus T a2;OS=Pisum sativum;|GO:0008429,|GO:0048573,GO:0009909,
TRINITY_DN2235_c0_g1_i1	en=698 path=[676:0-78 732:79-141 795:142-157 811:158-697] [-1, 676, 732, 795, 811, -2]	CGGTGGATGAGTCGCGGGTGAATCTAGAGTAACCGAAGGTGAAGAAACCACGCTCAGGTGGAGTTTTTGGCAGCTACCATTTCTGCCAGTTTTTATAAAGGCTTCGGTGGAGGAATTCAAGAAGGAGGTTTGGAAGCAGGTTTCCGCTTTTGATTTTTGCTAGGGATGTATTGCTTGGAGTTTCATTGTGGTGGAGATTTTTACAACAGTTGGGAATTGAAGGCTCTAAGGGGAGTGGTTCAGTTTCGGTTTCTATTACGCGAAGTTAAAGGGTGAGGAGCATTGTTAGCTCAGGTGGACGCAAATTGATTGTTGCTACTCGTCCTCTAACTGAAGATGCTGTCATTGCCACCGAACCGCTTACAAAACGGGATCTCATCAATTATCTCGCCTCCGGCC…	183.596	0	190.713	0	0	0	37.62	0	39.3	0	0	0	62.3848	6.70773	0.00181307	0.0131654	UP	[GO:0009570:chloroplast stroma][GO:0005524:ATP binding][GO:0004357:glutamate-cysteine ligase activity][GO:0052544:defense response by callose deposition in cell wall][GO:0009816:defense response to bacterium, incompatible interaction][GO:0050832:defense response to fungus][GO:0002213:defense response to insect][GO:0009908:flower development][GO:0019761:glucosinolate biosynthetic process][GO:00067…	[ko00270:Cysteine and methionine metabolism][ko00480:Glutathione metabolism]	-	GAU19454.1:hypothetical protein TSUD_76980 [Trifolium subterraneum]	-	Q9ZNX6|GSH1_MEDTR:Glutamate--cysteine ligase, chloroplastic;OS=Medicago truncatula;|GO:0009570,|GO:0005524,GO:0004357,|GO:0052544,GO:0009816,GO:0050832,GO:0002213,GO:0009908,GO:0019761,GO:0006750,GO:0009700,GO:0046686,GO:0009408,
TRINITY_DN33866_c1_g2_i1	en=264 path=[10737:0-111 10826:112-112 10827:113-115 1443:116-128 1456:129-137 1465:138-148 1476:149-203 1531:204-263] [-1, 10737, 10826, 10827, 1443, 1456, 1465, 1476, 1531, -2]	GATTGTTCTGGTGTATTTAAAAACCATGCATATCCTGCCATGAATAGGCCATGTAGAAACAGAACTGGAGGTATTGAACTGGTTCGTATCAATTATGACTTGGCTTGCTCATGCTTTGTATTTTGCAGGTTTGGGAGGTGCAATGACCAGCAACGGACACACGAAGTGGGTTGGACAGAACACACAAACAAATGGCCAAATTGGATTTTGAAGTATCATGAACAAGTAGCAAACTCCAGGATCAAGATTGACTTTTAAAATAGG	89.9499	0	0	0	0	0	95.96	0	0	0	0	0	14.9917	-21.3496	9.90027e-08	1.79601e-06	UP		-	-	-	-	-
TRINITY_DN28726_c2_g7_i3	en=572 path=[18057:0-101 272:102-126 297:127-135 306:136-143 314:144-150 321:151-163 15579:164-489 11496:490-498 11505:499-571] [-1, 18057, 272, 297, 306, 314, 321, 15579, 11496, 11505, -2]	ACCTTCGCCTTACCACCACCGCCGGAAACTACCGTCCAACCCCAATCGCGATCCACCTTCAACCTCACAAAACCCAAAACTCCTTCAACGCTACCACCGCGAACAACCCAAAACCACCTCACAATAACCCGCCGTCAAACCCACACCGGCGAAATCCACCTCACTCAACAGCCACCGAATCTCCACACCACAACCGTCCACCGATAACTCACGCGAAACCCTCTTCCAACTACAACCGCACATCATGACATTAACCCTCACCTCGCCGAACTTCCTTCGATTCCGTCATTCCCTCAACAACCTGCATCATCGGTGAAACCACTGTACAACTATCGTTGTTCACATCGCAAGCTTCACTACCACACGCCGCCGACATCGTTACTCATCGCTCGGACAAAC…	89.9499	0	0	0	0	0	24.05	0	0	0	0	0	14.9917	-20.1849	9.90027e-08	1.79601e-06	UP	-	-	-	-	-	-
TRINITY_DN33619_c0_g1_i6	en=796 path=[18973:0-106 11523:107-135 4552:136-141 4558:142-579 4996:580-590 5007:591-702 5119:703-711 1260:712-795] [-1, 18973, 11523, 4552, 4558, 4996, 5007, 5119, 1260]	ATAAGAGAAAAGCTCATGGATGTTCACCACCTTCATCATCACAATCATCATCTCATCTTCTTCTCATCATCTTCATCAATCATGAGATGGAATCTAGATCCGGCGCTTCAAAGAAGAGAAAGGGCGGGAGCACTTCCCGTCCTGTGCCAATCCAGTTTGATACCGACAAATTTGTTGGGCCGAAGCAAGCCGCAAGGTACATTGCTTTGGAGAAGCGGAAAATTCTACCAGAGAAGAGATTCATCATCAACCCTCAAGGCACGAACAGAACATTCGCCGGGTTGATTGACACAAAGAAATGGGATCGGTTAATTAATCCCCTGGAGCATTATGATATAGCAACGGTGCGTGAGTTCTATGCGAACGCACTTCCTGATGATGACGAGCCATTTACTTGGA…	89.9499	0	0	0	0	0	15.66	0	0	0	0	0	14.9917	-20.1849	9.90027e-08	1.79601e-06	UP	-	-	-	GAU51860.1:hypothetical protein TSUD_416440 [Trifolium subterraneum]	gi|2764526|emb|AJ000640.1|:Pisum sativum genomic DNA encoding the complete Ty3/Gypsy-like retroelement Cyclops-2	A0A1B5Z823|A0A1B5Z823_TRISU:Uncharacterized protein;OS=Trifolium subterraneum;
TRINITY_DN31492_c1_g1_i8	en=2050 path=[2028:0-263 9716:264-287 2293:288-332 9717:333-356 2362:357-388 2394:389-415 2421:416-441 2447:442-524 9712:525-548 2554:549-574 7047:575-590 7063:591-598 2604:599-615 2621:616-616 9708:617-640 2646:641-770 2776:771-771 2777:772-1015 3021:1016-1020 3026:1021-1021 9713:1022-1045 3051:1046-1283 3289:1284-1409 9715:1410-1433 3439:1434-1436 3442:1437-1481 3487:1482-1525 3531:1526-1547 35…	CTTCCATATCAATAACATTATAATTAGTCTTTGATTCTAACATACCAAAATAACATCCAAAATAAATTTAGAAAAAACACAAAAAGAAACCATCCACACCATGTTAACTTCCACATTCCATGAGCATCCTAAAATTCGACTCCAAAAACATATTGAACATCAATTCTTCTGCAAAGTTACTAACATGTGGGGGGAAAATGCCCCGTTCTCCAAACCAAAGTATCGTCATCACATAAATTTTTGCTCTTAGCAAACTCACACCATTCTTGAGCAATGTACTTCTCATACGCACTTGGAGCATTCTTCCGTCTTATAGTGTGAGTCACACATTTGAAGATTTTTTCTACTTCAATATCAATAATTTGGATCTCTTTTTTATTTATTCTTAGACCTTTTTTA…	11808.1	21044.6	13059	0	0	0	682.84	1126.63	761.13	0	0	0	7651.95	-16.157	2.97779e-35	5.68262e-32	UP	-	-	-	XP_013462754.1:aluminum induced protein with YGL and LRDR motif protein [Medicago truncatula] >AFK47682.1 unknown [Medicago truncatula] >KEH36789.1 aluminum induced protein with YGL and LRDR motif protein [Medicago truncatula]	gi|1379615219|ref|XM_013607300.2|:PREDICTED: Medicago truncatula stem-specific protein TSJT1 (LOC25486106), mRNA	I3T590|I3T590_MEDTR:Aluminum induced protein with YGL and LRDR motif protein;OS=Medicago truncatula;GN=MTR_2g022520 {ECO:0000313|EMBL:KEH36789.1};
TRINITY_DN33070_c0_g1_i3	en=1124 path=[255:0-69 8565:70-102 12411:103-126 8622:127-146 9780:147-173 8673:174-317 322:318-403 408:404-473 478:474-480 485:481-497 502:498-572 577:573-594 599:595-686 691:687-702 707:703-706 711:707-734 739:735-749 754:750-753 7307:754-773 6682:774-775 6684:776-777 782:778-799 804:800-813 818:814-818 823:819-849 12409:850-873 878:874-937 7624:938-986 1011:987-1006 1031:1007-1030 1055:1031-10…	TGAAAGTTAGGCATGTAATAAAGGCTGCTGCTTCTGTTGCAACAAGTCCTACCGAAGAAACTCAAGAGTATGAATTCCCACTTAATACTAATGTATGCATATACTTAAATTTGAAGGTGTGTCTGGTGCCTGAAACCTAATCGTATCCGACGTATGTCTGGTGTCTAATATCGACACTTAAATTTGAATGTTACATTCGGTTATTCTAATTTTTCAAACTATTATTGGTATTAACGTGTCAGTATCATGTTTGGTGTTAGTGCGTTTGTGCTTCATATGCGATTGGTGTTTACAGGTACAAGCTTCCTTCATGGGCTATGTTTGAATTTGGGAAGGCTGCAGTTTATTGGAAAACCATGAGTGGTGTCCATCCTACTTCAGGTGAAAATCTTAAACTTT…	5719.83	7292.81	7372	0	0	0	649.91	766.65	844.53	0	0	0	3397.44	-15.6285	9.31187e-34	1.64032e-30	UP	-	-	-	XP_003604373.1:postillumination chlorophyll fluorescence increase [Medicago truncatula] >ACJ85148.1 unknown [Medicago truncatula] >AES86570.1 postillumination chlorophyll fluorescence increase [Medicago truncatula] >AFK40206.1 unknown [Medicago truncatula]	gi|1379632036|ref|XM_003604325.2|:PREDICTED: Medicago truncatula uncharacterized LOC11429342 (LOC11429342), mRNA	B7FK63|B7FK63_MEDTR:Post-illumination chlorophyll fluorescence increase;OS=Medicago truncatula;GN=MTR_4g010140 {ECO:0000313|EMBL:AES86570.1};
TRINITY_DN33221_c1_g1_i4	en=648 path=[14968:0-40 14986:41-79 9308:80-86 9315:87-93 9322:94-127 9356:128-144 9373:145-151 12024:152-196 12069:197-205 12078:206-219 12092:220-241 13672:242-267 12140:268-268 13698:269-277 9356:278-294 9373:295-301 9380:302-312 9391:313-313 9392:314-340 14571:341-413 9492:414-430 9509:431-454 9533:455-456 9535:457-469 15073:470-541 15145:542-542 15146:543-545 15149:546-597 15201:598-647] [-1…	CTCATCCTTGGCCTAATGGCCATGGTTCTTGTTATTTCCTCCGAGGTTTCAGCTAGAGAATTAACTGAGGAGGTTGTTGAAAAGTCAAATGAAGAAAATGATGTTAAATATGGACACTATGGTCATGGTGGTGGTAGTTACCATGGTGGTGGCGGCAGTTACCACGGTGGACATGGTGGACATGGAGGACATGGTGGACATGGTGGTGTTTCCAACAATGAGGTTGTTGAAACTTCAAATGACGTAAATGATGCCAAATATGGACACTATGGTCATGGTGGTGGTAGTTACCATGGTGGTGGTGGCGGTTACCATGGTGGACATGGAGGACATGGAGGACACGGTGGACACGGTGGTGCTTCCGACAATGGCAACTGATTATATCATGATGCATGATGC…	1293.8	14556.7	2879.76	0	0	0	291.61	3031.68	654.87	0	0	0	3121.7	-15.0741	2.7787e-16	3.24655e-14	UP	-	-	-	-	gi|114415397|emb|AJ831469.1|:Pisum sativum mRNA for putative glycine rich protein precursor (grp1 gene)	-
TRINITY_DN28617_c0_g1_i4	en=1146 path=[1:0-257 236:258-333 6280:334-357 336:358-360 339:361-384 363:385-411 390:412-450 4971:451-522 504:523-564 546:565-570 552:571-609 6274:610-633 615:634-654 636:655-701 683:702-726 6276:727-750 732:751-822 6278:823-846 828:847-897 6277:898-921 903:922-1145] [-1, 1, 236, 6280, 336, 339, 363, 390, 4971, 504, 546, 552, 6274, 615, 636, 683, 6276, 732, 6278, 828, 6277, 903, -2]	GAGCAATGAAACCTCCCCACGTGGCACTCTATGACAACGACAATTGTACGCGTTGATGACGCGTTAGTAGAACGCTTAACGCGCTTTTTTCGGTTCTCATCCTCTTTCTCCATTCAATACTCAAATTCCAACGCCACCACTGCTCTTTCTATTCTATATATATTCACAAGATCCCTCTTTCTCTCTTCTTCCATTCCATTTCTATTGCAATTTCACAATCTTATTTCTTTTTTCAAGGTGTTTGTTGTTTGGTCTGAAAGATGGGAGGTGGTAAGGACAAGCATGATGAATCTGACAAAGGGATCTTTTCACACCTTGCTCATGGTGTAGCTGGCGCTGCACATGGTGGAGGTTATCCTCCGCAACATGGCTATCCTCCGCAGCAAGGGTATCCTCCAC…	3736	2712.21	4697.25	0	0	0	415.05	278.79	526.04	0	0	0	1857.58	-15.0278	3.77225e-28	4.24842e-25	UP	-	-	-	BAJ78240.1:glycine and prolinerich protein [Vicia faba]	gi|323669575|dbj|AB615379.1|:Vicia faba GPRP mRNA for glycine- and proline-rich protein, complete cds	E9RJK3|E9RJK3_VICFA:Glycine-and proline-rich protein;OS=Vicia faba;
TRINITY_DN31967_c0_g1_i3	en=2543 path=[1:0-64 43:65-89 68:90-168 9348:169-192 171:193-217 9350:218-241 220:242-341 5129:342-389 368:390-392 371:393-494 473:495-521 9351:522-545 524:546-558 537:559-594 573:595-599 578:600-629 608:630-632 611:633-653 632:654-701 680:702-749 728:750-840 3495:841-901 3556:902-927 3582:928-928 3583:929-951 3606:952-979 9345:980-1003 3658:1004-1034 9349:1035-1058 3713:1059-1196 3851:1197-1228 …	CTACATAGTTGAGTTGATTGGTTGGTTAATCATTTTGATCACCACATCTTAACTGTCTCTCTGTCGGCCTATAATCAACTATCCACTCAACTCAACTATGTCCTCTTTCTTCACACTTCCCTCTACTTTCTCCAAATTCCAATTTTACCCTCTCCCTTTCTCTTCTTCTCCATGCTCTCGTCTTCCATGTCGTGGCGGCTCCAACGTTCAACACGTGGCAAACCATGATCTTCACTTCGTTTTGCATGATGCTCTTGATGCTTCTGGAATTGATACTACACATGCTAGAGAAGCAAGGCAAGGGTTCTGCTCACAAATTAAGAGACTTACTGATATTGAGAAGGAAACCAGCATTTGCATTAACAGACATGTTGATTTGGGGAGAACTGCTCTCTATAT…	3265.31	4751.36	2658.53	0	0	0	149.73	201.68	122.84	0	0	0	1779.2	-14.2373	1.65569e-27	1.72343e-24	UP	-	-	CCG008816.2:Populus euphratica|SRS|SRS family protein	XP_003598518.1:transglutaminase family protein [Medicago truncatula] >AES68769.1 transglutaminase family protein [Medicago truncatula]	gi|1379616454|ref|XM_003598470.3|:PREDICTED: Medicago truncatula uncharacterized LOC11434295 (LOC11434295), mRNA	G7J0K8|G7J0K8_MEDTR:Transglutaminase family protein;OS=Medicago truncatula;GN=MTR_3g014680 {ECO:0000313|EMBL:AES68769.1};
TRINITY_DN30887_c0_g1_i1	en=1284 path=[1231:0-50 1259:51-80 4233:81-104 1313:105-165 3377:166-186 1396:187-270 4234:271-294 1504:295-316 4232:317-340 1550:341-457 1667:458-473 1683:474-492 4225:493-516 1726:517-556 4230:557-580 1790:581-602 1812:603-622 1832:623-641 4229:642-665 1875:666-722 1932:723-729 1939:730-746 1956:747-787 4226:788-811 2021:812-838 2048:839-850 2060:851-874 2084:875-895 4227:896-919 2129:920-946 4…	GCGACCAACACGTTTCCAGCACACACAAAAAAAGAAGCATAGCCTCAAAAGCTCTTAAAGACAAGGACTTATCCACCATAACTTTCACAGATTTTTCAAGGAATAATCTTCTCTACAAATACCTCTCCTATACCAAGCAACCTCATCACAATAACAACACTTTGTTAATTTCTGGTATCGATCTCAAAACAAGAAATTATGGACAACTACTACAACAACAGCTCCTATGGTGGTCAAGGGAAACAACATCGTCCCGGCCAGAACCATTCGAGTAGCGAGCTTTTCTCCTCTGCTAAGGTGTTGTCGGAAGCAGCACAATCCGTTTACAACCATGAACCTGGCAAGATGGACAAGGCCAAGGTTGCAGTTGCCGCATCTAATATCTTAGGTGCAGCCGGT…	4154.95	2486.52	3599.7	0	0	0	404.66	224.15	353.39	0	0	0	1706.86	-14.1052	6.35647e-28	7.04338e-25	UP	-	-	-	GAU39754.1:hypothetical protein TSUD_219970 [Trifolium subterraneum]	gi|1682377790|gb|CP039332.1|:Cicer arietinum chromosome Ca2	G7JXW3|G7JXW3_MEDTR:Nodulin-like protein, putative;OS=Medicago truncatula;GN=MTR_5g043660 {ECO:0000313|EMBL:AES96964.1};
TRINITY_DN33610_c0_g1_i2	en=900 path=[10544:0-59 2898:60-70 2909:71-72 8501:73-96 2935:97-102 2941:103-103 2942:104-119 2958:120-122 2961:123-127 2966:128-129 2968:130-187 3026:188-202 3041:203-211 3050:212-213 3052:214-231 3070:232-232 3071:233-246 3085:247-305 3144:306-306 3145:307-330 3169:331-344 3183:345-354 8885:355-378 3217:379-422 3261:423-432 3271:433-484 3323:485-490 3329:491-508 3453:509-543 3488:544-544 3489:…	CTCTTATCCTCTGCTGGTTTGTTCTCTGGTAGGTTACGGTTGGTGTGGAGGAAGCTCTTTGATGTCCACTGGTGCAGACGAGTACAAGGTCATTGTGATGGACGAGGCCCATGGAAGATCATGAAGCACAAATGTCTTTGAAGGAAGTTGAAGCCCAATGCCGTGATTGCAAGCTGATCGCTACATCAACAACTCTGAATGCACATAAATTATCAAATGTCTTTGGAAGTGGAACACCAATTTTTGCGGGATGCATGCTGGTATTTCTTAGTCCAAGTTCTCGGGGAGTATCAAGTCCAGAGCTTCCGTCGGAACTTGACAATGTAATGTCCGATCCACTAGACGTCCTACAATCGGCACTCAATCCAGCTCTTTCTGAGTTTCCATTGCCAGACACAT…	5337.85	0	3322.21	0	0	0	791.13	0	496.55	0	0	0	1443.34	-13.7155	4.38211e-05	0.000464083	UP	-	-	-	XP_013447020.1:myosin heavy chainlike protein [Medicago truncatula] >KEH21047.1 myosin heavy chainlike protein [Medicago truncatula]	gi|1379755516|ref|XM_013591566.2|:PREDICTED: Medicago truncatula myosin-11 (LOC25502041), transcript variant X1, mRNA	A0A072TUE2|A0A072TUE2_MEDTR:Myosin heavy chain-like protein;OS=Medicago truncatula;GN=MTR_8g097350 {ECO:0000313|EMBL:KEH21047.1};
TRINITY_DN34123_c1_g2_i4	en=959 path=[18473:0-59 6402:60-62 6405:63-69 6412:70-71 6414:72-81 6424:82-86 6429:87-88 6431:89-96 6439:97-115 6458:116-120 6463:121-126 6469:127-134 6477:135-149 6492:150-157 6500:158-191 6534:192-216 23236:217-240 6583:241-435 6778:436-538 6881:539-560 6903:561-563 6906:564-567 6910:568-576 6919:577-578 6921:579-661 7004:662-691 7034:692-768 7111:769-782 7125:783-783 7126:784-801 7144:802-958…	TGAAGAATGAAGAAGCTCCGTTAGAGAAAAAAAAAGTTAGATAGAATCGATTGCATCGTCGAAGGCTGCATAGCAGATGACGTTTGCATAACTGATTGTTGAGAGGTATTCAACTGGTTTGGTTGCAGAAGGCTCCGCTGTTGTTGTTGCTGCATCTGAGAAACACTTAGGAGAGCAATGGTAACTTTTGGAAACAGGAATTTTACCCTTAAGACAACCTAGGCACTGCAGTGTGGCCTGCTCGGATGGATGTACACTACAAACAGCAACCTTTTTATCATTCTGTACACGATACCACTTATATCGCAAAAAATGCCCATCTAAGGGTGCGGTTTCAAGTACATCGTCAGTCGTAACGGTTTTGTCAGGCCGACGTAGGAGCACATAAGGCGTGAGCTC…	4105.66	0	2495.47	0	0	0	563.31	0	345.25	0	0	0.05	1100.19	-13.6593	6.11163e-05	0.000626858	UP	-	[ko03018:RNA degradation]	-	XP_013450295.1:carbon catabolite repressorlike protein [Medicago truncatula] >KEH24323.1 carbon catabolite repressorlike protein [Medicago truncatula]	gi|1379651641|ref|XM_024770400.1|:PREDICTED: Medicago truncatula carbon catabolite repressor protein 4 homolog 1 (LOC25499554), mRNA	A0A072U5A7|A0A072U5A7_MEDTR:Carbon catabolite repressor-like protein;OS=Medicago truncatula;GN=MTR_7g107240 {ECO:0000313|EMBL:KEH24323.1};
TRINITY_DN33679_c1_g9_i14	en=1278 path=[1309:0-289 1576:290-332 1619:333-405 1692:406-417 1704:418-429 1716:430-430 1717:431-441 1728:442-465 1752:466-496 15901:497-520 1807:521-557 1844:558-595 1882:596-617 15905:618-641 1928:642-674 10336:675-698 1985:699-701 1988:702-710 15908:711-734 2021:735-770 2057:771-787 7691:788-796 7700:797-839 7743:840-850 2137:851-860 15899:861-884 2171:885-905 7983:906-927 8005:928-929 2216:…	CACTCTTTTCGTTTCTCAACAACGTTTTCGTAAACACCTCTGAATCCTGAAAAATATCTCAACTCAACCATTTTGTTTCTTTACGACAAACAAATCTCGACCGTTGGTAATCGCGTCTTGCTGGAATCTTACAAACCCACCGCTTCCCTGTTCCTCTCCCTCAATAAAATCTCTGTTTTCTCTCTCTTTATTCTCACAACAAAAATGGCGTCTCTCTCTCACCTCAACCAGCTTCTCCACACCAACACCCTTCCAGTCACACCTCTCAACTCCACACCTTCAATCTCTCCACCGACTACCACCGTCGGATTCCGAAGCAAACAGTTCGGAAGACCGATTGTGGTGGCAGATGTTTCGAGGCGGATGGTTTACGTTCGGTCTAACACGAACGACGATGAG…	1398.54	1676.66	1946.22	0	0	0	136.97	151.93	192.12	0	0	0	836.903	-13.635	1.59789e-25	1.10884e-22	UP	-	-	-	XP_003594155.1:plastid lipidassociated protein [Medicago truncatula] >ABD32657.1 PAP fibrillin [Medicago truncatula] >AES64406.1 plastid lipidassociated protein [Medicago truncatula]	gi|1379615501|ref|XM_003594107.3|:PREDICTED: Medicago truncatula light-induced protein, chloroplastic (LOC11439352), mRNA	Q2HTH4|Q2HTH4_MEDTR:PAP fibrillin;OS=Medicago truncatula;GN=MTR_2g025050 {ECO:0000313|EMBL:AES64406.1};
TRINITY_DN10649_c0_g3_i1	en=1250 path=[1228:0-222 1428:223-266 1472:267-290 1496:291-1249] [-1, 1228, 1428, 1472, 1496, -2]	TTTAAAAATATGAATTTATATGTTTTCATACAAGTATTTCAGAGGGCGGCGCCCCATGTACCAAGAACCTCCATTCAATGGCCAAGTGCCACGTATCAAAACAAGGCAAAGAATGATCGCATACTTCTTATCCATCTTTCTCTTTTTCTCTTTCAAGATAAAACCACAATCCATTTTTCACAAGTTAAATTGAAGAACAAACGTAATCCAACATATTAGAGAAATCGAAGAAAAGAGGATAACCGAGTGGAGCGGAGGAGATTAGTGGGCCAGCGGACTTCGAACGGCGACGGAGGGAGCTTCTTGATTCGGTCGCAGATTTCACGATGGATCTTTGAAGACAAAGAGGGCGACGAAGACTGGTGGCTTTGTCGACGTCTTCCGGTGTGAGAAGGTCCC…	1286.41	1950.27	1734.53	0	0	0	129.19	181.24	175.62	0	0	0	828.536	-13.5323	7.07551e-25	4.22685e-22	UP	-	-	-	-	-	-
TRINITY_DN32644_c0_g2_i2	en=2018 path=[1:0-114 7635:115-138 117:139-165 144:166-368 7643:369-392 371:393-428 407:429-461 440:462-465 444:466-481 460:482-593 572:594-601 580:602-617 596:618-621 600:622-626 7639:627-650 629:651-680 7641:681-704 683:705-786 765:787-833 812:834-878 857:879-903 882:904-923 7640:924-947 926:948-983 7644:984-1007 986:1008-1152 7649:1153-1176 1155:1177-1214 4289:1215-1232 1367:1233-1253 7638:125…	TTTATGAGTTAGATAACAAAAAATATCTCATGTGACAAATCTATCTTAAAAGAAAAAGCATTCCTACAATATTTGGTCACAAGTGACAACTATGGTAGGTGCATGCTGCATAGCACCACCACCCATTTCCCATCTTCCATTGCCAAATCCCAAAACTAACAAAATACAGAACTTCCAGCAGACCAAATCATCACCTCTACCATCCCTTTCCATATCTCAACTTCCAAACAGACGCTTGTTCCTTTTCTCCCTCCCTCTTTCTAGTTTCCTTTTCCTTCCTTTTCCTGCATTTGGTGAAGATAACAGTGTAATTGACACAGAATATGATCCAGTAACTCGTTCTGAAAGAGACGCCAGTGCTTTAATCTCACAGAGAGTTTCTAGAGGCGTTGAGTTGTT…	1680.71	0	3142.94	0	0	0	98.91	0	186.36	0	0	0	803.942	-13.5322	9.10686e-05	0.000901111	UP	-	-	PK03054.1:Cannabis sativa|HD-ZIP|HD-ZIP family protein	XP_003630277.1:TPR repeat protein [Medicago truncatula] >AET04753.1 TPR repeat protein [Medicago truncatula]	gi|1379758989|ref|XM_003630229.3|:PREDICTED: Medicago truncatula uncharacterized LOC11427574 (LOC11427574), mRNA	G7LE31|G7LE31_MEDTR:TPR repeat protein;OS=Medicago truncatula;GN=MTR_8g093750 {ECO:0000313|EMBL:AET04753.1};
TRINITY_DN32796_c0_g1_i1	en=2531 path=[1:0-235 214:236-327 306:328-382 8448:383-406 385:407-440 419:441-442 421:443-548 527:549-569 548:570-617 596:618-638 617:639-673 652:674-703 682:704-763 8452:764-787 766:788-789 8458:790-813 792:814-943 8447:944-967 946:968-997 8453:998-1021 1000:1022-1036 8456:1037-1060 1039:1061-1231 1210:1232-1236 1215:1237-1257 1236:1258-1258 8454:1259-1282 1261:1283-1372 8457:1373-1396 1375:139…	CCTCAGCAATCTCATCCTCTTCACTCAAACTCCCTAAGCACACACACCACACATAATAAAGTACATCTCCATGCTTATATTTTCCCCTCATCTGATTTCACAATGACCACAATACCACTCATATTCCTTCCTCTACCCTCCATATATCTTCTTTCCTTCTTGATAAGAAGACCTTGTTTGGGAAATTCACAACCATTTTTGGATTAACTTTACAATTGAAACTTATTTGGTTTGAGGTTCAAATTCTTAGTGTTCTATCCTCATTATTCCCAACTACTGTACATTTTATGTCCAACTAGCATTTAAGACTTGTGTTCTTATTTGAAAAGTAATAAAAATATTAAAGGCATGTTCATATATAAAAGGTCCTTCAGCCCATACTATAACTGACTCATTAAT…	1153.33	1078.49	1408.41	0	0	0	53.19	46.02	65.44	0	0	0	606.706	-13.4475	3.94031e-24	2.02014e-21	UP	-	-	BGIOSGA035841-PA:Oryza sativa subsp. indica|MYB_related|MYB_related family protein	GAU26104.1:hypothetical protein TSUD_225670 [Trifolium subterraneum]	gi|1379637300|ref|XM_003611577.3|:PREDICTED: Medicago truncatula BTB/POZ domain-containing protein SR1IP1 (LOC11429412), transcript variant X1, mRNA	G7IU11|G7IU11_MEDTR:Phototropic-responsive NPH3 family protein;OS=Medicago truncatula;GN=MTR_5g016060 {ECO:0000313|EMBL:AES94583.1};
TRINITY_DN27500_c0_g1_i3	en=1959 path=[1964:0-300 5553:301-322 2270:323-364 5778:365-388 2336:389-924 2872:925-959 2907:960-976 4845:977-1064 3033:1065-1070 4998:1071-1135 3104:1136-1139 3108:1140-1175 3144:1176-1251 3220:1252-1254 3223:1255-1275 3244:1276-1300 3269:1301-1319 5133:1320-1355 3324:1356-1362 5205:1363-1388 3357:1389-1766 5777:1767-1790 3759:1791-1840 5779:1841-1864 3833:1865-1958] [-1, 1964, 5553, 2270, 577…	GCGATTCATTATTTCTCATACATGATAATCATTAACTAGTTAACCTTTTTTTATCATCTTTTGTGTTTCCGCAGATTTTTCTGATTTTCCAATTCTGGCATGGTTGTTGAAATTGGATAAAACTAAAAAATCTCAGATAATAGTTTTTCTTCTATCATGGCGCGAAGATCTCCTCCTCTGGTAAGCCAAAAATGTGAAACGGGTTGCACATGGCGAATGTTCGGAATCTTTAACTTTCATGAAGCTCCTTCCGATAGAAGATTGGTTTCCAATGGTAGCCATTTGAATAAACACACCACTGGAAATGGAAAATCCAGAATTAACTCAGATGTGCTTAGCACCGTCGACGAAAAGTACCCTCATGCCGCTGATGTAAGTTCTAAAAGAAAAAGAGGTTTA…	1474.93	1535.85	606.466	0	0	0	89.62	86.39	37.16	0	0	0	602.875	-13.4118	1.82053e-19	4.26315e-17	UP	-	-	-	GAU19439.1:hypothetical protein TSUD_76830 [Trifolium subterraneum]	gi|1379708998|ref|XM_024772093.1|:PREDICTED: Medicago truncatula uncharacterized LOC25502052 (LOC25502052), transcript variant X1, mRNA	A0A072TU63|A0A072TU63_MEDTR:DUF3741 family protein;OS=Medicago truncatula;GN=MTR_8g098335 {ECO:0000313|EMBL:KEH21069.1};
TRINITY_DN33944_c3_g1_i3	en=1332 path=[9003:0-295 9276:296-312 9293:313-323 18162:324-347 9328:348-375 18165:376-399 9380:400-406 9387:407-430 1801:431-445 1816:446-638 18160:639-662 2033:663-744 13706:745-768 13730:769-777 2148:778-796 2167:797-811 2182:812-821 2192:822-832 2203:833-834 2192:835-845 2203:846-847 2192:848-858 7580:859-897 7619:898-939 7661:940-971 18171:972-995 7717:996-1043 7765:1044-1130 7852:1131-1158…	GAACAGGGCATGGGGTACAGGGTAATTTGGGAGGGTGTATCAAGACACTACACTCAGTTGGGCCGAACGTTCCAATTCCTTCACACCAGATTCGGATCCTCGTAGGGACGAAGGTCCAACTCCTACAAAACCAATATCAGGATGAAAGACCTAGGTTATTGAAGGTCTTATGAAAGAGCAGACGACGGCGCGACTCTCGCACCGGCTACGCATCGTCATCGTGAATGCGACCTCGCGAGGAATGATTCCAAGAGCTTGCACGAGCGTCAACAGAATCGATGGGTCATCCCAAAAAAGCTAGGAGTGGCGCCGGATCCCACGAAGCGCATCGATGTCGCCGCGAAATGAAACCGGAGTTGAAAGTGTAAGCGATGAAGGCAACCTACCGGACTTGGCTGA…	1157.03	894.749	1264.42	0	0	0	108.08	77.37	119.08	0	0	0	552.7	-13.3933	2.96292e-23	1.35702e-20	UP	-	-	-	-	-	-
TRINITY_DN28726_c0_g1_i2	en=1163 path=[1137:0-518 1633:519-531 1646:532-610 1725:611-626 1741:627-658 1773:659-696 1811:697-721 1836:722-903 2018:904-947 2062:948-966 2081:967-979 2094:980-990 2105:991-997 3948:998-1023 2134:1024-1061 4986:1062-1085 2196:1086-1162] [-1, 1137, 1633, 1646, 1725, 1741, 1773, 1811, 1836, 2018, 2062, 2081, 2094, 2105, 3948, 2134, 4986, 2196, -2]	GCACATGCTGAATAAAACAAAAAAAAGAAAAGGATAAAAGAGAAGGCGTATGCATTATCACAGGGGGCATTATCTCTGAATCTCTCTCACGCTCTTTCCGGATACACACAAATTCACTGACGTAACCCTCTCTTCTCTCTCATTTTCTCTCAAAGAAAAAGAAAAAAGGTGAAAGAAGATTGTTCATCTTCTTCGTCACCAAACCCTCATTCTCCTTCAAAACCAAACACAAATCCCTCACACACAAACCCTATTCATCGTCTCTCTCAATCGCCGCCGCCTAACACCCAACGAAACCCTTCACTTTTTTTCTCCTCCTCACAAATTACTCATCCAAAAAAAAAACCTAGCCGCCATCACCTTCATTACACGCATCCGCCGCCCTTCATCTTTCTCTCC…	3996	1167.37	866.789	0.776194	0	0	436.24	117.93	95.43	0.09	0	0	1005.15	-13.3762	3.48595e-16	3.9519e-14	UP	-	-	-	-	-	-
TRINITY_DN28726_c1_g1_i3	en=1691 path=[1:0-790 769:791-1036 1015:1037-1037 1016:1038-1044 5503:1045-1068 1047:1069-1070 1049:1071-1087 1066:1088-1134 3347:1135-1159 3372:1160-1208 3421:1209-1209 3422:1210-1420 3633:1421-1518 3731:1519-1524 6603:1525-1545 1358:1546-1546 6624:1547-1690] [-1, 1, 769, 1015, 1016, 5503, 1047, 1049, 1066, 3347, 3372, 3421, 3422, 3633, 3731, 6603, 1358, 6624, -2]	GCATATAAAAAAATCTCCTACCTCCAATAAAAAGACGCCACGCGGACTCCACTCATAATAACCCACTACTTTCCTCTCCCCACTCATAATATTCCCTCTCTCACATTAAAGAAAGGAGGACGAAAAGCTGAAAAGGAGGAGAAATAAAAAAACCACTCAAACCCACTCATCAATAACTACCTACCCACTACTTCATCGCTTTCTTTCTTGAAAAACAAAGACAGAAAAAGAGGACCTTTTGGCTTCTCACCTTGAAGCTCACGTCCTTCACTCTCTACCTTTCCATTTCTCTTAAAAAAAAAAGAAAACCAATAAAGGAAAAGAGAATAGAAGAAAAAACTTTTTTTTCCAGCTCTTTCTCTTCACCACTTTCAACCATCAATATTTTTCTCCCTCACA…	0	2282.81	721.847	0	0	0	0	150.92	51.97	0	0	0	500.776	-13.3012	0.00016116	0.00151149	UP	-	-	-	-	-	-
TRINITY_DN33146_c0_g1_i10	en=3787 path=[3513:0-27 3518:28-28 11704:29-42 3656:43-132 3746:133-181 3795:182-226 3840:227-229 11718:230-253 3867:254-490 11722:491-514 4128:515-577 4191:578-592 4206:593-601 4215:602-615 4229:616-616 4230:617-631 11731:632-655 4269:656-710 4324:711-728 4342:729-731 4345:732-748 4362:749-752 4366:753-925 4539:926-946 4560:947-1036 11736:1037-1060 4674:1061-1105 7180:1106-1129 7204:1130-1133 47…	ATTTACATGGAAGAAGACAAGTAAATAATATCTGTGGTCCTGGTACAAAGTCATACAAATAATTGTAAATCAATGTGCATAATATCATGATTTTAAACCAGATCACAAAATTGCTTTGTTAGTTATATGCTTACTGATAAATTCTACAAGCAAATGATTAGACTAAATTTCCACTGTTCTCTGATTCCTATTGCAAGACAAACCAAACCAGGCAGCAACCATGGTTCTTTCATCATCCAAAATCCCAGAGCTTCAAAATTTTCGCGGCGGGTTTCGATCAAGCTTAAGGCCATAAAAGGTGAAATGAATGGAGAAACAAGTGGATCTTCAGGAGGTAGCTGGGATCCTGGGTTGGAAATTGAAGTCCCTTTTGAACAAAGACCGGTAAATGAGTACTCA…	1502.04	63.9107	1376.95	0	0	0	45.24	1.79	41.78	0	0	0	490.483	-13.2182	2.0621e-10	6.43353e-09	UP	-	-	-	XP_004511866.1:PREDICTED: uncharacterized protein LOC101501135 isoform X1 [Cicer arietinum] >XP_004511867.1 PREDICTED: uncharacterized protein LOC101501135 isoform X1 [Cicer arietinum]	gi|388506429|gb|BT141487.1|:Medicago truncatula clone JCVI-FLMt-17B13 unknown mRNA	G7K3W8|G7K3W8_MEDTR:Chaperone DnaJ domain protein;OS=Medicago truncatula;GN=MTR_5g016110 {ECO:0000313|EMBL:AES94588.1};
TRINITY_DN31324_c1_g5_i2	en=1523 path=[1520:0-89 1587:90-90 1588:91-104 1602:105-112 8695:113-113 8696:114-128 8711:129-166 8749:167-175 1684:176-189 1698:190-277 27848:278-301 1810:302-363 27850:364-387 1896:388-487 27853:488-511 2020:512-528 22464:529-571 2080:572-623 2132:624-654 2163:655-740 2249:741-761 2270:762-799 2308:800-828 2337:829-942 27851:943-966 2475:967-1028 22615:1029-1052 22639:1053-1064 2574:1065-1155 …	GAACCCGGTCCGGCACTCCAAACGCCACAATACCTCAGTCTTCCTTTTCAAATCGAAAGAGAACGACGAATTACCTTGCATCCGGAAACGTCATCGGCACGATCGACATCGCCACAATCGACATCGCCCCCGGACGTACAAACATCTCCACCGTGAATCATCTTGAAGAACACCTCCGAGTTCACGCTTCTATCTTGAAGAACTCTCACCGCCGCGCTACTCCCCCATACCGGAGGCGGCGAAATTGGCCAACTATTACCACAAAATCGAACCTCCCTAAGCTCTTTCCTTCAATCTCTCACCACAATACCTCAACTGAAGCATAAAAAGTGTCGAGTCCTAACTTATCAAAACGGAAAATCACTTAAAAGAAAAGTTGAATCAAATTGGGGAAAACGG…	1031.34	1093.47	740.919	0	0	0	82.76	81.22	59.94	0	0	0	477.622	-13.1547	3.31054e-22	1.20976e-19	UP	-	-	-	-	-	-
TRINITY_DN32882_c1_g2_i2	en=1402 path=[14521:0-642 15141:643-664 15163:665-673 2631:674-707 7619:708-885 7797:886-886 13342:887-1401] [-1, 14521, 15141, 15163, 2631, 7619, 7797, 13342, -2]	GGTGCGTGTTCAAGAATGTTCGGGCCATAAGCCCACGCTCCAAAAACCTTTACATATGCCAAAACCGGATTTGGCGTGAGATGAATTATCCAGGCCCATGTGAATGCCCATAAACATGGCGACGACATCAACCATTCAATCACGCGTTATCTTTCCCGAGTACGGAATTTCACACGAATAATCATAAAGAACAAAAACCATTTTGAACTCAGGTCTTAGCAATCTCTTCGTTGCCTCCATCTGTCTCGCGTTCATCATACACCCAACCGAAATCCCCACCGGAATCAGATTCTTCACTCAACTTGTCATTGCAAGCGGGTAAAGGAAAATAGAAAGTGAGGAAAAACCTACCGGATTAGAGCTCCGGCGCGGTGGTTCCGGTACCGAATCTCCCTTCCC…	823.104	938.688	1096.6	0	0	0	72.56	76.53	97.43	0	0	0	476.398	-13.0986	7.20038e-23	2.97992e-20	UP	-	-	-	-	-	-
TRINITY_DN29753_c0_g1_i3	en=3928 path=[7721:0-1286 8985:1287-1445 5231:1446-1642 5428:1643-1643 13256:1644-2955 14568:2956-2971 14584:2972-3116 6908:3117-3122 6914:3123-3140 17223:3141-3164 6956:3165-3170 6962:3171-3171 6963:3172-3191 6983:3192-3201 6993:3202-3224 7016:3225-3245 7037:3246-3289 17232:3290-3313 7105:3314-3385 16180:3386-3408 7202:3409-3658 17225:3659-3682 7476:3683-3808 17227:3809-3832 7626:3833-3927] [-1,…	GAGAAAGTGAGAATAGAGAGAGAAAGACGTTGAATTTTCCAATCTCATCCTTTTTTTTACCCCAAACAGAAAGAAGAAAAGAAAACCCTCGCTCTCTCTCGCACACAACGAACCGAAACCCTAACGAAGTCCCTTCTCCATCATCCACTCGATTTCAATCCAATGCCTTGAGCCCCTTTCTCATCCTCCATCTCATCAAACAGGTTTCATGTAACTGGTGTTTAGTTAATCAAGAAATAAACGATGGATGATGTTAGCAAAGATGGATAACATGTCTGCTCCCTCATCACAGGAGCGTGCACAGTGCCTTTATGAAAAGAACCTTGAATTGGAGAATAAGCGTCGTAGATCTGCTCAAGTGCGGGTCCCATCCGATCCAAATGCTTGGCAACAGATGCG…	836.658	926.705	1057.5	0	0	0	24.25	24.87	30.88	0	0	0	470.144	-13.0886	4.78353e-23	2.10659e-20	UP	-	[ko03015:mRNA surveillance pathway]	-	XP_013442442.1:telomerase activating protein Est1 [Medicago truncatula] >KEH16467.1 telomerase activating protein Est1 [Medicago truncatula]	gi|1535850714|ref|XM_004513894.3|:PREDICTED: Cicer arietinum protein SMG7 (LOC101498917), transcript variant X1, mRNA	A0A072TGI2|A0A072TGI2_MEDTR:Telomerase activating protein Est1;OS=Medicago truncatula;
TRINITY_DN30672_c1_g2_i1	en=938 path=[1:0-233 212:234-265 244:266-367 346:368-392 371:393-445 424:446-507 486:508-548 527:549-680 2713:681-704 683:705-737 2714:738-761 740:762-801 780:802-846 825:847-851 830:852-861 840:862-864 2712:865-888 867:889-906 885:907-937] [-1, 1, 212, 244, 346, 371, 424, 486, 527, 2713, 683, 2714, 740, 780, 825, 830, 840, 2712, 867, 885, -2]	TGGATCCTGCCAGCTGGTATCCACTCACACGTCTCCTCACGCCTCCCTACTCACCTACCACTCACTCTCTTTCTCTCACGTTTTCCTCTCATCTCTCTCCAATATCTCTTTTCTCTCTCACGCGCCTCATTCTCTTCCCTCAGACCTCACACCTCACTCATATAAGAAACTCACAAAATCACTCTCCGTGGGATTTTCTCTCACGCTCATCACTCACTCTCTAAAAGAAAAAAAGGAAAAAAATCTTCTTCTTCCTCATAACCCAAACCACAACACCCACCGATTTACAACAACAAACACTCCGCCGCGCAAACACTCCCTCCAAATCTCCATTTCATCTCCACCGACGAAAGCTCCACCATACCCACAGCTGTTCTTCGCTTCCTCAAAGAAGAACAC…	1773.12	1013.58	0	0	0	0	249.97	132.15	0	0	0	0	464.451	-13.086	0.000178207	0.00165399	UP	-	-	-	-	-	-
TRINITY_DN29517_c1_g7_i1	en=889 path=[4337:0-67 5348:68-316 4674:317-329 4687:330-336 11239:337-363 468:364-371 476:372-399 504:400-414 6003:415-477 12336:478-501 6090:502-602 12333:603-626 6215:627-660 12332:661-684 6273:685-888] [-1, 4337, 5348, 4674, 4687, 11239, 468, 476, 504, 6003, 12336, 6090, 12333, 6215, 12332, 6273, -2]	CTCTCCCTCACGTTTGCTCTTAACCACATCCACACTCTACCTCACCTTTCCACGTTACCCCTCTCTCTCTGTACATTAAAAAGAAAAACAAAAAGAACAAGGCACACACAGATTCACACGTCCTCTCTTCTTTCCCACCCAATCTCTCCTCCTTAACCAAAAGCTACCTATTCTTTGAAAATCTCACAAACAAAAATACAAAGAAAACAGACCTTAAAAACCAAACACCATCCTCTCTCCATCCGCCACCAATTCCGGCGAAAAGCTTGCTCAAACCCTCTCCGTGTTCCGGCGACCACCGACCAAACTCCATCCATTGCCGGTGAAATCGTCCGCCGCCGCGACACACATACCTCCGTCGCCGCCGACTCGTCGATTGCGCCGGTATCACTCATCCCC…	648.132	953.667	1141.42	0	0	0	97.5	132.69	173.17	0	0	0	457.202	-13.0516	4.70997e-21	1.4708e-18	UP	-	-	-	-	-	-
TRINITY_DN18426_c0_g5_i1	en=1161 path=[6805:0-392 2982:393-406 2996:407-1160] [-1, 6805, 2982, 2996, -2]	CATTCCTCAACCACGCGTCCAACTCCCAATGAAAGGGGAAAACAAAATTGGTTTTAGGATTGGTATTGAAGGGGAACGTGGCCAGCCTGTCTCCAACAAAGGTATTTTATCTCCATTCAATGAGAAAGTGCCACGCGGTTATCCAACGCCATGATTCTAACGGGCCAAAAAAACAAGAAGAGAAAAGCTGGAAATAAAGATAAGGCCATCCACTTAAAGGATGACACGTCAAGAGAGGGAGGAGCTAGCTGAAAAATGCAGAAAAGAAATAAAAGGTCAAGAGGCTCCATTAAGAAAAAGGCAGCGGAGTCCACTAAAAAAGGACTGTTCATCTTCTTCCTCCGCGGACCACAAACGCTCTCACCTTACTCCACCGCCACCGCCATGGACAAACCCAAC…	2521.06	156.781	35.2818	0	0	0	275.78	15.87	3.99	0	0	0	452.188	-13.0032	1.07611e-07	1.93988e-06	UP	-	-	-	-	-	-
TRINITY_DN30550_c3_g3_i1	en=1228 path=[2253:0-127 2358:128-709 2940:710-710 2941:711-1148 2174:1149-1227] [-1, 2253, 2358, 2940, 2941, 2174, -2]	CTGCCGAAGAAGGCGGTGGTTGTCGGCCAATGACGACGGCGCCACCTTCTTCTCCGGCAAACCACTAAACCAAATCTCAAACTCCAAACACTAAACCTATCTAGATTTTTCCGGTGACCACGAATCCGGCTTTGGTTTAAACGAAAAACTCTTCCTCCGACCGGATCGATGTCCTTACCAAGACGAAGATTCAAATCTCCGTCCAACCCTAATCACCAATCACGACTCTATACTCCAAACAAACTCAGCACAACAATTGGTAACAAGAAAAGTTCAAAACCCTAACCCTAATTTCAAAATTAAGCCCCCCAACACCGTGATTTATAGAAATTAACAAGGGGTTTTTGTTCCACTTACAACGAAGAAGGAAATGGAGTAAGGATTTCAGGCAAAAGAGGG…	0	1594.77	1106.13	0	0	0	0	151.26	114.31	0	0	0	450.151	-12.9856	0.000154787	0.0014587	UP	-	-	-	-	-	-
TRINITY_DN23835_c0_g1_i2	en=2002 path=[73:0-132 4280:133-156 207:157-203 254:204-260 4282:261-284 335:285-320 4281:321-344 395:345-425 476:426-468 519:469-503 4279:504-527 578:528-1666 59:1667-1687 44:1688-1691 48:1692-1702 59:1703-1723 4009:1724-1763 48:1764-1774 59:1775-1795 3413:1796-2001] [-1, 73, 4280, 207, 254, 4282, 335, 4281, 395, 476, 519, 4279, 578, 59, 44, 48, 59, 4009, 48, 59, 3413, -2]	TAGCCCTTTTTAAAAATCCAAAACAAAGAATTTTGATTTAGTTGAGTATAGGGTTGAGCCAAATCGGAACCGACTAAATCCCAACTCATTCGCAACCAGAAGTGTCTTGAGAGTTGAGCGTTCCGTTTGTAACCATCGGAAGCAGAGCGCATCATTTTCTTTCCTTCCCATTATCACTGTACTGAATCAGTGAGTGGCAAAAAACCCTAAACTCGAACACCTCTTAAACGTCGTCGTAATGGAGGTAGAACCAGTAGAACCGCAATCACTGAAGAAGCTAAGCTTCAAGTCTCTCAAACGCGCCCTCGACCTCTTCTCCCCCGTTCATCAACAACTTGCTCCTCCCGATCTCGAAAGCAAGAAAATTCGTATCAATTACAAGGTCAATGCTGAGTATGG…	829.264	784.903	874.417	0	0	0	49.2	43.15	52.35	0	0	0	414.764	-12.9194	7.55708e-23	3.10881e-20	UP	-	[ko03040:Spliceosome]	-	GAU36083.1:hypothetical protein TSUD_320500 [Trifolium subterraneum]	gi|1379615012|ref|XM_013607772.2|:PREDICTED: Medicago truncatula protein pleiotropic regulatory locus 1 (LOC25488112), mRNA	A0A072V5D5|A0A072V5D5_MEDTR:PP1/PP2A phosphatase pleiotropic regulator PRL1;OS=Medicago truncatula;GN=MTR_2g436510 {ECO:0000313|EMBL:KEH37239.1};
TRINITY_DN26789_c0_g1_i3	en=1513 path=[2861:0-68 8413:69-92 2931:93-93 8418:94-117 2956:118-161 3000:162-182 3021:183-198 8415:199-222 3061:223-229 3068:230-248 3087:249-249 3088:250-279 8411:280-303 3142:304-336 3175:337-453 1220:454-454 1221:455-578 1345:579-599 1366:600-608 1375:609-743 1510:744-795 8416:796-819 1586:820-1160 8414:1161-1184 1951:1185-1212 1979:1213-1264 2031:1265-1512] [-1, 2861, 8413, 2931, 8418, 295…	ATTCCACTCACGCCATGCCTATTACTCTGCTAACTCCTCCAAATACCCCTATCTTATCATATAATTCCAATCTTGTCCCTACTCGTATTTCACATTCTCGCCACCGCGCACCTCAACGTTCTTCCCATTCATTTCGCATCTCTTCTTGTTCAACCGCATCAGATATGGATACTTCCTCGGGTCAAGGCATTCTTTATCCGTTGCACCGTTGTAAAACTCTTCACCTGGTTAGGCATGCCCAAGGGTTTCACAATGTTGAAGGAGAGAAGGACCCAAAGGCGTACTTATCTTATGATCTTCTTGATGCAAGCCTGACCCCTCTCGGCTGGAAACAGGTTGATAATCTGAGAGAGCATGTTAAGGGAAGCGGTCTTTCCGAAAGAATTGAGCTAGTTATTG…	784.906	1081.49	617.909	0	0	0	63.55	80.96	50.41	0	0	0	414.051	-12.9187	1.28021e-20	3.82394e-18	UP	-	-	-	XP_004501059.1:PREDICTED: phosphoglycerate mutaselike protein 1 [Cicer arietinum]	gi|1535881189|ref|XM_004501002.3|:PREDICTED: Cicer arietinum phosphoglycerate mutase-like protein 1 (LOC101489637), transcript variant X1, mRNA	G7J452|G7J452_MEDTR:Phosphoglycerate mutase family protein;OS=Medicago truncatula;GN=MTR_3g111310 {ECO:0000313|EMBL:AES73952.1};
TRINITY_DN24395_c0_g2_i1	en=1265 path=[1:0-290 269:291-337 316:338-349 5405:350-373 352:374-433 2735:434-466 2768:467-484 2786:485-497 2799:498-523 2825:524-753 3055:754-767 3069:768-802 3104:803-816 3118:817-925 3227:926-951 3253:952-1081 3383:1082-1119 500:1120-1128 5257:1129-1148 4723:1149-1239 4814:1240-1264] [-1, 1, 269, 316, 5405, 352, 2735, 2768, 2786, 2799, 2825, 3055, 3069, 3104, 3118, 3227, 3253, 3383, 500, 525…	GGAAATTAGTCGATTTCGCGTGGCCAAAAGACATTAAATACTGCACATGGAATAATGATAAAATCCAAACGCAGCTAAATGACCGTTCACATCCCCAACTCAGTTCTCTCTCTTTCTCCCCTCCGCCTTCAGGCGTTTTTCTCTTCCTACGCCGTGCCAGAGTTATTCCGAAAATACAGCTACAAACCTTGTTCGACCCGATTCGACACGCTGAGTTCGAATCCGTGAACAGGTCTCTCAGATTCTTCCTTGATTTCTCAAATCGATGAGAGATAACTACGAACCCTAAATATAATCTCTCAAATTAAAACGCGTTCAAACCTCACCTCGATCTGAAATTAAGGGGTTAACAATCCTCCCTACTCAAACAACAAACTGGTAACAAGCATCGAAAGGAAA…	1145.94	1204.32	0	0	0	0	113.55	110.41	0	0	0	0	391.709	-12.9097	0.000208743	0.0019126	UP	-	-	-	-	-	-
TRINITY_DN27314_c1_g1_i2	en=1002 path=[980:0-189 1147:190-196 3243:197-248 1206:249-250 1208:251-389 1347:390-429 4741:430-453 1411:454-486 1444:487-513 1471:514-552 3867:553-596 1554:597-626 1584:627-704 1662:705-708 4742:709-732 1690:733-830 1788:831-854 1812:855-918 4739:919-942 1900:943-1001] [-1, 980, 1147, 3243, 1206, 1208, 1347, 4741, 1411, 1444, 1471, 3867, 1554, 1584, 1662, 4742, 1690, 1788, 1812, 4739, 1900, -2]	AAACACAATGGATTTGTGTGTAGTTTTGAGTTATTAACTAAAAATTCACATAACTGGTTCTCATTTCCTCTATAAATACCTCGTTCCTCCCTCTTTACTACTCACACATTTCTTACTGTGTTTTAGGCTTAAAAAAGGAACAAATTCAAACAACTATAAAAAGCAATGATGAGTTACTTGAACCGTGTTTGGATGGCGGCAACTGTAGCGGTGGCGCAAAGCCACGCTGATCCAGGCCACAAGTGCAAAACTGCTATCAGTTCTATTCACCGAAACAGAACTAGCCTCTTCTCCGCCGGTTCTTTGTTGGCGATCCGGCCGTTGTCCGGCTTCCTTGCATCGGACGTAACTGAGGCGGAAGAGAGGATGAGACAAACCGACGATTCTCTCCGGAAAGTT…	585.291	1423.01	130.638	0	0	0	76.17	171.37	17.14	0	0	0	356.49	-12.8821	1.25726e-11	5.11998e-10	UP	-	-	-	XP_013465029.1:woundresponsive family protein [Medicago truncatula] >KEH39064.1 woundresponsive family protein [Medicago truncatula]	gi|1379609615|ref|XM_013609575.2|:PREDICTED: Medicago truncatula uncharacterized LOC25487598 (LOC25487598), mRNA	A0A072VAJ9|A0A072VAJ9_MEDTR:Uncharacterized protein;OS=Medicago truncatula;GN=MTR_2g090020 {ECO:0000313|EMBL:KEH39064.1};
TRINITY_DN17006_c0_g1_i1	en=1105 path=[1:0-248 227:249-265 244:266-338 317:339-377 356:378-421 2481:422-445 424:446-561 2482:562-585 564:586-1104] [-1, 1, 227, 244, 317, 356, 2481, 424, 2482, 564, -2]	ACTGAAAATCCAGCTTGCATATCTCTCCCTCCACACGTTTCCCTCTCACCTCTTACTACTACCTATCACTACCTCACTTCCTCTCTCTCACACACGTTTCCTACACTCAAGAAAGAAAATGAAAAAGAGAAATTAAAAAAGACCACACTCTATCACTCTATTTCTCCTTCCACTCACGTCAAAAACTTGGACTCCCTCCCCTCACTCCTATCTTCACTCTCTCTTATCTCTCTTCACTCACCCAAAAAACGGAAACGCAAAAAAAAGAAACAAAAGCCTCCTTCGTCCTCTCCAAAATTCACACCGCGAAACCAACAAGTGCATCCTCCATCAACACCACAAACAACCTTCAAGCCGCTCTTCCGTCCAATCGGAGAAACACTCTGTCATCAACGCTTC…	1317.21	361.495	397.636	0	0	0	152.66	38.76	46.47	0	0	0	346.057	-12.8518	1.73614e-14	1.31213e-12	UP	-	-	-	-	-	-
TRINITY_DN29964_c0_g1_i3	en=714 path=[1:0-100 2265:101-124 103:125-310 289:311-319 298:320-341 320:342-342 321:343-344 320:345-345 323:346-351 329:352-357 335:358-381 2266:382-405 383:406-466 444:467-490 468:491-501 479:502-613 1945:614-634 1966:635-713] [-1, 1, 2265, 103, 289, 298, 320, 321, 320, 323, 329, 335, 2266, 383, 444, 468, 479, 1945, 1966, -2]	GCTATACATCCAAAACTCATTAACATGTTTAAGAAGATTACATCATAACTCTTTTCTTTTTTTCCACCTAACTTCACTTCAAAATGGTTACTTTTGCTACTGTTCAAGGCCTACATGGTTCTCTTCTAAGATCCCAATTCCTAGGCCAAGATCTTCACTTTCCTCTCATAAAAACATCCAAAAGAAATCATAGAAATCTAACTTGTCAACCACAAACATGTGCTGAATTCAACATACTAAAAATGATGGGAGGAAGAGGACTATGCAATGGAGAAATAGGAGTTGAAAAAGAGCTGAAAAGGAAAGTTGATGTAGAGGAATCATCATCATCATCATCATCATCATCGTTATCCAATGAAAAAGTGCAAGAAAACTCAGAAAAGTTGACTGTTGAAATTC…	834.193	1073.5	122.056	0	0	0	165.42	196.79	24.49	0	0	0	338.292	-12.8484	4.68022e-12	2.11117e-10	UP	-	-	-	XP_003623879.1:hypothetical protein MTR_7g076620 [Medicago truncatula] >AES80097.1 hypothetical protein MTR_7g076620 [Medicago truncatula] >AFK42907.1 unknown [Medicago truncatula]	gi|1379650055|ref|XM_003623831.3|:PREDICTED: Medicago truncatula NAD(P)H-quinone oxidoreductase subunit S, chloroplastic (LOC11432224), mRNA	G7L2K3|G7L2K3_MEDTR:Uncharacterized protein;OS=Medicago truncatula;GN=MTR_7g076620 {ECO:0000313|EMBL:AES80097.1};
TRINITY_DN16041_c0_g1_i1	en=1463 path=[1441:0-558 1977:559-579 1998:580-749 2168:750-770 2189:771-968 2387:969-988 2407:989-1175 2594:1176-1198 2617:1199-1462] [-1, 1441, 1977, 1998, 2168, 2189, 2387, 2407, 2594, 2617, -2]	AATTGAACAACAAAAAAAGTCCTTAAAATGAATTCAAACAGCAGGAAAGCCACAGAGTACGCCTCCTCTTTTCCTCACCTGCGAAACGCCTTTTCACTTTCCATCTCTCTCTGTTAAACTTTTCTTCTTAAACATCTCATTCCCACATCTTTACCTTCTCTCTTACACACCATGTAAACATAGACCTTCTTCCCAAAACAAGATCAAAACACCTACCCACACCTGAAAAGCATCTTAAATACCCCTCAAGAACACTTGAATGTTCTTGAGCGATTTTCCAGAGATTTGCCAACCCAACACGACCTCTGAAACCTCAAACATCAATCCTACCCCAAATTCGAATCACAAACGTGATTCTAACGTTAGATGCTCCAAATGAACACAATTGAAATAGATCAG…	378.283	648.094	979.309	0	0	0	31.82	50.39	82.93	0	0	0	334.281	-12.8437	1.93303e-17	2.93155e-15	UP	-	-	-	-	-	-
TRINITY_DN32832_c0_g1_i6	en=3665 path=[1:0-190 9239:191-214 193:215-288 9252:289-312 291:313-316 9244:317-340 319:341-408 9251:409-432 411:433-438 417:439-513 492:514-562 7682:563-639 618:640-674 7759:675-707 686:708-773 9246:774-797 776:798-823 9241:824-847 826:848-899 9250:900-923 902:924-963 9240:964-987 966:988-1009 988:1010-1030 1009:1031-1115 9257:1116-1139 1118:1140-1169 1148:1170-1227 1206:1228-1258 9249:1259-128…	GATCTATCGTGTGTCTGAATGATAATCGTGACGTTCGCTTCTCTCTCTAAAAGAAACACACTCTTTCTCTCACTAAACCCCCGAAAAACCAAACCCTTCACTTCAACGCGAGATCTAATCGAACCTCTGATATAAAGTTTTAGGGGTATTATCATTCATGGAGGAGGACCCAGAAAAGGGTATGTCTACTTGTGGAGATTCAGAAACAACACTGTCCCATGATGAGATAGTTGGTGGTGAAACCCTAGATGGGTCTGTGAATCATGGGGATCAGGTTCAGTCTTGTAATGGGCAGGGTGGGGAGGATTTGAAGTCTGTTGAGGTAGGTGATGGAACCGAGGCTCGGCTCGAGGACTCTAGGGTTGTAGAATCTGAAGAAGGTAGGAGCGAGAATGCAGC…	581.594	775.916	623.63	0	0	0	18.13	22.4	19.6	0	0	0	330.19	-12.8394	5.3781e-21	1.6643e-18	UP	-	-	-	GAU31380.1:hypothetical protein TSUD_19250 [Trifolium subterraneum]	gi|1535851490|ref|XM_004514325.3|:PREDICTED: Cicer arietinum uncharacterized LOC101505515 (LOC101505515), transcript variant X2, mRNA	A0A072VHV7|A0A072VHV7_MEDTR:PWWP domain protein;OS=Medicago truncatula;GN=MTR_1g049120 {ECO:0000313|EMBL:KEH41352.1};
TRINITY_DN45102_c0_g1_i1	en=1275 path=[1:0-1274] [-1, 1, -2]	AAACATATCTCTCTCTGATTTCTTTGACAACTAGCACATTGGATCCTCATTGATACCACTTTTCCCACTCTTATTAACGGCAAAAAGATGACCACTTGAAACGGATAGAAAAAAGCCAACCCTCACTTCACTCCTAATGGTCCTTTGGACCGCCAATCAAAAAGACTCTCTCTGTACGTTGCTGAAGGGAGATTGTTTCCTCTTCTTCCATAAACTGAAAATCCCCTCTTCACAAAAGGGACCTCTCTCTCATTCCACACCAAAAAAAAAGAATACAAATATCAGTTGGAAAGATTTTTTCTCTGGGAGCCTGAAAAGGAAATCGATTTTCCCCATCTCCCCACATACAAAACCACCTCACTTGCTACAATCCTCTTTCCTCAATCTCGCCGGTAACCT…	365.961	779.91	745.686	0	0	0	35.92	70.85	73.8	0	0	0	315.26	-12.8382	5.85053e-18	9.82717e-16	UP	-	-	-	-	-	-
TRINITY_DN24633_c0_g1_i2	en=614 path=[1652:0-156 1786:157-163 3911:164-187 1817:188-189 1819:190-237 3625:238-269 1899:270-287 1917:288-298 1928:299-321 1951:322-348 9389:349-372 2002:373-415 2045:416-442 2072:443-467 8363:468-613] [-1, 1652, 1786, 3911, 1817, 1819, 3625, 1899, 1917, 1928, 1951, 9389, 2002, 2045, 2072, 8363, -2]	CGTGGTCCAATTATTTAAGAAAAATGACATTTTAGACTATTCAAAGATCTACCTCATTCGCTAGCAATTTGTGGATACATTATATAGTGACAGAAATGACGAGCAACGAAAATCATATCATAACATTCTGAGAACATGGAGTCCTCAAGCTTCACGCAAGACCAAGAGAAAGCCACAGAAGGCTTGGGCAATGTGTTGTGCAAGACAGGAAAAGGTTGGACATGTGTTATAACTAGGACTGATGGGTCTGATGCTGGCAAAGTTTTCGTTAAATGCGGTGAAAATTGCACCTGTACACTTGATGGTGGAGCTGCGTCACCTAAAATTGAGATTAGTAGTGACAGTGGCAGTGAAGTTTTCTGCAAGTGTGGTGAAGGATGGAGTTGTTCTATTTTCAGA…	752.869	1119.44	15.257	0	0	0	182.75	250.8	3.92	0	0	0	314.594	-12.8162	4.4115e-08	8.58069e-07	UP	-	-	-	XP_013453681.1:hypothetical protein MTR_5g430440 [Medicago truncatula] >KEH27712.1 hypothetical protein MTR_5g430440 [Medicago truncatula]	gi|1379637688|ref|XM_003612850.3|:PREDICTED: Medicago truncatula uncharacterized LOC11421849 (LOC11421849), mRNA >gi|1379637698|ref|XM_013598226.2| PREDICTED: Medicago truncatula uncharacterized LOC25494998 (LOC25494998), mRNA	A0A072UDK7|A0A072UDK7_MEDTR:Uncharacterized protein;OS=Medicago truncatula;GN=MTR_5g430440 {ECO:0000313|EMBL:KEH27712.1};
TRINITY_DN32234_c0_g2_i5	en=4178 path=[23751:0-34 23763:35-35 23764:36-62 4033:63-63 4034:64-74 4045:75-108 4079:109-112 4083:113-156 4127:157-174 27312:175-198 4169:199-217 4188:218-356 27316:357-380 4351:381-1278 5249:1279-1300 5271:1301-1302 5273:1303-1306 5277:1307-1308 27324:1309-1332 5303:1333-1378 5349:1379-1405 25259:1406-1423 5271:1424-1425 5273:1426-1429 5277:1430-1431 27324:1432-1455 5303:1456-1501 17129:1502-…	TTTTGAAAGAGGTAGCGGCAATTCCTAGAGAGAGAACCAAAGAGAGAGAAAGAGAGAGTGGTGAAGAAGAAGATAACCAAGCTCTGCTATCTCACACAAAACGCAACTACAATTAGGAATTTCCTAATTTGCAGCAAATTCAATTTGTTGACCTAAATTTATCCCTTTTCTCTTATTCATTTCCAACACCATCAGATGATGTTGTCGAGAATGGAGAGTAAGAAGAATAGTTTGGTTTCTGGGAACCAGAAGAAATTGTTAAAGGATGTTGACACTATGAATAAAGCTATGCACTTGGATAAAAATGTTTCAAGGAGTTCAGTATCTGGTTCGAATTTGAATTCTCGATCTAAAACCTCGGGAAAACCTGTATTTCCTGATTCAAAACCAAAGGCTAAA…	617.328	614.142	622.677	0	0	0	16.77	15.45	17.05	0	0	0	309.024	-12.7409	1.73743e-21	5.76625e-19	UP	-	-	GSMUA_Achr5P09730_001:Musa acuminata|WRKY|WRKY family protein	XP_013463492.1:EEIG1/EHBP1 protein aminoterminal domain protein [Medicago truncatula] >KEH37527.1 EEIG1/EHBP1 protein aminoterminal domain protein [Medicago truncatula]	gi|1379612752|ref|XM_013608038.2|:PREDICTED: Medicago truncatula protein PLASTID MOVEMENT IMPAIRED 1-RELATED 1 (LOC25486459), transcript variant X2, mRNA	A0A072V6S3|A0A072V6S3_MEDTR:EEIG1/EHBP1 protein amino-terminal domain protein;OS=Medicago truncatula;GN=MTR_2g040970 {ECO:0000313|EMBL:KEH37527.1};
TRINITY_DN24633_c0_g1_i1	en=1543 path=[1652:0-156 1786:157-163 3911:164-187 1817:188-189 1819:190-237 3625:238-269 1899:270-287 1917:288-298 1928:299-321 1951:322-348 9389:349-372 2002:373-415 2045:416-442 2072:443-467 2097:468-469 3839:470-493 2123:494-502 3325:503-524 2111:525-536 2123:537-545 2132:546-547 7098:548-606 2160:607-875 9386:876-899 2453:900-1022 9388:1023-1046 2600:1047-1055 9384:1056-1079 2633:1080-1228 9…	CGTGGTCCAATTATTTAAGAAAAATGACATTTTAGACTATTCAAAGATCTACCTCATTCGCTAGCAATTTGTGGATACATTATATAGTGACAGAAATGACGAGCAACGAAAATCATATCATAACATTCTGAGAACATGGAGTCCTCAAGCTTCACGCAAGACCAAGAGAAAGCCACAGAAGGCTTGGGCAATGTGTTGTGCAAGACAGGAAAAGGTTGGACATGTGTTATAACTAGGACTGATGGGTCTGATGCTGGCAAAGTTTTCGTTAAATGCGGTGAAAATTGCACCTGTACACTTGATGGTGGAGCTGCGTCACCTAAAATTGAGATTAGTAGTGACAGTGGCAGTGAAGTTTTCTGCAAGTGTGGTGAAGGATGGAGTTGTTCTATTTTCAGA…	776.28	1035.55	1.90713	0	0	0	61.4	75.83	0.18	0	0	0	302.29	-12.7024	2.09151e-06	2.91336e-05	UP	-	-	-	GAU31421.1:hypothetical protein TSUD_221910 [Trifolium subterraneum]	gi|1379637688|ref|XM_003612850.3|:PREDICTED: Medicago truncatula uncharacterized LOC11421849 (LOC11421849), mRNA >gi|1379637698|ref|XM_013598226.2| PREDICTED: Medicago truncatula uncharacterized LOC25494998 (LOC25494998), mRNA	G7KF20|G7KF20_MEDTR:AIG2-like (Avirulence induced protein) family protein;OS=Medicago truncatula;
TRINITY_DN26054_c0_g1_i2	en=1384 path=[1:0-89 68:90-91 4167:92-117 96:118-246 225:247-273 252:274-384 363:385-395 2821:396-493 472:494-497 3429:498-543 522:544-551 530:552-599 578:600-602 581:603-700 679:701-726 705:727-769 748:770-781 3005:782-972 3196:973-993 972:994-994 973:995-1009 988:1010-1048 1027:1049-1383] [-1, 1, 68, 4167, 96, 225, 252, 363, 2821, 472, 3429, 522, 530, 578, 581, 679, 705, 748, 3005, 3196, 972, 9…	CTCTCCAAATCCTCTCTCTTGCTCGCTGGCAAAAGATGACAACTAACACGACAACTAACACGCATCCATCTCCACTAAGGGTCTCCAACGGTACACTAAAAGAAAGGAAAACGATAAAAAAAAAAGGGAATCCACAAAATAAAAGGCGACCTCTCTTCTCTCTCTAGGGGACTGACCTGACTCCTCAATAATCACTCTCTCTTAGCAAAAAATCAAGAAAATAGAAAAAAGAAAACGATAAAGAAAATAAGAGAGAGGACCACAAGAAAACCAGTCCTCTCACTCTCCAAAATGATAATCTCTCCCTCTGAACATGAAGAAAGGGGAGGAAAATAAAAAGAGAAAGAAATTGTTCCCTATTCTTCTCCACAGCGCCAAACAACCGCCTTCCTTCCGTCG…	660.454	706.013	407.171	0	0	0	59.09	58.43	36.74	0	0	0	295.607	-12.6573	5.22993e-19	1.08549e-16	UP	-	-	-	-	-	-
TRINITY_DN30899_c0_g9_i1	en=928 path=[6461:0-325 6764:326-342 6781:343-445 6884:446-459 6898:460-463 6902:464-517 6956:518-614 143:615-615 144:616-620 149:621-623 152:624-625 154:626-628 157:629-660 189:661-665 12213:666-927] [-1, 6461, 6764, 6781, 6884, 6898, 6902, 6956, 143, 144, 149, 152, 154, 157, 189, 12213, -2]	ATGATTAATTTTGAGTTTACGAATGAAATATTAAAATAATAGTAAATAAAATAGCTAAAAAACAATTAAGTTTACGGTAATAATAGTCTATATATATTTTACATAAAAATAAGGGAAAAGAAAATGGGTGAAAAAATAAATAAATAGTAACTACCAAAAAATATGGGCTTAAAGTGAGGAAAAGCCCAAATCTGAGCGCACTGCATAACAGTAAAGGGGGGGGGTCCGGTTAGCCAGAGAACCTTAGGCCCAAAACTAAAAGGGGAGCTCGGTCAACCCTGTTGACCCCATGTATCGCCATCGTCCGTCAGATCCGTGGATCTGACCTGGTCAAACAAATCAACGAACGGATGAGGAGTGCACACGGTAATGGATGGTGGTACAACTGCATAAGAGTGC…	707.278	609.149	403.357	0	0	0	100.97	80.43	58.07	0	0	0	286.631	-12.6529	5.9114e-19	1.21591e-16	UP	-	-	-	-	-	-
TRINITY_DN34119_c2_g3_i1	en=1299 path=[1:0-73 4745:74-97 76:98-317 4116:318-354 334:355-380 360:381-460 440:461-473 453:474-507 487:508-531 511:532-548 528:549-1118 3849:1119-1233 1116:1234-1298] [-1, 1, 4745, 76, 4116, 334, 360, 440, 453, 487, 511, 528, 3849, 1116, -2]	TATTTATAACAACAAGCACACACTTACAGATTAAACAAAAGCCAATAAATTCCAACCTAGACTATGCGATAACAGCAAACCTCCTTAGCACAAATCCAACATAATACCGCAAAAAGAAAAATGAGAGAAACCTCACCGACCGCAGAACACAATAGGCGACGGAGTACTTCGGGTGCAAGTGATGACTGTAGTTGTAGTTGAAAGAGGAAAATAGAGTTGCTAGCCGTAGTGGTTGTTAAAGAGAAGCTGCCGTCGAAAATCTTTTAGGGTTTTTCTTCTTCTCTTGAAATCGCCGCCACTCTGGTGTGCTCACTCGCCCGCTTCGCCTTCAGAAAAATCTTCGTCCAAACGCCGGCGGGATGAAGCTCTAGGGTTCTCTCCGCAGAGCGCCGCTTCCAG…	442.357	1276.22	0	0	0	0	42.5	113.48	0	0	0	0	286.429	-12.6359	0.000351731	0.00306454	UP	-	-	-	-	-	-
TRINITY_DN34046_c1_g6_i3	en=1258 path=[7381:0-328 24108:329-352 7711:353-488 7847:489-524 7883:525-588 24105:589-612 7971:613-631 7990:632-648 8007:649-666 24115:667-690 8049:691-696 8055:697-714 8073:715-729 8088:730-767 8126:768-792 8151:793-1028 630:1029-1038 640:1039-1044 646:1045-1051 653:1052-1063 665:1064-1088 690:1089-1090 692:1091-1098 700:1099-1105 707:1106-1110 712:1111-1129 731:1130-1134 736:1135-1135 12439:1…	CCTGTATTGAAAATTGAGCGGTATATTGACATGAAATTGTCGAATCCGCGAGTCAAAAATAAGTCCAATTAAATAAGGAGATGAAATAAAAATTAGTAATAAACCAATAGCAGGAGGAGTGCATGCAAAGCACAGGAGGGTGATGGTACCCAAACCATTAATTGGGTCAGGCCCAAAACAATCCAATTACCAAAACTCACTTAACTATACTAATCATGTAATTAATCCCTATTAACAAATGCATAAAGAAGAAAAGAAAAAAAACAAGTTTAGCACAAGATTTTCTCAACCAATCAGAAGGGCAAGGAGTTTTTAGAGCTGGATCACCTAATCCATCGCTTCAGTACCTACACATCCCCAGCAGAACAAATCACTCAATGGATCGCTTCAAAACCCACT…	726.993	1988.22	629.352	0	0	0.856347	72.49	183.48	63.26	0	0	0.12	557.57	-12.5834	7.37071e-16	7.70727e-14	UP	-	-	-	-	-	-
TRINITY_DN3312_c0_g1_i2	en=3967 path=[3945:0-2134 6057:2135-2492 6415:2493-3098 7021:3099-3966] [-1, 3945, 6057, 6415, 7021, -2]	ATTGAAAGAGAGACCGAAAGCTTCGATCATATCCAAAGCCCAACTCGAAATTACAAAAAGGAGTGCCATTCTTAGAGAAAAAAAGAAAGCCCGGGCGAAAAGAAGAAAAGAAAAGAATCATTCATGCACTTGCAGTCAAAGGAAAACTTCACAAAATCAGGTTTTAAATTCTGCCGATGTTAACTTAGTAGGGAGTGAGATGGATAGGGTCAATTGGAGAATACTTTTTGGGGATGCTAAAGAAATAGCAAAAAATGTGTGGGATCTATGCAAAATTTTGGCTTAATTCGTAAAGGGGAGGAAGGGGAAATTGTTCAAGAATGGAGCTTGGAGTGAATAGGGGGAAATGGAACAATTTAGACGTGTAGGGTTTGCAGTGGTTAGGGGAGCCTTAGCTAG…	611.167	632.117	443.407	0	0	0	17.53	16.8	12.83	0	0	0	281.115	-12.5665	7.49923e-20	1.89411e-17	UP	-	-	XP_008245529.1:Prunus mume|E2F/DP|E2F/DP family protein	GAU25959.1:hypothetical protein TSUD_373600 [Trifolium subterraneum]	-	A0A1B5Z8G5|A0A1B5Z8G5_TRISU:Uncharacterized protein;OS=Trifolium subterraneum;
TRINITY_DN28008_c0_g1_i2	en=2126 path=[4117:0-191 4971:192-215 4310:216-226 19:227-230 2:231-247 19:248-251 22:252-312 4529:313-332 106:333-523 297:524-551 325:552-566 4967:567-590 364:591-797 4972:798-821 595:822-914 4970:915-938 712:939-1097 4969:1098-1121 895:1122-1217 991:1218-1256 1030:1257-1397 4968:1398-1421 1195:1422-1640 4321:1641-1685 1459:1686-1712 4973:1713-1736 1510:1737-1840 1614:1841-1880 3851:1881-1942 16…	AATCATGTCACCCTTCTTTAAATTTGATAAGTGAGGAAAGATGTTCTCGCCCGCCTCCTAATCGTATCCAAACGAAACAAGCAAACAAAGCAGAGCGATAATCTCAACGGTGCACTGAATGTAATACTGTACTACACTAACCTTCTCAATATATATATCCCAATTCATCACCATCTTCCCCTCACATCACATAACACAATCCCTAAATCCCAACGCCATGGATCCAAATCCCAACGCCATGGATCCAAATCCAGGAACCTTCCCGATTCTCTCTTACGTCATGTCCCGTTTCCCTTCCTTAACATCACTAACCGCCGCCGCACACCCCGACACCGAATTATACGACATCGACATCGAACAGCCCCGCTCAGAAATCGTCGGCAAAATGCCAAACCTAGC…	491.644	567.207	564.509	0	0	0	27.33	29.19	31.63	0	0	0	270.56	-12.5498	1.38848e-20	4.09394e-18	UP	-	-	-	XP_012571756.1:PREDICTED: plant intracellular Rasgrouprelated LRR protein 9like [Cicer arietinum]	gi|1535879045|ref|XM_012716302.2|:PREDICTED: Cicer arietinum plant intracellular Ras-group-related LRR protein 9-like (LOC105852204), mRNA	I1JXB6|I1JXB6_SOYBN:Uncharacterized protein;OS=Glycine max;
TRINITY_DN32877_c0_g6_i1	en=486 path=[12441:0-320 12739:321-426 12845:427-427 12846:428-445 12864:446-447 20227:448-451 20231:452-485] [-1, 12441, 12739, 12845, 12846, 12864, 20227, 20231, -2]	AAACCCCAACGGTTCTTTCTTAAAAAAATTGAAATTTGGGACCATGAGACAGCTGGAAAGGAAGGAATCCAGTCTGGCCCTCCTCTCAAAAAGAAGCGTGTAGCGCAAATTGGGGACCTAGCCTCTTTTGTCTCGCTGGCTAAAAACGAAAAGGAGGGATAAAAAAGGAGGAAGAAATCATCTTCTTCACAAAAAAATAAAAACCCTCTTCACCGTCACACCCTGATACTCTCTCCATTTCCTCAAAAACACAAATCTCTCTTCTCCCTCCTGGAAAAAACAACGTCAACACACTCTACCGGAAATCTCTTTTCCGAATCCGCCTCCATCTCCTCTTCCACACACCCCCACCGGCGAAACTTTCACAAACCCCACACCGGCACTCCAAAACGCAAAGCC…	1355.41	250.65	0	0	0	0	459.5	78.62	0	0	0	0	267.677	-12.5354	0.000463182	0.00392314	UP	-	-	-	-	-	-
TRINITY_DN33773_c0_g2_i4	en=1455 path=[1:0-52 31:53-55 20145:56-100 82:101-102 84:103-118 100:119-120 102:121-140 122:141-152 134:153-155 20459:156-158 20462:159-179 161:180-182 164:183-196 18151:197-220 202:221-225 207:226-253 235:254-254 7443:255-298 7487:299-333 316:334-336 319:337-362 345:363-373 356:374-404 387:405-408 391:409-413 396:414-437 420:438-449 20086:450-460 4737:461-461 4738:462-479 4756:480-481 4758:482-…	GTTTCATCCATACATACATCTGTAATATAATTGCTTGTTTGGAGACAAAACATGCCGGTTTGAGGTTTGCTACGTGACATGACAAATTGGTCCAGGGACATCCAAGGCATAGAAAAATGAATTTTAGATCATGGCACATTCTGGTGAGCTCTTTGACGCCATACACAAAATGCAGCCTCAACGTGGTTGGCAATCTTTAGTGCAATATGTTCAGAAGATATGTCCAAGCGATCAAGTAAGCATCCTGAGGAGAACTGATTTGATGTGATGTACCGATAAATGAAATTCGTAGAAGATTGTGACTGCTGCAACACTAACTGACTTGTTCAGTCACCAATCCAAACTAACAAAGGAAATACTTAAATATGTCGGTCCGTGATATGATGCCTTCTACACGCT…	1129.92	444.379	0	0	0	0	95.55	34.75	0	0	0	0	262.383	-12.5223	0.000377808	0.00326607	UP	-	-	-	XP_013458247.1:sucrose nonfermentinglike protein [Medicago truncatula] >KEH32278.1 sucrose nonfermentinglike protein [Medicago truncatula]	gi|1379632688|ref|XM_003609588.3|:PREDICTED: Medicago truncatula sucrose nonfermenting 4-like protein (LOC11422279), transcript variant X2, mRNA	A0A072UT80|A0A072UT80_MEDTR:Sucrose nonfermenting-like protein;OS=Medicago truncatula;GN=MTR_4g119400 {ECO:0000313|EMBL:KEH32278.1};
TRINITY_DN29753_c0_g1_i6	en=3887 path=[3861:0-140 17224:141-164 4003:165-264 17226:265-288 4127:289-1338 15599:1339-1374 5213:1375-1392 5231:1393-1589 5428:1590-1590 13256:1591-2902 14568:2903-2918 14584:2919-3063 6908:3064-3069 15575:3070-3115 14780:3116-3136 14801:3137-3527 17230:3528-3551 15216:3552-3886] [-1, 3861, 17224, 4003, 17226, 4127, 15599, 5213, 5231, 5428, 13256, 14568, 14584, 6908, 15575, 14780, 14801, 1723…	CCTCAAATCACAACAACCACTTCCACGCCTCTTTCTCCTCCATTCTCTCTCTCTCTCTCTCTCTCTCAACCAAACCCTAGCCAAATCAAAACAAACACCTTCCACCCAATCTCCACCTGATCCTCCATACCTTTCACACAGATTGAGTTTAATCATAAATGTTTGATTGATGGATGATGATAGTAGAAACTGATAAGATGTCTGCTCCTTCACCGCGGGAGCGTGCACAGCGCCTTTTTGATAAGAACCTTGAATTGGAGAAAAAGCGCCGTAGATCAGCTCAGGCGCATGTTCCGTCAGATCCCAGTATTTGGCCACAGCAGCGTGAGAACTTTGAAGCAATAATTCTCGAGGATCATGCTTTTTCTGAGCAGCACAATATTGAGTATTCCCTTTGGG…	433.731	608.15	506.342	0	0	0	12.74	16.52	14.95	0	0	0	258.037	-12.5149	1.13052e-19	2.7444e-17	UP	-	[ko03015:mRNA surveillance pathway]	-	XP_004513951.1:PREDICTED: protein SMG7 [Cicer arietinum]	gi|1379595607|ref|XM_024774481.1|:PREDICTED: Medicago truncatula protein SMG7 (LOC25480553), mRNA	A0A072TGI2|A0A072TGI2_MEDTR:Telomerase activating protein Est1;OS=Medicago truncatula;
TRINITY_DN31209_c3_g1_i6	en=1978 path=[1:0-1266 1245:1267-1381 1360:1382-1479 1458:1480-1492 1471:1493-1494 1473:1495-1496 1475:1497-1497 1476:1498-1511 1490:1512-1512 1491:1513-1513 4062:1514-1558 4107:1559-1603 4152:1604-1672 4221:1673-1725 4274:1726-1743 4292:1744-1977] [-1, 1, 1245, 1360, 1458, 1471, 1473, 1475, 1476, 1490, 1491, 4062, 4107, 4152, 4221, 4274, 4292, -2]	GTTCATTTGAAGAACTTCATTCTCTCTCTTCACTTCAGAGCTACCTCTCGCTCTGCAAGTGTTCGCCCGCTCCGATCAAAATCCATCGGTGAAGACGGTGGTGGTCGACCGTAGGCGTCGGCGCCACCTTCTTCTCCGGTCAAAACACCACCGTAAAAATGCGAGAACAAAAAAAAAAGAGCCCTAACCCCTTTCTATTTTCTTCCTACAATCCAAATCCGTTCTTGTTTTCAAAAAACTCTTAACCTAAACGTCCAGATCTACACATAGTAAACAAGAAAACCAAAACACAAACAACAAACCCTTGCCAATACGCAACGTCAAACGGCCTCTATAGCAAGAATGTTTCAACAAAAGGAAATTCAAAAAGGCCGAACCCTAATTTTCAGATTAGGCTTC…	574.201	405.433	490.131	0	0	0	34.55	22.58	29.74	0	0	0	244.961	-12.4479	2.14963e-19	4.93911e-17	UP	-	-	-	-	-	-
TRINITY_DN32603_c1_g3_i1	en=739 path=[5875:0-470 980:471-738] [-1, 5875, 980, -2]	AAACCCTCAATCGCTTTACCTTCATCCGCTCAAACCTCCGCCGTCGCATCACCTCGACCTAACCAAACCTTCGTCACCTACCCCAAAACCCCTAAATCCACCCTAAACCGCCGCTCCATCTCCGATCCAAGACCCACAACCTCGAACAACAACGAAGCCTACTGTTTCAACTTTGTTTTGGAAGGTCCCGAGCTAGCAAGACGTTGTTTGATTGTATTTGTTGTTGGGTTCGTTTTTTTTGCAGGTAATGATCCGTTTAAGACTCGAAACAGAAGGTTAACAAGCGCTAGATTCGCTTCACCAACGACAGAATTTCGAGAGTATCTTGAGGCAGGCTTGACGATTCATTCCCGCTGCCTACGAAAACAACACGCAAACTTCTCTACTCTAGCGTTCCCC…	550.789	0	893.489	0	0	0	104.63	0	170.97	0	0	0	240.713	-12.4451	0.000374223	0.00323752	UP	-	-	-	-	-	-
TRINITY_DN29940_c0_g1_i2	en=1756 path=[97:0-42 63:43-43 64:44-52 73:53-58 4011:59-130 3189:131-186 3245:187-254 4343:255-255 4344:256-256 4945:257-278 3337:279-280 3339:281-312 4844:313-341 3400:342-426 5085:427-450 3509:451-454 130:455-571 247:572-609 285:610-660 336:661-667 343:668-684 360:685-691 367:692-699 5087:700-723 399:724-802 5081:803-826 502:827-927 5090:928-951 627:952-1219 5089:1220-1243 919:1244-1249 925:12…	GCGGCCGCAATAATCACACCGCAATTGCGGCTTGATGCGGATGCAGACACGGCCGCGGCTGCAATAATCACACCTCAATTGCGGCTTGATGCGGCTGCGGACACAGTCGCAACCGCAATTTTGGGGCCACATCACGTGATGTGGTCCGTAATTTAAAACCATGGATTGGATTTTTGTTTGGAAATGAAATTTAGCATGTACAACTATCAATTTGGTTTGGGTAGGTTTTCTTGTGTATTTGAATTTTATTGAAACCGGGTTAAAGAACTATTTTATGAGTTTGGTTTTTGATATGTTGATTTGTAGTTATAACATGAGTTTGTTGCTCTCAGATTTCATTGGAAACTGCATTTTGTCATGATTTCCTATAATCTGCGGGGGTTTCCTGAATTTTGCAAT…	2280.79	5422.42	4858.4	0	0	4.28174	156.32	343.86	335.48	0	0	0.35	2094.32	-12.438	3.04969e-19	6.65123e-17	UP	-	-	-	GAU26512.1:hypothetical protein TSUD_361450 [Trifolium subterraneum]	gi|1379755286|ref|XM_013589334.2|:PREDICTED: Medicago truncatula protein BPS1, chloroplastic (LOC25500840), mRNA	A0A072TPQ1|A0A072TPQ1_MEDTR:Plant/F1M20-13 protein;OS=Medicago truncatula;GN=MTR_8g028710 {ECO:0000313|EMBL:KEH18813.1};
TRINITY_DN30035_c1_g2_i3	en=1775 path=[6072:0-46 3510:47-96 5348:97-133 3597:134-148 4377:149-231 171:232-232 172:233-241 128:242-245 132:246-284 171:285-285 172:286-294 128:295-298 2471:299-394 6070:395-418 2591:419-596 1423:597-761 6067:762-785 1612:786-851 4581:852-887 1714:888-915 6071:916-939 1766:940-978 1805:979-998 1825:999-1033 6069:1034-1057 1884:1058-1159 6074:1160-1183 2010:1184-1313 2140:1314-1333 2160:1334-…	TCAAAGCTTTGATCTTGATTTTAGGAATACTGATCTGAAGCAACTGTTTTTTTAGATCTTAAAGAAGTGTTTTATGAGTGTCATATTGGTGTCGAAGTGTCGGTCATCGATTCAAAATGTGTAAGTGTCGGAGCAAATAAAAAAACTTTATCTTTTTAGACACTTGTCTGACTTTTCCAACTCATGTCGTGATACAAGTATGTGACACCAGTGTCGCAACCAACTCATGTCGTGAGTGTCATACAAGTATTTGACACCAATGAGTGTCGCAACCAACTCATGTCGTGAGTGTCATACAACTCATGTCGTGAGCTTCATAGTTTCTAAGTAATTATTATGCTTATATTTGAAATCAGTTAGTGGTGTACCTTATATTGGTGTGTGTCATTTTTTTTGTCT…	410.32	839.826	177.363	0	0	0	27.85	52.67	12.15	0	0	0	237.918	-12.4121	2.79751e-13	1.63426e-11	UP	-	-	-	GAU20827.1:hypothetical protein TSUD_120190 [Trifolium subterraneum]	gi|1535849747|ref|XM_004513315.3|:PREDICTED: Cicer arietinum protein EARLY RESPONSIVE TO DEHYDRATION 15-like (LOC101505965), transcript variant X3, mRNA	I3SZP3|I3SZP3_MEDTR:Uncharacterized protein;OS=Medicago truncatula;
TRINITY_DN29533_c0_g1_i5	en=3643 path=[3432:0-128 13329:129-152 3562:153-1349 13338:1350-1373 4783:1374-1578 13333:1579-1602 5012:1603-1627 5037:1628-1669 5079:1670-1724 13336:1725-1748 5158:1749-2086 5496:2087-2119 5529:2120-2149 5559:2150-2185 5595:2186-2276 13337:2277-2300 5710:2301-2352 13327:2353-2376 5786:2377-2397 13332:2398-2421 5831:2422-2453 10713:2454-2544 5960:2545-2567 5983:2568-2640 6056:2641-2659 6075:2660…	GGACTTTCTCCGTCACATCCTCACTTTTTTTGGGACAGATTTAAGTTTTGGGTCCGCATCCTCAATTATACTCCTCCCCGCCCCATTTTTCTTTGCCCGGGATGCCCATTTGCCACCCTAATTGCAATGGATAAGCGACCTAGCAAAGCACGCCGGTTGTTCGTATTGTGATTTTTCTCCGCTACGGCAGTTACACGCGCTGCACCAGGCATCTCCGTAGAATCCAGCGGCCGCTCCCCTCCGTGCGGCCCCAATCGCGACAAAATTGGCCGCAATTAACTACCTAGTTTTGAAATGCAGTAGATGGTATATATTTGATCTGCTCAGTTGAATTTCGAGAATTTGGCTACTGACATGAACAAGGGTATTCATTCTCTGAAATGGGTTCTCTTGGATTTA…	512.591	444.379	463.432	0	0	0	16.11	12.91	14.66	0	0	0	236.734	-12.388	5.61262e-20	1.46611e-17	UP	-	-	MDP0000295593:Malus domestica|bHLH|bHLH family protein	XP_003604256.2:PPR containing plantlike protein [Medicago truncatula] >AES86453.2 PPR containing plantlike protein [Medicago truncatula]	gi|1682380117|gb|CP039337.1|:Cicer arietinum chromosome Ca7	G7JEG3|G7JEG3_MEDTR:PPR containing plant-like protein;OS=Medicago truncatula;GN=MTR_4g007160 {ECO:0000313|EMBL:AES86453.2};
TRINITY_DN29782_c0_g1_i3	en=2315 path=[1:0-231 7181:232-255 234:256-263 242:264-585 7190:586-609 588:610-628 7187:629-652 631:653-798 7192:799-822 801:823-864 843:865-900 879:901-952 7189:953-976 955:977-1049 7185:1050-1073 1052:1074-1256 1235:1257-1295 1274:1296-1306 5843:1307-1348 1327:1349-1357 7183:1358-1381 1360:1382-1440 1419:1441-1472 1451:1473-1486 6072:1487-1529 1508:1530-1541 1520:1542-1583 1562:1584-1647 1626:…	GGGGAATAAAATACCTCTATCGAGTTTCTTCTCTTCGCTAACTAACAATACAATCAACGACCTTTCTCTGCATTCTTGTTCCCTCCATTCATCTAACCCTATTCGCTTCATTACACAATATCTTCTTCTCCTCTCGCTTCAATTTTCTAATCCTTTTATTTTTCAAAGTTGATTTTGCAGGTTGCTTTAATGGGGAAATCCTCTACTTCACTCAAAAAGAAACATTCCAAAACTTCCTCTAAGTCAAAGTCAAGCAGTAGGAGTAAGAATAGAAAATCTAAATCAAAGAAGGTTCGCCGCCATGAGGTTTCTCTTTCTAGCTCAGACTATGAGGATTCAAAAAATATGGACATATCGGTGTCTTCTAGTTCTGAAGATAGGTCTAAAAGAAAAAGGGAT…	502.734	458.359	451.989	0	0	0	25.52	21.55	23.14	0	0	0	235.514	-12.3563	5.03268e-20	1.34531e-17	UP	-	-	-	XP_013464645.1:hypothetical protein MTR_2g078660 [Medicago truncatula] >KEH38680.1 hypothetical protein MTR_2g078660 [Medicago truncatula]	gi|1379612043|ref|XM_013609191.2|:PREDICTED: Medicago truncatula serine/threonine-protein kinase PRP4 homolog (LOC25487300), mRNA	A0A072VKJ8|A0A072VKJ8_MEDTR:Uncharacterized protein;OS=Medicago truncatula;GN=MTR_2g078660 {ECO:0000313|EMBL:KEH38680.1};
TRINITY_DN32081_c2_g2_i1	en=1508 path=[1655:0-103 1736:104-192 1825:193-193 1826:194-218 1851:219-235 1868:236-367 2000:368-369 2002:370-414 2047:415-415 2048:416-460 2093:461-475 2108:476-716 899:717-720 902:721-722 904:723-725 907:726-794 976:795-823 1005:824-858 1040:859-903 1085:904-915 1097:916-977 1159:978-1012 1194:1013-1034 1216:1035-1045 1227:1046-1047 15296:1048-1071 1253:1072-1092 1274:1093-1153 1335:1154-1408…	TGGGCCCATAACCAATTCTGAACATTGAAATGGAGGTAAGACGGAAACTCCCAGGGTCAAAATCCCTAATCGCGGTATTTGTTCCTCAAACACGCCGTCGTCGACGACGCAACCGGAACCCGGATCACACGAAGCTCAACAACTGCGAGCAAACAAACTTCCCCAATCTATGGTGCAACGGCCGCGACTCTCAACCGAGTTCGACCATCACTCGCAATCGCGAATTCAAGCGCTTCGTCTTCTGCACGTGTGTACCAGTGTTGGCTTTGCAAGAGCATTCTAGGGGTATGCTCAGAGTCACGTTCCGAAATTCGAGATGAAGATGAAAGTGACTCAATCGTTCACTCTTCATCTCTGCTTCACCTGGCCTGCACGAATTCAAGATGAAGACGAGAGGAG…	490.412	470.343	438.639	0	0	0	39.88	35.35	35.96	0	0	0	233.232	-12.3537	5.51067e-20	1.44497e-17	UP	-	-	-	-	-	-
TRINITY_DN45265_c0_g1_i1	en=797 path=[775:0-796] [-1, 775, -2]	TCCAAAAGCTGTAACCAGAAAACGATAAACATGAACGAGAAATAAAAAATCCAAGCTGAAGAGTGCCAAAGCTCGTGTTTCTTTGAAAACCGGCATATCATTCCATCACAATGTCGCGTCTTCAAGGCAATTCATCATAGCTTCGCATGGATTATGGTGTGGCGTTTCAAGAAGTTTCATCATCCCTTTCCGGATTCGCATTTTTCGCATCATGTTCGCGTTCGTGGATCGCATCTTCAAAGTTCAACGTCGAGGATTAATCTTCTTCGTGCATCAGAGTTCAAGAATTGCGTCTTGTGGGTTCTTATCATGGATTCATGTTTGGATTTCAGTTGAATCGCAACCAAACGCTCTAATCGCAGCAAGGAGGTGGAAGGAGACTTACCAGACTTTGAGCTC…	538.467	483.325	362.354	0	0	0	92.78	77	62.97	0	0	0	230.691	-12.3322	7.39096e-19	1.48467e-16	UP	-	-	-	-	-	-
TRINITY_DN24548_c0_g1_i4	en=1491 path=[4467:0-166 544:167-667 1045:668-679 1057:680-688 1066:689-691 1069:692-733 1057:734-742 2230:743-838 3935:839-874 2362:875-925 4640:926-949 2437:950-958 2446:959-979 2467:980-985 2473:986-1003 2491:1004-1067 4641:1068-1091 2579:1092-1490] [-1, 4467, 544, 1045, 1057, 1066, 1069, 1057, 2230, 3935, 2362, 4640, 2437, 2446, 2467, 2473, 2491, 4641, 2579, -2]	GATGTGTGTACTTCAATGCATTGAACCTTTATTTTTTAAGCATGTATCAGTTGCATTTGCATGGTTCTTGCTAGGCTTAACTTGAGGCAATAGTATACCTTAGTGTAACTGTATTTTTAATATTTCTTTGAGTTTGTTTTGCAGCTGGAGCAGAAGCAGAAGTATGCAGCATGGAAAGCAGCTGATATAAGAAAGGCTTTGAAAGAAGGAAGGAAGCCCGTGGCGGGTCCACCTGCTGGCGACGAGGACCTGTCTGTTCCATCGAGTTCTCCTAGTATTAGATATGATCCTGGGGCTACCGAAACTTCTGCTTCCAGTGCTGGATCAGAATCTGATTCAACACGTAGTTATCATAACCCTGTCAACTTCCAGAATATGCCGAGCATTCATCCTCCACCT…	418.945	1394.05	875.371	0	0	0.856347	34.48	106.1	72.58	0	0	0.11	448.204	-12.3218	1.16148e-15	1.15177e-13	UP	-	[ko04144:Endocytosis]	Achn290481:Actinidia chinensis|FAR1|FAR1 family protein	XP_004491432.1:PREDICTED: protein HOMOLOG OF MAMMALIAN LYSTINTERACTING PROTEIN 5 [Cicer arietinum]	gi|1379639802|ref|XM_003617597.3|:PREDICTED: Medicago truncatula protein HOMOLOG OF MAMMALIAN LYST-INTERACTING PROTEIN 5 (LOC11432014), mRNA	V7B947|V7B947_PHAVU:Uncharacterized protein;OS=Phaseolus vulgaris;
TRINITY_DN33750_c0_g5_i10	en=1194 path=[3887:0-116 3981:117-117 3982:118-135 4000:136-138 4003:139-159 17055:160-183 4048:184-185 4050:186-189 4054:190-191 4056:192-209 4074:210-210 4075:211-253 4118:254-266 4131:267-335 4200:336-338 4203:339-349 4214:350-358 4223:359-700 4565:701-737 4602:738-899 2969:900-902 2972:903-904 2974:905-917 6436:918-931 8947:932-956 3026:957-960 3030:961-962 3032:963-963 7459:964-984 7480:985-…	TCATGATTTCTAAGGTATTACATGTACAATCAAAATAACCGAAGGAAAAGAAACACAATACAACATCATTTAAACAAAGTTCTACCGAGTTCAAATGATACCGAGATGACTCACAGGTGCAGTTCCTAACTGATGAAGAATGCAACAATGATCGCGACTTTCTTGAATTCAGATCTAACCGTGAAAATTGGTATGCCTGTTAGTGAGTTATATTGTTATGGCAACTGTTATGCATGGGGATGTTGATCTTACTGTCAACTGTGTTTCGAGTGATATGGTAATCTTGTCTTGAATGGTTTCCTTTTGTTTTCTTTTGATTGATCGCATGTCCCTGGAGTATCCGGAGAGAATGAATGGAAGAAGTAGTCTTGGAGGTTACCACGGTTGAGTAGAATGCAT…	418.945	475.336	439.593	0	0	0	44.41	46.59	47.02	0	0	0	222.312	-12.3204	1.00812e-19	2.46468e-17	UP	-	-	-	-	-	-
TRINITY_DN33774_c0_g2_i7	en=2958 path=[3961:0-135 18986:136-159 4098:160-190 18971:191-214 4153:215-248 6497:249-363 18984:364-387 6636:388-483 18990:484-507 6756:508-631 18975:632-655 6904:656-671 18977:672-695 6944:696-776 18979:777-800 7049:801-901 18987:902-925 7174:926-977 7226:978-1015 7264:1016-1047 7296:1048-1124 4208:1125-1125 4209:1126-1131 4215:1132-1299 4383:1300-1321 4405:1322-1421 18980:1422-1445 4529:1446-…	GTGCTCTTCCGATCTATTTCTTCGTGCAAGTTGAAGTGGGATAGGAAAGAAAGAAGGGTCTGGAAAGAAAAGGAATCCCAATTCCCAACCCAAACAACGCTTGAAGTGAAAAAAAGCTCTCAATAATCACTTCTTGCTGATTTCACGTTTTGGTTTGCTAAATAGACATGACATTGGGTCAAGCATTGAACATATCATTAGAGGGGGATAGAAGATCCGTGAGGAATGTCAAATATCTGCATGTTTGAGGTATGAACTATGAAATACTTACGTAGCACCGTGGCTTGTATTTACTGTCTCCGCTTCAAATTCTGATCTTAGCACGACGCAGAACATACAGCCGGCCCAAATTCGTTTCCAATTATGAGCGCAAATATAATGGCATTTTCCTCGAGTCAC…	526.146	400.44	384.286	0	0	0	20.58	14.49	15.15	0	0	0	218.479	-12.3106	7.09193e-19	1.42879e-16	UP	-	-	-	XP_003593191.1:dentin sialophosphoproteinlike protein, putative [Medicago truncatula] >AES63442.1 dentin sialophosphoproteinlike protein, putative [Medicago truncatula]	gi|1535860567|ref|XM_027337610.1|:PREDICTED: Cicer arietinum protein LNK1-like (LOC101510618), transcript variant X9, mRNA	G7INV3|G7INV3_MEDTR:Dentin sialophosphoprotein-like protein, putative;OS=Medicago truncatula;GN=MTR_2g008750 {ECO:0000313|EMBL:AES63442.1};
TRINITY_DN28952_c0_g2_i2	en=445 path=[1124:0-146 6980:147-170 1272:171-174 1276:175-190 3987:191-198 3995:199-214 1316:215-254 1356:255-274 1376:275-318 1420:319-354 1456:355-370 6255:371-444] [-1, 1124, 6980, 1272, 1276, 3987, 3995, 1316, 1356, 1376, 1420, 1456, 6255, -2]	AAATGAATGGCCCAAAATAAAAAGTGAAAACCCTTGAATAGAAGCAGAATAAGTAGTAGCTATAGTGTTGCTGTTATCCCTTTCTCTATCTAATCCAATTAATCTCTCTACACACTTCACACTGATCACCTCTTCCACCGTCTCAAATCCCCATGGCTCCCGGTCCAGTTATTGATGCAGTCACCGAGCCCGAACTCGACCAACAAATTCCCCTTCTTGACGAAACTACCCTCAAGAAGAAACCCCAACCCGAGGAGGACGATGCTCCCATTGTTGAGGACGTCAAGGAGGATGACAAAGATGAAGACGATGATGAAGACGATGATGATGACGACGAGGACGATGATGACAAGGAAGATGGCGCTCAAGGTTCATATCAATTTCTACTTTCGCCTTTAA…	602.541	0	701.823	0	0	0	233.93	0	275.29	0	0	0	217.394	-12.3103	0.000409724	0.00351236	UP	-	-	-	XP_003602402.1:nascent proteinassociated complex alpha chain [Medicago truncatula] >ACJ86097.1 unknown [Medicago truncatula] >AES72653.1 nascent proteinassociated complex alpha chain [Medicago truncatula] >AFK35911.1 unknown [Medicago truncatula]	gi|1379624356|ref|XM_003602354.3|:PREDICTED: Medicago truncatula nascent polypeptide-associated complex subunit alpha-like protein 2 (LOC11446466), mRNA	B7FMW4|B7FMW4_MEDTR:Nascent proteinassociated complex alpha chain;OS=Medicago truncatula;GN=MTR_3g092970 {ECO:0000313|EMBL:AES72653.1};
TRINITY_DN33816_c2_g7_i1	en=1001 path=[17193:0-44 17215:45-58 4959:59-60 4961:61-66 4967:67-78 13833:79-143 13898:144-164 13919:165-375 13497:376-382 13504:383-399 22819:400-423 13545:424-575 5007:576-598 22815:599-622 5054:623-625 22818:626-649 5081:650-767 5199:768-823 5255:824-858 22813:859-882 5314:883-883 19664:884-1000] [-1, 17193, 17215, 4959, 4961, 4967, 13833, 13898, 13919, 13497, 13504, 22819, 13545, 5007, 2281…	GTAGGGGATTGAAGAAGTTCAATCCGTTTATGAGGCTGGTTAGTTGGTTTTGAAGAGGAACCAAAAGGAAGTTCAGTTTTGTTGGGTTGGATTCTATTGAGTGTTGGCTGCAATTCGGTTAGAAGTTGTTTTGAGAGGTTGGAAATGGTTTCTGTTATGACAGTTGGGAAGGGTTACTGATGTGTGGTTCGAAGGTTTTTGGGGGAAGTTAATTGTGGCACTTTTTCAGGTTGTATCTGTCTCATGGCTTTAAGTTCCATTTCTGTAATATCGTTTCCAATTCTGTTGGAGTTTCGGTTTGGAGGAAGTTGGGAATTTGGTTACAAATGGTTGGAATTATGGAGTTGGTTTGTTGGTTACCGTTAACCGTCAATTCTGTTATGAGTTTGCTTCTTGAAT…	471.929	382.465	446.268	0	0	0	61.49	46.1	58.64	0	0	0	216.777	-12.2908	2.36039e-19	5.35177e-17	UP	-	-	-	-	-	-
TRINITY_DN33221_c1_g3_i3	en=415 path=[10429:0-38 10445:39-73 10480:74-75 12527:76-127 11494:128-129 13369:130-175 11563:176-187 15528:188-238 11626:239-265 11653:266-277 14434:278-414] [-1, 10429, 10445, 10480, 12527, 11494, 13369, 11563, 15528, 11626, 11653, 14434, -2]	ATGGCCATGATTCTTCTTATTTCCTCAGAGGTGGCAGCTAGGGACTTAACTGAGACTTCCACTAATACCAAAGAGGGAGAAGACAACGGACAGGAACCAATTTCCTATGGTGGTTATGGAGGCTACGGTCATGGCGGTGGTTACAATAATGGTGGCGGTTATCATAATGGTGGAGGGGGTTACAATAATGGTGGTGGATACCATAACGGTGGTGGTGGTTACAACAACGGTGGTGGTTACCATAATGGCGGAGGTGGTTACAACAACGGTGGAGGTTATCATAATGGTGGTGGTGGCTACAATGGTGGTGGTTACCATAACGGCGGAGGTGGTTACAATGGTGGAGGTGGTTACCATGGTGGTTACAACAATGGTAACTGATTATATCAATGTTCTTAT…	14.7863	67.9051	1216.75	0	0	0	6.42	27.21	534.07	0	0	0	216.573	-12.2745	1.78276e-06	2.52008e-05	UP	-	-	-	-	-	-
TRINITY_DN25620_c0_g1_i1	en=1322 path=[1:0-509 3684:510-533 512:534-571 3683:572-595 574:596-614 593:615-619 598:620-638 617:639-641 620:642-704 3687:705-728 707:729-782 3685:783-806 785:807-861 3686:862-885 864:886-999 2653:1000-1155 1161:1156-1161 1167:1162-1186 1192:1187-1321] [-1, 1, 3684, 512, 3683, 574, 593, 598, 617, 620, 3687, 707, 3685, 785, 3686, 864, 2653, 1161, 1167, 1192, -2]	CTTTTAATTTCAATTTGATTTATTTGTCGTTTGGTTTGGTTCTAATTCGATTTGATTATGCAGTTTTCTTGAATCTTTGAAGGGTTTGAAAGTTGGAAACAAGGAAGTCCAACAAGCACGGAGGCAATTAAGGAGGAAGTCCAACATTTGATTCAAACAAGTTACATATACATATTGACGGTTGTAGTAGGTTTAGGTTTAGCAGACATCGAGAGCGCGACTCCTCCTCTGTCTTCTACGTACTTATTCGCAAGATTAATGTTGCTAATACGGCAAGCACCATGACTCATGAATCCTCTAATTATACTCAACCCACTCTCCAATCACAATCTGCCACCTCATCCCCATCCTTTTCACTCAAACCCACCAATGCACCAACATTCAATTCATTGTATATAC…	683.866	301.579	291.79	0	0	0	64.44	26.33	27.77	0	0	0	212.872	-12.2714	2.14677e-15	1.99571e-13	UP	-	-	-	XP_003603458.1:hypothetical protein MTR_3g107890 [Medicago truncatula] >AES73709.1 hypothetical protein MTR_3g107890 [Medicago truncatula]	gi|593285732|ref|XM_007136998.1|:Phaseolus vulgaris hypothetical protein (PHAVU_009G096400g) mRNA, complete cds	G7JBP3|G7JBP3_MEDTR:Uncharacterized protein;OS=Medicago truncatula;GN=MTR_3g107890 {ECO:0000313|EMBL:AES73709.1};
TRINITY_DN33419_c0_g4_i2	en=1555 path=[756:0-56 789:57-78 811:79-102 835:103-104 837:105-154 887:155-164 897:165-167 900:168-168 901:169-175 908:176-188 6961:189-196 6969:197-220 897:221-223 900:224-224 901:225-231 908:232-244 921:245-260 937:261-264 941:265-277 954:278-284 961:285-286 4963:287-309 996:310-440 10793:441-464 1151:465-491 10787:492-515 1202:516-520 1207:521-526 1213:527-537 1224:538-550 1237:551-569 1256:5…	TTTGGATCCTATATTTGGTGGTTGTTTTAGTGATTTTGGATCCTATATTTGGTGGTTTAGTGAAAAAGTAGAGTGTGTAAATGTCCATTAATTTGTAGAGGGTCACTTGCCTCAAAGTTAAGAAAGAAAAATCACTTTTTTAGTTGTTATGTTAAGCCTTAAAAATGGAAAGGGACCTTAAAAGGACATTGTTTTTCCGTTGTTATGTTAAGCCTTAAAAATGGAAAGGGACCTTAAAAGGACATACAATGATAATCTGTGGGTCTGTTATCACAAAAAAATTGTACACGAAAAGGTAAAAAGTGATCTTATGTACTGGTCTCCTTAGAACTATAGCATAGATCCTGTTCAAGTCAGGCCTTGCTTATTCATGCTCAGATTTCAACAATCTTGGGCCAC…	377.05	408.429	455.803	0	0	0	29.64	29.64	36.09	0	0	0	206.88	-12.2141	3.24891e-19	7.04102e-17	UP	-	-	-	-	-	-
TRINITY_DN33425_c1_g3_i9	en=1755 path=[3055:0-51 3084:52-56 3089:57-62 3095:63-86 3119:87-89 8551:90-273 8735:274-363 6796:364-364 6797:365-365 6796:366-366 6797:367-367 6796:368-368 6798:369-549 6979:550-560 6990:561-573 7003:574-1035 7465:1036-1055 4826:1056-1094 4865:1095-1119 4890:1120-1171 4942:1172-1177 4948:1178-1184 4955:1185-1271 13807:1272-1295 5066:1296-1343 5114:1344-1381 5152:1382-1418 13804:1419-1442 5213:1…	AAGTAGAATTCGATGGAGCGCGGCAAAAGTAGCTTGCAAGGAGTTGGAGTTCCTAGCTTGCAACTGTGTAAACAATTGCAACCCCAAATGATACATCGAACGTAGCCCAAAAATTCCGCTGAACAGAAAAACCATATGCAGAGGTGTCTACATTTTTAGCACAAGATTATATTCCAACTTTGCATTGCATCTCTAACTTACTTCAAGTGGAAAACTCCAATGTCTGACCCCTACTGACCTTGTTCCCTTATTTAAGTTGCCGATTTACTTGCAGGTATATTTGCACATGCCAACTAGTACATAGTTTTATAGAAATGCACACGTACACGACTGAATATATCTATATATATATATATATATATATATATAATTTGTGGCTGTTATGTATAGACGTTATGC…	0	918.716	317.537	0	0	0	0	58.36	22	0	0	0	206.042	-12.1911	0.000450314	0.00382689	UP	-	-	-	XP_015943540.2:mediator of RNA polymerase II transcription subunit 16 [Arachis duranensis]	gi|1682377378|gb|CP039331.1|:Cicer arietinum chromosome Ca1	A0A0L9VFL5|A0A0L9VFL5_PHAAN:Uncharacterized protein;OS=Phaseolus angularis;
TRINITY_DN31224_c1_g5_i7	en=2413 path=[5221:0-115 5314:116-116 7973:117-135 7992:136-148 8005:149-160 8017:161-161 8018:162-187 8044:188-220 8077:221-225 7919:226-262 7956:263-263 7957:264-279 5314:280-280 5315:281-295 5330:296-323 5358:324-394 5429:395-484 5519:485-517 24732:518-541 5576:542-562 5597:563-625 5660:626-632 5667:633-679 24726:680-703 5738:704-724 5759:725-750 5785:751-754 5789:755-771 5806:772-796 2995:797…	AACGTCAATTGCTCACTTTATTTCATCAGACTAAAAACCTTTCTAAAAAAAACAGAGGAAATCGAAATTGTCTTAGACTCCTAGAACCAAGGCTGAACATTTCATGGTGTTCATCCTTACCAACTCAAAAAAAAAACGCTGACTTCCCTCTCTCTATATAACGCCAATTGCTCACTTTCTTTCTTCTAACATCAGACTAAAACCTTTCTAAAAAAACAGAGGAAACCGAAATTGTCTTAGACTCATAGAACCAAGGATGAACATTTCATGGTGTTCATCCTCACCAACTCAAAAAATGAAAGCTGACTTCCCTCTCTCTCAGCTAGCACTGGTTCTCGGCTTCAACAAAGAGGGAAAAATCAAACCAAAACAAAAAGCACGAGCAAACTCGAAACAAAA…	335.156	511.285	349.004	0	0	0	16.3	22.99	17.06	0	0	0	199.241	-12.1882	7.33068e-18	1.21354e-15	UP	-	-	-	-	-	-
TRINITY_DN31510_c2_g5_i1	en=1431 path=[7661:0-99 15345:100-123 7762:124-166 15336:167-190 7829:191-218 7857:219-258 246:259-270 258:271-271 259:272-306 294:307-309 297:310-347 335:348-707 695:708-742 730:743-925 913:926-932 15339:933-956 944:957-957 15341:958-981 969:982-1034 15342:1035-1058 1046:1059-1099 1087:1100-1112 1100:1113-1117 1105:1118-1125 12693:1126-1149 12717:1150-1170 1158:1171-1172 13926:1173-1235 1222:123…	CTCTAATCCATAAAAAACAAAATTAAAAAAAATCTCCCAACGTCTCTCATCATCCTCTCCATCCACTCCCAACAGACCCTGCTCCACTACTCTGCTCTCTCTCGTACCAGAAGAAAAAGACAAAAAAAGAAAAAATAAATAATAGAACTCTCTCACTCACGCTTCCACACTCCATTCACTCTGTAAAAATTCTCACAAAACGCTCTCACTCAGAAAAATGGTCTCTCACAAAATCCCACTCTCAACTCTCAGCTAAAAAACCTAGCCGCCGCCCACCGAAAACCCTCACAATCTCCTCTCCACAAAATCCAAATCCTCCATCGGCCAACTCCGTTTCCGATCACCCTCCATCAGCCACTACCGCCATCTCACCGGCGAAACCCCTTTCCTCACCATTCT…	813.246	382.465	0	0	0	0	70.02	30.47	0	0	0	0	199.285	-12.0586	0.000502623	0.00422181	UP	-	-	-	-	-	-
TRINITY_DN25802_c0_g1_i2	en=565 path=[684:0-90 752:91-129 791:130-137 799:138-160 3000:161-184 846:185-232 894:233-256 918:257-271 933:272-280 942:281-290 952:291-374 1036:375-405 1067:406-433 1095:434-493 1155:494-503 2999:504-527 1189:528-540 3001:541-564] [-1, 684, 752, 791, 799, 3000, 846, 894, 918, 933, 942, 952, 1036, 1067, 1095, 1155, 2999, 1189, 3001, -2]	TATACACAGTTTCATGTTTTCTCAAACGAAGTTATCCATTTATTTGAAAAAATAAAAGTATCCAACAGTGGCAAGGTAGCATCGATCCGATTCTCTCAGTCTCAGTCAGGAAATACAGTGTGGTGGCAAAGCTAAGAAATGGCAGATCTGAGTTTGGGAGTTCTAATTGATATTGTTGATGAGGATTGGATGAGAGACACTCTCCCTGATGATGATCTTCCACTGCCTCCAACTTTGGTTGTTCGAACCGATGATACCGAGGATTCAAATCAGGAGGTGCAGCAAGTTAACGGGGAAGTTTGGCATGATCTTGCCCTTGGCCAAGAGTAGAAGTTTCAATTAACTAGTGCCAGTGTGTCATGCTTATAGCAGTAACTAGATGATATTGCTTCCAGTTAC…	8.62534	732.976	441.5	0	0	0	2.37	184.23	121.43	0	0	0	197.183	-12.0279	3.40062e-07	5.55319e-06	UP	-	[ko04110:Cell cycle][ko04114:Oocyte meiosis][ko04120:Ubiquitin mediated proteolysis]	-	GAU11383.1:hypothetical protein TSUD_343740 [Trifolium subterraneum]	gi|1379649606|ref|XM_003626057.3|:PREDICTED: Medicago truncatula anaphase-promoting complex subunit 13 (LOC11442064), mRNA	V7D177|V7D177_PHAVU:Uncharacterized protein;OS=Phaseolus vulgaris;
TRINITY_DN22779_c0_g1_i1	en=1049 path=[1:0-166 145:167-194 173:195-223 3219:224-247 226:248-253 232:254-415 394:416-437 416:438-463 442:464-490 469:491-551 530:552-581 560:582-629 608:630-813 3218:814-837 816:838-1048] [-1, 1, 145, 173, 3219, 226, 232, 394, 416, 442, 469, 530, 560, 608, 3218, 816, -2]	GGACTCTCATTTGGTGGATCTCAACGGTAAGAAAGGACAGAAAAAATAAAAGAGTAGAAGGAGGACCCTCTTATTATGGGGCTCTCGCTGAAAAACAAAAACGAAAAAGAATAAAAACCCAAAACTGCCTCCTTCACCTTTAACCCTCCGAGCGCCTCCACCTCCACTGCTTATAACTATTTCCGTCCGGTGACCACCACAACACCCTCCACGCACACCACAACCACCATTCCACCATCTGCACTGCAAAACTCCTCCAACAACCTCCAAGAACCACCTACCGCCTCAAAAAACGTGAACATCACAAACTACCTACCTCCGCTAAATTTCATCCATCCACCATCCACAAACGCGTCTGATGAACTCCCTCCGCTTCACCTTCCAGCTGCCGCAATTTCC…	654.293	526.264	0	0	0	0	80.63	60	0	0	0	0	196.76	-12.0026	0.000475079	0.00401253	UP	-	-	-	-	-	-
TRINITY_DN31967_c0_g1_i4	en=2616 path=[1:0-64 43:65-89 68:90-168 9348:169-192 171:193-217 9350:218-241 220:242-341 5129:342-389 368:390-392 371:393-494 473:495-521 9351:522-545 524:546-558 537:559-594 573:595-599 578:600-629 608:630-632 611:633-653 632:654-701 680:702-749 728:750-840 3495:841-901 3556:902-927 3582:928-928 3583:929-951 3606:952-979 9345:980-1003 3658:1004-1034 9349:1035-1058 3713:1059-1196 3851:1197-1228 …	CTACATAGTTGAGTTGATTGGTTGGTTAATCATTTTGATCACCACATCTTAACTGTCTCTCTGTCGGCCTATAATCAACTATCCACTCAACTCAACTATGTCCTCTTTCTTCACACTTCCCTCTACTTTCTCCAAATTCCAATTTTACCCTCTCCCTTTCTCTTCTTCTCCATGCTCTCGTCTTCCATGTCGTGGCGGCTCCAACGTTCAACACGTGGCAAACCATGATCTTCACTTCGTTTTGCATGATGCTCTTGATGCTTCTGGAATTGATACTACACATGCTAGAGAAGCAAGGCAAGGGTTCTGCTCACAAATTAAGAGACTTACTGATATTGAGAAGGAAACCAGCATTTGCATTAACAGACATGTTGATTTGGGGAGAACTGCTCTCTATAT…	314.209	574.198	287.023	0	0	0	14.02	23.66	12.89	0	0	0	195.905	-11.9823	2.97301e-16	3.45594e-14	UP	-	-	CCG008816.2:Populus euphratica|SRS|SRS family protein	XP_003598518.1:transglutaminase family protein [Medicago truncatula] >AES68769.1 transglutaminase family protein [Medicago truncatula]	gi|1379616454|ref|XM_003598470.3|:PREDICTED: Medicago truncatula uncharacterized LOC11434295 (LOC11434295), mRNA	G7J0K8|G7J0K8_MEDTR:Transglutaminase family protein;OS=Medicago truncatula;GN=MTR_3g014680 {ECO:0000313|EMBL:AES68769.1};
TRINITY_DN33160_c1_g2_i1	en=513 path=[2439:0-70 14137:71-179 2601:180-205 13385:206-285 19814:286-316 13487:317-317 2694:318-343 13591:344-355 23254:356-379 13627:380-414 2790:415-426 8157:427-452 14500:453-470 14518:471-479 21349:480-512] [-1, 2439, 14137, 2601, 13385, 19814, 13487, 2694, 13591, 23254, 13627, 2790, 8157, 14500, 14518, 21349]	GAAAAGGTAGCAGTTTCGAGGGTTTCACCTTTCTCTTAACCTTCTCCGCCTCTTCTTAAATTTCAGATCTCTTGTGAAACTTCTCCAACCCTACGTTCAATCGATACCAAAATTTCACACATCTGATGGCGATTTACACTCTGATGGTTCAATCGACATCAGTTCTTCACAGATCTGATGGAGATCTACGAATCGATGGTTCAATCGATACCAGTTCTCCAAAGATCTGATGGAGATATATACATATGATTCAATCGATGGAAGATATTCTCTGATGCAGATTTACACACATATCGTTCAATAGATACCGGATCTTCAAATCTCTGATGGAGATCTACACATATGGTTCAATCAATACCAGATTTTCAAATCCCTGATGGAGATCTAGACACATGGTTC…	495.341	296.585	377.611	0	0	0	154.8	85.58	119.14	0	0	0	194.923	-11.9701	1.39162e-17	2.18275e-15	UP	-	-	-	-	-	-
TRINITY_DN32591_c1_g1_i6	en=2403 path=[2437:0-109 7459:110-133 2548:134-137 2552:138-169 7470:170-193 2608:194-205 2620:206-227 2642:228-245 2660:246-358 2773:359-384 2799:385-506 2921:507-559 2974:560-573 2988:574-583 2998:584-652 3067:653-678 3093:679-756 3171:757-775 3190:776-805 7469:806-829 3244:830-897 3312:898-919 3334:920-923 3338:924-944 7460:945-968 3383:969-1096 7464:1097-1120 3535:1121-1140 7466:1141-1164 357…	GTTTTATTAGAAAATTGAAAAAAATAAAAACAAAAAGAAGCTGCGCGAAAATGCGTAATAGTGCATCATCTTGTCGAATCGTGGCGTAGTCCCTTGGATTTTTACCATTTTCCACGCAAACCCTTTTCACGATAAACGGTATCTTCGTCGTTTCTTTCCATTGTTTTTGGGTTTTCTTTTTCCAATTCCACCAACCAAATCTTCAGAATGGCTGAGGGTATCAATGATGAATCTTTGCTGGCTCGAATTCGAGTACTGGAACATGAACGTGATGAATTACGCAAAGATATTGAACAGCTATGCATGCAGCAAGCTGGGCCTGCCTATCTTGCTATCGCTACCCGAATGCATTTTCAAAGGACAGCTGGCTTGGAACAGGAGATTGAGAGCTTGAAAAAT…	294.494	462.354	402.404	0	0	0	14.38	20.87	19.79	0	0	0	193.209	-11.9673	7.90655e-18	1.30259e-15	UP	-	-	CA08g16690:Capsicum annuum|MYB_related|MYB_related family protein	XP_004511317.1:PREDICTED: myosin2 heavy chain isoform X2 [Cicer arietinum] >XP_004511318.1 PREDICTED: myosin2 heavy chain isoform X2 [Cicer arietinum]	gi|1535902692|ref|XM_004511259.3|:PREDICTED: Cicer arietinum myosin-2 heavy chain (LOC101497145), transcript variant X1, mRNA	G7JZT3|G7JZT3_MEDTR:Myosin heavy chain-like protein;OS=Medicago truncatula;GN=MTR_5g005010 {ECO:0000313|EMBL:AES93569.2};
TRINITY_DN29976_c1_g1_i2	en=4629 path=[4514:0-284 4776:285-320 4812:321-1418 5910:1419-1439 5931:1440-1610 6102:1611-1629 10915:1630-1653 6145:1654-2245 6737:2246-2266 6758:2267-2320 10916:2321-2344 6836:2345-3307 10912:3308-3331 7823:3332-3370 10911:3371-3394 7886:3395-3406 9027:3407-3501 9122:3502-3521 7920:3522-3525 7924:3526-3645 10917:3646-3669 8068:3670-3853 8252:3854-3879 8278:3880-4045 10914:4046-4069 8468:4070-4…	GGCCATTTAAGTATTTTGCGTTCTTTCAAGTAATGCCTTTTAAAATGCGTTCTATTGTTAATATCAACTGCCTCGCTGATCTACCACCATATGATACACTACAAGACACAGCCAAAATAGAACTCATGAAAAATATAAAGCTCAAATCATATTGCACCAGTAAATATAAATAAATTGAAAAGACAGATACTAGACTAACATCCGATTGAGTACAATTTGTTAGTTCCTATTCAACCTTTTAGAAAACATTTCCAGTACTATAACAAGTTGATGCTTCCATTTTAGACATTGCAATGCCATATAGGGAACAAAAAAAATTAAACCACCAGCTCAAAGGACAATCATAACCATTACAAAAATATCAACTTTGGGGGGACGCTTTAGCAACACCACCCGGTT…	407.855	411.425	334.701	0	0	0	9.98	9.32	8.25	0	0	0	192.33	-11.9599	9.5538e-19	1.86462e-16	UP	-	-	Pavir.6KG056200.2.p:Panicum virgatum|C3H|C3H family protein	GAU14355.1:hypothetical protein TSUD_309150 [Trifolium subterraneum]	gi|1379622181|ref|XM_003603091.3|:PREDICTED: Medicago truncatula far upstream element-binding protein 1 (LOC11432333), mRNA	A0A072V444|A0A072V444_MEDTR:DUF4091 domain protein;OS=Medicago truncatula;GN=MTR_3g111730 {ECO:0000313|EMBL:KEH36143.1};
TRINITY_DN32278_c1_g1_i1	en=966 path=[2731:0-56 130:57-85 2829:86-109 183:110-130 204:131-273 2830:274-297 371:298-519 2831:520-543 617:544-642 716:643-762 836:763-820 894:821-834 908:835-965] [-1, 2731, 130, 2829, 183, 204, 2830, 371, 2831, 617, 716, 836, 894, 908, -2]	GATCTCTCTCACGGACCACACATTCTTCTTCCTCACTTCCAACCCCAACGCACAACCATCATCCTCCTTTAAACCACACATGACCTCTGTGATGTCGCCGCTCAACCATCCACCGTGAACAGCCACAACAATAAACAGAACCACGCACGTCGTTCGTCCTTCACCGCACCACAGTGAATCCGCTCATTTCCATTCGCAACTGCACCACCACTCATAACCAAACAACTTCGACAACCACCTAATCTGTCTTCTCACCCCTAATCTTCTTCCACACCGTCGAACAACAACCACTTCCGGCCACGAATACCACTGCCACTAACCGCCAGAACACCACCAGAAGCGTCCTCCTTCTACCATCGCCATCCACCAATCTCACAAACGGGTTCCCACATATCAAGG…	299.422	391.453	460.571	0	0	0	40.76	49.32	63.27	0	0	0	191.908	-11.9508	6.48941e-18	1.08265e-15	UP	-	-	-	-	-	-
TRINITY_DN29797_c4_g6_i2	en=533 path=[6179:0-83 8159:84-123 6280:124-128 22925:129-152 6309:153-171 6328:172-207 6364:208-269 19555:270-297 6454:298-301 6458:302-316 18933:317-352 22926:353-376 18993:377-532] [-1, 6179, 8159, 6280, 22925, 6309, 6328, 6364, 19555, 6454, 6458, 18933, 22926, 18993, -2]	TGGGATGTATAAGAGTTAATGAATGATATGGTTACTTTATTCCCAAGTTACTTAAGAATTTGTACTGTGTGGCTTTCATTGTTCAGTGTTTGACATGTGTTGGTGCCAGAGTGGTAGCACTGACACGATACATGTGATTATCGATGTTTATATGTGATTGTCTGTATCGTGTTAGTGTCTCTTATTGTCAGTATCATGTTAGAGTGTTATGATTATATGTTTATGTTGATTGTCAGTATTTGGTATTGTGTCTGGTGTAAGTATTTGTGTTGATGATTGTTAGGGTTTGAAAGAAGTGACATAGAAGAATGTTGCATCACTTATAATCATGGCATAGTTTAATTCAATGTGATAAAGATAAGTGATAAATCTTTTATCCATGGCCACACATGATCTAGC…	363.496	420.412	357.586	0	0	0	107.55	114.76	106.7	0	0	0	190.249	-11.9413	7.41267e-19	1.48469e-16	UP	-	-	-	-	gi|20856|emb|X04334.1|:Pea rbcS-3C gene for ribulose 1.5-bisphosphate carboxylase (RBC) small subunit	-
TRINITY_DN33380_c1_g3_i7	en=959 path=[7893:0-107 639:108-108 640:109-110 642:111-132 664:133-133 665:134-158 690:159-161 2683:162-251 2773:252-271 2793:272-313 2835:314-491 14687:492-515 3037:516-564 3086:565-588 3110:589-608 3130:609-740 3262:741-768 3290:769-773 3295:774-958] [-1, 7893, 639, 640, 642, 664, 665, 690, 2683, 2773, 2793, 2835, 14687, 3037, 3086, 3110, 3130, 3262, 3290, 3295, -2]	AGATGCAACTGCAATAAGTGGCTTTCCATACTTGGCTCCACTATGTGATGTTGGGGTGCCAACATTGGTCTTGCGAGGGGCTATAGTTGTTTTGCTGCAATGACAGTCGTGTGATAACACTTGCCATTGGTGCCAACAGTCGTGAAGTTTTGGATTTGCTGCAGGGTCCTGCTGTCACTACTGTTATGACGTTTTCTTGCGTTTCTGAATGAAGCTCTTATAACAGTATCCTGCTGCCACCTTTTTCCAGGAGACTTCTTTTTACCTTTGCCTAATGTTCAACCAGTAGGGGAGAAAGCAACTATAAGACTGAACCGACTCGCATATTGACTTGATATGTGCTTCAATCTTTTGAAGCTTGCGAGCGTCCACATAGGGCAACATGAATATTGCTTTCAT…	686.33	188.736	238.391	0	0	0	94.15	23.95	32.98	0	0	0	185.576	-11.9242	6.68634e-13	3.62265e-11	UP	-	-	-	XP_003603243.1:DNA crosslink repair protein pso2/SNM1, putative [Medicago truncatula] >AES73494.1 DNA crosslink repair protein pso2/SNM1, putative [Medicago truncatula]	gi|1535878374|ref|XR_003472821.1|:PREDICTED: Cicer arietinum DNA cross-link repair protein SNM1 (LOC101494492), transcript variant X3, misc_RNA	G7J953|G7J953_MEDTR:DNA cross-link repair protein pso2/SNM1, putative;OS=Medicago truncatula;GN=MTR_3g105470 {ECO:0000313|EMBL:AES73494.1};
TRINITY_DN33607_c0_g1_i14	en=1494 path=[1:0-65 44:66-131 110:132-163 142:164-188 167:189-211 190:212-253 232:254-255 234:256-403 14160:404-424 557:425-447 580:448-489 622:490-541 15839:542-565 698:566-566 699:567-622 755:623-625 758:626-688 821:689-751 884:752-777 910:778-801 934:802-813 7317:814-825 7329:826-853 986:854-873 7109:874-888 7124:889-903 7139:904-925 7161:926-926 7162:927-977 1137:978-993 15840:994-1017 1177:…	CACCAACATCCAACATGGGGCGGTGAAATCCTCGAAGAACATGTGAGAATCGTAGCTGAAGTATGATGAAGTGGATCACGCATATCCATGTGCCCTCATCGCCAACACACCGTCCACGAGGATTGGAGGTTCTCACCGTACCGACTCGTTTTCAGGTTCCGCGAAAGACCAAAACCGATGAACATGAATTCGATTGCACGCCTAATCGAAACGAATAGAGAAGGAGAAGCTTACCTGGCTTATTGAGGGTTCCAGGCGACTCGCTTCTCGTTCTTCCCTTCTTCCGTTTCCTTACGCTGCGAAGTTGTTGCGATTCATTTGCATATTACTGCTGAATTGAAGCGAAGATGATAAATCGTTGTTGATACGTCGTGTTGCCGATTGGAATGAGGAAAATTC…	311.744	412.424	376.657	0	0	0	25.65	31.32	31.21	0	0	0	183.471	-11.9152	2.40801e-18	4.39975e-16	UP	-	-	-	-	-	-
TRINITY_DN30734_c3_g1_i1	en=426 path=[2434:0-56 2468:57-60 19853:61-207 8059:208-211 17135:212-412 840:413-421 849:422-425] [-1, 2434, 2468, 19853, 8059, 17135, 840, 849]	CTGCAACTCTCTCTTCCCTCTTCCGTCAAACCCTGGCCAAACCTGCCGGAGAAGACGGTGGTGGCCAGTCAACCGTGGCGGAGCCGCCTTCTTCTCCGGTGACCCTCAACCCTAAACCTAAAAAACCAAACACATACCCCACCTCATTTTTGCTTCTGAATCCAAATCCAACCTTGTTTCTCCCCAAATCCGCTTCAATCAACCGGATCGGCACTCCCAAAAGAAAACACAAACCTAAACGCTAACTCAAATCAACTCTCACACCACCAACGAAAACCCTAACTCATCCTAACCACAGCCATAGGCAAACATGTGAAAGAAAACCTAACCCTAGGTTTTGAAATTCATCCCTCTAAAGTCGCGATTTGAAAAAATTATAAAAGGGGTTTTAATCAGTAT…	450.982	393.45	227.902	0	0	0	187.71	151.05	95.83	0	0	0	178.722	-11.909	2.7115e-16	3.18427e-14	UP	-	-	-	-	-	-
TRINITY_DN30552_c2_g1_i3	en=1808 path=[731:0-74 18883:75-98 807:99-154 863:155-184 893:185-200 909:201-217 18887:218-241 950:242-274 18889:275-298 1007:299-304 1013:305-310 1019:311-338 1047:339-353 1062:354-378 1087:379-379 1088:380-382 1091:383-387 1096:388-399 1108:400-423 1132:424-429 1138:430-455 1164:456-466 1175:467-487 1196:488-490 1199:491-494 1203:495-511 1220:512-518 1227:519-536 2179:537-537 2180:538-961 2604…	ACTCACTTCCACATCCCCTTATTCCAACTAAAAAATGATTTCCAGTCTTCCCTCCACCGCATTGGAAATCGCCTCTAGTGGCGGCTGAGCTTCAATAGACCTCAACCTCGCATCAATGGAATCATCCTTGTTCCCTTTCTTTCGTTCTCACGTTAACCTCTATTAATTCCTTCTTAACACTTCCAATCAGAGAATCAACTCATATGAACCCTAAATTCTAGGTCCCCAATTAAACATGAATTACAATTGGTTTCAACCTTAGAACTTGGGGCTAATGTTCCTCTACATCAATTCTATCATCTGGTAACAAGAAATATGATAAAGCAAGTGAGTTTGAAAGAGGTGCACCAACTTTGGAGTGGTGAATTGCTCCGGTCAAGATTGAGAAATTTGAAGATG…	725.76	806.872	542.577	0.776194	0	0	48.22	49.56	36.29	0.06	0	0	345.998	-11.8618	4.45114e-18	7.62576e-16	UP	-	-	-	-	gi|34761716|gb|AY299394.1|:Pisum sativum clone Ps-phage13 Ogre retrotransposon, partial sequence	-
TRINITY_DN33944_c3_g1_i9	en=931 path=[9003:0-295 9276:296-312 9293:313-323 18162:324-347 9328:348-375 18165:376-399 9380:400-406 9387:407-430 1801:431-445 1816:446-638 18160:639-662 2033:663-744 2115:745-753 16101:754-768 13730:769-777 2148:778-796 14566:797-853 7619:854-895 16356:896-930] [-1, 9003, 9276, 9293, 18162, 9328, 18165, 9380, 9387, 1801, 1816, 18160, 2033, 2115, 16101, 13730, 2148, 14566, 7619, 16356, -2]	GAACAGGGCATGGGGTACAGGGTAATTTGGGAGGGTGTATCAAGACACTACACTCAGTTGGGCCGAACGTTCCAATTCCTTCACACCAGATTCGGATCCTCGTAGGGACGAAGGTCCAACTCCTACAAAACCAATATCAGGATGAAAGACCTAGGTTATTGAAGGTCTTATGAAAGAGCAGACGACGGCGCGACTCTCGCACCGGCTACGCATCGTCATCGTGAATGCGACCTCGCGAGGAATGATTCCAAGAGCTTGCACGAGCGTCAACAGAATCGATGGGTCATCCCAAAAAAGCTAGGAGTGGCGCCGGATCCCACGAAGCGCATCGATGTCGCCGCGAAATGAAACCGGAGTTGAAAGTGTAAGCGATGAAGGCAACCTACCGGACTTGGCTGA…	309.28	408.429	346.143	0	0	0	44.1	53.72	49.66	0	0	0	177.309	-11.855	3.37519e-18	5.95089e-16	UP	-	-	-	-	-	-
TRINITY_DN32603_c1_g1_i5	en=1248 path=[2495:0-115 9853:116-139 2612:140-197 2670:198-212 2685:213-228 2701:229-233 9851:234-257 2730:258-323 2796:324-349 350:350-350 351:351-644 9855:645-668 669:669-747 9852:748-771 772:772-793 794:794-817 818:818-979 980:980-1247] [-1, 2495, 9853, 2612, 2670, 2685, 2701, 9851, 2730, 2796, 350, 351, 9855, 669, 9852, 772, 794, 818, 980, -2]	CCTCCACATAAAAGTCAAAAAAAATTTACTCAGTAACAAAATTCAAAAAAAACCACTACCTCCTTCCCTGCTCCACTCACTCCACTACCAACTACCTCTCCTCTCTCTGGTACCAACCTAAACGACAAAAATAAACAAAATAAATTCACACTATTCACTCTCAGACGAAGGGCGGACCTCTCACACTCTCTAAACGCAAACCCCACAAAAAAATCCTCTCACGGTCTCACTCTCCATCCGCCTCTATCTCTCAAACCGAAACCCTCTTTCTCTCGCTACACCACGAAACCCTCCGTCTGTTCCTTAACCACAACCCTTACTCCGCCGTTCCATCTTCATTACAAACCCTCGGTTCATCTCCACCATCAAGCAACAACCAAACCCTCTTCAACAACCCAC…	473.161	337.528	225.994	0	0	0	47.66	31.42	22.92	0	0	0	172.781	-11.8271	5.53647e-16	5.96169e-14	UP	-	-	-	-	-	-
TRINITY_DN32278_c1_g1_i2	en=867 path=[2731:0-56 130:57-85 2829:86-109 183:110-130 204:131-273 2830:274-297 371:298-519 2831:520-543 617:544-642 2295:643-663 836:664-721 894:722-735 908:736-866] [-1, 2731, 130, 2829, 183, 204, 2830, 371, 2831, 617, 2295, 836, 894, 908, -2]	GATCTCTCTCACGGACCACACATTCTTCTTCCTCACTTCCAACCCCAACGCACAACCATCATCCTCCTTTAAACCACACATGACCTCTGTGATGTCGCCGCTCAACCATCCACCGTGAACAGCCACAACAATAAACAGAACCACGCACGTCGTTCGTCCTTCACCGCACCACAGTGAATCCGCTCATTTCCATTCGCAACTGCACCACCACTCATAACCAAACAACTTCGACAACCACCTAATCTGTCTTCTCACCCCTAATCTTCTTCCACACCGTCGAACAACAACCACTTCCGGCCACGAATACCACTGCCACTAACCGCCAGAACACCACCAGAAGCGTCCTCCTTCTACCATCGCCATCCACCAATCTCACAAACGGGTTCCCACATATCAAGG…	263.689	521.271	241.251	0	0	0	41.05	74.85	37.77	0	0	0	171.035	-11.8167	2.97571e-15	2.66882e-13	UP	-	-	-	-	-	-
TRINITY_DN39079_c0_g1_i1	en=1072 path=[1:0-1071] [-1, 1, -2]	CGAAAATAAAAAAAAAATTAAAAAAAAAAATAATAAAAATATAAAAAAAAAAACTATAAAAAAAACTTTCAAGAGGGCGACGGTTCTTCTCTCCTACGGAGACACAACCTGGCTCACTCTCTCATAAAAACACTCTCTCTCTTTAAATAATAGAAAAAAAGAAACGAAAAGAAAATAAAAAATAAAAAGAGGTTCCTCTTCTTCCTCAACTCTTCTCCAAACACCCTCTCGCTGGCAAACACGAGTCATTCCTTCCTACCGCCGTCAACCTCCTTTCTCTGTCAATACACCTTCGCGCTCCCTCCGTCGCCGAAAACCACAACCAATCTTCGTCGGCGAACTCCTTCGACCCAACTCCATCTTCTTCCTTAACACACCCTTCGCCTTCTTCCACACCTC…	586.523	422.41	0	0	0	0	70.45	46.94	0	0	0	0	168.155	-11.815	0.000577076	0.00477594	UP	-	-	-	-	-	-
TRINITY_DN31210_c0_g1_i5	en=1191 path=[74:0-72 4631:73-73 4632:74-96 148:97-116 6867:117-140 192:141-143 2579:144-226 256:227-236 6863:237-260 290:261-262 292:263-286 316:287-305 335:306-332 3895:333-395 425:396-416 446:417-423 453:424-437 467:438-447 477:448-448 478:449-574 604:575-580 4552:581-611 641:612-613 643:614-666 696:667-677 707:678-687 717:688-731 761:732-751 781:752-781 6865:782-805 835:806-860 890:861-874 29…	GTGCCCCGTCAATAAGGTTGACCATAGAAACTAGGAATGAAATAATTATGAGTAGAATATAGCTAAACACTCCAAATGAGATACTCCTAATCAAAGAAAAGAGGAGAGGATAGATGATCCCCACGCTTCTTCTCACTTGATACAACGCAATAGCGATCCTTTTCCCTTCATTTGCAACTTACAACTCCATCATCATCATCGTCGTGCAAAGATATGGCGGATTCTATTTCATTCTTCACCTCTCTTCCTGAAGATATCAACTTCAAAATTGCTTCACTTCTTCAGGTGCGGGATTTGTGTGCTTTGGGTTGCTCTTCAAAGTTCTGGAAACAAGTCTGTTTCTCTGATTCCATTTGGCATCATCTTCTAACTAACAGATGGCCCTTATTCCGTTCACCT…	337.62	419.414	246.973	0	0	0	35.93	41.22	26.5	0	0	0	167.335	-11.8116	7.21616e-17	9.72059e-15	UP	-	-	PSME_00013978-RA:Pseudotsuga menziesii|SBP|SBP family protein	XP_003609581.1:Fboxlike protein [Medicago truncatula] >AES91778.1 Fboxlike protein [Medicago truncatula]	gi|1379631744|ref|XM_003609533.3|:PREDICTED: Medicago truncatula uncharacterized LOC11415166 (LOC11415166), mRNA	G7JJ28|G7JJ28_MEDTR:F-box-like protein;OS=Medicago truncatula;GN=MTR_4g118790 {ECO:0000313|EMBL:AES91778.1};
TRINITY_DN30169_c3_g1_i1	en=1551 path=[8166:0-458 8602:459-1217 9361:1218-1230 9374:1231-1292 9436:1293-1426 9570:1427-1427 10728:1428-1550] [-1, 8166, 8602, 9361, 9374, 9436, 9570, 10728, -2]	GGAAAGGTGGCGCAGGCCCGGATCAGGGGTGTGTCAAGCAATTCGTTTGGGCCAAAAGGCCCAAACCCCATCTAACACTCATTAGGTCGAAGGAGGTGCATGCCAAAAGGGACCATGGTATTCAACACTTATCCTAAAGGCCACTACACGGCCAACCGCACCAAAAGCCCCAAAACAGATAAGGATGAAGGCCAAGAGTTAAGTTCACCTATATCACATATCCGGTAGCTCAAGCGTGCGCAGTCAGAGGTTTTTTTTTAAGCATGTGCTAATTAATGATGATTAACAAAGGGACACATGTGCAATGAATGATACACATCCAAACTCTCTCCTCTCAGTCATCAGAACCTCACCGGAAACGGGGGCTCCGCCACGCCGAAGGCGGCGGAGCGGCCGAAC…	347.478	356.502	291.79	0	0	0	27.32	25.95	23.13	0	0	0	165.962	-11.7804	4.04753e-18	6.98656e-16	UP	-	-	-	-	-	-
TRINITY_DN33962_c0_g1_i4	en=750 path=[12043:0-37 12058:38-66 12087:67-84 12105:85-86 12107:87-109 12130:110-223 3234:224-226 3237:227-264 3275:265-303 14145:304-327 3338:328-341 3352:342-343 3354:344-409 3420:410-452 3463:453-472 17030:473-496 3507:497-531 17032:532-555 3566:556-568 17037:569-592 3603:593-595 3606:596-604 3615:605-619 3630:620-628 3639:629-633 14361:634-657 3668:658-664 13419:665-688 3699:689-714 3725:71…	GTAATCAAAAGGGTATGCTCTTGGGAGTGCTTTAAGGTACTCAGTTTGTTTGCCTCAATTTGGTACTCAATCCGAAAAGTGAAAATCGAACATTCATGAGTGGTTTGATGTCTTTTATGATATCTTGCACAACAGAGCAAAGGCTTCAAAAAGAACAGCATGGTGCTATACTATGACGCCCGTCCCTTGCCACTTGCCTCCTTATTGGCTCATTACGCTTAGAAACTCCATTTGGTGCTTGCAAAAGTATATGCCCAACTCGACGCAATACATCAGGATCCTTTGCAAACCAACCAACAGTGTCGAGACTTGTTGAAACGGGTATGATTCCAACATGAGAAACAACACCGTGTGAAGGTCGAAATTCAAGTATCCCACAAAATCCACCAGGTAAAGCTC…	269.85	723.988	0	0	0	0	50.24	124.72	0	0	0	0	165.64	-11.7803	0.000658721	0.00537716	UP	-	-	KHN48423.1:Glycine soja|Dof|Dof family protein	GAU28853.1:hypothetical protein TSUD_21900 [Trifolium subterraneum]	gi|1379599539|ref|XM_024777471.1|:PREDICTED: Medicago truncatula uncharacterized LOC25483684 (LOC25483684), transcript variant X2, mRNA	A0A072VKE9|A0A072VKE9_MEDTR:Embryo defective 2016 protein;OS=Medicago truncatula;GN=MTR_1g056800 {ECO:0000313|EMBL:KEH41878.1};
TRINITY_DN24804_c0_g1_i1	en=1450 path=[1:0-207 3308:208-234 211:235-265 242:266-282 259:283-319 296:320-322 299:323-352 329:353-542 3388:543-566 543:567-736 3389:737-760 737:761-842 819:843-886 863:887-928 3390:929-952 929:953-1170 1147:1171-1201 1178:1202-1449] [-1, 1, 3308, 211, 242, 259, 296, 299, 329, 3388, 543, 3389, 737, 819, 863, 3390, 929, 1147, 1178, -2]	GAAAAAACCATACTACATTACTTTCATGAAAGTGGTGGATAAGAAGATACAAGTGCGTTACGTTTCTCGCGTCGCTGTCTTTCCTTTTTGGAAACCAATCATAGTTGACTTATACACCCCCTGACACACTCAGTGACGTTCGAAGCGCATTGCATTCATCTCTCTCTATAACATTGCTTCAAATCGGAACTATTACATTCAATTTTCACAGGTTTTTTTCATTCATCAACCAAAATGGCAACAACAACTCAACTAATTCCTCATGTCACTCTTGGAACCCAAGATTTTCAGATTTCGAAATTGGGATTTGGATGTATGGGACTTAGTGGGACTTACAATGATCCTCTTCCTGAACAAGATGCTATTTCCATTATTCACTATGCATTCAGCAAAGGGATC…	278.475	323.548	375.704	0	0	0	23.62	25.4	32.12	0	0	0	162.954	-11.778	9.45513e-18	1.53562e-15	UP	-	-	-	XP_003626438.1:aldo/keto reductase family oxidoreductase [Medicago truncatula] >AES82656.1 aldo/keto reductase family oxidoreductase [Medicago truncatula] >AFK44492.1 unknown [Medicago truncatula]	gi|1379651271|ref|XM_003626390.3|:PREDICTED: Medicago truncatula probable aldo-keto reductase 1 (LOC11432828), mRNA	G7L1V8|G7L1V8_MEDTR:Aldo/keto reductase family oxidoreductase;OS=Medicago truncatula;GN=MTR_7g114980 {ECO:0000313|EMBL:AES82656.1};
TRINITY_DN31275_c2_g8_i3	en=605 path=[1:0-111 90:112-135 114:136-137 3687:138-204 183:205-210 189:211-234 213:235-238 1665:239-326 1753:327-332 1759:333-335 1762:336-345 1772:346-346 1773:347-529 1956:530-539 1966:540-563 1990:564-564 5951:565-604] [-1, 1, 90, 114, 3687, 183, 189, 213, 1665, 1753, 1759, 1762, 1772, 1773, 1956, 1966, 1990, 5951, -2]	AATTAATGGGGAACACAAAACGTATTAAGTTTTAAATGATTTTAATGTTTGTTTTTTTTTAAAAGTAAATAAAAGAAAAGAGAGGGAGAGAAACGGTAACAGAAACCCAGAATTCATCATCTACCTCACGAAAAAAATCTCCTTCTCCCTCAACCTCACCCGTCATCTCCCAATCGCTCATCCTCTCTCAATCGCTCTAAATCTAAACCTCAACCTCTCGTCACCTCTCAATCTCTCACCATACGTGCAAAAGTCCATGGTATTTAAGAGATTCAAACAGATAAAGCTTACCTTCGGTGGTGGTGATGGTGACGGTGAGGCTTGGATCTGCCTTCTTTACCTCAAAGCTTTCCTTTGAAGTTCTTCTCCTTCGCCGTTTCCGAATTAGGGTTTTCGTCT…	0	650.091	322.304	0	0	0	0	148.55	80.44	0	0	0	162.066	-11.774	0.000549112	0.00456597	UP	-	-	-	-	-	-
TRINITY_DN33840_c0_g6_i6	en=899 path=[5607:0-317 714:318-319 716:320-320 717:321-403 800:404-404 5147:405-475 5218:476-486 5229:487-515 912:516-533 930:534-571 968:572-585 982:586-628 1025:629-898] [-1, 5607, 714, 716, 717, 800, 5147, 5218, 5229, 912, 930, 968, 982, 1025, -2]	CCAGCTGTGAGGTGGTCCCTTTTGGTTAAGGAGAGGACATGTGGGCGAATGAAATGAGGAGAAAACAAGAAGAGGGGAGGCCTCTTAGAGGGGATTATTAAGACATTGGTTGAAAAAGAGAAAGAGAGGGTCTCATTTCATCAAAAAAAGAAAAACTCATTTTTCCTTCTTCCCCAAGGACACGCCGCCATCGTCATCTTCATCCTCACTAAATCGGCGACCTCGCCTTAACCCACAACTCTGTTTTACTCTTTCTTTCCGCCTCATTCGCTACTTTTGTTTCCGTTTCTTAATTTTCTTCCAACTACAATCCACACAGTATAGAGAATTCGTTTCCCAAACCTTTAGCTCATAAAGAGCACCACCAACGTAGAACGACGATCGGTCGTGAAGCACCTC…	415.248	458.359	94.4028	0	0	0	61.8	62.91	14.13	0	0	0	161.335	-11.7629	8.0363e-12	3.42703e-10	UP	-	-	-	-	-	-
TRINITY_DN11928_c0_g1_i1	en=1490 path=[1:0-753 732:754-1393 3031:1394-1417 1396:1418-1489] [-1, 1, 732, 3031, 1396, -2]	GAAAATAATAAAGCATCTTGACCCTCCCTCACACACTTTCTCTGCTGCAACGGTACAAAAGGAGAATTAAAAAAAGGAAAAGAAAAAAAAGAAAACGAAAAAACGCTACCTCTCTTCTGTCTCTAGCTCACACGCCATCTTCCTCCTCATACTCTCTCTGCTGAAAAAAAAAAGAAGAAACGAGAATAAAAAGAAAAGATAAAAGGAAGCCATTATCCATCATCTCTAACAACAACCATTTAACCTTCACCAAACTTCTCCACATCACCGAGCAAAACCCAACCACCACCAATAATCTCACTGATGCACCTACCACCACAAATCATCTTCACCTCACCGCGATTCATTTCCGTCAAAACCAAACCCTCATCTCGCACCGCCGGTCATACACCCACGTCG…	274.779	357.5	328.026	0	0	0	22.6	27.21	27.2	0	0	0	160.051	-11.7624	8.63617e-18	1.41263e-15	UP	-	-	-	-	-	-
TRINITY_DN28726_c2_g3_i1	en=582 path=[13385:0-121 7757:122-159 7795:160-444 8080:445-515 8151:516-581] [-1, 13385, 7757, 7795, 8080, 8151, -2]	GCCAAACCCTTCGCACCGCATCACCATCCTCACTCACCTTCAATCGCTTCTCAAACCCACACATCTCCATCCAAATCGCCGCTCCAAAAAAAAAACCTAACGGACCATTCACTATTCACCCATCACTCACAATTCCTCTTCACTCTCACCGAAAACCCTCCAATCGTTCCATCACCCCACGCTCACCTCCACCAGTCAAAACCCTTCATCACCATCAACCTTCCACCAACTGAAACGCACAAGCTCTTCGCGACGCTTTCGCCGGCGAATCCGTTTCAATCGTTTCCGTCACCGTCAAAACCTCACCCTCTTCATCGCTTCCCACACAAATCCTTCAAACCTCGCCGTCAAACCACAAGAAACCCCTTCCGTCGCGCTCTCACCGACAAACCCATCCAA…	151.559	187.738	611.234	0	0	0	39.55	45.25	161.08	0	0	0	158.422	-11.7436	7.10127e-12	3.08748e-10	UP	-	-	-	-	-	-
TRINITY_DN20861_c0_g1_i4	en=1551 path=[1:0-171 150:172-346 3976:347-370 349:371-662 641:663-687 666:688-711 690:712-915 3975:916-939 918:940-1034 1013:1035-1062 1041:1063-1063 1042:1064-1550] [-1, 1, 150, 3976, 349, 641, 666, 690, 3975, 918, 1013, 1041, 1042, -2]	AGAATAGTTCTGAAACATCTCTTCCGGCACATGTTTTGTGGAAGGAAGCCCGTGTCGGTAAGGATGGAAAGATTAAAGAAGACGTTCAACAAATATTTGAGAAATGTGAGACTCTATCTCAATCTATAGTTCCATATGAAGACACTGATTGCAGGAGCATACTGAGTCGAGCATTAGATGTTCCCGAGTATTCTGGTCGGGTGAGGGGCAAGGGATTTGGGATCACTCAAAAATCCTTGAATATTAAAAAACAAAAGACTCCTAGCAATAAAGAACTGCAGCAAACTTTGGAAGCATTAAAAGCTGAAGTTCTTGAATTAAGAAAGGAAAGAGAAAGAGATCGAGCAACGGGTTTTAAAGATACTAGTGACAAAGATAGTATCAATTGTAATTTTCAAC…	368.425	555.224	0	0	0	0	28.97	40.41	0	0	0	0	153.942	-11.7217	0.000646158	0.00528591	UP	-	-	-	XP_013444403.1:hypothetical protein MTR_8g019300 [Medicago truncatula] >KEH18428.1 hypothetical protein MTR_8g019300 [Medicago truncatula]	-	A0A072TNN9|A0A072TNN9_MEDTR:Uncharacterized protein;OS=Medicago truncatula;GN=MTR_8g019300 {ECO:0000313|EMBL:KEH18428.1};
TRINITY_DN30184_c0_g4_i2	en=1595 path=[947:0-83 1008:84-541 1466:542-682 1607:683-720 1645:721-742 1667:743-793 1718:794-827 1752:828-840 1765:841-846 13053:847-1150 9126:1151-1170 12325:1171-1198 12353:1199-1221 12376:1222-1594] [-1, 947, 1008, 1466, 1607, 1645, 1667, 1718, 1752, 1765, 13053, 9126, 12325, 12353, 12376, -2]	GCTCCTGGCGCGTTTGTGAAGAACGCAACTTAACCTCACACAGAAAGGCAAAACCAACGCAAAATAGCTTCACGCCCCATCTCAACATCATCGAAAGCGAATACAAGATGGAAACCGCCATCAAAAACTCTCGCGCGCGGGGCGAACAAATTCGAAAGGGAAGAGACGACCTACCTGATTTGAAGGGAAGAGACGACGCACCCGATGATGTTCGTCGTTATACGTTTCGTCGATTGAGAAGACGATTGTTGGATTCCCTGGATTGTTGCCTTATCGATGATGAAGAACGCGTAGTCGTTGATAAAGGGTGTCGCATTGAAGTATGCGATGGCCGTTGGATTTTTCGTTTCCGATTCCGTTGTATGGGTTGGTAGGTTACCGGTAGTTGGATTTCGGATT…	372.122	328.541	215.505	0	0	0	28.39	23.21	16.61	0	0	0	152.695	-11.7143	2.41643e-16	2.8821e-14	UP	-	-	-	-	-	-
TRINITY_DN33213_c0_g1_i3	en=1446 path=[15193:0-23 1487:24-43 1507:44-70 1534:71-103 15708:104-127 1591:128-136 15690:137-160 1624:161-180 15694:181-204 1668:205-208 1672:209-235 1699:236-262 1726:263-271 15696:272-295 1759:296-301 1765:302-442 1906:443-461 1925:462-515 1979:516-523 1987:524-715 2179:716-718 2182:719-721 2185:722-754 2218:755-760 2993:761-765 2998:766-849 15703:850-873 3106:874-955 3188:956-961 2425:962-9…	CCAATTGAATTGAACAAATCGATTGGGTTTCTTTGAATGGAAGCTATCAGAAAGCAAGCATCGAAGCTTCGGGAACAAGTCGCTCGCCAACAACAGGCTGTGCTGAAACAGTTTGGGGCTGGGGGATATGGAGGTTCGGATAATATGGTTACCGATGAGGCAGAGCTTCAGCAACATCAGAAACTTGAGAAGCTTTACATTTCGACACGCGCAGGAAAGCATTATCAAAGGGATATTGTCCGTGGAGTAGAAGGTTATATTGTTACTGGATCCAAGCAAGTTGAAATAGGAACAAAGTTGTCGGAAGATAGCAGGAAATATGGTGCAGAAAATACATGTACCAGTGGTAGTACATTATCAAGAGCTGCGCTAAATTATGGACGTGCCCGTGCACAAATG…	325.298	287.598	297.512	0	0	0	27.73	22.69	25.58	0	0	0	151.735	-11.7093	6.18686e-18	1.03668e-15	UP	-	-	-	XP_003603992.1:clathrinbinding protein [Medicago truncatula] >AES74243.1 clathrinbinding protein [Medicago truncatula]	gi|1379624381|ref|XM_003603944.3|:PREDICTED: Medicago truncatula SH3 domain-containing protein 2 (LOC11422519), mRNA	G7J7R7|G7J7R7_MEDTR:Clathrin-binding protein;OS=Medicago truncatula;GN=MTR_3g117350 {ECO:0000313|EMBL:AES74243.1};
TRINITY_DN12401_c0_g1_i1	en=1254 path=[1:0-607 2717:608-631 610:632-676 2718:677-700 679:701-1253] [-1, 1, 2717, 610, 2718, 679, -2]	AAAAAAAAAAGAAAAAGAAAAGAAAAGGCCGACAACTGACCATACAAGAGAAAAACGTTACTCTCCACTCTCTTCTCTCACTCGAAAAATCCACCATTCATGACTCTAGCCACTGATAATTCTCTCTCTGAGTTTGGAAACAAAAAGAAAAAAGAGGAAAAATTTTAAAGAACGGTTCAAACCCACACGCCTCCACCTTCCTCTTCATCTTCCGACGGCACCTTCACCTCCCCCACTTCGACTGTCAAAATACCCTCCTCTTTCACCCAACACTCTGGCCGCCAAACTTCAAACCGCCAACGGAAGATCAAACCCTCACGGTCGAACACCCACGACTCCGATCCTCCATCGCTCTTCATCGCTCCATCCACCGCGAACCTCCGTTCCGATTTGTAGCGC…	0	559.218	340.422	0	0	0	0	51.78	34.34	0	0	0	149.94	-11.6932	0.000581459	0.00480874	UP	-	-	-	-	-	-
TRINITY_DN28330_c0_g2_i4	en=761 path=[3803:0-84 3865:85-114 3567:115-130 3583:131-142 3595:143-154 3607:155-163 4521:164-249 3694:250-260 3705:261-263 477:264-267 4369:268-300 514:301-316 530:317-323 537:324-344 558:345-402 616:403-473 687:474-616 830:617-760] [-1, 3803, 3865, 3567, 3583, 3595, 3607, 4521, 3694, 3705, 477, 4369, 514, 530, 537, 558, 616, 687, 830, -2]	CGTGACCTTCCCACGTCCCCCTCAGTTCCGCCACTGGTTATTGTGCAATTGATTTGCGCCGCAGAAGATGAATTTGGGATGTGAGGTGAAATAGAAGATGAAGATGAAGCAGTAAGATGATGAAGGTGAGCCAAGAAGATGAAGATGAGTGAAGAGTGAAGAATGAAGAATAAAGAATGAAGAAGAACCCCCAAAATGAAGATAGAATCAAGAGTCATGGTGGTCTGAGGATAAATTGGAAATAAGTACTGAGGTCTGAATGGGATGGCGATGTCGGTAAATTTGATGATTCTGCCACTGCAGGGACTTGCTCCAGGGTAATTATGCAGGATGCACCTTAAGGGATGGATGTATGTTATGGCTTGGCGAATCGGTTTAGATTGGGCTAACACCAAGTCA…	208.24	351.509	332.794	0	0	0	38.04	59.44	61.34	0	0	0	148.757	-11.6907	3.06799e-16	3.54833e-14	UP	-	-	-	-	-	-
TRINITY_DN31239_c3_g1_i2	en=2333 path=[10315:0-50 3925:51-71 3946:72-104 3979:105-106 3981:107-276 4151:277-311 4186:312-312 4187:313-335 4210:336-393 4268:394-424 4299:425-448 8852:449-469 5898:470-493 5922:494-624 11600:625-648 6077:649-678 2226:679-695 2243:696-723 2271:724-730 2278:731-734 2282:735-741 2289:742-777 2325:778-798 2346:799-819 2367:820-844 2392:845-861 2409:862-895 2443:896-907 2455:908-931 2479:932-957…	GTTGGAAGCTTCGCCTGACACGTCAAAAGTCCCCCAAAATCCAACGCAACGGGAGAATCAAAGAGGCGCAACGACGACGTTGCCGTGGCCGGCGAACAAATTCCAACACGGATGAACAGATCACGGCACCGCCAAATCAATGAGTATCAGTGGTAGAAATCAAACTCCAACATTTGATCGCCGATTCGAAGCTCGCTTCATTTAGTCTTAGTGCGTGCGCAAAAGATTAACCAAAACGAGATTGATGCTTACCGATTCGACGATGTAGGTGCATTTGCTTCTCTCACTGTTCGATTCAAGTCGATGACGAAGGTTCACGCTCGCGCTTCGTGTTTGTGATAAAATTCAAAATTCGTTCGTTTGCGTTACAGATGGGGAAGACGATGAATTATTGTTGAT…	377.05	177.752	317.537	0	0	0	18.99	8.28	16.11	0	0	0	145.39	-11.6832	3.51774e-15	3.09039e-13	UP	-	-	-	-	-	-
TRINITY_DN49013_c0_g1_i1	en=820 path=[1:0-819] [-1, 1, -2]	GCAGTAAGAACGCATGGGCCATGGTTTCTTTTTGGGGGCAAAATCCAAGATCAATTCACCACAAAAAAACCCCTCCGAAAACCGGGTTTGAGGCCAGACCCACGACTCATCTTCAGGTTCATTCAAAGGAAACGAAAGTGGAACGAATGCGATGAATCTCGATCGAAACCAGGACGACGCCGCTTGCACATCCACCACACACCGTCGCCGTCTTATCCCTGTAGATCATCTCCGACATCCATCACCTTCGAGAAAGATCAAAGACCTACTTCCTCGATGTTCAATCAGAGAATCGAGGATGCTAGACTAAGTTTGCGTTCCATCTTAATCAAATCGACATCGTCGGATGCACGTTCTCGCGCAAAGATGGAGAGAAAACGTAGGGAGACGAAACCTACC…	284.636	336.53	249.834	0	0	0	47.32	51.74	41.9	0	0	0	145.167	-11.6681	3.09143e-17	4.54777e-15	UP	-	-	-	-	-	-
TRINITY_DN29050_c0_g1_i1	en=1244 path=[1:0-239 218:240-276 255:277-292 271:293-331 310:332-337 316:338-379 358:380-595 3570:596-619 598:620-652 2721:653-674 2743:675-676 655:677-682 2649:683-694 2661:695-706 685:707-718 697:719-751 3571:752-775 754:776-792 2745:793-808 793:809-821 806:822-873 858:874-949 934:950-991 976:992-1077 3569:1078-1101 1086:1102-1243] [-1, 1, 218, 255, 271, 310, 316, 358, 3570, 598, 2721, 2743, 6…	GGGGCATTTCCTTAATGAATAAGTTTGTTTTGTTAAAAAATCTAAAAATCTTAAACGTTACAACATGTTTTGTTTTTCTGGTATTTTATTTTGGTCAAGTCGTAAAAGATGATGAAGTTTTATTGTTTTGATTTGGTAAAATAGAGAAGAAAGTAAAGAGATAAGTATGAAAATAAATGCCCACAGTTTGATTGAAAAGTGAATTTTAGTATAAGTAACGTTGTGGATCTAAATCAGCGACCATATTCCGATCAAAAAACAATGTCTTCTGGAACGGTAGCGGGGATTCAGGGCCAACCTCTTGAGGTGACGGTGGTTTCTTGCTCGAAATTGAAGGATACTGAATGGATTTCAAGACAAGATCCCTACGTCTGTCTTGAATACGCTTCCACCAAATTC…	528.61	691.034	436.732	0.776194	0	0	53.43	64.65	44.55	0.12	0	0	276.192	-11.6644	7.0753e-17	9.54957e-15	UP	-	-	-	XP_013453287.1:C2 domain protein [Medicago truncatula] >AFK48424.1 unknown [Medicago truncatula] >KEH27316.1 C2 domain protein [Medicago truncatula]	gi|1379642342|ref|XM_024785184.1|:PREDICTED: Medicago truncatula extensin (LOC25494472), transcript variant X2, mRNA	G7ZVA3|G7ZVA3_MEDTR:C2 domain protein;OS=Medicago truncatula;GN=MTR_5g004870 {ECO:0000313|EMBL:KEH27316.1};
TRINITY_DN30076_c0_g1_i1	en=1473 path=[893:0-96 814:97-114 7085:115-158 7129:159-186 7157:187-253 15478:254-277 7248:278-310 15466:311-334 7305:335-397 15471:398-421 7392:422-466 7437:467-490 7461:491-524 7495:525-742 1945:743-751 1953:752-1025 2227:1026-1084 15472:1085-1108 2310:1109-1472] [-1, 893, 814, 7085, 7129, 7157, 15478, 7248, 15466, 7305, 15471, 7392, 7437, 7461, 7495, 1945, 1953, 2227, 15472, 2310, -2]	TAAGACACCCCCTAGCTCAAAAACCAGTTGAGCTACCCAACTCACTCATGTATATCATCATCGTGTTCATAAATTTGAGTCAACATGCTCAATCCTATTTGCTGGAAGTTTTTTTGCATGGATATTCTTCCATTCTAAGATTCATCAACTTAAGGCACCTCTAGATTATACTATCCCATTATTTTCTACACCTTGAAAATATTGGTCTAATCTCTATGAATCACATACACCTCTAGGACTAAGCGTGTCTTGGTGTCCGACACTCATATGACACTACACGTGTCGGAAAATTTAAGAAATGTCCTATTTTTCTCTCTCTTTCCTTTGCTTCGACACTCTATGGATTGGTTTCTGACACCCATATGAAACTTATACTGCACATCTCAGACAACTTAGACC…	0	521.271	328.026	0	0	0	0	40.24	27.58	0	0	0	141.55	-11.6605	0.000619813	0.00509414	UP	-	-	-	XP_003626200.1:hypothetical protein MTR_7g112600 [Medicago truncatula] >AES82418.1 hypothetical protein MTR_7g112600 [Medicago truncatula]	gi|1431616997|ref|XR_003150414.1|:PREDICTED: Arachis hypogaea NKAP family protein (LOC112695559), transcript variant X3, misc_RNA	G7KXH9|G7KXH9_MEDTR:Uncharacterized protein;OS=Medicago truncatula;GN=MTR_7g112600 {ECO:0000313|EMBL:AES82418.1};
TRINITY_DN20374_c0_g1_i3	en=1915 path=[3779:0-90 1955:91-91 1956:92-515 2380:516-1307 3172:1308-1368 3233:1369-1618 3483:1619-1723 3588:1724-1914] [-1, 3779, 1955, 1956, 2380, 3172, 3233, 3483, 3588, -2]	ATGCTTTGATTTGATGAATTCATTTCTCTCTCTTCACCTTAGAGCATAAAACGCTCTGCAATACTCACCACCCTCTCCGATCAACCCTCACCGGAGAAGATGGTGGTTGCCAGTCACAGGAGGCGACACCACCTTCTTCTCCGGAAGACCAACACCTCAAAACACCAAACACCAACCCCTCTTCTTTTTCAGCAAGGATTTTGAATCTGGCTTCCCCTTCACCTAAATCCTCTCCAAACACTCAGAGCAAACCCTAACCGAACAAAAGATTCGAGCTACAAAATTAATAACCTTATAACACGAACTCGATCTCCAATACTCTCCCAAATACAAATCAAAACTGGATTCCACAATCAAAGCATAAAACAAAAAAAACCTAGATTTTAAATTAAATTCCAA…	362.264	287.598	195.48	0	0	0	22.6	16.6	12.31	0	0	0	140.89	-11.6469	9.29252e-16	9.44373e-14	UP	-	-	-	-	-	-
TRINITY_DN23701_c1_g1_i4	en=1871 path=[1:0-34 13:35-64 43:65-65 44:66-98 77:99-122 5244:123-163 142:164-165 144:166-335 314:336-351 330:352-429 408:430-549 5870:550-573 552:574-1084 1063:1085-1104 1083:1105-1484 1463:1485-1527 1506:1528-1533 5573:1534-1591 3870:1592-1596 3875:1597-1671 3950:1672-1724 4003:1725-1794 4073:1795-1870] [-1, 1, 13, 43, 44, 77, 5244, 142, 144, 314, 330, 408, 5870, 552, 1063, 1083, 1463, 1506, 5…	ATTGGAACTGAACTTGCTCACTTCCCTACACCTCCAGCTCTTACTTCACAGTTTTGGTTAGTCATTTCTTTCACATATTTTTGTATTTAATTCACTTGATTCTCTGCTATATGCAATCATAGTTTCAAATGAAAGTGGAAACATAGATGAGAAGTGAAGTAATGAACAGGAAGGAATTAGTTGGAGATCTTCTATACTTGTCCTTAGGTATCCAACGGATCAGGGACGGTTTTTAGTTCCCATCCAAACCTGAATTTCAAAATAATCTTCAACTCCCCATTTTATAATTGAGAAAAACTCAAACTTTAACCTAATTCAATGAAAATGGATTTTTTTCATAAATTCGGGATGGGACGGGATAGGATGGGTATCCGGGAGAGTATGATTATATTGTCTTGC…	312.976	440.385	83.9136	0	0	0	20	26.05	5.4	0	0	0	139.546	-11.6469	2.18377e-11	8.46165e-10	UP	-	-	-	-	gi|1516541655|emb|LR031577.1|:Brassica rapa genome, scaffold: A10	-
TRINITY_DN11780_c0_g1_i2	en=627 path=[605:0-168 1275:169-192 775:193-295 878:296-522 1105:523-626] [-1, 605, 1275, 775, 878, 1105, -2]	GTGCAAAGAGCACACAAACTAAAGAAACTGAGGGATTATCTCCCTTTGGACCCAACGATGTTCTTGAGGCCCAGACCGCCTCCATCATCAACCAGCTCACACACACGCGAGATCCTCATTGCCTCTGGATGCAGAAAGCCACTGTGACGAAAAGAAAAAAGACCGATCGTACCTCGTTCATCGCCGACGATCCACTTGCGTTCTTCGTATAGGTTTCATCTCCGGTTCGCGCCATCAATTATGCAGATCCGTACTTTGTGCGTCATGTTACAGTTGAAGGACGGAGAACCGAGGTTTGTGCTTGATCGTCGTGCGATGTTGTTATCACGGTTGACGAACGGAGTTCGATCGCTGCTAACTGAAGATGAACGAAACCGATTCAGATCGTGCGCCTTCGAG…	300.655	299.581	223.134	0	0	0	70.89	65.26	53.18	0	0	0	137.228	-11.6422	7.43752e-17	9.96018e-15	UP	-	-	-	-	-	-
TRINITY_DN28687_c0_g3_i1	en=1029 path=[1703:0-137 10020:138-161 1842:162-207 1888:208-253 1934:254-293 2739:294-333 2779:334-361 2807:362-416 2862:417-428 7795:429-457 2903:458-460 9369:461-484 7850:485-518 2964:519-545 10018:546-569 3015:570-587 3033:588-656 10021:657-680 3126:681-759 3205:760-798 3244:799-1028] [-1, 1703, 10020, 1842, 1888, 1934, 2739, 2779, 2807, 2862, 7795, 2903, 9369, 7850, 2964, 10018, 3015, 3033, …	AGAAAATTGGAAAAAGAGGACAACTGCTGTCTCTCCAATCCACACTCACTCTCTCTCTCAAGAAAAAAAAAAGGATCTTATCTTCTTTCTTGGTGACAGCTAGCACACACACGTCACCTCTCTCATAACTCTCTCTGGCATAAAAAAGAAACGAAAATAAAAAAGAAAAAGATGAACCACTGTTCATCTTCCTAACAACTCTCCGCCACAGCCTCCCACCGCAAACCTCCAACCGCCGCGCTTCCCGGTTCTCCTCCCTAACCACAAAACTACAGCCACCGCCGTCCTCTCTTCGTTCACCATTTCCGACTGCACAACTTTCACCCTTCAACAAACACTCCTCCACCTTCAAACATTCTTCAATACCCTCCATATTTCCCTCTCACCTAGACAGCCACA…	374.586	152.786	295.605	0	0	0	47.23	17.82	37.58	0	0	0	137.163	-11.6285	2.4917e-14	1.82106e-12	UP	-	-	-	-	-	-
TRINITY_DN21860_c0_g1_i1	en=949 path=[926:0-223 2179:224-247 1151:248-491 2180:492-515 1419:516-544 2178:545-568 1472:569-575 2177:576-599 1503:600-632 2095:633-651 1554:652-754 1947:755-780 1683:781-794 1697:795-841 1744:842-948] [-1, 926, 2179, 1151, 2180, 1419, 2178, 1472, 2177, 1503, 2095, 1554, 1947, 1683, 1697, 1744, -2]	ACTCAACTCTTGCTTGATCTTAGAAATTTCTTGAAGATTTTCTACTTCAATATGAGCCGCCATCCAACTGTCAAATGGGCCCAGAGGTCTGACGAAGTGTTCATAACAGTTGAGTTGCCTGATGCTCAGAATGTGAAGCTCAAACTTGAGCCGGAGGGAAAATTTTACTTCTCTGCAACTGCTGGTGCAGAGAAGATTCCATATGAAGTCGACATTGATCTGTTTGACAAGATTGATGTAGATAATAGCGAATACAGTGCTAGTTCGAGACATATCTGCTACCTGGTGAAAAAGGCTGAGAGCAAATGGTGGGACAGATTATTGAAGCAGGGAGGGAAATCTCCTTCCTTTCTGAAAGTTGATTGGGATAAATGGATTGATGAAGATGAAGAGAATGAG…	258.76	282.605	277.487	0	0	0	35.95	36.32	38.88	0	0	0	136.475	-11.6264	1.65313e-17	2.56366e-15	UP	-	-	-	XP_020223132.1:uncharacterized protein At3g03773like isoform X2 [Cajanus cajan]	gi|1379643712|ref|XM_003618978.3|:PREDICTED: Medicago truncatula uncharacterized protein OsI_027940 (LOC11408847), mRNA	A0A151SX80|A0A151SX80_CAJCA:Uncharacterized protein Os08g0359500 family;OS=Cajanus cajan;
TRINITY_DN33694_c5_g1_i7	en=1274 path=[7104:0-297 7379:298-313 7395:314-345 7427:346-725 9793:726-747 9815:748-899 9967:900-1190 10258:1191-1191 7829:1192-1273] [-1, 7104, 7379, 7395, 7427, 9793, 9815, 9967, 10258, 7829, -2]	GGGCGCGTGGGCTTTGGCTTGAAAGGCCTATTGCAATTATCTCTTCAGGGAGGGGTACAGGAAGAAGCATGGATGGTGATGGAGAAATTGGCCTTAAGCCCATAAGAATGATCCAACGAAATCCAGCACAATGACAATGGATAAGGCACATTGCTGAAGCCACATGTGGATGGAAGGGGAAAGGGTCAGAGCATGCGCCTGAGATCAAACAACGTCTGCACATCCATTAATGATCATTGGAAATGGTGACCAATGATTAAAGGATAACATTCCCGTTTTAAAAGGATAAACAAAAAAACGGATTAAATTAAACCATGAACGCGTCTCTCTCTCACTTCATCTCCCGTTTCCATCAAACCTTACTCTCCGCCGTACCAGAATTCAACGCTGGCGGTGGCG…	242.742	267.626	303.233	0	0	0	23.92	24.38	30.08	0	0	0	135.6	-11.6195	3.47435e-17	5.04625e-15	UP	-	-	-	-	-	-
TRINITY_DN31517_c0_g1_i2	en=2904 path=[2832:0-147 7363:148-171 2981:172-424 7364:425-448 3258:449-487 3297:488-514 3324:515-626 7370:627-650 3460:651-931 3741:932-955 3765:956-967 3777:968-979 3789:980-997 5663:998-1010 5676:1011-1034 3844:1035-1120 7361:1121-1144 3954:1145-1330 4140:1331-1363 4173:1364-1405 7367:1406-1429 4239:1430-1444 7362:1445-1468 4278:1469-1495 7365:1496-1519 4329:1520-1551 7369:1552-1575 4385:1576…	CTCATTTTTCAACAAAACCCATACCTTCCCCACGTTAACTAACCAACCGTACCCATACTCCAAAAAACACAACCAAAACCAAGACACAACAAAAACAAACCCATACAAGAGAAAAACTCTACAACGATGAAGAAGATTCAGAAACAAAGCACAACAAACCCATTCGAATCCCTCTCCGAAGAACTCATTTTCACAATCCTCGACTTCCTCGAAGAACCAAACAACAATAACAACTCACAACAAACCAAAAAATCATTCTCCTTATCTTGCAAATGGTTCCACGCGCTAGAATCAAAACACCGACGCGCTCTCCGTCCCTTACGCGCCGAACACTTACCTTCAATCCTCGCGCGTTACTCCTCCATCCAAACCATCGATCTCTCGCTATGTCCGCGCGTG…	592.684	209.707	0	0	0	0	23.64	7.73	0	0	0	0	133.732	-11.6115	0.000859139	0.00682188	UP	-	-	XP_011095229.1:Sesamum indicum|WRKY|WRKY family protein	GAU13882.1:hypothetical protein TSUD_262090 [Trifolium subterraneum]	gi|1379629646|ref|XM_013599329.2|:PREDICTED: Medicago truncatula F-box/LRR-repeat protein 3 (LOC25491418), mRNA	A0A072UGE9|A0A072UGE9_MEDTR:F-box/LRR protein;OS=Medicago truncatula;GN=MTR_4g013255 {ECO:0000313|EMBL:KEH28814.1};
TRINITY_DN29711_c0_g1_i1	en=2124 path=[1741:0-80 1799:81-113 1832:114-139 1858:140-170 1889:171-175 5729:176-200 1919:201-283 2002:284-303 2022:304-327 10792:328-351 2070:352-386 10783:387-410 2129:411-603 10786:604-627 2346:628-638 2357:639-654 2373:655-792 10784:793-816 2535:817-820 10793:821-844 2563:845-906 2625:907-931 2650:932-932 2651:933-954 2673:955-1067 2786:1068-1159 3481:1160-1293 10163:1294-1330 3652:1331-13…	GGTAAAGCCTTACGTCTTTGTTCAAACGACGACAGAAGAGGGAAGAATCAATCGAGGGTTTCATTTCTCCTCCTCCTCCTCCTCACAATTACCCTATGAATCAATCATCCACACTCTGAAAATCCCAAATTTCTCACTCGCTTTGTAGGATGGATTCAAACTCACAGTCTCCGCCGTGTGGCGATTCTGACACCAAAAATGTATTTCGCAAGCCTTCTGGGGAGGCAGCTAATAGGAATTATCGGCGCCGATCACCTATTGATGGGTCATCATCACCTGATGGTAGTCCCAGGAGAGAACACAGCTCAAGTCCATATCCATCAAGGGAGGATTCTATGAGAGTCTCTCACCATCATTCAAGGAAGCTTGACGGAAGGGAACAAGACCAAAAATACGGCA…	253.831	260.636	284.162	0	0	0	14.13	13.47	15.95	0	0	0	133.105	-11.597	2.36076e-17	3.54888e-15	UP	-	-	-	XP_004497720.1:PREDICTED: arginine/serinerich coiledcoil protein 2 isoform X1 [Cicer arietinum] >XP_004497721.1 PREDICTED: arginine/serinerich coiledcoil protein 2 isoform X1 [Cicer arietinum]	gi|1535873644|ref|XM_004497667.3|:PREDICTED: Cicer arietinum arginine/serine-rich coiled-coil protein 2 (LOC101501372), transcript variant X5, mRNA	A0A0R0KXY4|A0A0R0KXY4_SOYBN:Uncharacterized protein;OS=Glycine max;
TRINITY_DN24250_c0_g1_i1	en=1451 path=[1:0-125 104:126-184 163:185-468 447:469-485 464:486-533 512:534-575 554:576-728 3444:729-752 731:753-779 3442:780-803 782:804-807 3441:808-831 810:832-842 2865:843-887 866:888-1193 3443:1194-1217 1196:1218-1224 3337:1225-1310 1240:1311-1450] [-1, 1, 104, 163, 447, 464, 512, 554, 3444, 731, 3442, 782, 3441, 810, 2865, 866, 3443, 1196, 3337, 1240, -2]	GTCTTCCCTTTCCCATCCATAAAAACCCAATCCATCTCTCATATCACAATTCACACTCCATTATCAAAAACCCTTTTTCCTTGGATTCTCTTTCACATTCTCCAAACACAAAACATCAACATTAAACAAAACCAAAAACCAAACACAACACAAACTCAAAAAACAAAAAATGTCATCATCCCCTTTCCCTTCTTGTTTCCGTCCCTCTCCAACCACCGACGACAACCGTCACTCTCCACCACCCCCGCCGCCCCAGCCGCCGCATTCCACTAACCCTAACCTCGCCACCTATCTTTACCAAACAGACATAGGTTTAGTTTCTTTGACTTGGTCACGTTCCATTCTAGGTCGTTCTCTCCACGTTCAACTCCATCACCATCCTTTCGATTCTCCACCGAA…	298.19	167.766	331.84	0	0	0	25.27	13.16	28.35	0	0	0	132.966	-11.5968	4.29029e-15	3.69815e-13	UP	-	-	MDP0000240167:Malus domestica|CPP|CPP family protein	GAU27023.1:hypothetical protein TSUD_313840 [Trifolium subterraneum]	gi|1379623707|ref|XM_003603267.3|:PREDICTED: Medicago truncatula uncharacterized LOC11425827 (LOC11425827), mRNA	G7J9W6|G7J9W6_MEDTR:DUF868 family protein;OS=Medicago truncatula;GN=MTR_3g106250 {ECO:0000313|EMBL:AES73566.1};
TRINITY_DN26421_c0_g1_i6	en=1283 path=[1:0-197 4769:198-227 206:228-252 231:253-638 617:639-654 633:655-656 635:657-677 656:678-682 5025:683-706 685:707-770 5027:771-794 773:795-818 797:819-825 804:826-849 828:850-879 858:880-903 882:904-946 925:947-957 936:958-984 963:985-987 966:988-1096 1075:1097-1282] [-1, 1, 4769, 206, 231, 617, 633, 635, 656, 5025, 685, 5027, 773, 797, 804, 828, 858, 882, 925, 936, 963, 966, 1075, …	ATTCTAAACACAATTATCCCTAAGTTAATTCTACAATTATCACTAATTAAGGGCCAAACAAATGGCACAAAGAGAAATAGAATGGGCCTGGATTGAGGAAGCCCGGTCCGCAGGAGGGGGTGCAATTTATGGTTTGGGTTGTAGCCAAACACTTGGTGGGCTTTCAGGGTGCAAGGCCCATCGCTCCATTGGCTACCGGAGCAGTGGTGTATCTAGTAATGGAACGGGTGTAGCAAGGAATTCCATGGGCCAAATGTACACAGATGGCCAAACACCACAATGAAGGGAGGGGTTCAGCTCCACTCAATGCCTCACAAGCTCAGAACGAAGCCTTGACCAAAGCGAATCTCCGTCGCGCTGGAAATCACCTCCGGCTGCGGTGGAGAGCCAAACACCGTA…	266.153	271.62	246.973	0	0	0	25.98	24.52	24.27	0	0	0	130.791	-11.5946	2.64494e-17	3.94159e-15	UP	-	-	-	-	-	-
TRINITY_DN31850_c1_g1_i1	en=597 path=[1:0-52 1395:53-76 55:77-193 1149:194-256 235:257-279 1396:280-303 282:304-508 1397:509-532 511:533-596] [-1, 1, 1395, 55, 1149, 235, 1396, 282, 1397, 511, -2]	AGAATGAGGATGCTGCCTCCCTGCTCATTCGTTAACTAACCAGAAGTAGAAAATAGAAGAAAGGCAGAGCAGGACGCCCAAAACGATGCCCTAGCCGCGCCGGTCATCGGCGGCGGCGACTATTCGCGGTCATGCGACCCTACCTCACACCACTCTCCACCTCCTAATCTATCAACAAAGAGAAAACAACTCCTTCTAGCGAAACGAAGATATCAAGATCCGGCTCTTACCACTGGCAGCGAAGGGAGATCCATCGATCCGATATTCAACGTACGGTCCGGCGATTCTTCAATCCTCCTTGCTGCTCTTTTGATTTGCTTCCAGAAATGCGTTGTTGTGGTTCTTTGTTGGAAAAGGAATGAAGATCGGAGACGAGTTGATGAATGAGGTCGTCGGGAT…	430.035	0	340.422	0	0	0	108.32	0	86.54	0	0	0	128.409	-11.568	0.000768401	0.00616768	UP	-	-	-	GAU27335.1:hypothetical protein TSUD_05610 [Trifolium subterraneum]	-	G7ICC9|G7ICC9_MEDTR:Armadillo/beta-catenin-like repeat protein;OS=Medicago truncatula;GN=MTR_1g018180 {ECO:0000313|EMBL:AES59330.2};
TRINITY_DN32944_c2_g9_i1	en=398 path=[14798:0-104 14880:105-109 4874:110-115 4880:116-116 4881:117-117 4882:118-122 4887:123-128 4893:129-132 7221:133-150 7239:151-254 7343:255-267 7356:268-293 7382:294-315 21079:316-339 7428:340-346 6234:347-360 17575:361-397] [-1, 14798, 14880, 4874, 4880, 4881, 4882, 4887, 4893, 7221, 7239, 7343, 7356, 7382, 21079, 7428, 6234, 17575, -2]	CCAGGTTTTCTTTGATTTTTATGCTTTAGTGTTTAGGGTTGTTGTATGGAATTCCAAAGAATATCTTCTGCAAACTACTTTTGATGCGCTCAGTTGGGATTGGCCTTTTTGATGCTTGATTCGGAACGGTGAATCCGGTGAAAATATGAGGAAGCTCAAACACGGTTCTTTTCACCTGGCCTTGGCTTTCTGCTGCAGTAGCTGAAGACAATCGAACATCCCCTATCTTATCCATTACTCCTCAAAGGTTTGGCAGTGGAATGTTGTAGGCTGATTGGTTTCTTGGTGTGCCGGCTAGCAGATAATGTGTTGTCATGCGGTGGTGGCAAACATTGTGACAAATTGAGTCCGTACTGTTGAACAACTTGTGTTTGGGCACAATATATTCTGTATGCACA	853.908	0	643.655	0	1.16808	0	397.99	0	303.47	0	0.54	0	249.789	-11.5662	0.000108766	0.00105929	UP	-	-	-	-	gi|1663040534|ref|XM_020365977.2|:PREDICTED: Cajanus cajan enhancer of mRNA-decapping protein 4 (LOC109804186), transcript variant X2, mRNA	-
TRINITY_DN28825_c1_g3_i3	en=784 path=[19001:0-334 1923:335-344 1933:345-357 1946:358-358 8921:359-516 9079:517-541 9104:542-573 9136:574-583 9146:584-613 25295:614-631 16941:632-633 9271:634-682 8791:683-712 21405:713-753 21446:754-783] [-1, 19001, 1923, 1933, 1946, 8921, 9079, 9104, 9136, 9146, 25295, 16941, 9271, 8791, 21405, 21446]	AAAAAACTAGAATTAGAAATTGATTAACTAGAATGAAAAGAAGTGTTAATGTGGTGGCGAATAAATTGGAGGTGGAGACGGATACCTATTTGGGCTAAAGGCCCAAGGTCCACCGTCCAAATCTGGATTTCAACCTGTTTGAAAAAATCCGAGAACCCAATACAAGCGTGCCACGCCACGAAAACAGTGTTAACGTCAAAGCGGATGCCTGTCACCGTCGGCGCCTAGATTCTCTCCACGGGTGATCCGAATTCCTCCGTGCAAAACTCCTGTTTCCATGTCGCCGACGATGATACAAGTTTGATACCGTGTTTCGTTCGCGATGAAGATTGAAGCCTTGTCGCGGGTGTTACGAAGACAGAGATATCACTTTCGGATTCTTTTTCAACGCCTCACTCA…	310.512	231.676	216.459	0	0	0	54.81	37.78	38.46	0	0	0	126.441	-11.5469	2.67102e-16	3.14211e-14	UP	-	-	-	-	-	-
TRINITY_DN28324_c0_g2_i1	en=1026 path=[1003:0-189 1170:190-208 1189:209-210 1191:211-232 1213:233-234 1215:235-260 3353:261-284 1265:285-305 1286:306-329 1310:330-340 1321:341-501 1482:502-521 1502:522-527 1508:528-566 1547:567-644 1625:645-711 1692:712-771 1752:772-776 1757:777-800 1781:801-820 2447:821-868 1848:869-1025] [-1, 1003, 1170, 1189, 1191, 1213, 1215, 3353, 1265, 1286, 1310, 1321, 1482, 1502, 1508, 1547, 1625…	GTGTGAGAGACGCACATTTCATTCAATTTGATTTATTACCCTAAACCATAATCACATACTCGAAAAACCCTAATTTGTAGATTCAGAGAGATAACAAACGAGAATGGGAGGTTCACGAAGAAAATACAAGAATTCTCGACCTAAGGTTCGTGTGGGTCTTCCAAAGAAGAACCCTAAAGTTTTGAAACCCGCTTTCACCATTCCTCCCAAATTGTTACAATCCCTTGCAGAAGACCCTAAATGGGATGAAAAAGGAAGCGTCACACAAAACTACAACTCCTTCGGTGTCGTCAATGACCCTAACTCACTCACTGATTCTCTTCAAGCTCCTTCTGTTTCCGATGACCCCAACGATTCCGGCAGTGATCTCGAAGAAGACGATTTGAAATCGGCACTGGG…	195.918	139.805	412.893	0	0	0	24.86	16.4	52.76	0	0	0	124.769	-11.5394	6.31261e-13	3.42827e-11	UP	-	-	-	XP_003591545.1:ribosome biogenesis protein Nop16 [Medicago truncatula] >AES61796.1 ribosome biogenesis protein Nop16 [Medicago truncatula]	gi|1379603319|ref|XM_003591497.3|:PREDICTED: Medicago truncatula uncharacterized LOC11408786 (LOC11408786), mRNA	G7IF77|G7IF77_MEDTR:Ribosome biogenesis protein Nop16;OS=Medicago truncatula;GN=MTR_1g088670 {ECO:0000313|EMBL:AES61796.1};
TRINITY_DN32168_c2_g1_i1	en=299 path=[3624:0-141 3743:142-160 3762:161-190 3792:191-211 1909:212-212 3762:213-242 9053:243-298] [-1, 3624, 3743, 3762, 3792, 1909, 3762, 9053, -2]	GGAAGAACATGGCCGGAAGGGATTGGAGAATTCTAACAAAAATGGAAGAGCACACGATCATGATAGGGGGAATCCTAGTTTGAAGATTCGAGCCCTAATTCCGCTCCCTTCACGTCACAGAATGGACTCAAGGCCAAGAACTTCAACCGATATCAAGAACACCATGGAAACAAGGCTAGCAATTCGCACAAACTTCAACCGATATCAAGAACACCATGGAAACAAGGCTAGCAATTCGCACAAGCAATGGAATGAAAACATGACGCCATGAGTTACGATAAATTGAAGCAACTTACCCG	253.831	283.604	207.877	0	0	0	203.54	209.14	168.74	0	0	0	124.219	-11.5055	1.64442e-16	2.05403e-14	UP	-	-	-	-	-	-
TRINITY_DN31061_c4_g2_i3	en=1620 path=[3253:0-307 3538:308-309 10497:310-349 3583:350-356 14481:357-380 3614:381-388 3622:389-498 3732:499-504 14478:505-528 3762:529-562 3796:563-608 3842:609-641 3875:642-650 3884:651-676 9303:677-821 4354:822-846 14475:847-870 4403:871-889 14477:890-913 4446:914-992 4525:993-1016 4549:1017-1120 4653:1121-1139 4672:1140-1263 4796:1264-1283 4816:1284-1287 626:1288-1288 4820:1289-1307 4839…	GTGTGCTCTTCCGATCTGGAAGAGTGTACGACGCAATTCTTTCCGACGAGCAGAAGCGGTGCGAATCGATTTCGCCGTCTTCATCGTGTTTCCTCCGAGACCAGCGAAGAACAAACGTTCTGGAATCAAGACTCCTCTCCTGATGATGACTTGACAGCGCGCGAATCACTTTCAGGATCTGAGAATTGAGATTGCATCGTATCGGCTCAGCGGTGTGCATCGTTTGTTGGTGATTCAAAGGTCGACGCCGATATACATGGAGCACGTTGAAGAACGATGATTTGCGGCCGCTCGACATCTCAGGTGCGACGGAAACAAAAGCTCGATCAAAACCCTGAGTTTGCTAAGTGGTTTCTTCATCGGCACACGAGCGAAACCAATTCAGTTTCTCCGCGCGTC…	241.509	335.531	167.827	0	0	0	18.18	23.32	12.7	0	0	0	124.145	-11.4943	6.47379e-15	5.33912e-13	UP	-	-	-	-	-	-
TRINITY_DN32076_c1_g2_i1	en=1466 path=[1:0-85 64:86-110 5935:111-134 113:135-690 669:691-704 683:705-897 876:898-899 5493:900-1015 989:1016-1465] [-1, 1, 64, 5935, 113, 669, 683, 876, 5493, 989, -2]	ACCTCTCACTCTCTAAAAACAGAAAAACCCTTCATCGCTCAACCTCCCTCCACCGCTCAAGATTCCGCCGCCTCCGCCTCTTCATCAACCGTCAACAAACCCTTCTCACCTCCATCCTCCTCTTCACAACAATCACCTTCACGAACCACCGTTGTCGCTTCCACCAACACAGCCACGGATTCACCACCGTCAAACCCTTCGCAAGCTCGCCGTCAACCATCTTCAACCCCTAAATCACCCTCGCCGCTCACAAATCGGAAACCCTTTCGCATCAACCACACAAAGCACAACTACCCGCCGAAAACCTACCGGAAATCGCGAACTGCCGCTTCCACCATCAAAGCACCACCAAGCGCCGCACCCTCATCGCCTTCTTAAACGTTGCCCTTCACCGTCCGC…	271.082	232.675	237.437	0	0	0	22.71	18.04	20.05	0	0	0	123.532	-11.4936	6.39556e-17	8.76996e-15	UP	-	-	-	-	-	-
TRINITY_DN31967_c0_g1_i2	en=1579 path=[6124:0-921 573:922-926 578:927-956 608:957-959 8830:960-1078 8102:1079-1079 632:1080-1127 680:1128-1175 728:1176-1266 819:1267-1287 840:1288-1385 938:1386-1397 950:1398-1406 959:1407-1421 974:1422-1483 7255:1484-1578] [-1, 6124, 573, 578, 608, 8830, 8102, 632, 680, 728, 819, 840, 938, 950, 959, 974, 7255]	GAGATTTTTGTATGTTCATAAGGTATGTAATTCGATTTCAAACTTCTGGCTGTATCCTTGTTTCATTTCAATGTGTATTAATTACTAAAGGATTGTGAACTCTTAGGCAATGTTTTAGGATGGTAGATGTTAAGTATCCTGCATAAGAAATGGAAGCCATGGCGAATTATTAGAACCCTACGAAGCACCGATACAAACACAAATATTGTACATGACATTGACATTGACTTTGATATTAATTTAAGAAAATAGAAGTGATCCGATTTAGTTACATACGTCACCGGACACTGAATATGTCTTCAATTTTGAAGTGTCAATACTACATAGATAAACCTCTTTTGAGGCTCGAATAGTAGCAGTTGGGTTCATTTTAGGTAAACAAAATTACACTAATTGATC…	450.982	593.171	389.054	0	0	0.856347	34.8	42.32	30.23	0	0	0.08	239.011	-11.4703	2.1611e-16	2.61387e-14	UP	-	-	CCG008816.2:Populus euphratica|SRS|SRS family protein	XP_003598518.1:transglutaminase family protein [Medicago truncatula] >AES68769.1 transglutaminase family protein [Medicago truncatula]	gi|1379616454|ref|XM_003598470.3|:PREDICTED: Medicago truncatula uncharacterized LOC11434295 (LOC11434295), mRNA	G7J0K8|G7J0K8_MEDTR:Transglutaminase family protein;OS=Medicago truncatula;GN=MTR_3g014680 {ECO:0000313|EMBL:AES68769.1};
TRINITY_DN33670_c0_g2_i11	en=1073 path=[7583:0-271 7832:272-284 13598:285-308 7869:309-341 7902:342-366 323:367-368 325:369-401 358:402-403 360:404-443 400:444-444 401:445-484 10493:485-531 574:532-533 576:534-534 577:535-549 592:550-551 11183:552-575 618:576-599 642:600-615 13596:616-639 682:640-708 751:709-724 767:725-727 770:728-728 771:729-754 797:755-765 7975:766-789 7999:790-791 834:792-805 848:806-810 853:811-829 8…	GGTGATGGAGGTGGTAGCAGAAACTGTGGATTGTTGAATTATGGGAAAGATGATGGAAGGAAAAAAGATCTGAGAGAGTGAAGGTGGCCAGACGTGAAGGAGATAGAAATGATGTTGAAGGAGAAGGAGAATGAGTGGAAAGAAAAAAAAAACCTGTTGAAGAAGATGGGGTTTTTTTGTTAGAAGGTTGTTGATAGTTGGGAGTTATGAATGAGTTGGAAGTTATGAAGGGTCAATGACAGTTGGCAATTTGTTATATGGTTATGACAGTTTTAGAGAAATGGACGCACAACTGTCAGTTTGTTTCTATTGAATATGGCTTGGATGGAATTCCTGTTAGAGGTCTTCCCTAGCTGCATCTCGAACTTCAGGCTTCTCGGCTCTTTTCTTCTGAATGAC…	442.357	169.763	122.056	0	0	0	53.09	18.94	14.87	0	0	0	122.363	-11.465	7.487e-12	3.21876e-10	UP	-	-	-	XP_013450632.1:NUMOD3 motif protein [Medicago truncatula] >KEH24660.1 NUMOD3 motif protein [Medicago truncatula]	gi|1379653898|ref|XM_013595178.2|:PREDICTED: Medicago truncatula uncharacterized LOC25499752 (LOC25499752), mRNA	A0A072U5L1|A0A072U5L1_MEDTR:NUMOD3 motif protein;OS=Medicago truncatula;GN=MTR_7g117530 {ECO:0000313|EMBL:KEH24661.1};
TRINITY_DN22334_c0_g1_i2	en=1682 path=[1:0-112 1631:113-127 3886:128-151 1670:152-166 3882:167-190 1709:191-365 3887:366-389 1908:390-527 3655:528-583 2075:584-751 3884:752-775 2267:776-788 3885:789-812 2304:813-976 111:977-987 3888:988-1011 146:1012-1353 3883:1354-1377 512:1378-1386 3881:1387-1410 545:1411-1461 596:1462-1463 598:1464-1487 622:1488-1681] [-1, 1, 1631, 3886, 1670, 3882, 1709, 3887, 1908, 3655, 2075, 3884,…	ATTGGTACTAGCAGCCCGATCAGCTGTTTTTAGAGCTCAGCTTTTTGGTCCTATGAAAGATCAGAATACCCGGTGTATTAACGTTGAAGATATGGAAGCTCCGGTTTTCAAGGTTCACATAAATTTGCCGTGCTTCCTCTTTTTTCTATTTAATTTATGTTTGCGACGCAGTTGTAAAATATGTTCCGATTATTCTATTTGTCTCTGTCCTGATATATAGACATTGCACTTCATATAAGTTTGGAGTCTTTCCCTATGTTTTCCCCTTATTATCATTGTTAAGAATAGCATTGCAACCGCTGGAATATGTCCAATCCTGCCCGCTTTTGGCTTTAGTTGGATCTAACAAGAGGTGAACAATTTCACTGTGTCAGTTTTCTCTCTCTTCATAGAAATGGT…	239.045	238.666	250.787	0	0	0	17.19	15.89	18.22	0	0	0	121.416	-11.4468	5.12298e-17	7.18263e-15	UP	-	[ko04340:Hedgehog signaling pathway]	Zmw_sc04440.1.g00070.1:Zoysia matrella|Nin-like|Nin-like family protein	XP_003590693.1:BTB/POZ/MATHdomain protein [Medicago truncatula] >AES60944.1 BTB/POZ/MATHdomain protein [Medicago truncatula]	gi|1379601183|ref|XM_003590645.3|:PREDICTED: Medicago truncatula BTB/POZ and MATH domain-containing protein 2 (LOC11434597), mRNA	G7I2K6|G7I2K6_MEDTR:BTB/POZ/MATH-domain protein;OS=Medicago truncatula;GN=MTR_1g072650 {ECO:0000313|EMBL:AES60944.1};
TRINITY_DN32877_c0_g12_i1	en=1133 path=[1:0-114 93:115-125 10920:126-442 11237:443-443 11238:444-478 11273:479-493 11288:494-548 11343:549-700 11495:701-731 23550:732-755 11550:756-756 11551:757-797 11592:798-1132] [-1, 1, 93, 10920, 11237, 11238, 11273, 11288, 11343, 11495, 23550, 11550, 11551, 11592, -2]	CATCTCCAACGGTACTAAAAAATTCCAGCTTGCACTCTCTTTTCATGCCACCTACCACACTGCCTCTCTCCTCTCACACACTCCTTCTCTTCTTTCACGTCTCCCTCACCTCATATAATCTCTCTCGCTCACTCAAAATCGGACATGCACACTATTCACCCACTCACAAATTAACTTCTCTCTCTCCAAAAAATAAAGAGGAGGATTAAAAAATAGAAATAAAAAAAGAAGCTTTTTGGTAACACCACTACCCTTTATTTCATCTTCCTCACAATAGACCCAGGCGTCATCTCTCTTCACTCCCAAAAAAAACCAATAGAGATTTTCCTCAATCTCTCTCTTGATGATGAAAAGAATAGAAAAACAAAAGAAAAAAGGGAAAGAAATTATTCCCTCTTC…	368.425	355.503	0	0	0	0	41.47	37.05	0	0	0	0	120.655	-11.4352	0.000842975	0.00670904	UP	-	-	-	-	-	-
TRINITY_DN33945_c0_g1_i1	en=435 path=[1405:0-29 1412:30-32 1415:33-33 1416:34-36 1419:37-40 1423:41-41 1424:42-42 1425:43-56 1439:57-63 1446:64-64 1447:65-66 1449:67-100 1483:101-147 1530:148-169 1552:170-170 1553:171-199 1582:200-434] [-1, 1405, 1412, 1415, 1416, 1419, 1423, 1424, 1425, 1439, 1446, 1447, 1449, 1483, 1530, 1552, 1553, 1582, -2]	TTTCTTGCTCAGTATTGTTTCTGGTGGAGTTGTGGTTACGGCCATTCTTGGTGCTGTTATCGGTGTTTCCAATTTCGACCCTGTCAAGCGAGGCTGAGAATGAATCTGATTCTCAGGCCCAACCGAGGGTATTTTAGTATTTCTCTCATTGTTATATTTATCTGTATAATGTATTCAGAAATGAACTCTGTGTTGTGTGTAATATCATAATATGTGACTCTTGATCTCCTCTTGAGCATTAGTTTTCTTATTCTTAAAAACATGTTTTCCGTTTCGGTGCATCATAGAAAATATTAACAACTACATGCATAGGTCAATACTAAATTAACCAAGGTTTTATAGTTTCATATTGATGAAGCATCACCAAGGTCCTTCGTGTGAAAGTAGTTACTGGACATC…	4422.33	5831.85	2831.13	1.55239	3.50423	4.28174	1779.66	2164.95	1150.88	0.68	1.4	1.87	2182.44	-11.42	2.2985e-49	9.86918e-46	UP	-	-	-	-	gi|18476497|gb|AY065654.1|:Pisum sativum ultraviolet-B-repressible protein mRNA, partial cds	-
TRINITY_DN28110_c1_g1_i3	en=3280 path=[2240:0-288 4479:289-335 2553:336-834 4621:835-855 8041:856-879 4666:880-954 8044:955-978 4765:979-1037 8042:1038-1061 4848:1062-1081 4868:1082-1109 4896:1110-1145 4932:1146-1225 5012:1226-1275 7789:1276-1323 5110:1324-1396 5183:1397-1420 5207:1421-1443 5230:1444-1500 5287:1501-1554 3072:1555-1658 8039:1659-1682 3200:1683-1755 8040:1756-1779 3297:1780-1880 8047:1881-1904 3422:1905-21…	GAGTAACATCTTGTAGCTAAAATTGCATGAACTTTATTTTAAAATCATGTTTTTCTCCTTTTCCTTTCTCTCATAGACATCATAGAGCATACAACCGTTGGGTTGGATAGTTTGGGCCTAACCCGAATAGATATCCACATTCTTTAATTAATTTAATTTAATTCCAAAAGAAAACCGTTCCCCTATAAATATTACTCGAACAAAACTTCTCAGTTAAGAATCTCACTACTCAAGAAAGCGAGAAACGATCATCATCAACATCAGTGTTCGGAAACCAAGCCATCAAAATAAAAAATCTAAGACTGCAGTGATTGAAACATGGCGAAACTGAAGATAGCGGGATCATGGTCCGGTGTATTAGAAGAAGTCGATTTGGCGATTTGGACCATATCTTCGTTA…	223.027	300.58	190.713	0	0	0	7.82	9.76	6.75	0	0	0	119.053	-11.4198	9.9717e-16	1.00596e-13	UP	-	-	-	XP_013463860.1:NEDD8 ultimate busterlike protein [Medicago truncatula] >KEH37895.1 NEDD8 ultimate busterlike protein [Medicago truncatula]	gi|1535858858|ref|XM_004488453.3|:PREDICTED: Cicer arietinum NEDD8 ultimate buster 1 (LOC101490332), mRNA	A0A072VIE6|A0A072VIE6_MEDTR:NEDD8 ultimate buster-like protein;OS=Medicago truncatula;GN=MTR_2g450730 {ECO:0000313|EMBL:KEH37895.1};
TRINITY_DN15269_c0_g1_i3	en=901 path=[1:0-122 1863:123-141 134:142-142 135:143-200 193:201-267 260:268-290 283:291-639 632:640-676 669:677-900] [-1, 1, 1863, 134, 135, 193, 260, 283, 632, 669, -2]	GGGTGAAGAAGTAGAGCCCACAAATGGAATAAACAGGGTGTGATAGAGGTGGGAAGGATACATTTCACCATAATATTATCTCCACAAACAAAGCTACCAATGTTTTAGTAACCAACACGCACAGATTAACACACACAAACACAAACAGAGAGAGAGAGAGAAAGGAGACATTATTATACACCATCATGAGCAGAAGCTTCTTTCCCAATAGAAGTGGAAATGCCCTCCCTGTATCCACCACCGACGATGATGCAGCCGCAGCAGGAGGAGGAGGCATTCGCAGACGTCTATCAAGTTCCTCCCTCAACAACATCCCTGCAGCTGCTGCTAATTGGTCATTTCCCAGATCCAAGTCCCTCCCCTCCTCATTCTCATCCGTAGGTGATTCTATAAAAAACT…	336.388	153.785	213.598	0	0	0	49.78	21.05	31.88	0	0	0	117.295	-11.4059	3.0671e-14	2.2087e-12	UP	-	-	-	XP_020204587.1:uncharacterized protein LOC109789939 [Cajanus cajan] >KYP37693.1 hypothetical protein KK1_041097 [Cajanus cajan]	-	A0A151R588|A0A151R588_CAJCA:Uncharacterized protein;OS=Cajanus cajan;
TRINITY_DN29653_c0_g2_i1	en=633 path=[4083:0-57 3135:58-58 3136:59-109 5307:110-133 3211:134-277 4398:278-296 3386:297-309 4991:310-378 3467:379-408 4756:409-459 3566:460-470 5311:471-494 3601:495-521 5303:522-545 3652:546-632] [-1, 4083, 3135, 3136, 5307, 3211, 4398, 3386, 4991, 3467, 4756, 3566, 5311, 3601, 5303, 3652, -2]	GGCGAAAGAGGTAGCGATGATGATGATGATGATGGTGAAGATGAAGATGATGATGATGATGATGGTGATGGTGAGTATGGTTCTAGGCTGCCACCTCATGAGATAATTGCAAGAAGGCTTGCAAGGAGTCAGATTTCTTCATTTTCTGTTTTTGAAGGTGTTGGTAGGACACTTAAGGGTAGGGATCTTAGCAAAGTGAGGAACTCTGTCCTCATAAAGACTGGTTTTCTTGAATCATTATGATTAAGGGTTTTTCAATTGATCAAATTTGTGAGGTTTTAAATTACGGTTGCGAACTTTTGTATTGCATTAAATTTTGAGAATTTGAAATTGCAGTTGTAATATAGTTGCAAGGACTTCTCAATATTTTCGGATGCAGTACTATAATTTAAAACCATA…	231.652	196.725	267.951	0	0	0	53.87	42.28	62.88	0	0	0	116.055	-11.4023	3.12421e-16	3.59519e-14	UP	-	-	-	GAU20463.1:hypothetical protein TSUD_130210 [Trifolium subterraneum]	gi|1379624679|ref|XM_024780187.1|:PREDICTED: Medicago truncatula uncharacterized LOC11421725 (LOC11421725), transcript variant X2, mRNA	A0A0B2P0N7|A0A0B2P0N7_GLYSO:Uncharacterized protein;OS=Glycine soja;
TRINITY_DN24815_c0_g1_i1	en=1014 path=[1:0-213 192:214-218 197:219-250 229:251-267 246:268-333 312:334-384 363:385-423 402:424-438 417:439-454 433:455-467 446:468-541 3160:542-565 544:566-583 562:584-601 2388:602-614 750:615-623 759:624-709 845:710-740 876:741-873 1009:874-1013] [-1, 1, 192, 197, 229, 246, 312, 363, 402, 417, 433, 446, 3160, 544, 562, 2388, 750, 759, 845, 876, 1009, -2]	GATAAATGCAGACAATTTATTAAAGTTTTCGTCCTAAACAAGTGGAGAAACCCGTGCATCCAAGAACTGAATAACTTAACAATGCGCTCGAGATTTCACGTGTGTATCCCTCCTAAGCTCCAAGTCGCTCAACGAATGCATCAACGCAAATGAAATCGGTCGCGGAGCAACAATCTTCAACGCACCTTCACTTCAATCTCACGCAAACACCAGGAATCTAAACGAAAGGTCAAGAATTCAATTTCTCCATCCACAAAGAATCAAGAACGAAATGAATCTGTGTGAAATATTAACACCAGGACGGTACGAGATCGGGGTTGCGTCTGATTCGCCGGATCGAAATTCGGATTATGGACAAGCTTCGGTTGTTATGCTTGATGATGTCGTCGCGTCGCCGAC…	205.776	224.686	264.137	0	0	0	26.45	26.71	34.22	0	0	0	115.766	-11.3838	2.14117e-16	2.59492e-14	UP	-	-	-	XP_004492609.1:PREDICTED: serine/threonineprotein kinase At5g01020 [Cicer arietinum]	-	-
TRINITY_DN33962_c0_g1_i12	en=708 path=[3063:0-61 3102:62-126 3167:127-152 3193:153-193 3234:194-196 11084:197-544 11432:545-565 11453:566-707] [-1, 3063, 3102, 3167, 3193, 3234, 11084, 11432, 11453, -2]	GAAGCATTGTTTTTGTTTATATTTCTCACAATATCGGTTCCCATCAGTATCCTTTGCAAGACCTCAAACAATGATCTTCTGGTATTTGGATTCACAAGTGCAAGAACATTCACAGTGTTATCATTTTTTCAGGTGCTATACTATGACGCCCATCCCTTGCCACTTGCCTCTTTATTGGCTCATTACGCTTAGAAACTTAATTTGGTGCTTGCAACATCAGAGGACAGAGGTGGCGTGCTGCTGATGGAATCAGGCTTAGGTTTGGACAATAGGATATGACAGACCAACAGCAGCTGGCTGCAATTCGTAACCCATAAATCCCATGCAGCAGGGGGAGCCATAAGCTTTGCAGGATTTCTATCAGGAAGAGAACGTCCTACCGTGGTGATCGCCGCACCA…	448.517	0	245.066	0	0	0	89.93	0	49.67	0	0	0	115.597	-11.3711	0.000908842	0.00717177	UP	-	-	-	-	gi|1535857288|ref|XM_027331696.1|:PREDICTED: Cicer arietinum AP-2 complex subunit alpha-1-like (LOC101491704), transcript variant X2, mRNA	-
TRINITY_DN33694_c4_g3_i1	en=889 path=[1:0-410 389:411-412 391:413-431 410:432-449 428:450-451 430:452-460 439:461-464 2180:465-535 2251:536-611 2327:612-675 772:676-677 774:678-888] [-1, 1, 389, 391, 410, 428, 430, 439, 2180, 2251, 2327, 772, 774, -2]	CCGTGAACCGGTCCAAGCCCCAAATCTTCATCTTCATGTCTCAACCTAAAATATCTCACACTTCAAGCTTAATTCCAATACATGATGAACCTTCGCCGTCGTCCTCACTCTCCACAGACCCGCTAATCTCCTTTCTGAAACTCAAATACGCGCGTGAGCGAACACGATTCCAGATTAATCATCAACATCCGAATCGCTTCGAAATCCCCATCATCTTCACCGATCCGGAGTTGCAACGTCCACACCGATAATCAAATCACAGCGTCGAGGAGAAGTTGTGGTTCGCGTCCTTCCAACATTAATTCGTAATTTCGAAGATTCAACCTACTCCGTATCATGTGCGCAAATGGAAGAAAAGCGGTGTCAATACGAGTTGAAGGACTTACCGGATTGATGCTC…	224.259	221.69	245.066	0	0	0	33.81	30.95	37.19	0	0	0	115.169	-11.3659	1.02675e-16	1.33341e-14	UP	-	-	-	XP_004499141.1:PREDICTED: uncharacterized protein LOC101507508 [Cicer arietinum]	-	A0A072VDL2|A0A072VDL2_MEDTR:GYF domain protein;OS=Medicago truncatula;GN=MTR_1g022145 {ECO:0000313|EMBL:KEH40119.1};
TRINITY_DN31649_c1_g1_i2	en=1968 path=[1322:0-190 7725:191-214 1514:215-235 4777:236-257 4799:258-281 1581:282-303 1603:304-330 1630:331-351 7729:352-375 1675:376-475 7731:476-499 1799:500-502 1802:503-535 1835:536-549 7727:550-573 1873:574-574 1874:575-593 1893:594-622 7730:623-646 1946:647-727 7732:728-751 2051:752-760 7723:761-784 2084:785-819 2119:820-835 2135:836-836 2136:837-943 7728:944-967 2267:968-1012 2873:1013…	ACTCCTTCTCACATTCCGCCATTCTCCTCCACCCTTATTTTTTCTTTTCTTTTCTAAACTCTATTTATTTACAACAAACCTTTTTAATTAAAATAATTTCATATTATTATTTGCCATTAATTAATTATTATTATATATATGTTCTTCAACAGCCTCTTCTCTCACATCACTCCTTTCTTCCCTGTGCGAGCCTAGCGCACGTTATCAACATTGCCCACCACTGCGCAATTTAGCAGGCAACAGAAAATAGTACACACCCAGAACAGTAAAGTACCTATTCCTATTAACAATAACAAAAACAACAACTACAACATGTTACACTGTCTCAACACTTCGGGTAATCTAGCAGGAGGAGAAGAAACAACCATTTCCGACATGACAGTGTTACAAAGACAAAAA…	284.636	361.495	41.0032	0	0	0	17.26	20.24	2.5	0	0	0	114.522	-11.3554	2.22193e-09	5.65149e-08	UP	-	-	Medtr4g070320.1:Medicago truncatula|bHLH|bHLH family protein	XP_003606932.1:transcription factor [Medicago truncatula] >AES89129.1 transcription factor [Medicago truncatula]	gi|1379630107|ref|XM_003606884.3|:PREDICTED: Medicago truncatula transcription factor bHLH63 (LOC11420060), mRNA	G7JHB9|G7JHB9_MEDTR:Transcription factor;OS=Medicago truncatula;GN=MTR_4g070320 {ECO:0000313|EMBL:AES89129.1};
TRINITY_DN32245_c1_g3_i1	en=692 path=[3087:0-64 3129:65-79 3144:80-215 3280:216-221 3286:222-224 5559:225-573 1935:574-574 1936:575-691] [-1, 3087, 3129, 3144, 3280, 3286, 5559, 1935, 1936, -2]	ACTCAACTTATTCAAAAGCCTTCCACTTCATTGGAGAACAAACTCCGTCGTGCCGGAAATCGCCTTCGGCGGCGGCGGAGGTCAAATCACGACCAAATCACCACAATCCTAAGCGTCTTCTCACCCTCTATCTCGATATATCCTTGTTTTTCATCAATTCCCAACCCAAAATCTAAACCGAGCCATAAATTTTAAGAACCCTAAATCCTAATTTCAAAAATTAAACGAATAAAAAGTGGAATCAAAGCCCAATGTATGAGGAATTTGCTTCCACACGCATCAGGATACATGGCGTTAATCGAATTCATGAGAAAATGGAAGAGGAAGCAGGAGCTCTTACATACGAGGAAGAGGAGTTCCTCGGTGGTTGTTGAATTCAAAGGCGACAACAAAGGCAAA…	246.438	258.639	176.409	0	0	0	50.91	49.38	36.76	0	0	0	113.581	-11.3543	8.99177e-16	9.21992e-14	UP	-	-	-	-	-	-
TRINITY_DN26983_c1_g1_i2	en=2107 path=[1:0-430 409:431-431 4809:432-1107 3633:1108-1109 3635:1110-1191 3717:1192-1206 428:1207-1310 532:1311-1524 746:1525-1525 747:1526-2106] [-1, 1, 409, 4809, 3633, 3635, 3717, 428, 532, 746, 747, -2]	GCAAGTCAAAGTCACGCATGTCTCACGGCAATAGGCTGGGAGAAGTTAATCACGTGTTAGCCAGTCAACCAGATATTTAAACGTATTATTTCCCTCATCCTGAGCTAACTTATGTCTGCCGCGTTGGAGATCTCCTCCGGCGGCGGCGAAACCCTAATGTCAACATAATCTATATCATCTCCTTCACCTTCGTCTCATGATTACAAATATCACCATAATACAATCCAATTCTTTTTCAAAGATCTGAACCGAAGAAATGTATTGAAGAACCATAAATCTTAGATTCAAAATTAAATCAAAACCACATGGAACCAAAGACCGATAGGTTGGGTCTTTGATTCCCCAAGCCCCCCTCTACATCCCTGTAACCAGCATGAAGCAAATCATTGAAGAAAGAAG…	220.562	249.651	202.155	0	0	0	12.39	12.98	11.48	0	0	0	112.061	-11.3534	2.25269e-16	2.70559e-14	UP	-	-	-	-	-	-
TRINITY_DN28825_c1_g5_i7	en=1333 path=[6700:0-84 27744:85-108 6786:109-146 6824:147-245 6923:246-249 27750:250-273 6951:274-295 6973:296-363 7041:364-399 7077:400-501 7179:502-515 7193:516-557 7235:558-588 7266:589-645 7323:646-711 7389:712-733 7411:734-799 27749:800-823 7501:824-828 11125:829-852 2631:853-853 2632:854-867 2646:868-874 2653:875-1020 2799:1021-1055 2834:1056-1084 2863:1085-1332] [-1, 6700, 27744, 6786, 68…	AGGGACGGTCGATCGCAAACAGAAAGTGACCCTCATTGGCCGCCGACGACACTCCGCCACATCCTCCATCACGCTCGACTTCAAATAATGGCGCCACCGCCTCTCAATAGCAGAGTCCAGTTTGCTCGAACCGCAATCAACATCATGTGACTCACATCCAGGATCCGTCATACATGCTCACACATTCCTCATTTTTGGCGCTTCACTGCGTTTTATGGCATTAGAGCAACGCTTCCGATCCAACATCGACACCGTATCTCGTTCACGTTCAACCTTAAGCTCACCGATTTGGAATCGCCACGTTCTTCATAACGAAGTATCGCGTTTTCCCTCTTCGCTTGTCATTCACCATGTTTATTCATCATCGTCGCGATTCACGGATTCAGAAATTTATCGAAT…	198.383	224.686	247.926	0	0	0	18.59	19.48	23.39	0	0	0	111.833	-11.3446	2.44448e-16	2.91049e-14	UP	-	-	-	-	-	-
TRINITY_DN17338_c0_g5_i1	en=849 path=[827:0-153 958:154-586 1391:587-848] [-1, 827, 958, 1391, -2]	CTTCCTCCAAGTCTTTCTTATCGCTTGTGAAGATAGGATTGAGTTGGAGCTTCAAAGTCGGCCTCAAGACTGTTATTATTTAGTTCCTTGATTACATGGGTTGGTCCACACTTTAGAGGATATGACTAGAGGAATTCGTTGAGTAGGAGGAGGTACGCTCGAGAACACACGCATTAAATATTTGTATTGTAACAAAAATGTTTCCAACATCATTCTTTCATGTGGCCCTGGGTCTAGAGGTAAAGGCGGCTTGTTTAGGATACTCGAGTGTCATGGAGAATCGAGGTTTAATTAGGATCGTTAGTGGTGATGGTGCATTTTCCCAAACCCATCATTGTTAATCGTGTGGACGTCTGTAGTTATTGTATGAAGGTAAAAGGGTCAATTTGGTCTTATTTT…	147.863	259.637	261.276	0	0	0	23.63	38.33	42.08	0	0	0	111.463	-11.3402	9.13259e-15	7.28175e-13	UP	-	-	-	-	-	-
TRINITY_DN33694_c5_g1_i4	en=830 path=[7104:0-297 7379:298-313 7395:314-345 7427:346-725 7807:726-727 7809:728-747 7829:748-829] [-1, 7104, 7379, 7395, 7427, 7807, 7809, 7829, -2]	GGGCGCGTGGGCTTTGGCTTGAAAGGCCTATTGCAATTATCTCTTCAGGGAGGGGTACAGGAAGAAGCATGGATGGTGATGGAGAAATTGGCCTTAAGCCCATAAGAATGATCCAACGAAATCCAGCACAATGACAATGGATAAGGCACATTGCTGAAGCCACATGTGGATGGAAGGGGAAAGGGTCAGAGCATGCGCCTGAGATCAAACAACGTCTGCACATCCATTAATGATCATTGGAAATGGTGACCAATGATTAAAGGATAACATTCCCGTTTTAAAAGGATAAACAAAAAAACGGATTAAATTAAACCATGAACGCGTCTCTCTCTCACTTCATCTCCCGTTTCCATCAAACCTTACTCTCCGCCGTACCAGAATTCAACGCTGGCGGTGGCG…	177.435	251.648	238.391	0	0	0	29.1	38.13	39.47	0	0	0	111.246	-11.338	7.72876e-16	8.02063e-14	UP	-	-	-	-	-	-
TRINITY_DN11945_c0_g1_i1	en=907 path=[885:0-230 1093:231-247 1110:248-348 1211:349-906] [-1, 885, 1093, 1110, 1211, -2]	GCCCCAATAGCCAACACGCTCACGCAAAGAAGAAGAACATGCTTCTGAGTAGGCTCGTATGACGGTATGATTCGCCGGCGTCTCCTCCTCCTCATAAACGGTGTCGCCGCTGCAATCCATCGAATATAACCACAGTCCCCACGCTAATCCTCAATTTGGCTCACATCCATCAAAGTCTTCGTCGCTATCATCCGCCGTCAACTGGACTTTGTATCGCTAATAGAGAAAAAACGCGGAAGCACGGGTGAATCGGGGGATTTTAACGTGGCCTGGACGACTCAGATTAGTCCATTGAGACATGGAAACACAGAGCCAATATTCAAAATGATAAACTCACCAGATTGAACAGAGAGCAGATTGCGGATTGGTGAATTTATGTTGCAAAAAGTGAATGAACCG…	208.24	221.69	237.437	0	0	0	30.72	30.1	35.18	0	0	0	111.228	-11.3284	1.58865e-16	2.00449e-14	UP	-	-	-	-	-	-
TRINITY_DN25720_c1_g1_i1	en=1297 path=[1:0-1296] [-1, 1, -2]	CAGCTAAGAAAGACTCACTCTCTCTCCAAAAAGGACAAAAAAGAAAAGAAAAGAAAAGAAAAAAAGTAAAAGGGAGAGGTTCCTCCGATTTCATACTCTCCACTATAACCACTCCAAACGGACTCTCTCTCAACTGGAAAGAAAAAGGAGATAAAAGAAGAAGTTTCTTCTTTCAAAAGAAGACCACCTCCACTGGCTCTCTCCAGAAAACGAAAAGAAAAGAAAAATTAAATAACTTCTTCTTCCTCATAAACTACCACCATCACAAAATCCATCCTCCGCGAAACACCTCCTCCCTTCACTATTCATTGTCACCCTCACTCAAAAACACCAAATCTCCTCCACCAACCGTGATTCCCTCCGCATAACCTTCATCTTCTCCATCGTTCGCCATCGCGA…	386.908	0	276.533	0	0	0	37.24	0	26.84	0	0	0	110.574	-11.3195	0.00092563	0.00727917	UP	-	-	-	-	-	-
TRINITY_DN28381_c0_g1_i4	en=1404 path=[1:0-198 177:199-215 194:216-273 6424:274-297 276:298-301 280:302-327 306:328-437 6423:438-461 440:462-524 503:525-545 524:546-730 709:731-770 749:771-799 4965:800-823 802:824-839 2581:840-867 846:868-876 3164:877-878 3166:879-896 4851:897-941 3229:942-1090 5227:1091-1126 3414:1127-1138 6425:1139-1162 3450:1163-1230 3518:1231-1261 3549:1262-1347 3635:1348-1349 3637:1350-1403] [-1, 1,…	CTTTGCACTTCAACCTTTCATTCTATGTACCTATTCACAAACATGTAGCCTAACCTAAACTAAACTAAACCCAAGTTGTCACCCAAGTTGTATATTATTAATATTACATATTTTATATCTATATATAATCACATCATAATAATGGTATTGTGATTTGTGATTGTGTATATCTATGACTTTTCAGCTTCTTCATTTTTTTTAAGGTTGTACGGAATCTGCATCTTGTTTGTTTGATTCAATTTGCCGACACAAACATTAGTTTGAGTTGTTCTTTCGGAGAGTTCTAGGTTGTGAAAATTTGTTTGTTTTTTTTTGTTGGAAAAAAATGGCTAATGAAGGAAACAAAAGCAATGATTTTTATGCGGTTTTGGGATTGAATAAAGAATGCACTGATTCAGA…	155.256	229.679	276.533	0	0	0	13.72	18.73	24.59	0	0	0	110.245	-11.3181	5.95364e-15	4.94577e-13	UP	-	-	Achn036321:Actinidia chinensis|G2-like|G2-like family protein	XP_012574114.1:PREDICTED: dnaJ homolog subfamily B member 6like isoform X3 [Cicer arietinum] >XP_012574115.1 PREDICTED: dnaJ homolog subfamily B member 6like isoform X3 [Cicer arietinum] >XP_012574120.1 PREDICTED: dnaJ homolog subfamily B member 6like isoform X3 [Cicer arietinum] >XP_012574121.1 PREDICTED: dnaJ homolog subfamily B member 6like isoform X3 [Cicer arietinum]	gi|1379757439|ref|XM_024773288.1|:PREDICTED: Medicago truncatula dnaJ homolog subfamily B member 6 (LOC11430434), transcript variant X4, mRNA	G7L8D1|G7L8D1_MEDTR:Chaperone DnaJ domain protein;OS=Medicago truncatula;GN=MTR_8g022310 {ECO:0000313|EMBL:AET01852.2};
TRINITY_DN1118_c0_g2_i1	en=776 path=[754:0-393 1125:394-775] [-1, 754, 1125, -2]	AGTGAAACTCAGATTCAAACACACGTGCGTATTCAAACTTGGCTTCCTCTTCTTCGTTCCTCCCTCCGCCGTGTCGGAGGTTGTCCTCGGCGGTGGAGGCTCTCTAAAGTCTAAATTGAAATCACCATCCGAACTGAAATCTCATCTTGAAACCAAATCCTACCACAAAATCATCTAATTCTAACAGACAAGTCCGAATTGAAGGCTACAACCGAAGAACCCTAGCTCGAAGAATCAAAATTAAATGGCGTTTGTTAGGAATCAAAGCCCCCGGGGTTAGGGCTTTGATTCCCCTGACCTCAAATCACATCGTAGTAACAAGAACCAAAGCAAATAGTGGAGGAAATGAAAACTTACTGGTGGAGTAAGCTTCGGTCGTTACCGGAATTTCAGGGATTT…	150.327	452.368	56.2602	0	0	0	26.91	74.67	10.16	0	0	0	109.826	-11.3156	2.34378e-09	5.93067e-08	UP	-	-	-	-	-	-
TRINITY_DN33694_c5_g1_i5	en=551 path=[8333:0-35 8346:36-37 8348:38-144 8455:145-164 8475:165-226 8537:227-244 8555:245-245 8556:246-246 8557:247-437 8748:438-444 1065:445-550] [-1, 8333, 8346, 8348, 8455, 8475, 8537, 8555, 8556, 8557, 8748, 1065, -2]	AGGGGCAATGTTATGAAAATGCAGGAGGGTTATATGGTAATGTTATGCACTTCAAGTTTTTGTTTGGAATGGTTTGCCTGCGTGGGAACTGATTTATGACCTGCTATGAACCTGGTGTTGCAGTAGTGGTTTGTGAAGGTTATGTCTCGAATGTTTGATCAAGGTTGGGTGGTTTGTATCTAACTTGGATTAGGAAATGCTTGGATGATTTGTAACTGACCTTAGGTCTATGTTCGTCAACCAAGCATGCCAGGAAGTGTACAATGGTTGGAGAAAAGCTCATGGCATCAAAGTTATAGTTTGAATATCCATCATGGAATGGACAATCAAAGATCAAAAGTCAGATACTGAAGGTTAGATTAGAAATAGGATGGGGATTTAGGGATGAAAAAGTTTGGG…	205.776	247.654	199.295	0	0	0	58.01	64.61	56.74	0	0	0	108.787	-11.3156	3.54744e-16	4.01498e-14	UP	-	-	-	-	-	-
TRINITY_DN29082_c0_g3_i3	en=1017 path=[1092:0-50 1120:51-83 1153:84-89 11282:90-113 1183:114-114 7122:115-155 1225:156-191 7314:192-206 8505:207-225 1295:226-230 1300:231-231 7353:232-245 7367:246-255 1325:256-269 1339:270-289 1359:290-323 1393:324-333 1403:334-338 4419:339-347 4428:348-357 4438:358-363 4444:364-542 1597:543-543 1598:544-544 1599:545-548 7606:549-643 11283:644-667 7725:668-777 1832:778-779 1834:780-782 4…	GAAAGAAACATCCACATAACAGAGAACAAGAGACTAGGAAAGAAAGATGGATAATAAGAGACATTTTGTGTTGGTTCATGGAGCATGCCATGGAGCATGGTGTTGGTACAAGGTTGTTGCTCTATTGAAATCTTCTGGACATAAAGTCACAGCATTAGACATGGCTGCTTCTGGTATTCATCCAAAACAAGTGCATGAACTGGATTCCATTGAAGATTATTATGAACCGTTGGTTGAATTTGTAAGATCATTGCCAGAAGAGGAGAGGGTAATCCTTGTGGGTCATAGCTTTGGTGGGATTTGTATATCTATGGCTATGGAATTATTCCCAAAGAAAATTGCGGCTGCTGTATTTGTTACAGCTATCATGCCTTCTCCAGATCTATGCTTCACGACTCT…	154.024	194.728	303.233	0	0	0	19.78	23.13	39.17	0	0	0	108.664	-11.3102	2.24704e-14	1.66453e-12	UP	-	[ko00901:Indole alkaloid biosynthesis]	OPUNC01G42220.1:Oryza punctata|NF-YB|NF-YB family protein	XP_003611830.1:methyl jasmonate esterase [Medicago truncatula] >AES94788.1 methyl jasmonate esterase [Medicago truncatula]	gi|1379637813|ref|XM_003611782.3|:PREDICTED: Medicago truncatula salicylic acid-binding protein 2 (LOC11409423), mRNA	G7K9E5|G7K9E5_MEDTR:Methyl jasmonate esterase;OS=Medicago truncatula;GN=MTR_5g018320 {ECO:0000313|EMBL:AES94788.1};
TRINITY_DN32821_c1_g1_i12	en=1836 path=[1:0-27 6:28-53 32:54-70 49:71-109 6379:110-143 123:144-187 6111:188-228 208:229-234 214:235-236 7071:237-270 239:271-305 274:306-410 7809:411-434 403:435-443 5879:444-467 5903:468-559 528:560-579 6347:580-611 580:612-621 590:622-646 615:647-660 629:661-781 7279:782-855 7353:856-888 7386:889-931 7429:932-965 7463:966-992 7490:993-1034 773:1035-1115 8461:1116-1142 881:1143-1224 963:12…	TGAAGACAACAAGTTGAAGTCGGACTGAACTCAAGTGGACGGATAAAGAAAAAATTACCGAGGCCGCAGCCGGAGTTGCCATAGCAGTTAGAAACTCCGCCGGAAAACACGGTAGAAACTCATCCAGGTTTTCTTAGCCTCTGTAGCGCGAGATTAAAATTCCACCGCTATTAGCAGAGAATTGCGCGTCAAAGCGGTGTCAATTAAAGACATAGCCTGCACTAAATTATTCTAAATTTGTTCTACAGGTAAAATGGAGGAGGCGTAGACCCAATTATAACAGAACCAAATTGCAGCGTGCATCGGACATAAGGCAAACCGTATCTCCAAATTTGAATAGAGCAATGCCTATAACAATTGAGAGCTCAATTGTATCCCCAGTACTCCTACCAAGGACAT…	242.742	176.753	232.669	0	0	0	15.84	10.73	15.32	0	0	0	108.694	-11.2979	7.52641e-16	7.83431e-14	UP	-	-	-	GAU12735.1:hypothetical protein TSUD_122270 [Trifolium subterraneum]	gi|1379624874|ref|XM_013603640.2|:PREDICTED: Medicago truncatula pentatricopeptide repeat-containing protein At4g18975, chloroplastic (LOC25488703), transcript variant X1, mRNA	A0A151R1N4|A0A151R1N4_CAJCA:Uncharacterized protein;OS=Cajanus cajan;
TRINITY_DN30734_c3_g2_i1	en=865 path=[853:0-72 14497:73-311 14736:312-396 3086:397-579 3269:580-607 18265:608-751 3454:752-779 3482:780-864] [-1, 853, 14497, 14736, 3086, 3269, 18265, 3454, 3482, -2]	AGGCGAAGATGATGGTGCAAAAAATTGAACGAGAATGGAAGATTTACTTGGTTGGAGTCAAACGTCGGCGACGTCTCCCCACCGTTTGAGATGAGTCCTCCCTTTTTCCCTTTTATGCTCTTTGTCTTTCTCTATTTTTGGTTTGGATGCTGTTTTTGTTGAATGCTCTCTTGGTTTCTTTGAATGTTATGTGCTAAAATGTTTAAAAAAATATTTTTTGATTTCTTCATGGATTCTCCAAACCCTGCATGTTGTTTTGTTTTTTAGGGTTTGATGTTAACAGAAAATATTTTGATTGTTTTCTCTTGGATTCTCCAAAAACGTGTCCTCACTGTTAATCTATGTTGTTGTTATATATATGGTGAATGTTTAGGTTTTGAGATAACTTGTTAGGTTATC…	292.029	236.669	121.103	0	0	0	45.43	34.05	19	0	0	0	108.3	-11.2973	1.53674e-13	9.48556e-12	UP	-	-	-	-	-	-
TRINITY_DN31026_c2_g1_i2	en=959 path=[1:0-276 9611:277-300 279:301-334 5397:335-408 387:409-425 404:426-474 453:475-514 6893:515-586 565:587-590 569:591-655 634:656-659 9616:660-683 662:684-687 9613:688-711 690:712-740 719:741-823 7743:824-867 845:868-869 847:870-897 7530:898-924 9615:925-948 7581:949-958] [-1, 1, 9611, 279, 5397, 387, 404, 453, 6893, 565, 569, 634, 9616, 662, 9613, 690, 719, 7743, 845, 847, 7530, 9615, …	AATTAGCACCAACATTAACAAAAAAAAAAAACTGGCATTAGAAACAAATTAACTAAAAATTAAACCACTAGTTAATGGGGTGATTAGGGAGATTATGGCCATGGGTGAGTACGTTGGATTCAAGGGTGTGAATGAAGAGCAGAAAATGCTTGGGCCTTTCCAAATGCACGCCCTAGATCCTGCACTGTACCAGAGCCAAGGAAATAGAGACGAAAACATGATCGATGCAACTATGGATCGGAGCTATGGTCCAAAAATCTCTTCCTCCCCATCCGAAATCTATGGTCGAAACAGAGAAAGTACTATCGTGATGCAAGAGTTCCGATTCCACACTCTTCTATGTGAAGCGCTCCCAAATCCCACTCGGCGATGTTCAAACGCGGTGTAAGAATTCGACCG…	197.151	255.643	195.48	0	0	0	27.05	32.44	27.04	0	0	0	108.046	-11.289	6.34484e-16	6.71634e-14	UP	-	-	-	-	-	-
TRINITY_DN32019_c0_g1_i5	en=1981 path=[1871:0-168 2017:169-189 4921:190-213 2062:214-247 2096:248-263 3795:264-293 3825:294-317 2166:318-372 2221:373-399 2248:400-405 3849:406-456 2305:457-457 8233:458-481 2330:482-537 4431:538-590 4484:591-612 4506:613-644 8087:645-680 4574:681-693 7943:694-747 4641:748-847 2407:848-861 2421:862-984 8243:985-1008 2568:1009-1113 8234:1114-1137 2697:1138-1186 8235:1187-1210 2770:1211-1254…	AAGCAAACAAACCTAATAGGTGAATGAAACTAATATTTGCGCATTCTCTCTACATAAATAAACCTAAAAAATCTTAACTCGTTTCAATCTTCTTCCCAAGCTGCAAGATCATGCCACCACCTCGAGCGCTTCCAGGGTTCTACTTCGACGCAGAGAAGAACCGCTATTTCCCAATCAAAAACCCCATTCCCGGTTCTTCTTCCAAGAAACCTAAAATCACTACTCCAAAATCTCCCCAAACCGATCAGTTTCAAGAAAAGAGTAGGAGTTCTTGTAGGAAGCTTCGTAACAGAATTTCTAAGCTGCTTCAGATTAGGGAGTTAGATGGTCGTCATGTTAGTGCCTCACATTATTGCAAGTGTAACTTCACTGAGGAGTTTCGGAGAATACGAACATCTC…	247.67	162.773	234.577	0	0	0	14.87	9.08	14.19	0	0	0	107.503	-11.2857	2.14026e-15	1.99235e-13	UP	-	-	CCG023339.3:Populus euphratica|MYB|MYB family protein	XP_004488222.1:PREDICTED: DDB1 and CUL4associated factor 4 isoform X2 [Cicer arietinum]	gi|1379608996|ref|XM_024775719.1|:PREDICTED: Medicago truncatula uncharacterized LOC25488205 (LOC25488205), transcript variant X2, mRNA	A0A072VGT0|A0A072VGT0_MEDTR:Transducin/WD-like repeat-protein;OS=Medicago truncatula;GN=MTR_2g437810 {ECO:0000313|EMBL:KEH37340.1};
TRINITY_DN18334_c0_g1_i1	en=633 path=[1:0-43 22:44-70 49:71-73 1565:74-97 76:98-99 78:100-285 1564:286-309 288:310-378 1563:379-402 381:403-632] [-1, 1, 22, 49, 1565, 76, 78, 1564, 288, 1563, 381, -2]	AAGAATCCAAACGCTCAGCCGCACCTCTCTCGCGAACGCGATGCCATCCTCTTCACCGCGACTCAACGTGGGAGCAAACGACTTGATCGACTCCACCATAATCTCACAGAGTCGCTAAGGAAATGAAGAATCGTGAACGTGAATTGATCCTCTCGTGAAGAATCTCAAGAACACAACTCTGAATCCGTGTTCACTCGTCCCCGAACCGCGGTCAATCAAGATTAAAATTATTCAACGGTTCACTCTTACGCGGGGAATGAAATCAATTGAAGGATAAAATCGTACCAGAGTCGCGTGGTGTGCGGAGAAAGAGTCGGATTTGTGCTCGTCGCGTGGAACTGAAGACGAAGAGAACAAAACTATCCTTGAATCGTGAGGAAGACAACGTTGAAGGATGAA…	183.596	252.647	207.877	0	0	0	42.7	54.29	48.78	0	0	0	107.353	-11.2578	7.51858e-16	7.83431e-14	UP	-	-	-	-	-	-
TRINITY_DN19641_c0_g1_i1	en=541 path=[3647:0-95 5021:96-119 3744:120-280 2068:281-281 2069:282-540] [-1, 3647, 5021, 3744, 2068, 2069, -2]	ATTTAGAGTAAGAATAAAATCAATGAAGCTCCCTCCACAGAGTTCAGCTCCTCCTCCTCTGTGCCGGAGGTCGCCTCCAGCGGCGGCGGAACCCTAATGTCCAAAATAACTACATCATCTTTTTCACCTCATTCTTCTGATTCCAAATATCACGTTTATATCCCCTGATTCTTCCTAAACAAACTAAATCGAAGCCACATGTCGAAGAAACCTAAACCTTAGAACTAAAATTAAATCCTTCACTCTCGTAATCAACCCCCTAGAGGTTAGGGCTTTGATTCCTCTGAACCTCCCATACACCATGGCAACAAGCACGAAGTGAACAGATGAAGAAAATGAAAGCAACTCACCAGAGCAACGCTAGAGTTCAGGTGATGGACAAGTGTAAAGATGATGTGG…	205.776	260.636	177.363	0	0	0	59.53	69.64	51.8	0	0	0	107.296	-11.2573	1.33271e-15	1.30238e-13	UP	-	-	-	-	-	-
TRINITY_DN26054_c0_g1_i1	en=1371 path=[1:0-89 68:90-91 4167:92-117 96:118-246 3787:247-384 363:385-395 374:396-493 472:494-497 476:498-543 522:544-551 3695:552-597 578:598-600 3521:601-687 679:688-713 2919:714-756 748:757-768 760:769-980 972:981-981 973:982-996 4102:997-1035 1027:1036-1370] [-1, 1, 68, 4167, 96, 3787, 363, 374, 472, 476, 522, 3695, 578, 3521, 679, 2919, 748, 760, 972, 973, 4102, 1027, -2]	CTCTCCAAATCCTCTCTCTTGCTCGCTGGCAAAAGATGACAACTAACACGACAACTAACACGCATCCATCTCCACTAAGGGTCTCCAACGGTACACTAAAAGAAAGGAAAACGATAAAAAAAAAAGGGAATCCACAAAATAAAAGGCGACCTCTCTTCTCTCTCTAGGGGACTGACCTGACTCCTCAATAATCACTCTCTCTTAGCAAAAAATCAAGAAAATAGAAAAAAGAAAACGATAAAGAAAACAAGAGAGAGGACCACAGGAAAACCGCTCCTCTCACTCTCCAAAATGACGCTCTTTCACTCTGAACGTGAAGAAAGGGGAAGAAAATAAAAAGAGAAAGAAATTTTTCCATATTTTTCTCCACAGCGCCAAACAACCGCCTTCCTTCCGCCA…	267.385	238.666	134.452	0	0	0	24.22	20.02	12.29	0	0	0	106.751	-11.2565	3.00831e-14	2.16863e-12	UP	-	-	-	-	-	-
TRINITY_DN34054_c1_g4_i1	en=372 path=[2:0-53 2:54-84 32:85-176 124:177-198 146:199-239 187:240-259 207:260-261 209:262-267 215:268-289 237:290-297 245:298-313 261:314-329 277:330-334 8758:335-371] [-1, 2, 2, 32, 124, 146, 187, 207, 209, 215, 237, 245, 261, 277, 8758, -2]	TGAGTTCGTGAGTGGTGAAAAGATCTTCTTTTGAGTTCGTGAGTGGTGAAAAGATCTTCTTTTGAGTTCGTGAGTGGTGAAAAGAGACTGAGGCGTCTTAGCTCTAGCAGAATTGAATCTTCGATGTGAAGCTTCAATGGCTTCTCTGAAAGAGAAAAAGAGCTCTGGTGAGGGTGAGGGAGAAGGTTGCAAGAGAGAGAGAGTGAAGGTTTAAGCCAAAAAAATGCCAAGGCTCAGAGTGTGAGTGATCAATCCCTTAAATAGAGTTGAGGTTCGGGATTTGCTAGCTTTGGATTGAGGTTAGGAATTAGTTGAGGGTGGCTTGGAGTTAGTTAGGGACTACTCACTGAGTTAGCTGATAACTCAGTTAAT	213.169	238.666	186.898	0	0	0	111.68	115.22	98.98	0	0	0	106.456	-11.2528	4.62036e-16	5.08683e-14	UP	-	-	-	-	-	-
TRINITY_DN17640_c0_g2_i1	en=1160 path=[1:0-154 2517:155-178 157:179-950 929:951-977 956:978-1159] [-1, 1, 2517, 157, 929, 956, -2]	CAAGGAGACCCCAAGAGCGGGTCCAAATCCGGGTATCCAAAAAAAAAACGATTTCTTATTAACGTTTCAGGAACCCTCGTGTATCCAAGCTAACACGCTGCAACGCTACAAAAGTGATTCTCTCATTCAAAAATAGCTGATATCGATCGCAAAGCCTATTTCTGAATTTCATATGAGAAATGATGGCAAGATTGAAACCGTGAATTCACCGCCGAAATTGGAGCCAACGGAAGCCTTCATACGCGTGGATAAAAGAAGACGACGAGATGCTATTACCGAAAGATTGCGACTTGGTGACTCCGGATAATCGTCCTCTAGCTCGTCGCGGATAACATCGAGGTCGACGAGAGCTTTGTCATCTTCGGAAACACGGCCAGCACGGTGTTGATTCATAGTGGA…	208.24	206.711	215.505	0	0	0	22.84	20.94	23.89	0	0	0	105.076	-11.2498	2.23873e-16	2.69353e-14	UP	-	-	-	-	-	-
TRINITY_DN30556_c0_g1_i2	en=2189 path=[2221:0-81 6913:82-115 2314:116-153 6627:154-181 2380:182-238 2437:239-270 2469:271-301 2500:302-379 2578:380-415 2614:416-593 2792:594-618 2817:619-630 7237:631-654 2853:655-726 2925:727-773 2972:774-846 7238:847-870 3069:871-937 6547:938-963 3162:964-993 3192:994-1066 3265:1067-1075 3274:1076-1164 3363:1165-1187 5481:1188-1296 3496:1297-1302 3502:1303-1355 3555:1356-1372 3572:1373-…	ATCCATCTGGACAAGAAGCCCAACCCTTTGATCATATGCTTTGGATCTTTCTCAAACGCCAAGTCCCGAGAGCAGAGCTTCACCTTCTTCGCTATTCCACACCGGCGTTGAGGAGTCAAAAATGGCGCAAGAAAATCTCGCTTCGAAATTGTTTTGATCTTGCGCAAACCACCACGAATTTGACGAACACGAACGATAGAAACAAACACCGAATCCGAGTCGAGTTCAAACCCCTCACCTAATCGAACTCAAACACCGAAACAGAATTTGTTCTTGTGCGAGAAAATTGAAAAATAGAAGGATGAAGAACCTACCGGATTCGATGCAGGCTCCAGGTAATTTTCTCTTGGATCTTCCTCTTCGACTATGCTTCTGTTCGCGTCGGCACGTTCGTTATGT…	250.135	226.683	150.663	0	0	0	13.49	11.34	8.19	0	0	0	104.58	-11.2453	5.73507e-15	4.81073e-13	UP	-	-	-	-	-	-
TRINITY_DN17054_c1_g1_i1	en=605 path=[583:0-604] [-1, 583, -2]	CAAGGCAATGCAAAATGAAATGATTCACCATCCAAAAACACATGCCAATCAAGAACACGTTAATCACTTTAAACAATTCAAACTTAAAATTAAAGTTAACTTCTCCCTCCAACTAACCTCACCCTCCCCTCCACCGCGCCAGAGGTCACCTCCTGCAGCGCCGGAGACCTAACGTCCAAAAAAATCACATCACCTTCCTTACCTCATTGACCTGAATCCAAAAACCACCATGGAACAAGCTAATTCTTCATCAGCAGTCTGAATCGAAGCAATTCCTTGAAGAACCCTAACACTCTAAACTAAAAGTTAAATCACGCACGTTAGAAATTAAAGCCATAGAGGTTAGGGCTTCGATTCCCCTAACCGAAACCTACATCCTGGTAACCAGCCCAAAGAAAA…	247.67	184.742	191.666	0	0	0	61.25	42.22	47.84	0	0	0	104.013	-11.2426	1.02206e-15	1.02805e-13	UP	-	-	-	-	-	-
TRINITY_DN31069_c2_g5_i1	en=428 path=[5430:0-121 2839:122-122 2840:123-175 2893:176-199 2917:200-234 2952:235-281 2999:282-312 16325:313-336 3054:337-427] [-1, 5430, 2839, 2840, 2893, 2917, 2952, 2999, 16325, 3054, -2]	TTTAGTTTATGGAATTTGGTTCGGTTGAGGATGTGGAACTGTTTTGCTGTGATCAAACTCAGGTCGAACGTAGGATAAATGAAAGCTCCGTAGGCATGGGTTGGTGGCCATGGTTTGATGCAGGCTTGGCGACGACAGGAACCTTGCAGTTCGCAGCAGACAAAAGAGGGAAAACGGCATCCACCAACCCAATGAAGTGTTGAAATTAGTTGCATTAGCTAGTGTTGGTGTTGTATATTTTGTAACTAATGTAAGTTTGGAGTTATATGTTATACGGATTGGGATCGGGTGTACGTTTGTATAAGATATGTACCGAATTTGGTTTAAATGGGATATGGATTGAAGTATGACAGTATGTTGTAAAAATGAATGTAAGGTTGGAAATTGAGTGATTTGTGT…	227.955	260.636	134.452	0	0	0	94.16	99.31	56.11	0	0	0	103.841	-11.2406	2.75158e-14	2.00035e-12	UP	-	-	-	-	-	-
TRINITY_DN31209_c3_g1_i5	en=1884 path=[1:0-1266 1245:1267-1381 7003:1382-1400 1473:1401-1402 1475:1403-1403 1476:1404-1417 1490:1418-1418 1491:1419-1419 4062:1420-1464 4107:1465-1509 4152:1510-1578 4221:1579-1631 4274:1632-1649 4292:1650-1883] [-1, 1, 1245, 7003, 1473, 1475, 1476, 1490, 1491, 4062, 4107, 4152, 4221, 4274, 4292, -2]	GTTCATTTGAAGAACTTCATTCTCTCTCTTCACTTCAGAGCTACCTCTCGCTCTGCAAGTGTTCGCCCGCTCCGATCAAAATCCATCGGTGAAGACGGTGGTGGTCGACCGTAGGCGTCGGCGCCACCTTCTTCTCCGGTCAAAACACCACCGTAAAAATGCGAGAACAAAAAAAAAAGAGCCCTAACCCCTTTCTATTTTCTTCCTACAATCCAAATCCGTTCTTGTTTTCAAAAAACTCTTAACCTAAACGTCCAGATCTACACATAGTAAACAAGAAAACCAAAACACAAACAACAAACCCTTGCCAATACGCAACGTCAAACGGCCTCTATAGCAAGAATGTTTCAACAAAAGGAAATTCAAAAAGGCCGAACCCTAATTTTCAGATTAGGCTTC…	182.364	308.569	125.87	0	0	0	11.57	18.14	8.08	0	0	0	102.801	-11.2395	3.01552e-13	1.74824e-11	UP	-	-	-	-	-	-
TRINITY_DN31178_c0_g1_i3	en=1578 path=[1:0-135 1939:136-180 1984:181-337 2141:338-390 2194:391-422 2226:423-465 2269:466-468 2272:469-594 2398:595-612 2416:613-691 2495:692-793 186:794-825 5037:826-849 242:850-856 3319:857-920 313:921-929 322:930-1001 394:1002-1169 562:1170-1185 4351:1186-1263 656:1264-1271 5036:1272-1295 688:1296-1298 691:1299-1359 752:1360-1379 772:1380-1412 805:1413-1577] [-1, 1, 1939, 1984, 2141, 219…	CCAAACAAGGCCTTAGAAAAAGAGCCTCACATGCTCATTAGATGGGGGGCAGATGTCCACCTTAAAAAAGAACAAAAAAAGGAAAAAGGAGAGGACGATCTTTTGGGATTTTTCCATAACGGTCTTCTTCTCTCCCGGCCTTCATCCCTTCTCCTCTTATCTCCCACAATCACCATTGATACACATCCTAACCTCCATAATCGTCTCAAATCCAACGCCTCATTCTTCTTCCTAAAAACACACTTTGACACGCCTTCATTTCCGATCTCGATTCCGCCATTTCCTCTCTAAAAAACCACCACTCACAAGACTACCAAAACTCACCTTGAGCAACACCGGCGACTACCACCATAACGAAAAACCGCCGTGAAAATAACATCTTAACCTCATCTTCATCAC…	308.048	208.708	96.3099	0	0	0	23.84	14.92	7.51	0	0	0	102.178	-11.2283	2.90017e-12	1.37408e-10	UP	-	-	-	-	-	-
TRINITY_DN21899_c2_g2_i1	en=989 path=[967:0-245 1190:246-262 1207:263-712 1657:713-714 1659:715-732 1677:733-988] [-1, 967, 1190, 1207, 1657, 1659, 1677, -2]	GGCGAAACAAGCAGACGCGGATTCAGTTGTTCAAAAACAAATCACGTGATCCCTATCCATTCGCTCGAGCTTCGATTCTGTCAGTGCCACCGGAGCTCCTCCACACACACCGCCATGGATGACACCAGGATGATCCATATCCTTGTCGCAACCGTCGCTTGAACGAAGACCTTTTCATGAAACTCTCAACGCCAGTGTCTTCATCTTTTTGTCTCACCGGATCGCACCAAACGCTTGCTCAAAAAACAACTTCGACTCACCAAGATCCATTCACTACTCACGTATGAAACAAAAAAGTAACGCCATAGCATCGTGATAATACAGTTTGTAAAGAACTTACCGTATTCGAGCTTGGAAGATTCCACTCTTCTTACTTCGGACTTCCTTCCCTTCTGGTGA…	268.618	343.52	0	0	0	0	35.67	42.11	0	0	0	0	102.023	-11.2223	0.00103798	0.00806213	UP	-	-	-	-	-	-
TRINITY_DN4269_c0_g1_i1	en=809 path=[1:0-470 449:471-494 2363:495-512 490:513-808] [-1, 1, 449, 2363, 490, -2]	GGAAGGTCCAAACCCCACACTTAAAAACACGAAGACCTCTCAAACCCTCCTTATTTTGCATTAGCTATCTCTTTCTTCATTTAAACAAATGCTCTACACTTGGAGCTTACCGGAGTCCTCGAACTCGCCGGAGAAGGTGGTGGCGCACGGTGGCCACCGCCGTATTCTCCGACCACCACCCAGAAACCCAAACGAACAACACAAACCCCCGCTTATTTTGGCCCGTGATTACGAATCCGGCCTCAAAACAACCAAAGTCCCACCCAAAACTCCAGATCAGAAACCCTAAAACAAAAACCCTAACCCAAACAAAATGAATTAAAATCCACAATCAAGGGCAAATCGAGCAATTACTAGAGGAACAAGGATCAACAAAAGGAGTTCTACACCATAACAATT…	208.24	189.735	212.645	0	0	0	35.23	29.81	36.33	0	0	0	101.77	-11.2194	3.77465e-16	4.25663e-14	UP	-	-	-	-	-	-
TRINITY_DN12390_c0_g1_i1	en=1040 path=[1:0-616 595:617-719 698:720-1039] [-1, 1, 595, 698, -2]	GTTTCTTTCTCTCTCTAAGTCTAGCTCTCTCTCAAAGCCTCTCTCTCTCTACTCTCAACCTCTCTCTAACCCTACCCTGAATCCCTCACCACCGACCACCCCCTTTTCCAGAAAACCACCACCAAAACCATTGAACCCTTCAATTTTCCGGTTAAATTTCAACCGGAAAACTCAAACATTCAACCTTCCAACCCAGGAATCCCCGTACCCCACAAGAACCCTTCTGAAATCCCCGAAACCTAACCTAGAAACTTCCTAAAAGAAGAACCCTAACCTGGGTTCATGATAAACCCTAACTCCAAAATCCGGAATTAAAGAATCCTAGGGTTCATCTGATGAACCCTGACCCTAACCGCTATGAACCATAACCCTAAAAATTACCCATAAGCCTTTATATAA…	301.887	0	308.001	0	0	0	37.65	0	38.75	0	0	0	101.648	-11.2176	0.00100742	0.00784695	UP	-	-	-	-	-	-
TRINITY_DN33958_c0_g1_i2	en=1494 path=[14959:0-60 16023:61-72 6710:73-73 6711:74-84 6722:85-87 6725:88-90 6728:91-111 6749:112-118 10422:119-637 19693:638-661 10965:662-814 19697:815-838 11142:839-883 11187:884-915 11219:916-981 19711:982-1005 11309:1006-1059 11363:1060-1176 11480:1177-1208 11512:1209-1211 19699:1212-1235 11539:1236-1256 14013:1257-1359 11603:1360-1369 19701:1370-1393 11637:1394-1493] [-1, 14959, 16023, …	CTGAGATTTGTAAATATCTGTTGGAGGATTTGAAGCTCGAAATTGATTCGAAAGATGATGATGGAGAAACTGCTCTCATTCATGCTGCACGGCAAGGACACACTGCCACTGCTAAGTATCTTATCGACCATGGTGCTGATCCTACCATTGCTAGCAATTTAGGAGCTACGGCATTGCATCATTCTGCTGGAATAGGAGATATTGAGTTGCTTGAGCATTTGCTGTCCAAAGGAATTAATCCTGACTTAGAGAGTGATGCGGGAACACCCTTGGTTTGGGCTGCGGGTCATGCTCAACAAGCTGCAGTTACTGTTCTATTAAAACATGGTGCAAATCCTAATGCTGAAACTGATGATGGCATTACCCCACTCCTTTCATCTGTGGCAGCTGGTTCGTTAG…	118.29	108.848	379.518	0	0	0	9.7	8.26	31.37	0	0	0	101.109	-11.2006	5.47264e-11	1.92706e-09	UP	-	-	KN540082.1_FGP001:Oryza longistaminata|B3|B3 family protein	XP_012569598.1:PREDICTED: ankyrin1 [Cicer arietinum]	gi|1535869868|ref|XM_027332978.1|:PREDICTED: Cicer arietinum putative ankyrin repeat protein RF_0381 (LOC101508018), transcript variant X2, mRNA	A0A072U5A8|A0A072U5A8_MEDTR:Ankyrin repeat protein;OS=Medicago truncatula;GN=MTR_7g115280 {ECO:0000313|EMBL:KEH24561.1};
TRINITY_DN24395_c0_g2_i4	en=648 path=[5062:0-103 462:104-141 500:142-150 509:151-244 3838:245-293 652:294-310 3421:311-494 872:495-515 893:516-609 987:610-647] [-1, 5062, 462, 500, 509, 3838, 652, 3421, 872, 893, 987, -2]	CGAATTAACTTTGCTAGTTAAGTGTTAATTCGCAGGTTATAGGTTAATTGAGCTCTTTTTTTTGTCCATTGTCAAATGCAGGTTAAAAGGGGGGAATCAGTTTTGCATCAGTCTGGGTCGAAGCCTTGCTAGAATCGAGTGAGCCATTGAGATACCCCATTGGTAACCGTCTCCACGGTCTTATACAGAAGAAACGCCTCTGAAAGTATTGTCGCCAATCCACACACTCTATTGGAACCTGAGCCGAACTTGTGAATCTCAGTCTTTATGCGCGATAATGTTAACCACAATGATGAATGGGATACACCACCGTTGTTTAAATGGTTCATCAGTGCGAAAGCGGTGAGTTAACTACTTCACTCCCTGTAGATTCGACTGACTTTATGATGGTCCTAAGCC…	320.37	284.602	0	0	0	0	72.3	59.32	0	0	0	0	100.829	-11.1961	0.00104587	0.00811696	UP	-	-	-	-	-	-
TRINITY_DN15765_c0_g1_i1	en=615 path=[1:0-77 1370:78-101 80:102-118 1274:119-149 157:150-614] [-1, 1, 1370, 80, 1274, 157, -2]	AAATATCATCACACTATTATAAATTTATTTATTCTCAACATTTTAAGTGTTCTAGCAACACAAGGAGCCACCAACAACGTACATATTTCATCCTCTTCAACTACAACCTCGTTTTCTTCAAAAAAACCCTACAACCTCGTACCTTGCATTTACATATGGATTGTTTGGTGATGCCAGTTTCATTGATCCGGAGAAGATCCACAGGCTCACGGTTCGGTTACAAGCCACTAACCGATGATGAGTTGGATCAACAAGATTCCGACAGCCGGGTGACAGTGGTGGTCGGAAAAGAGAGAAAGGTGTTCCTTGTCGACCCTATCATATTACAAGAGATTCCGTTTCAGGTTTTGATGGATATCTCTATGAAGAAGAATCCAGAAGAGACAGAGAAGAATCATT…	57.913	286.599	257.462	0	0	0	14.01	64.04	62.83	0	0	0	100.329	-11.1933	1.82043e-10	5.75798e-09	UP	-	-	-	XP_003611478.1:hypothetical protein MTR_5g014370 [Medicago truncatula] >AES94436.1 hypothetical protein MTR_5g014370 [Medicago truncatula]	gi|1379637529|ref|XM_003611430.3|:PREDICTED: Medicago truncatula uncharacterized LOC11423791 (LOC11423791), mRNA	G7JZY2|G7JZY2_MEDTR:Uncharacterized protein;OS=Medicago truncatula;GN=MTR_5g014370 {ECO:0000313|EMBL:AES94436.1};
TRINITY_DN4606_c0_g1_i1	en=971 path=[949:0-867 1921:868-891 1818:892-970] [-1, 949, 1921, 1818, -2]	TTACATTAGAATAGGAAAATTATTTTTCCTAAAAGGGGGAAATTCTAAATAGAGCCTTAGATAGACTATTCTCTCTCTCACACACACACATACACCCCTCTCTAAAAACTTCACTGTTCATCACACAAGCAAAACCTCTAAAAAAAACTAAAGAGAAACATCATAAGAAAATCCCTTTGCTGAACTAAATCATCCGCCCAACACCTTAATAACCCCATCAATCTCTCTTCTAAAACCTCACCACCAACATACACCATAGACCGCTTCTGCGTCGGATAACTTCATCACTCGAGACCTTTCTTAAACCTTTTATACAACTCCACGATTAACCCCTCTTCCATCTCTCGGTCCAACTTCCATAACGTTATGCTTGCTATGTAGCGCCTCTTTCAAAACTCA…	239.045	354.505	7.62851	0	0	0	32.31	44.32	1.04	0	0	0	100.196	-11.1812	1.09936e-06	1.61864e-05	UP	-	-	-	XP_014515743.1:PREDICTED: uncharacterized protein At1g04910 isoform X1 [Vigna radiata var. radiata]	-	A0A0S3T0C0|A0A0S3T0C0_PHAAN:Uncharacterized protein;OS=Vigna angularis var. angularis.;
TRINITY_DN34014_c0_g2_i2	en=705 path=[3590:0-23 3591:24-25 3593:26-26 3594:27-32 3600:33-33 3601:34-35 3603:36-36 3604:37-38 3606:39-43 3611:44-55 3623:56-60 133:61-61 134:62-62 135:63-63 136:64-65 138:66-68 141:69-76 5966:77-109 5999:110-204 6094:205-206 8427:207-244 6134:245-257 6943:258-329 3784:330-334 3692:335-382 3740:383-385 6675:386-483 3918:484-496 6602:497-569 4008:570-593 4032:594-627 4066:628-659 170:660-660 …	CTCCAGAACAATTGGCTAAGGAAGTAGAATACCTTTTAAGGAAGGGATGGGTTCCTTGCTTGGAATTTGAGTTGGAGGTTAATTTCATTAACTCTTGCAAAGTTTTTTTTAATTGTCCAGTTTAAGTCGATATTTTAGATTTTATTAAACTTTTGATCTCAATCCAAAAAATATATATATTGAGTGTATTTGATCGGCTCATTCACGTGTTCAACATATCATTAGATATTTGATTCAGATCAAAATTAATATTTTAGTTTTACAAAAATGTCTGATCTCGATCAAATAATTATAGATGTGCTGATTACATGAATGCTAAGAGTTTTTGACCTAACCGTATAGATTTGAAAAAATTTAAAGAAAAATGTTCGATCTTGATCAAACAACTACACATATGCT…	235.348	230.678	122.056	0	0	0	47.45	42.99	24.82	0	0	0	98.0137	-11.1787	6.66131e-14	4.44303e-12	UP	-	-	-	-	gi|156231149|gb|AC147741.12|:Medicago truncatula clone mth2-17b23, complete sequence	-
TRINITY_DN30393_c0_g2_i2	en=710 path=[740:0-49 767:50-51 769:52-102 820:103-103 821:104-120 838:121-126 844:127-137 855:138-186 3755:187-187 3756:188-205 3774:206-206 1144:207-217 1155:218-218 1156:219-230 4465:231-242 2661:243-254 1192:255-256 1194:257-271 1209:272-278 1216:279-279 1217:280-280 1218:281-298 1236:299-306 1244:307-316 1254:317-331 1269:332-340 1278:341-348 1286:349-382 1320:383-388 6253:389-412 1350:413-5…	ATCACAGTGTGCTGTCACCAATTCTCGTATTGATGTGAATTGTTCTTCAGGTATGACATTTCCTGTTGATTCGGTGTGGTGTCTTGGCTATTCATCACTTTTTTCTTATGGTTTTAGTTGCAGCTTCATGTTATTTTGGCTTGACTGATTATTGCAACATGAGAAACTGGTCTTGGGATTACATGGTTGGTAATTCGGATGGAAGCAAGGCAATGCAACTTGATCAAGATAAATTGTTGCCTTTATGTTGCAGGTCACAATATGATTATCTCATGCCAGGATCTCATTGGCGGCATAGGTCCTTATTCCCTGCCTTGGTTGTGAAGCGGCTTACGTTTTGAATTGAGATTAGAGTGTGAGCATCTAAGAAGGGTGAAAACGATCGTGAACGTTAGCATT…	252.599	189.735	131.592	0	0	0	50.53	35.15	26.63	0	0	0	95.6543	-11.1785	4.16427e-14	2.92222e-12	UP	-	-	-	-	-	-
TRINITY_DN31874_c3_g2_i3	en=1105 path=[1251:0-126 1355:127-146 1375:147-177 1406:178-186 5907:187-284 1513:285-286 8035:287-332 1561:333-356 1585:357-640 6005:641-782 1891:783-815 1924:816-833 1942:834-890 1999:891-899 2008:900-920 2029:921-921 3963:922-924 8081:925-942 4457:943-962 2155:963-974 2167:975-1065 2258:1066-1104] [-1, 1251, 1355, 1375, 1406, 5907, 1513, 8035, 1561, 1585, 6005, 1891, 1924, 1942, 1999, 2008, 20…	AGCTTATTCCGCTTGACCCACGTGATAAAGAACACGGTCCTTCTTCAACTTCCCCAAAGGTCTGATACTCGCGAAAGAGGGGCAATGAATTGTAACACCGCTCTGCGAATGGACGTCCATCATCGACAATGGGTTGTGATTTTTCCAGAAAGTAGGAGGAATCGACCATGATACTACCTCATCCAACACGTTCTTCGTTCCGATGGAGCTTTGAATGGGGTTTTCGCTCCAATTGATTCTTCAGTCGATCTTGGCTCGAAGTCTTTTATCGCTTTTCGGAGCGATTCTGCCGCCTGCTGACCGGTTTGACGATGGATATTCTCGGCAACATTGAGTTTGGAGAGGATTCACTTCTCCAATTCAGTGAGCACGGGGTTGAAAAACTGATGTTTAAAGGAC…	198.383	208.708	162.106	0	0	0	23.05	22.46	19.03	0	0	0	94.8661	-11.1763	1.64199e-15	1.55637e-13	UP	-	-	-	-	-	-
TRINITY_DN17434_c0_g2_i3	en=860 path=[1:0-394 2699:395-413 904:414-456 947:457-473 964:474-474 965:475-522 1013:523-543 1034:544-859] [-1, 1, 2699, 904, 947, 964, 965, 1013, 1034, -2]	GCCTTGCCACAAATACCACGTCCTTCACATGCTTCATGACTTTCAAACTAAGCTATCGGAGCAAGCTTCCCACTCCGCCGCGCCGGAGCTCATCACCGGAAGCGGCGGAGCTCAAACCATACAATCAGAACACCAAATGAATCCTCATTGTCCCAAGATTACAGATCCATACACGAAATAACCAAAACCCGCAAGCACAGTTCAAATTGAAGAAAAGAAGTCTAGGAACCCTAAGGCTTTAAACAAAAATTAAATTATGAAGAGGAAGAATCAAATCCCCATACCAGAGAGCTTTGATTCTCTAAACCTTGCTCTATATGGTAGTATGTATATCTGAAGCAACCGTGAAATCTGAAGTTCTACCTCATGGAGAATATGACCGGAGATGCTCAGGTGTTA…	172.507	266.627	128.731	0	0	0	27.22	38.74	20.4	0	0	0	94.6442	-11.168	1.11711e-13	7.13911e-12	UP	-	-	-	-	-	-
TRINITY_DN26983_c1_g1_i3	en=1155 path=[1:0-430 409:431-431 410:432-449 428:450-553 7241:554-573 747:574-1154] [-1, 1, 409, 410, 428, 7241, 747, -2]	GCAAGTCAAAGTCACGCATGTCTCACGGCAATAGGCTGGGAGAAGTTAATCACGTGTTAGCCAGTCAACCAGATATTTAAACGTATTATTTCCCTCATCCTGAGCTAACTTATGTCTGCCGCGTTGGAGATCTCCTCCGGCGGCGGCGAAACCCTAATGTCAACATAATCTATATCATCTCCTTCACCTTCGTCTCATGATTACAAATATCACCATAATACAATCCAATTCTTTTTCAAAGATCTGAACCGAAGAAATGTATTGAAGAACCATAAATCTTAGATTCAAAATTAAATCAAAACCACATGGAACCAAAGACCGATAGGTTGGGTCTTTGATTCCCCAAGCCCCCCTCTACATCCCTGTAACCAGCATGAAGCAAATCATTGAAGAAAGAAG…	186.061	209.707	150.663	0	0	0	20.49	21.38	16.82	0	0	0	91.0718	-11.1623	3.95662e-15	3.42774e-13	UP	-	-	-	-	-	-
TRINITY_DN30813_c0_g1_i2	en=2926 path=[2904:0-358 3240:359-385 3267:386-496 7669:497-520 3402:521-630 3512:631-660 3542:661-785 7671:786-809 3691:810-870 7672:871-894 3776:895-1007 3889:1008-1023 6785:1024-1047 3929:1048-1063 3945:1064-1117 3999:1118-1162 7666:1163-1186 4068:1187-1188 4070:1189-1225 4107:1226-1363 7664:1364-1387 4269:1388-1503 7667:1504-1527 4409:1528-1705 7668:1706-1729 4611:1730-1731 4613:1732-1861 474…	ATTGCATAAAAGGAGAAGATCCACCCGGGCACATTAGGGAGATCATGTATATGCTTTTGTCTTGGACATATAGTTTATAAAAGGAGAAGAGCCACCAAGGCACATTACCCGCGGCGAAAGAGAGAGAAATGAGTTTGAGTTCAAAACACCTCAAGCTCTTAAGCAGACTCACTTTCTACAAACCCCACTCACACACACCACCCTATATCTCATCAACATCAAAACACAACAACAACATCATCACCTTAATATGCAACTCATTCAGAACAAAACAGAATTGGGACACCATCACCCACAATTTCAGCTCCATCCAATTAACCAATCCCTTAGTAGAACAAATCTTATTACAACTCAAAACCCCAACCGACGCTAAAAACGCCTTATCTTTCTTCCACTGGT…	146.631	270.622	126.824	0	0	0	5.8	9.91	5.08	0	0	0	90.6794	-11.1615	3.76632e-13	2.14017e-11	UP	-	-	-	XP_004517198.1:PREDICTED: pentatricopeptide repeatcontaining protein At1g66345, mitochondriallike [Cicer arietinum] >XP_012570083.1 PREDICTED: pentatricopeptide repeatcontaining protein At1g66345, mitochondriallike [Cicer arietinum] >XP_012570085.1 PREDICTED: pentatricopeptide repeatcontaining protein At1g66345, mitochondriallike [Cicer arietinum] >XP_012570087.1 PREDICTED: pentatricopeptide repe…	gi|1682377378|gb|CP039331.1|:Cicer arietinum chromosome Ca1	A0A072VS24|A0A072VS24_MEDTR:PPR containing plant protein;OS=Medicago truncatula;GN=MTR_1g037260 {ECO:0000313|EMBL:KEH40900.1};
TRINITY_DN28825_c1_g3_i1	en=957 path=[19001:0-334 1923:335-344 1933:345-357 1946:358-358 8921:359-516 9079:517-541 9104:542-573 9136:574-583 9146:584-613 9176:614-688 16825:689-690 16827:691-763 16900:764-783 16920:784-804 16941:805-806 9271:807-855 8791:856-885 21405:886-926 21446:927-956] [-1, 19001, 1923, 1933, 1946, 8921, 9079, 9104, 9136, 9146, 9176, 16825, 16827, 16900, 16920, 16941, 9271, 8791, 21405, 21446]	AAAAAACTAGAATTAGAAATTGATTAACTAGAATGAAAAGAAGTGTTAATGTGGTGGCGAATAAATTGGAGGTGGAGACGGATACCTATTTGGGCTAAAGGCCCAAGGTCCACCGTCCAAATCTGGATTTCAACCTGTTTGAAAAAATCCGAGAACCCAATACAAGCGTGCCACGCCACGAAAACAGTGTTAACGTCAAAGCGGATGCCTGTCACCGTCGGCGCCTAGATTCTCTCCACGGGTGATCCGAATTCCTCCGTGCAAAACTCCTGTTTCCATGTCGCCGACGATGATACAAGTTTGATACCGTGTTTCGTTCGCGATGAAGATTGAAGCCTTGTCGCGGGTGTTACGAAGACAGAGATATCACTTTCGGATTCTTTTTCAACGCCTCACTCA…	198.383	219.693	125.87	0	0	0	27.4	27.99	17.54	0	0	0	90.6577	-11.1411	3.41552e-14	2.44169e-12	UP	-	-	-	-	-	-
TRINITY_DN23578_c0_g2_i1	en=1133 path=[1113:0-345 1436:346-369 1460:370-444 1535:445-464 2225:465-482 1575:483-483 2243:484-532 2292:533-578 1671:579-581 1674:582-614 1707:615-632 1725:633-649 1742:650-659 3661:660-683 1776:684-696 1789:697-1132] [-1, 1113, 1436, 1460, 1535, 2225, 1575, 2243, 2292, 1671, 1674, 1707, 1725, 1742, 3661, 1776, 1789, -2]	GAAAAAATCTCTCACACTCCAACGTCTCTCTCTCTGAGCCAAAAAAGGACAAAAAAAAGTATAATAAAAACTCTAACTGACCACACTTCCCTCTCTCTGAGGCTCACACACGTATTACCTCACTCTACACTACCAAAAGAAAAAAAGGAAATCGAAAGAAAAAGAGAGGAACAATACTGTTCCTCTTCTTCCCCAAATCATCCTCTTCCCCACAACCATCTCCACCGGCGAAACCCAACGCACTTTTCGCCGCCTCGCGAACAACCGTTGCAACCACCAAAATCCCTCCGTTTGCGTTTCCGCCTCCGCCGTTACTTTCAACCCACAACTTCCGACGAACCCCACCTGTAAACCACCGCATCAACGCGCCCAACCAAGCACTCTCCGATCTAACGTCAT…	203.312	217.696	110.613	0	0	0	22.88	22.67	12.55	0	0	0	88.6034	-11.1351	1.56276e-13	9.6202e-12	UP	-	-	-	-	-	-
TRINITY_DN11364_c0_g2_i1	en=608 path=[586:0-342 906:343-432 996:433-447 1011:448-607] [-1, 586, 906, 996, 1011, -2]	AAAAGGTAACCACATGACTTTGTGCAATAAAAGAGGCTAGGCTTCGAGTCCAATGGATAGCATAGGAACAAAAAGGGAACCTCATCCCCTTCATGCTAGAAAATCAAACCTACATCTCCTTCTGTCCAAAATCATCGCTCCGACCATAATCAAACCTCCGCCGCGCGCCGAAGCTCATCACCGGCGGCGACAAAGCTTAATCCACAACAGAAATCACGAGTTCTCACTCGCTTCCCGCTTCTCCTTTCGAATCTCCACTAAAAAAGAAAACACCAATTGGTTCGAATGGAAACATGATTGATACTTTTGAAGGTGTCTCTCAGGAAAATAAAACACTGCAATTTGAGGTCTATGTTGAGGTGGTGTGATGGACTTTGGGACACAAATCGCACTATGAGG…	174.971	355.503	0	0	0	0	42.98	80.69	0	0	0	0	88.4124	-11.1223	0.00130665	0.00989382	UP	-	-	-	-	-	-
TRINITY_DN13298_c0_g1_i1	en=1189 path=[1167:0-298 2477:299-322 1467:323-816 1961:817-1188] [-1, 1167, 2477, 1467, 1961, -2]	GCTTGTTTCTCTCCCTCTTTCCATGGGTTTCAGAAATGGTGAAATTACATCTCTCTCACAAGCACAAAAATCATGGAAAAAATTACAATCAACCTTAATCATACAAACTCGTAAGTCAACTTAGAGATAATAGGGAAAAGGGCGATATCGACACGGAGTGGATTTGAAGACGGCGACGGACGGTGGATTTGAAGTAGCGACGGCCGACTTTCGTTATTTCAACGGCTACGGCATGGTGTGCTTCGGTGGTTTACGGTTTGTCAGAGATGGACAGATTCACGGTCAAGTAGGTGGTTCACGTGTGGTCTGAGAGTATGCGGTATTCGCAGTTCTGAGTTATTTTTTGTGTTCACTTTGATTCTTCTTCTTCTGTGTTATTTGAATTCGATTTTCTGTGGT…	139.238	183.743	206.923	0	0	0	14.81	18.09	22.2	0	0	0	88.3173	-11.1204	9.04207e-15	7.23998e-13	UP	-	-	-	-	-	-
TRINITY_DN31518_c2_g1_i2	en=1599 path=[6671:0-71 6720:72-78 6727:79-527 7176:528-552 7201:553-636 7285:637-969 4997:970-979 5007:980-1598] [-1, 6671, 6720, 6727, 7176, 7201, 7285, 4997, 5007, -2]	TTTATTTCCAAAAGCTCCCCAGGATCAAGTTTCGCTTCGTTCCAGCTTGCACATACCGTACCGTCATGACCTGCAAAAAGATAAAAGCTTAAATCAAAAATTCTTCTCGCCATAAGCACTTAACAACTGAAAACAGTTAAAATAATTTAATTAAGAAAATGATTTGCACATGGGACCACATATGAGGATTGGGCGAAGGATGGAAATTCCATCACCAAGCAACGGTAATACCACTCGCGACCTCCCACCACTCATAGAAGAATCCCACAAAGATAGGGATTGTACCAACCAAAAAAATCTACAAAAGATTACAGCTCACCCCACTTTCAACGATATTTCACACGAGTAAATGAAAATCCTGAAAAACGAACGATTTCCACACGTATCTCATTTTCGAAT…	203.312	144.798	180.223	0	0	0	15.45	10.19	13.86	0	0	0	88.0554	-11.1203	5.78991e-15	4.85081e-13	UP	-	-	-	-	-	-
TRINITY_DN27248_c5_g1_i3	en=776 path=[7066:0-42 7063:43-43 7064:44-45 7066:46-65 7063:66-66 7086:67-86 7106:87-91 7111:92-110 7130:111-115 7135:116-147 7167:148-236 7256:237-266 7286:267-315 872:316-321 878:322-586 1143:587-620 1177:621-665 1222:666-666 1223:667-711 1268:712-716 13295:717-752 13331:753-775] [-1, 7066, 7063, 7064, 7066, 7063, 7086, 7106, 7111, 7130, 7135, 7167, 7256, 7286, 872, 878, 1143, 1177, 1222, 1223…	TGAAGAAAGTTGAAGATGGTTATTGAAGAAAGTTGAAGATGGTTATTGAAGAAAGTTGAAGATGGTTTTAGAGGTTGGGGAGGGAGAGTTCGGAAATTGATTCAATTCGGTTCTGTTATCGGAAGTGATAAAGTTTTGGTTGGAATTTTAGTTTTGGAGCAATTCGGTTAGAAGTTGTTGGGAATTTTTTTGAATTATGTTATCGGTTTGTTATGATTGGGTTCTAAGGTGGTTAGAATTCGGTTACGGGATTGGCTTGAGGCAGCTGGCAATTCTGTTATGGTTTTGGGAGTATTGGTGGGTGATTGAAGGTTAGAAGAGGCAGGAATTTTTTGGTTTGTCGGTTCTGTTACCAGTTTCAGTGTTGAAGATTCGATTTTTTTATGGGTTCTGTGAAGG…	176.203	188.736	163.059	0	0	0	31.4	31.1	29.31	0	0	0	87.9998	-11.1189	1.80129e-15	1.69985e-13	UP	-	-	-	-	-	-
TRINITY_DN17097_c0_g1_i1	en=1078 path=[1056:0-169 1203:170-183 1217:184-412 2217:413-436 1470:437-701 1735:702-1077] [-1, 1056, 1203, 1217, 2217, 1470, 1735, -2]	GAGAATGTGACGTTACTGCACATTTCTTCTGTGCAGATTTGGAATTTATAGTAAGGGTAATGATAACCCAAAAACAAATCCATTCCTTTCTCTCTTCACTAAATCCATATAAAAAAAGCACTTCTTCGACACAAACAAATCCCTCTCGTTCTCCTTTAGTGAAAAAAAAATGATTCCTCCCCGAACCGTGAATTATGATGACACAATAATGATGGCGGCAGAGGTTACAGCTGGTGGTTGCAGCATCGCAGATCCGATGCAAAGGTCGGCGTGTACGGAGGTTCACAGTGGATTCAGATGACGGCGTCGCGGCTGTTTCCGAGCAAACGTCAAGGTAGATTTGCAGTTGTATTTCTGGCCGACGGGGGTGGTGATCGATCGTGTGCTTTACAACAAAGG…	167.578	178.75	180.223	0	0	0	20	19.73	21.68	0	0	0	87.7586	-11.1169	1.48898e-15	1.43067e-13	UP	-	-	-	-	-	-
TRINITY_DN25970_c1_g1_i2	en=608 path=[629:0-63 2732:64-87 694:88-144 751:145-150 2731:151-174 781:175-196 2728:197-220 827:221-231 838:232-294 901:295-297 904:298-336 2727:337-360 967:361-380 987:381-388 995:389-445 1052:446-455 1062:456-490 1097:491-500 1872:501-505 1877:506-524 2625:525-563 1935:564-607] [-1, 629, 2732, 694, 751, 2731, 781, 2728, 827, 838, 901, 904, 2727, 967, 987, 995, 1052, 1062, 1097, 1872, 1877, 26…	ATATACAAAGCACAAGTAGGAAAGAATATTTAACCTAATCGTGAAACCTGCTAGCTTAGTTCGAACTCTAGACCATCACGCGAGCAAGGTTTCTGAACGAGAGAGCCAATATGCAGGCGAGTGATAGGTTTAACATCAATTCCCAACTTGAGCATCTTCAAGCTAAATATGTTGGAACTGGCCATGCTGATATGAACAGATTTGAATGGGCAGTGAACATTCAGCGTGATAGTTATGCATCATATATTGGGCATTATCCTTTACTTTCATACTTTTCTATTGCTGAAAATGAATCTATTGGTAGACAACGCTACACTTTTATGCAGAAAATGCTCCTCCCTTGCGGCCTGCCTCCCGAAAGAGAAGAAGACTAGAATTATCGTTGGGATTACAAAAGGA…	168.81	155.782	200.248	0	0	0	41.73	35.48	49.71	0	0	0	87.4735	-11.115	3.48859e-15	3.07659e-13	UP	-	[ko03040:Spliceosome]	mrna27940.1-v1.0-hybrid:Fragaria vesca|NAC|NAC family protein	XP_004509874.1:PREDICTED: uncharacterized protein At4g14342 [Cicer arietinum]	gi|1379759263|ref|XM_003628577.3|:PREDICTED: Medicago truncatula uncharacterized protein At4g14342 (LOC11407458), mRNA	I3SC56|I3SC56_LOTJA:Uncharacterized protein;OS=Lotus japonicus;
TRINITY_DN29853_c0_g1_i2	en=685 path=[1:0-81 60:82-127 106:128-156 135:157-173 152:174-197 176:198-204 183:205-225 204:226-271 250:272-284 3271:285-308 287:309-314 293:315-360 339:361-364 343:365-375 2035:376-399 378:400-404 383:405-413 2107:414-437 416:438-439 418:440-454 433:455-458 437:459-464 443:465-474 1917:475-521 500:522-537 516:538-553 2693:554-577 556:578-600 579:601-617 2732:618-632 613:633-684] [-1, 1, 60, 10…	ACCTACCGGAGAAGATGGCGGTTGCCGGCCAACGGCGGCGGCGCCACCTTCTTCTCCGACGAACCACCACTCAAAACCTAAATCTCAAATACCAACTCCCCTTTATTCACGCTCGCGGTTGCGGATCCGGCCACAAAAACAACAAAATCCCAACCACAAACCCAAATCGGAAACGCTAAAACAGAAAACCCAATTCGCACAAAACGAAATTAAACCCAAGATCTACGGAGTCTCAAGAAATTACCAAATGAAAAAGGATCAACGAGAAGAGCTCTATATCAAGACGAAATTAAAAGGGAAAGAAGAAACTCAAGACTACCTACACGGAGAGATTTTGGCGTGGTTCCGGCGACAAACTCGAAGGTGAAGTGATGTTTAATTGATTGAAAAGGGGCGCTG…	239.045	0	285.115	0	0	0	50.29	0	60.39	0	0	0	87.3601	-11.1129	0.00121291	0.00925852	UP	-	-	-	-	-	-
TRINITY_DN17586_c0_g2_i1	en=1930 path=[1908:0-469 2355:470-608 2494:609-1204 3090:1205-1205 5720:1206-1229 3115:1230-1300 3186:1301-1916 3802:1917-1929] [-1, 1908, 2355, 2494, 3090, 5720, 3115, 3186, 3802, -2]	CATGGTGTTAACTCACCTAAACTCAACGGCGTATCAAAAGATGCTCAGGATTCCACGCATCCTCATCCCTAAATCCCAGGTTGGAACGCGCTTCGTATGGAAATCCAAGATGTCGTCGCCTACACGGATCTATCTAAACAAGATCCTCGTGCACATAATCAGAGCATGGTAAAGAGAAGAAAAGACGTGTCGGATTTGATGCAACACTTCGATCTTCCTCTCCTGTTGATCCTATTTGTGTCGTCGTGCTCCTCAATTTGGCTCATTTCACTGCGATGTCCTGAGAATTATTGTAAAGAGCGTTGAGTGTTGATTGAGTGAAGCGAACGCCGATGATCGAAACAGAGTGATGAACGACGATGCTCGAAACGGAGCAAATGACGACGATGCTCGGAGCGA…	183.596	338.527	0	0	0	0	11.35	19.39	0	0	0	0	87.0206	-11.1101	0.00130959	0.00991279	UP	-	-	-	-	-	-
TRINITY_DN32039_c4_g1_i4	en=449 path=[6483:0-67 4523:68-81 4537:82-83 4539:84-96 4552:97-120 4576:121-142 9007:143-166 4622:167-177 6971:178-204 4660:205-219 3009:220-237 9004:238-261 3051:262-262 3052:263-271 7166:272-286 4967:287-304 3093:305-333 6106:334-409 6182:410-448] [-1, 6483, 4523, 4537, 4539, 4552, 4576, 9007, 4622, 6971, 4660, 3009, 9004, 3051, 3052, 7166, 4967, 3093, 6106, 6182, -2]	AAAATGGAAACGGGGAAGAGAACAGAGAGGTTCGTCTTCCCCATCCCCTCGCCTTCCTCAACCTTTGCTCACCTCTCGCAACCTCTCATTCGCTCGCAGAATCGCTATCCCTCCACCTTACCCAACCGTCTCTCAAACACGTCCAACCCTCTCTCTCTCAAACTTGCTCAAACGAAAAAAATCTCCCTCTGCTCTCAAAATCGCTCGCATCTATCTCTCAAACCTCTCTCTCATCACGACCTCACCGAATCCCTCTCAAACAAACAAGAAAAACAAAGACTGTTACAAAACAGGAAGCTCACCCTCGGACCTTTGATGAAGATGACAGCTCAGGTGACGATCGAACCTTTCTTTCGCCTCTTCAAGTGCTGGGTTTCCAATGGGGTCTTTGCAATCGGT…	167.578	201.718	148.756	0	0	0	64.13	71.57	57.5	0	0	0	86.342	-11.1095	5.54248e-15	4.66628e-13	UP	-	-	-	-	-	-
TRINITY_DN27486_c0_g1_i1	en=1432 path=[3945:0-185 8279:186-209 4132:210-233 4156:234-316 6571:317-335 8282:336-359 6614:360-381 6636:382-397 6652:398-420 4262:421-523 8281:524-547 4389:548-628 4470:629-652 843:653-669 813:670-698 841:699-700 843:701-717 859:718-724 866:725-752 894:753-798 940:799-873 1015:874-1005 8286:1006-1029 1171:1030-1069 1211:1070-1104 1246:1105-1109 1251:1110-1112 1254:1113-1133 1275:1134-1149 129…	AATTATTGCTATGCCCATAAAATCATGTCAAACATAAAAACCGGATCCAACATTTCATTATTGCATTCTATTATTGCGATGGACATCAAATTTTCTGTATATATATATTGAAGTGTAGTTAGATCTTGAGACTCATACACACTCACTGAGTTTCTACAACTTCACAGCTAAAATGGAGTTTACAAGTCTCTCTATTTTAGCTCTTCTTTGTGTTGCTTTTATGGAAGTTAATGCTTCTATGTCAGGAGAAGAATATTGGAATTCTATTTGGCCAAACACTCCAATTCCTAAGACTATTTCAGATTTGGTGTTATCAAGTTAGTAGATATTACTATGGTATTTATTATAAGCAAATAATAACAATTTTGTACTTCTAAAAAAATTATTTAATATTACAGA…	0	320.552	192.62	0	0	0	0	25.54	16.76	0	0	0	85.5286	-11.0892	0.00113951	0.0087576	UP	-	-	-	XP_003628213.2:embryonic abundantlike protein [Medicago truncatula] >AET02689.2 embryonic abundantlike protein [Medicago truncatula]	gi|1379757591|ref|XM_003628167.3|:PREDICTED: Medicago truncatula embryonic abundant protein VF30.1 (LOC11407743), transcript variant X2, mRNA	G7L8G5|G7L8G5_MEDTR:Embryonic abundant-like protein;OS=Medicago truncatula;GN=MTR_8g045880 {ECO:0000313|EMBL:AET02689.2};
TRINITY_DN33380_c1_g8_i12	en=697 path=[9365:0-39 9382:40-63 51:64-64 9406:65-77 9419:78-85 72:86-101 8715:102-116 8730:117-153 140:154-175 162:176-179 166:180-226 213:227-238 225:239-243 230:244-251 238:252-262 249:263-291 278:292-308 295:309-340 327:341-417 404:418-422 409:423-458 445:459-499 1723:500-527 1751:528-545 1769:546-565 1789:566-577 1801:578-589 1813:590-621 1845:622-696] [-1, 9365, 9382, 51, 9406, 9419, 72, 8…	GAAAAAAAGAAAATGATTCATCGCCATCGTCCTCAACCTCGTGAACCCCCTCAAGCTCAGAGAAAATCTCTCCCTCTCAACGTAGCCGCTTCCGTCTCTCTCTACACTGCGTCTCTCATGACTCCACAGTTGCGTCTCTCTCAATTTCACTCACACCCAAAACCCCTTAATCGCATCTCAGCAAAGTCTCTATCAACAAACACAACGAAAATGATAAAAGGAAAAAGGAAGAATTCTCACAAAGTGTCACGGCGGCGATGAAAAGCGTGAAGAAGTTGGCTTCCCGATCCAGGTATTCGATTTTGGGACTTTAGGGTTTCGGTTGAGATTTTCGCCTCCAAGCTTTTCTGTGAACAGTGGCCGCTCAATCCTTTCGAAATTAGGGTTTTTTTCTCCTCC…	316.673	0	194.527	0	0	0	64.91	0	40.25	0	0	0	85.2	-11.0881	0.00128583	0.00975445	UP	-	-	-	-	-	-
TRINITY_DN30176_c0_g1_i6	en=562 path=[2871:0-25 6877:26-49 2898:50-73 2922:74-100 2949:101-208 3057:209-235 3084:236-246 3095:247-265 6449:266-338 5908:339-365 3141:366-561] [-1, 2871, 6877, 2898, 2922, 2949, 3057, 3084, 3095, 6449, 5908, 3141, -2]	CAGTGTTGGTGCTTAAACTTTCACGGACGGGTGACAGTTGCCTCGGTTAAAAACTTTCAGCTGGTGGCTTCTGCAGAGAACGGAACTGCTGGACCCGAACACGATAAGATTATTCTGCAATTCGGAAAAGTTGGGAAGGATTTATTTACAATGGATTACCGATACCCTATCTCGGCATTTCAGGCATTCGCAATCTGCCTCAGCAGCTTCGATACCAAGATTGCTTGTGAATAACATGTTTAAACAGGTATTCATTTGAAATCAAGTATTTTAAAATTTGATGAATAGATTAACTATAGAAGATTACTGGTTTTTGCAGATTATGTTACAAATTACAATCTGAGACATATGTTTGAATGAATGGTGTTAGACTGAAAATGTATAAAGACGATGCTGCAC…	170.042	218.694	119.195	0	0	0	46.61	55.38	33.03	0	0	0	84.6554	-11.0844	8.01382e-14	5.25334e-12	UP	-	-	Do027717.1:Dichanthelium oligosanthes|Trihelix|Trihelix family protein	XP_003594006.1:tubbyFboxlike protein [Medicago truncatula] >AES64257.1 tubbyFboxlike protein [Medicago truncatula]	gi|1682377378|gb|CP039331.1|:Cicer arietinum chromosome Ca1	A0A072V4V6|A0A072V4V6_MEDTR:Tubby-like F-box protein;OS=Medicago truncatula;GN=MTR_2g020280 {ECO:0000313|EMBL:KEH36706.1};
TRINITY_DN28378_c0_g2_i2	en=1715 path=[1714:0-69 7694:70-93 1785:94-137 1829:138-172 1864:173-214 1906:215-232 1924:233-234 1926:235-264 7689:265-288 1980:289-402 7697:403-426 2118:427-489 7698:490-513 2205:514-564 7693:565-588 2280:589-940 7700:941-964 2656:965-988 7699:989-1012 2704:1013-1116 2808:1117-1151 2843:1152-1162 7692:1163-1186 2878:1187-1235 3577:1236-1288 3001:1289-1329 7696:1330-1353 3066:1354-1387 3100:138…	GACACTGTGCACTCTCTTACACTGTACCATCACTCCCACTCTCTCCGTCTAAATAGCTTCCTCTTCCTCGTTCTCGTTTTTTTCTTCTCATTGCGTCTCAACAAAATCGAATCTGAAAATCTCAATCTCAACGCAAACGAACCCTAATTGCCTAAATTTGTAGCTCGCAACACTGTATTCCTTTTGCTGCCATAGTTACAGAACAGAAAGAGAGGCACTAATTTAACAGATAAGCCAAGATGGAGCAACAGAACCAAAATAATACGCCAGATGGTTCAGGAGATGTGCCTCTGAAGCGCAAACGTGGTCGCCCACGGAAATACCCAAGGCCAGATTCAGCAGAGAGTTCCTACATGCAACTTAGTCAAAACAGAAAGCAGACTCCTATTCGTGCTGAAC…	247.67	0	257.462	0	0	0	17.49	0	18.28	0	0	0	84.1887	-11.0779	0.00126268	0.00959812	UP	-	-	-	XP_012571219.1:PREDICTED: uncharacterized protein LOC101507720 isoform X3 [Cicer arietinum]	gi|1535880043|ref|XM_004499997.2|:PREDICTED: Cicer arietinum uncharacterized LOC101507720 (LOC101507720), transcript variant X2, mRNA	G7IXL2|G7IXL2_MEDTR:Uncharacterized protein;OS=Medicago truncatula;GN=MTR_3g051280 {ECO:0000313|EMBL:AES70313.1};
TRINITY_DN32597_c0_g1_i12	en=2522 path=[1:0-72 51:73-96 75:97-97 76:98-180 159:181-204 183:205-210 189:211-243 222:244-249 10077:250-285 10113:286-772 22792:773-796 10624:797-858 10686:859-868 10696:869-873 10701:874-991 4990:992-996 4995:997-997 4996:998-1026 14783:1027-1028 14785:1029-1050 5049:1051-1052 5051:1053-1068 22794:1069-1092 5091:1093-1096 5094:1097-1100 5098:1101-1174 5172:1175-1195 5193:1196-1244 7472:1245-1…	CTTCACAACTTGTCTTGTTTCGGAACCGTAAAAGTTAAAAGGGTCAGTTGGCTAAATATGCCACTCTCATCTGCAATTGGTGAGTGCTGTATGGCAATCAAGACATATGGCTGACATAATTTTTGTGGGATTATAGGGTTGGCTCGTTTAGCCGACCCTCCTTTTTATATCAAGTATAACTTGCAGACGAGGGAACTTTGGACTGATGGACTTATTTGTGCTTTCGAGTTTATCCGCGGCTCGCTGAAGACTCACTCTTCAGAAGCAGTTAGGGAGGTGGCCAAGAAAAAAGATTTTCAAGGCAATCAAGTTAATCCATTGAAAGTAAGTTCTAGTGGAAACGGCTTTCACGAATCATGTTTTCCGGTAGAGGAATTGTCTGGAGGATTGGATTGTGAT…	39.4301	124.826	340.422	0	0	0	1.86	5.37	15.89	0	0	0	84.113	-11.0734	1.10665e-08	2.43833e-07	UP	-	-	-	XP_003617428.2:MATH (meprin and TRAFClike) domain protein [Medicago truncatula] >AET00387.2 MATH (meprin and TRAFClike) domain protein [Medicago truncatula]	gi|1379636563|ref|XM_024783437.1|:PREDICTED: Medicago truncatula uncharacterized LOC11437053 (LOC11437053), transcript variant X2, mRNA	G7KD59|G7KD59_MEDTR:MATH (Meprin and TRAF-C-like) domain protein;OS=Medicago truncatula;GN=MTR_5g091450 {ECO:0000313|EMBL:AET00387.2};
TRINITY_DN16747_c0_g1_i1	en=965 path=[1:0-557 536:558-649 628:650-675 654:676-718 697:719-719 2490:720-964] [-1, 1, 536, 628, 654, 697, 2490, -2]	GAAAGGAAAAGAGGGCCAAAGCCTAAAGTAATAGGCCTAACCAGTTGGGGGACTGCCTAGAGTAACCAACCAAGGCTCCCCAGCGCACCCTCCCGGCGACTGACACATGGCATAGAGGGTGAGGACAACAAAAACAGAAGAGCGGCCACACACTTTTGCATTTGATTCAAGTGATCCAACCTTTCTTAAATCTTTCTCCCTCATCCAACTTCTTTTTACAGGATAACAAAACATACTACACACACCAAATCCCTCACGAACTTCATGCTCAGATTACTCCTAACAACCATCCAAATCGAACCTATGCATTCAGGAATAAACAAACCCCTAATCCTATAATGAAACCCTAAATCTAATCTTCAAAACGAACATAAAAAATAAAAATTCAAGCAAGGAATC…	142.934	164.77	196.434	0	0	0	19.46	20.75	26.97	0	0	0	84.023	-11.0675	7.72088e-15	6.30706e-13	UP	-	-	-	-	-	-
TRINITY_DN32135_c3_g1_i5	en=1132 path=[1064:0-162 2311:163-210 2359:211-228 2309:229-230 1226:231-656 1652:657-933 1929:934-956 1952:957-1051 2983:1052-1075 2071:1076-1131] [-1, 1064, 2311, 2359, 2309, 1226, 1652, 1929, 1952, 2983, 2071, -2]	ATCAAATCCCTCATTTTCCACCCTCTCAACTTACTTCATCACCCTCCTTTATTTTCCCTAACACCATCACTCTCTCTGTTCCGGTGAGAAGGGCCACCGTTGCGCCGGCACTGCAGCCGTACTTCCCCTGCACTCCAAAATTATTCCGCTGACGTTTCTTCCGTTCAGTTTCCCTTTTTTTCACTTCTTCCGTTTCCTATTCATACAAGGAGAAGAATGGAGGGTGAGTTGGTGCAGCAGCAGCAGCAGGAGAGATTGAATCAGGCATTGCAGCAGCAGCTAAACCTAGAACAAGTAAAGACGCGTGCTATCAGCCTGTTTAAAGCCATATCGAGGATTTTGGAAGATTTCGATGCCTATGCTCGTACCAACACCACTCCCAAATGGCAAGATATTCTT…	140.47	200.719	160.199	0	0	0	15.86	20.93	18.3	0	0	0	83.5646	-11.0662	1.13056e-14	8.87651e-13	UP	-	-	-	XP_003611429.1:mediator of RNA polymerase II transcription subunit 8, putative [Medicago truncatula] >AES94387.1 mediator of RNA polymerase II transcription subunit 8, putative [Medicago truncatula]	gi|1379640492|ref|XM_024784544.1|:PREDICTED: Medicago truncatula mediator of RNA polymerase II transcription subunit 8 (LOC11442993), transcript variant X2, mRNA	A0A072UEH3|A0A072UEH3_MEDTR:Mediator of RNA polymerase II transcription subunit 8, putative;OS=Medicago truncatula;GN=MTR_5g013930 {ECO:0000313|EMBL:KEH27488.1};
TRINITY_DN30707_c1_g5_i5	en=1523 path=[5049:0-61 20724:62-85 5112:86-413 16541:414-435 5602:436-583 5750:584-584 5751:585-600 5767:601-624 5791:625-633 5800:634-635 5802:636-709 5876:710-826 5993:827-850 6017:851-851 6018:852-863 6030:864-905 6072:906-1009 6176:1010-1292 6459:1293-1522] [-1, 5049, 20724, 5112, 16541, 5602, 5750, 5751, 5767, 5791, 5800, 5802, 5876, 5993, 6017, 6018, 6030, 6072, 6176, 6459, -2]	ACTACATCCCAAAACCAACGAAAGGGAAGGGAAAGTCTGGAATAAGCAGAAACGAAACAAATCGCTTATCTAAAAATCTAATCCACCACGAACATTTCCTTCGAGCGAAAGTCAAGATCGCGCCTGTCGTCGTCATTTCGCGATCGCGTCTTCATCACATCCGCTCATGGATTCATGCTTCTTACATCGCCGCGTCGCTCTTCAAACTCAAGATCGATCGACGATTTAATTGTTCACCCAACATCACGACGGAAAAGCTTCAGCTCTTGCGTTCATGGATAGCGCTCAAGATTCAATGATTTGAAGCCAAAAGATGCAGTAATTCAACTCAACCGAATCGAAACAAACATTGCAATGTAAAACGATATGGGCGTGAATTGAAGCGAGGACGAAAACTCA…	151.559	139.805	209.784	0	0	0	12.25	10.45	16.99	0	0	0	83.5247	-11.0549	2.06814e-14	1.53934e-12	UP	-	-	-	-	-	-
TRINITY_DN30707_c1_g5_i3	en=1663 path=[5049:0-61 20724:62-85 5112:86-413 5440:414-575 5602:576-723 5750:724-724 5751:725-740 5767:741-764 5791:765-773 5800:774-775 5802:776-849 5876:850-966 5993:967-990 6017:991-991 6018:992-1003 6030:1004-1045 6072:1046-1149 6176:1150-1432 6459:1433-1662] [-1, 5049, 20724, 5112, 5440, 5602, 5750, 5751, 5767, 5791, 5800, 5802, 5876, 5993, 6017, 6018, 6030, 6072, 6176, 6459, -2]	ACTACATCCCAAAACCAACGAAAGGGAAGGGAAAGTCTGGAATAAGCAGAAACGAAACAAATCGCTTATCTAAAAATCTAATCCACCACGAACATTTCCTTCGAGCGAAAGTCAAGATCGCGCCTGTCGTCGTCATTTCGCGATCGCGTCTTCATCACATCCGCTCATGGATTCATGCTTCTTACATCGCCGCGTCGCTCTTCAAACTCAAGATCGATCGACGATTTAATTGTTCACCCAACATCACGACGGAAAAGCTTCAGCTCTTGCGTTCATGGATAGCGCTCAAGATTCAATGATTTGAAGCCAAAAGATGCAGTAATTCAACTCAACCGAATCGAAACAAACATTGCAATGTAAAACGATATGGGCGTGAATTGAAGCGAGGACGAAAACTCA…	109.665	254.644	136.36	0	0	0	8.05	17.2	10	0	0	0	83.4448	-11.0477	1.40058e-12	7.08538e-11	UP	-	-	-	-	-	-
TRINITY_DN30197_c3_g3_i5	en=1929 path=[3309:0-103 3390:104-367 3654:368-375 3662:376-378 3665:379-523 3810:524-524 3811:525-1165 4452:1166-1167 15067:1168-1197 15097:1198-1219 15119:1220-1281 12674:1282-1339 12732:1340-1357 12750:1358-1461 12854:1462-1463 12856:1464-1928] [-1, 3309, 3390, 3654, 3662, 3665, 3810, 3811, 4452, 15067, 15097, 15119, 12674, 12732, 12750, 12854, 12856, -2]	GTCAAATGCAGGACATTGATAGGGCAATTGATGGCAGACACATGTATCATCAAACGTGAATGACTATGAATTAATCCACATGGGGAAATAAAATGAGAGGCTTAGAACACCACACTCTCAAAGCTTACACTTCTATTTTCGTTGTTGTCTCCGTCGTGCCGGAGGTTCCCTCGGCTACAGAGATTTTGTAGAATTCAAAAAATTGACCACTAAACTCTCCCTCTTCATGTCCTCAATCTTAGTCCAACATCATTTTAACCTACTCCAGCCTCTAATGTCCTAACCGAACCAAAATATGTTTGAACCCTAACCTAAAGAATCATAAACTAAATTTTTACGGTGAACGATTAACTGACGAGACCTTAGGGCTTCTACTCGACGCATCTCAAGCCTTCGCAT…	147.863	148.792	203.109	0	0	0	9.19	8.55	12.68	0	0	0	83.294	-11.0477	1.22508e-14	9.59672e-13	UP	-	-	-	-	-	-
TRINITY_DN33992_c0_g1_i12	en=2183 path=[1239:0-280 1497:281-294 9127:295-362 1638:363-412 1688:413-449 1725:450-474 1750:475-475 13654:476-483 13662:484-498 8829:499-504 8835:505-534 1810:535-569 1845:570-589 1865:590-612 1888:613-613 1889:614-637 1913:638-639 8576:640-686 1962:687-699 1975:700-739 2015:740-1067 2343:1068-1101 2377:1102-1154 17872:1155-1178 2454:1179-1270 2546:1271-1317 2593:1318-1353 14227:1354-1397 2673…	CTCAGTAGCGTTTGCAGGGATGGTGGTGGAATCCAAAACGCTCTTTTGCATTTGCGATATCTGTTCAGAACTCAACAACGAATCAGGACAAGACACGTGCACTCTACCATATCCACCCACTGTGTTCCAGTTTTGTTTTATAAATATAGTATTATTATTTGTCTAACTCTCATCGTGTAATAATAGTATATGTATGATAAGTCATAAGATTACATCGGGTGCTAGTTATTTATCTACTGAAAATAAATCAAAATTGCCACTAGCTGCTGTCCACTCATTCTCAAAGGATTATCAGAAACAAAGAAAAATTGTGAAAGTTGAAGAAATGTGATGGGGCTTTATTGTGGTGCATGATGGGTTAAGTTTGAAAAGAAGATTTTAATTTAATTAAAAGAGTTT…	235.348	136.809	121.103	0	0	0	12.72	6.84	6.6	0	0	0	82.21	-11.044	3.16014e-13	1.82438e-11	UP	-	-	-	-	-	-
TRINITY_DN32125_c3_g2_i1	en=2593 path=[3066:0-194 15048:195-218 3262:219-313 3357:314-347 11686:348-410 3454:411-419 13467:420-491 4032:492-530 15044:531-554 4095:555-700 15049:701-724 4265:725-1210 15042:1211-1234 4775:1235-1299 15041:1300-1323 4864:1324-1374 15029:1375-1398 4939:1399-1562 15036:1563-1586 5127:1587-1615 15030:1616-1639 5180:1640-1671 15035:1672-1695 5236:1696-1741 5282:1742-1758 5299:1759-1948 5489:1949…	ATGGGTAGTAATAGAAGTAGATAGATGAGAAACTATGGTATTATTAGTGATAGAAGAGCCACATGCATGAAAACAAACAATGAATGGAAAAACAGCAACAACGATGACTTCTCCCGCCGTCCCTCTCCCCGTCTCCACCACATCCACACCGTCAACCGCCGCCACTCAAATCCGCGTCGCCGCAAAACAGAAAGAATGGAACAAAGCAATCAGCACAAGCATCCGTTCACGTCTCAGCAAACTATGCCGAGAAGGCCAACCTCACCTCGCTCGTCAACTCCTCGAATCTCTTCCCCGTCCTTCCACCGTCGTCTGGAACTCCGTCATCATCGGTTTCATCTGTAACAATATGCCTCTCGAAGCTCTTCTTTTGTACGCTCAAATGAGATCCAAACCAGA…	57.913	183.743	250.787	0	0	0	2.64	7.65	11.38	0	0	0	82.0739	-11.0357	1.61793e-10	5.17947e-09	UP	-	-	Bostr.7128s0454.1.p:Boechera stricta|bHLH|bHLH family protein	XP_003618091.1:PPR containing plantlike protein [Medicago truncatula] >AET01050.1 PPR containing plantlike protein [Medicago truncatula]	gi|1682377790|gb|CP039332.1|:Cicer arietinum chromosome Ca2	G7KFD3|G7KFD3_MEDTR:PPR containing plant-like protein;OS=Medicago truncatula;GN=MTR_5g098860 {ECO:0000313|EMBL:AET01050.1};
TRINITY_DN25953_c0_g1_i1	en=2324 path=[2239:0-72 6504:73-96 2313:97-99 6496:100-123 2340:124-230 6499:231-254 2471:255-255 6501:256-279 2496:280-313 6505:314-337 2554:338-395 6508:396-419 2636:420-572 6091:573-592 2952:593-841 6495:842-865 3225:866-1248 6498:1249-1272 3632:1273-1355 3715:1356-1372 3732:1373-1588 6497:1589-1612 3972:1613-1851 4920:1852-1912 4981:1913-1943 6507:1944-1967 5036:1968-1999 6502:2000-2023 5092:…	GATAGTTTCATTTCGACATGAAGTTAGGATAACCATGAAAAATCTCACCCCTCAAAATCAGTCTCTCATGCTCCCAATTCTTCCCTGGTAGCATCTCTCTCTCCCTCTCTCTATTCTCACTCATTTCATTTTTCTCTAGTACCGTTCTTTACCTTCGTCATTGCAGTTAATGCATTCAAAGTGTTTGTATAATTGCCAAGGAGAATAAACAAAGCGTGTTGATTTTTGTTTTGTTACTGCATCATTACATTACATAATCCTTCAATTCAACCATGACCACACTACTGAATACAGTGTGTCCAACTTCAAATTTACCCTTAAACTCGAAACGAAACAGTTGCAGTTTCTTAAATACCCGTGTTCAAAACCCTAATAGTTGCAGTTTCCCTTTCAAGACAA…	109.665	127.821	246.973	0	0	0	5.54	6.01	12.57	0	0	0	80.7432	-11.0301	1.69278e-12	8.44111e-11	UP	-	-	-	XP_013464320.1:PPR containing plantlike protein [Medicago truncatula] >KEH38355.1 PPR containing plantlike protein [Medicago truncatula]	gi|1379615576|ref|XM_013608866.2|:PREDICTED: Medicago truncatula pentatricopeptide repeat-containing protein At1g79080, chloroplastic (LOC25487021), mRNA	A0A072VJT0|A0A072VJT0_MEDTR:PPR containing plant-like protein;OS=Medicago truncatula;GN=MTR_2g069680 {ECO:0000313|EMBL:KEH38355.1};
TRINITY_DN31061_c4_g3_i1	en=1245 path=[8029:0-326 3538:327-328 3540:329-371 3583:372-378 14481:379-402 3614:403-410 5703:411-520 3732:521-526 14478:527-550 3762:551-584 9689:585-627 3842:628-660 3875:661-669 3884:670-695 3910:696-759 3974:760-776 3991:777-788 4003:789-792 8535:793-946 4148:947-968 4170:969-1038 4240:1039-1042 5040:1043-1194 5192:1195-1219 5192:1220-1244] [-1, 8029, 3538, 3540, 3583, 14481, 3614, 5703, 37…	GTCCACTCTCAAGCCAAGTCAACTCGTGAACTTAAGATTCTTCTTCCAAACATCTTCTGGCCGCTTGATTAAGCTAAACACGCAAAAATGGCGCACAAACAGTGTCGACTTCGTTCCATCATTGAGTCGCATCTTCGCTCTTCGTGTGAATTGAAGAAGACGACGTCTTACTCCGATAAGCTTCCTCACTGCAATTTGTTCTGGTAATACATGGTGGAACCTCGGCGTCCCCTCGTCTCCATTGTTGCGTCGCTCGAATCACAGTTGGTCGCTATGAAATCAATCGCCTTCAGTTCGTGTTTGTGGCCGCTCGACATCTCAGGTGCGACAAAAACAAAAGCTCGATGAGCAAAACCCTGAGTTTGCTAAGTGGTTTCTTCATCGGCACACGAGCGAAAC…	155.256	166.767	160.199	0	0	0	15.66	15.57	16.29	0	0	0	80.3703	-11.028	3.53245e-15	3.09935e-13	UP	-	-	-	-	-	-
TRINITY_DN29827_c2_g1_i2	en=607 path=[612:0-73 663:74-122 712:123-123 713:124-178 768:179-203 2699:204-227 817:228-248 2702:249-272 862:273-280 1618:281-345 935:346-347 937:348-359 1791:360-369 1801:370-407 978:408-415 1713:416-444 1015:445-460 1261:461-498 1069:499-502 2701:503-526 1097:527-527 1323:528-606] [-1, 612, 663, 712, 713, 768, 2699, 817, 2702, 862, 1618, 935, 937, 1791, 1801, 978, 1713, 1015, 1261, 1069, 2701…	AGAGATGACCCAAGGTTAACAATGTTCAACATACGAACCTACTCCAGAATTCAGATCCGCTTTACTCCGGTCTTCAACCATCATTATCGGCGGTCGTCCGAATTCGACTACTCTGATAGGTGTTGTTGTTGGTGCATTGACGGAACAATGACAATAACACTTTGATTCCCTTTTTCAATCCGTGTCGCCATTGTTGATTCGCTTCCGATCCATGGCGTTGTGGTTGTTCAATTGGTTTCGTCGATGTTGAATTGAGATGAAGAACGCTCGGTTACATTTGCGTCGTGGTGAAGTGTGAACATGGAACAACGGAATTAAACACAAAAGGAGCTCACTGAATCGAAACCGTTGATAGCGGACGAGTCGTTGCGCAGTGGTTGTGTTGCGGAATTGTTCGAA…	279.707	195.726	0	0	0	0	69.16	44.55	0	0	0	0	79.239	-11.0185	0.00141755	0.0106142	UP	-	-	-	-	-	-
TRINITY_DN32643_c2_g6_i6	en=1450 path=[346:0-35 359:36-41 365:42-44 368:45-45 369:46-71 3706:72-238 23674:239-262 3897:263-357 23680:358-381 4016:382-715 6996:716-1071 12275:1072-1078 12282:1079-1095 12299:1096-1161 4370:1162-1399 416:1400-1416 433:1417-1427 444:1428-1428 445:1429-1431 448:1432-1435 452:1436-1449] [-1, 346, 359, 365, 368, 369, 3706, 23674, 3897, 23680, 4016, 6996, 12275, 12282, 12299, 4370, 416, 433, 444…	TTCTTTTAAAGTTGAAGCTAAGAAAGGAGAGTGGTTGCCAGGTTTGGCCTCCCCAGGTTACCTAACTGGCAGGTATGTAAACTTATCTATTTTGTAGCATAATGAAACACTCACATAGACATTAGTAAGTAATCATATGTTTCCAATAGTGGCACAAGGGATCTTGAACTTGACTCTGAAACCATGATAAAATTGTGTTTGTGCCCAACAGTGGCCTAAGGGATCTTGAATTTGGCTCTGATACATAAAACATAAAACCTGTAAGTAAATGTCATCTATACCTACGGTTTTTGAGAGTGAAACTCTTTCTAGTTTTAAAATATGCAATAACCTCTCTTGAACTTACATATATCAATGGCTTTTGTTGAGTGATTGATAAAATCTGTAAGTAAATGTCAT…	235.348	177.752	58.1674	0	0	0	19.99	14.03	5	0	0	0	78.5446	-11.0082	1.37721e-10	4.47275e-09	UP	-	-	-	-	gi|330370635|gb|AF002248.3|:Pisum sativum PSI light-harvesting antenna chlorophyll a/b-binding protein (lhcA-P4) mRNA, complete cds	-
TRINITY_DN13433_c0_g1_i1	en=1822 path=[1:0-349 328:350-365 344:366-988 967:989-1197 1176:1198-1821] [-1, 1, 328, 344, 967, 1176, -2]	GTTTTTGTGCTAAGCCCAACCTAGCTGCGCTAAGCGCCTCCGCGGTAAGCCTAGGATTTTGGGGCTATGCGCATATGGCAATACACAACGTGCCTGTATTAATTTCCATTTAATCCTTTTTGAACCAGTTTCCAACTTCCTCTAACCACATTAGTTGGCACACGTTCAGGTCCAAAAAATATCATTCTATCATCAAATCCTAACCTAACTCTCATTTCTCACTTTACACAAACCCTAGCCTCCACTTTCACTTTTCATTTTCATAAAAACATTATCACCCACAAGGCTACACCTATCATTCATCTGCATCTAGAATCCATAGCTTCAACACAGATATGGCTCCAAAAAAATAAATCATGTCCAAGAAGCAAAAGGGTGCAGCTAGTACATCTAAGGGGC…	141.702	140.803	184.038	0	0	0	9.38	8.62	12.26	0	0	0	77.7571	-10.9628	1.51718e-14	1.1594e-12	UP	-	-	-	XP_013451647.1:hypothetical protein MTR_6g033460 [Medicago truncatula] >KEH25675.1 hypothetical protein MTR_6g033460 [Medicago truncatula]	-	A0A072UIN5|A0A072UIN5_MEDTR:Uncharacterized protein;OS=Medicago truncatula;GN=MTR_6g033460 {ECO:0000313|EMBL:KEH25675.1};
TRINITY_DN27538_c1_g2_i3	en=1328 path=[1771:0-59 1808:60-1224 2973:1225-1230 2979:1231-1248 728:1249-1256 736:1257-1257 737:1258-1261 1114:1262-1296 1149:1297-1302 1155:1303-1303 1156:1304-1304 1157:1305-1327] [-1, 1771, 1808, 2973, 2979, 728, 736, 737, 1114, 1149, 1155, 1156, 1157, -2]	AGCAGCTGCACTAGTTACCCTCTACCGATATCTTGGAGATGCGTCCATGTACAGTTGCAATGGCGAAGAAAAGAACCACGGTAACCGAAGGCTTACTTACTAATTGGGGGCAAGCTACGGATGAGCTAAGCTAATGGTTGCCCTTTTCTTGCTCCCTAGGAAAGAAGTAAAAGACTGCTAAAGGGAAGCGAAAGATTAAAAATTAAATGTTGTATGCACACGTGGCAGCATTAATAGTGAGAACTCATAGAAGCAATCCAAAAAAAAGGATTACCAACATATGTGACCTAGTAGTTTGATGACCGAAAAGAGAGTTGTGTACCATACCTTGTCTGGAGGCGAGAGATGAGCTTTGAAGAGAATCTGATGGAAGGCATAGAGAGAAACCAGGAAGGCCAA…	0	565.21	343.283	0	1.16808	0	0	49.01	32.43	0	0.11	0.08	151.61	-10.9626	0.00020499	0.00188197	UP	-	-	-	-	gi|442803095|gb|KC189947.1|:Vicia faba mitochondrion, complete genome	-
TRINITY_DN30652_c0_g1_i5	en=1375 path=[1:0-213 192:214-376 355:377-435 7397:436-459 438:460-462 5777:463-608 575:609-635 7395:636-659 626:660-678 5021:679-702 669:703-713 4123:714-738 4148:739-906 865:907-914 7396:915-938 897:939-961 4509:962-980 4528:981-1132 1091:1133-1142 1101:1143-1167 1126:1168-1169 6704:1170-1186 1343:1187-1220 4851:1221-1239 4870:1240-1281 1451:1282-1326 6757:1327-1362 1532:1363-1374] [-1, 1, 192,…	TGTAGGGTTACTGGATAAAATTTTCTTTTCAAAACGAAGAACTTGCTTGGGCTCCCAAGCAGCATCCCAGACTTCATCCAATGAAGAGTCACAAACACAATTCACCAGGTTTAGTCCAAAACTTTGTCTTCCGTGGGACAAGAGCACCCTCGCCGAAACCACCGTCCGCGCCAACATTCACGCCGTGACGAGCTTCCTCACCTCGATCCACCATCCGCGTCTCGTGTTCTCTCTCGGAAAGGACGTCGAATGAAGAATCAAGGACGACGAATAAATTTGATGTGCCGGTCTTCGAGATGTCCAAAACGTGAAGCTTCATCGCGTCGGATCCCAGTATCTTCCATCTACTGCGCGCTATCGGTGATGAATCATGATGACCCCAAAGACCGTCTAATCACG…	110.897	196.725	151.617	0	0	0	10	16.43	13.84	0	0	0	76.5398	-10.9577	1.40769e-13	8.76775e-12	UP	-	-	-	-	-	-
TRINITY_DN28960_c0_g1_i8	en=1349 path=[1072:0-157 4865:158-374 5082:375-478 5186:479-594 1228:595-595 1229:596-611 6537:612-633 3787:634-634 3788:635-725 3879:726-748 3902:749-824 7513:825-848 4002:849-855 4009:856-936 4090:937-972 4126:973-1005 4159:1006-1014 4168:1015-1018 4172:1019-1032 4186:1033-1055 4209:1056-1059 4213:1060-1136 6402:1137-1159 4314:1160-1278 4433:1279-1348] [-1, 1072, 4865, 5082, 5186, 1228, 1229, 6…	AATACCTTAACTCCACGATCCTTCTCGATACTTCTCCCGATCTTTCTCGATTCTCTCCTCCACCGATAAATCCTAACTCCTCCGATCATTCTCGATTCTCGATCATTCTCGATTCTGACTCCTCCACCGATCATTCTCGATTGTCTCTACTCCACCGGTAAACCCTATCCTCACCGATCCACCGTTCATTCACGTTCATTCCTGATTCGATCTCCAAAACCCTAACTTCACATCATTCTTCATTCTCTACTCCACCGATCGATTCTCTCTACTCCACATTCGATTTTTAACTTCGCCGGTCATTCCCGGTTCTCCAAAACCCTAACTTCGCCGGTCATTTGCGATTTTCTCTTCATCCTCAATCTGCAAAAGCCGTACTGATCATTCACCTCCGTCTCT…	156.488	44.9372	256.509	0	0	0	14.44	3.91	23.8	0	0	0	76.3223	-10.9507	1.41387e-09	3.7402e-08	UP	-	-	-	-	-	-
TRINITY_DN42621_c0_g1_i1	en=853 path=[1:0-852] [-1, 1, -2]	ATTTTTTTCTCCCACCAACTTCTTTTCTATATGTTCACATGATATTTCTCATCTTAAAGGAAAATCACAAAAAAAGCAGGAAAAGTTGTTTCTATCACCTAACGAACCTCTCTTCTTTTTCCTCCAACAAACACAACTCCGATACACTATCTTCATCGTCGATTTGTTTAAAACAACTTAATCAACACCACATCCTTTATGAACACACGCAACACACACGATCCACACACTTCACCTTTATTCATTCCTCACGCGTCACTGTGTCAAACCTAAACTAGCCGCTCAATTCACCGTATACCCTCACCAACCACCACGAAAAATGAACGGTAATAACACCTAAAACTTCCCCCCAACCTAACTTCAAACCTCACCCAACATTATTTTCAAACCCATACAAAC…	0	146.795	310.862	0	0	0	0	21.49	49.63	0	0	0	76.2761	-10.9382	0.00136467	0.0102754	UP	-	-	-	-	-	-
TRINITY_DN28283_c0_g1_i1	en=1490 path=[1:0-560 539:561-577 556:578-584 563:585-601 580:602-638 4282:639-662 641:663-828 3053:829-844 850:845-869 4283:870-893 899:894-935 941:936-959 4280:960-983 989:984-1010 1016:1011-1011 4284:1012-1035 1041:1036-1037 3013:1038-1046 3022:1047-1061 1067:1062-1106 1112:1107-1225 3685:1226-1268 1274:1269-1269 1275:1270-1290 4285:1291-1314 1320:1315-1327 4279:1328-1351 1357:1352-1489] [-1, …	AACACATAACTGGCATATGAATCCAAACACGTCTCTCTCTCTCTTTCTCTCTCTCTCCCAACTCTTAAGTTCAAAGCTTCACCCTCCAATGCTTTTTAAACAATTACAAACTTTGCAGAATTAGATCAAAAGAAACTAGAACAAAAGAAAAAAAACAGCTAGCTAAATTTATAGAGATTGCTGAAAAGATTCTAAAGTTGCACGTTATTCTTTGTCATGTGAAGTATCAAAACTGTTCCTGATCAACAACAACACAGTATATTACATGGCAGAGCTTCTATTATTCACATGTCTTTCACTACTTTTTCTTATTACTCAAGAGAATTGACAAAAAGAGAAACACCCTCTAATTTTTTTTTTTATAATTATTTCTTTTCCTAAGTGAAATTTTCATTTTGA…	138.005	278.611	41.0032	0	0	0	11.38	21.26	3.42	0	0	0	76.2699	-10.9279	4.07103e-09	9.83696e-08	UP	-	-	-	XP_013449756.1:senescenceassociated protein SAG102 [Medicago truncatula] >KEH23784.1 senescenceassociated protein SAG102 [Medicago truncatula]	gi|1379665412|ref|XM_013594302.2|:PREDICTED: Medicago truncatula protein MARD1 (LOC25499137), mRNA	A0A072U257|A0A072U257_MEDTR:Senescence-associated protein SAG102;OS=Medicago truncatula;GN=MTR_7g095170 {ECO:0000313|EMBL:KEH23784.1};
TRINITY_DN32222_c1_g1_i2	en=739 path=[1:0-89 68:90-413 392:414-562 1829:563-580 560:581-738] [-1, 1, 68, 392, 1829, 560, -2]	AAACGAAAAAACCAATTGACTTTCCATAATATCATATTTTACAACTTCTAAAAAGAAAAGGAGAGCAGGATCACCCAAAACACTCTCTATTTCTCTCTAAACTACTTCCTCTCTCTCTCTCTCTCTCTTTCAAACTCATAAAAGATTTCCCCATCAACAATTTAAACAAAATAAACTTCTATTTTCATAGATTAAATCGGAAACGCAGATATCATCATGAATCAAAATCAGGGAAGAGAATGATACCGTGTTTCCGTCGAAATCGGAGACCGCATCAGAGGAGGCGAATCCGTAGTGCAAGAAGGAAGTGGTATTGAAGTGATCGCCGGAGATAGATGGATATACAGCGACGGTGAGGTGGCGCGAACAGAATTATGCGGTTGCAAGGGGGCTTGGTGC…	80.0924	217.696	153.524	0	0	0	15.19	38.18	29.38	0	0	0	75.2186	-10.9269	6.84464e-12	2.98746e-10	UP	-	-	-	-	-	-
TRINITY_DN33791_c0_g3_i7	en=2927 path=[12353:0-166 18128:167-321 12516:322-379 12574:380-381 12576:382-528 18328:529-572 12767:573-574 410:575-576 405:577-578 407:579-581 410:582-583 405:584-585 407:586-588 410:589-590 405:591-592 407:593-595 410:596-597 405:598-599 407:600-602 410:603-604 405:605-606 407:607-609 410:610-611 405:612-613 407:614-616 410:617-618 411:619-643 436:644-647 440:648-657 16839:658-663 16845:664-6…	CATCTCTATTTGCGGTTACGGTTCCCTCCTCTCCGAGAAAAGTGCCAGGTCAACTTTTCCAAATCTAACTAACTTCCGAACCGCCAGATTAACCGGATTCCGCCGTCTCTTCTCCGTAGTAGCACCTGTCTTCTTCACTCATGGCATCGCCAACCTTACAACTCAGGTCAGGCCTCAGGCCTCTTTTAATCATCAATGGAATTGAAAGATTTCGCAAAAGATAAGTCCAGAAATGAAGTTTGAAATGCGTTGTTGTAAATTGTAACTGGCTGAACGTTTGCTCGACTTTGTTTTCTATGCAGGAAATTGCTGGCCTCTCTGCTGAGCCTTGTCAAGATGAAACAATTATAATTACTGTTTTTGATATTAACAAAACTGAGGTGATTTTTTTTCTAACTT…	0	222.689	226.948	0	0	0	0	8.14	9.03	0	0	0	74.9395	-10.9266	0.00128713	0.00976112	UP	-	-	-	GAU48159.1:hypothetical protein TSUD_198170 [Trifolium subterraneum]	gi|1379631495|ref|XM_013602826.2|:PREDICTED: Medicago truncatula uncharacterized LOC25494092 (LOC25494092), mRNA	A0A0S3R8U6|A0A0S3R8U6_PHAAN:Uncharacterized protein;OS=Vigna angularis var. angularis.;
TRINITY_DN31854_c0_g2_i1	en=1803 path=[1785:0-357 13179:358-406 13228:407-756 13578:757-757 2141:758-801 15996:802-825 2209:826-1009 2393:1010-1060 6753:1061-1200 6893:1201-1252 6945:1253-1263 6956:1264-1283 6976:1284-1287 6980:1288-1301 6994:1302-1343 7036:1344-1802] [-1, 1785, 13179, 13228, 13578, 2141, 15996, 2209, 2393, 6753, 6893, 6945, 6956, 6976, 6980, 6994, 7036, -2]	ATTTAGTTTTGCTACTTTAATTAACTTTAATCAAAAACCGAAGTTCCAGCTTCATACCAAAATCTTATCTCAGATTGAAATCGCTTCAACAAATCATAAGCCAAAATCCTTCCAGATTGAAATCGCTTCATCAAATCATAGCCAAAAATCGCTTCCAGATTCCCTAATTTCTCTTATCATCGTATCCCTAATTTCTTCAACAAATCATAGCTTCTGATTGCGTTTTCATCGTAGCTCATAACTTCTCTCTCTCCCGTAGCTTCTCTGTAGCTGTGCTCTTCTTCCGCCTTCGTTCATTTGAGCCAAGTATTTTCATTTGGGAACAACCAACGAAGTTACTTCATCTCCTCTGTTGCGGTAATATTTTTCGGTTAGATCGTGATTTGAGAGTTATACACT…	146.631	145.796	153.524	0	0	0	9.83	8.99	10.35	0	0	0	74.3251	-10.9252	7.48147e-15	6.13338e-13	UP	-	-	-	GAU17604.1:hypothetical protein TSUD_341480 [Trifolium subterraneum]	gi|3132695|gb|AF061962.1|AF061962:Pisum sativum SAR DNA-binding protein (SARBP-1) mRNA, complete cds	A0A072U3S8|A0A072U3S8_MEDTR:Uncharacterized protein;OS=Medicago truncatula;GN=MTR_7g107650 {ECO:0000313|EMBL:KEH24359.1};
TRINITY_DN20263_c0_g1_i1	en=583 path=[541:0-165 684:166-210 729:211-212 731:213-393 1221:394-435 934:436-478 1401:479-502 1001:503-546 1402:547-570 1069:571-582] [-1, 541, 684, 729, 731, 1221, 934, 1401, 1001, 1402, 1069, -2]	ATGGGCCATGAAGTTAATGCTCAAAGTATATGCCAAAGAAGATCCTCTCTCTGTGCCCCCACTCACCCAATTCCTTTCCCAAAAGGAACACAATTTCACCTTTATAGTTCACAAACACTCTTCTTCCTTTCTTCCCTTTGAAGGTTCATCCTTTTTCATAGCCTTATTAATATTGTTCTCTATTGAAGCCTTCACATGGAAACAAGAGCATGTAGCTGTGAGATCAACGATGGTGCTGATGAGGATGAGGATAAACCAATGAGAATTGCAAGTTGATTTAACTTGCTTGATCATTTGGGCAACTGAAGATCCTTTGGCAGTAACATTATTTCAAGATCATTGCTCTATTCTACACCTTTGTTTGTTTTTATAAGATATAATACCAAGGTTTTCAATATT…	0	207.71	237.437	0	0	0	0	49.95	62.38	0	0	0	74.1912	-10.9245	0.00130624	0.00989184	UP	-	-	-	-	gi|1679468225|gb|CP040771.1|:Cicer arietinum chromosome Ca6	-
TRINITY_DN28309_c0_g4_i2	en=597 path=[2:0-79 2:80-136 58:137-245 7746:246-269 191:270-301 223:302-341 263:342-356 278:357-358 280:359-359 281:360-380 302:381-399 321:400-431 353:432-448 370:449-467 389:468-483 7743:484-507 429:508-538 460:539-596] [-1, 2, 2, 58, 7746, 191, 223, 263, 278, 280, 281, 302, 321, 353, 370, 389, 7743, 429, 460, -2]	CAGAAGCCCCAATTGAGGCTTCAACATCAACGACTTCAAACCATGCAATTAGGGTTTCAGAAGCCCCAATTGAGGCTTCAACATCAACGACTTCAAACCATGCAATTAGGGTTTCAGAAGCCCCAATTGAGGCTTCATGCAGGTCCAGGTCAACAGGGTTTCAGAAGCCCTAATTGAGGCTTCAACATCAGAAGCAGAAACCACAATTGAGGTGGCGGGAATTCCAATCAACCATTATGAAGAGAATTGTCTTGTTTACAAGAACAACCGCAAATTCAGCCGGAACAGACTTAAATTTGGAGATCTTTTCTTCCTACATAGGATGTTGGTGGAAAAGTCGTGGGTAGACATTTTAGAAGGTGAGTTTGATAAAGAGTATGCGGTTAAACTTTGTAAATT…	186.061	167.766	91.5421	0	0	0	47.07	39.18	23.32	0	0	0	74.2281	-10.9168	8.20182e-13	4.36387e-11	UP	-	-	-	-	-	-
TRINITY_DN13337_c0_g2_i1	en=849 path=[827:0-521 1326:522-848] [-1, 827, 1326, -2]	GCTAAGGGCATTGAGCCCAACATAAGCTTGACAAGAGGGGGAGAGATCAGTGTTCCTTAGCCTCTCATTCCATGTTTTCAAAAAAAGAAAACCTCACCTAAGTTAATTAAACTCCACCGCATCAGAAGTTGCTCCGGTGGCGGCAGAGGTTCAAACCCCCCAAACAACATATCAGTCTCTTCGTCTCACTATCCTCCTCAATAGTCTGACCTTAAACCTCCCTAATTCTCTATTAATCATTCAATCCTATCCAATTTCAAGATGAACCCTAAACCACTCCTTTTTGAAATTAAACGCAGAATCAGAGGAATCAAAGCCTAATGTGTTAGGGCTTTGCTTCCTCACGCATCCTACTACATTATGATAATCGAATTCAGGCGAAAATGGAAGAGGAAGCAT…	147.863	143.799	150.663	0	0	0	23.66	21.21	24.34	0	0	0	73.7208	-10.9121	7.99728e-15	6.50963e-13	UP	-	-	-	-	-	-
TRINITY_DN32597_c0_g1_i4	en=774 path=[1:0-72 18896:73-73 18897:74-97 76:98-180 17063:181-211 189:212-244 222:245-250 228:251-252 230:253-271 249:272-511 22785:512-535 513:536-667 645:668-734 712:735-736 17274:737-773] [-1, 1, 18896, 18897, 76, 17063, 189, 222, 228, 230, 249, 22785, 513, 645, 712, 17274, -2]	CTTCACAACTTGTCTTGTTTCGGAACCGTAAAAGTTAAAAGGGTCAGTTGGCTAAATATGCCACTCTCATCTGTGATTGGTGAGTGCTGTATGGCAATCAAGACATATGGCTGACATAATTTTTGTGGGATTATAGGGTTGGCTCGTTTAGCCGACCCTCCTTTTTATATCAAGTATAACTCGCAGACTGAGGGAACTTTGGACTGATGGACTTATTTGTGCTTTCGAGTTTATCCGCGGCTCGCTGAAGAAGAAGGCTGGATGGCAGGCAGTAGCATGGGTGAAAGTAAAACTTTGCCATTCCGATTCACATGGAGAATTGACAGATTTTCTCAAATGAGTGCGGAAAGGATCTATTCAGATGTATTTGAAGTTGAAGGCTATAAATGGCGTGTTCTA…	112.129	86.8786	243.159	0	0	0	20.05	14.36	43.85	0	0	0	73.6944	-10.9053	2.31174e-11	8.89729e-10	UP	-	[ko04068:FoxO signaling pathway]	mrna10891.1-v1.0-hybrid:Fragaria vesca|CAMTA|CAMTA family protein	XP_003617428.2:MATH (meprin and TRAFClike) domain protein [Medicago truncatula] >AET00387.2 MATH (meprin and TRAFClike) domain protein [Medicago truncatula]	gi|1663011484|ref|XM_020355340.2|:PREDICTED: Cajanus cajan ubiquitin carboxyl-terminal hydrolase 12 (LOC109795800), mRNA	G7KD59|G7KD59_MEDTR:MATH (Meprin and TRAF-C-like) domain protein;OS=Medicago truncatula;GN=MTR_5g091450 {ECO:0000313|EMBL:AET00387.2};
TRINITY_DN19259_c0_g1_i1	en=792 path=[770:0-344 1092:345-358 1106:359-390 1700:391-414 1162:415-520 1698:521-544 1292:545-666 1699:667-690 1438:691-791] [-1, 770, 1092, 1106, 1700, 1162, 1698, 1292, 1699, 1438, -2]	TCCCAATATAGCTTGCACTCTATTCAAATTATCAAAACTGTTTGGTTTTGGAGGTTTTGATTGGAATGTCTCAAAACTAATGATAAGCACCAGAAAATATTCAGTAGAACAGCAACAATACAACAGTAATGGTAAACAATTTCACTTACTGGAAACAACGAAACGCTACAGGCTACAGCGGAACGTTCAGCTTTGGAAAAGGCAAGTGGGTTAATCATGCACTTATCATCATCATTTACTATGAATAATAATAATAATAACTAAGGGAATGCCAACAGTGAGCATTATTAGCCCAGCCGTCTCCCTCTCTCTTAAAATGACCCTTTGTTTCTTCTGAAAAAAAAACTTTCTCCTTCTTAAACACGCCCCTATTCCTAGTCTAAAGACGAAGAGAGAAAA…	55.4486	32.9539	348.051	0	0	0	9.63	5.29	60.97	0	0	0	72.7422	-10.8968	2.5924e-07	4.33434e-06	UP	-	-	-	-	-	-
TRINITY_DN11777_c0_g1_i1	en=2360 path=[1:0-114 93:115-1480 1459:1481-2359] [-1, 1, 93, 1459, -2]	GCATTAAAAAAATGACTACCTTGGAACAATGATTGATGGTTCCAACAAAACAGACTTGTAAGATAGCTGGGTTTTTTTATCTCAACACACTCATATTAAGAACAGAACCAAGGTACTGAATATGCTCATTACTAATGTAAGTTGTGCTTGTCTTGCTTTATGGGTTTGGATTCCCTCCCGTGGAAAACTCACATGAGGTAGTCCAGTTTATATATCCACCCTTCAATTATTATTTTAATAATATAATTAATACACAGTAAAATAAATTAATGGCTAGGATTAAACTGGATGAAAAATTCATGGGAGAGAATCTCCTCCCCTTGCTTTATGTTTCTTAAAGGAGTTAGGAAGGTACTTAGGCACACCTCTAACCGGGAGGAGTCCTAAGAAGAAAGATTA…	144.166	151.788	137.313	0	0	0	7.2	6.98	6.89	0	0	0	72.2112	-10.8886	1.09037e-14	8.59083e-13	UP	-	-	Itr_sc000211.1_g00015.1:Ipomoea trifida|NF-YA|NF-YA family protein	GAU19541.1:hypothetical protein TSUD_303540 [Trifolium subterraneum]	gi|1682377790|gb|CP039332.1|:Cicer arietinum chromosome Ca2	A0A1B5Z7U1|A0A1B5Z7U1_TRISU:Uncharacterized protein;OS=Trifolium subterraneum;
TRINITY_DN28952_c0_g2_i4	en=1112 path=[1124:0-146 6980:147-170 1272:171-174 5209:175-198 3995:199-214 1316:215-254 1356:255-274 1376:275-318 1420:319-354 1456:355-370 1472:371-389 1491:390-444 6977:445-468 1570:469-487 6500:488-545 6558:546-565 6578:566-584 1612:585-688 6976:689-712 1740:713-773 1801:774-809 1837:810-862 1890:863-875 1903:876-890 1918:891-914 1942:915-926 1954:927-938 1966:939-950 1978:951-1069 6597:1070…	AAATGAATGGCCCAAAATAAAAAGTGAAAACCCTTGAATAGAAGCAGAATAAGTAGTAGCTATAGTGTTGCTGTTATCCCTTTCTCTATCTAATCCAATTAATCTCTCTACACACTTCACACTGATCACCTCTTCCACCGTCTCAAATCCCCATGGCTCCCGGTCCAGTTATTGACGCAGTCACCGAGCCCGAACTCGACCAACAAATTCCCCTTCTTGACGAAACTACCCTCAAGAAGAAACCCCAACCCGAGGAGGACGATGCTCCCATTGTTGAGGACGTCAAGGAGGATGACAAAGATGAAGACGATGATGAAGACGATGATGATGACGACGAGGACGATGATGACAAGGAAGATGGCGCTCAAGGTGGTGCTGAGGGTTCAAAGCAAAGCAGAA…	204.544	1795.49	107.753	2.32858	0	0	23.61	191.14	12.54	0.33	0	0	351.686	-10.8874	5.05095e-08	9.71174e-07	UP	-	-	Aqcoe4G062900.1.p:Aquilegia coerulea|ZF-HD|ZF-HD family protein	GAU40355.1:hypothetical protein TSUD_319670 [Trifolium subterraneum]	gi|32171269|gb|AC119415.13|:Medicago truncatula clone mth2-27n2, complete sequence	B7FMW4|B7FMW4_MEDTR:Nascent proteinassociated complex alpha chain;OS=Medicago truncatula;GN=MTR_3g092970 {ECO:0000313|EMBL:AES72653.1};
TRINITY_DN33266_c0_g1_i4	en=2141 path=[2219:0-217 2414:218-229 2426:230-255 2452:256-298 6251:299-333 2539:334-343 4859:344-352 4868:353-367 2573:368-376 2582:377-383 2589:384-385 2591:386-409 2615:410-414 2620:415-430 2636:431-473 2679:474-502 2708:503-537 6591:538-561 2767:562-576 2782:577-634 2840:635-655 2861:656-700 2906:701-731 6586:732-755 2961:756-768 4490:769-777 4499:778-810 3016:811-835 3041:836-836 6594:837-8…	CTTTAATCAATTCTTTATTTTGTTCATTCTTATTAAGTTAATAATCGTATTCTTCAAAGAGATTCATGTTGTATATTCTGAATTTTTTTTGGTATGATTTCTCATTTTGTCATCTATAAAGCAGATCGGCTTCTCTTGGATCGAATAAAGCATCAACAAACAACCATAACAAGGTCCGTGTAACCATCTCAATCCCTCTTCACTCAATTTTTCAACACTGTCTTTGTGAAACCAAAACAATGTGTTCCCAGAAAACCCTTTTGAGAATTTTCAACAAAGGTGCGTCTCTTCCTTCAAATTCAACTAACATGAACCAACATGAACTTGCTCGTAAAATTACTCACGTCCTCATCAATTCAACTAACTCCAACTATTTCAAACTCAGTGACACCCAACTTC…	242.742	84.8814	102.985	0	0	0	13.4	4.34	5.74	0	0	0	71.768	-10.8843	4.39886e-11	1.58636e-09	UP	-	-	-	XP_004497786.1:PREDICTED: pentatricopeptide repeatcontaining protein At2g32630 [Cicer arietinum]	gi|1679468222|gb|CP040769.1|:Cicer arietinum chromosome Ca4	G7I783|G7I783_MEDTR:PPR containing plant-like protein;OS=Medicago truncatula;GN=MTR_1g045880 {ECO:0000313|EMBL:AES60453.2};
TRINITY_DN29770_c1_g3_i3	en=1712 path=[2306:0-39 2323:40-60 2284:61-82 2306:83-99 23901:100-123 2346:124-315 2538:316-463 27194:464-487 2710:488-537 2760:538-559 2782:560-562 27184:563-586 2809:587-871 3094:872-1173 27178:1174-1197 3420:1198-1215 27191:1216-1239 3462:1240-1376 3599:1377-1393 3616:1394-1406 3629:1407-1460 3683:1461-1486 3709:1487-1711] [-1, 2306, 2323, 2284, 2306, 23901, 2346, 2538, 27194, 2710, 2760, 278…	TGTTTCTATTTCTGATCTTCCGTTGAGATTTCTTCTTCTTCTACGTCATGATTATCTTCTTGTTTCTATTTCTGATCTTCCGTTGAGATTTCTTCTTCTTTTACGTCATGATTATCTTCTTCTTCTCTGTTTCTGTTTCCGTTTTTCTGGTTATGATCGGGGTGAGGGTTGCTCTTGGAAGGTTGAGGGTGAAGAGGGTGAAAAAAGTGAAGAGGAATGGTTGGTGGTTAAGGAGAAGAATGGTGCAAGGTGTGATGGAGGATGGTTGAAGAAGAGGGTAGAGAGGAATGAATTCTGTTGTTACAGTTGGTTAGAAGTCTTTTGCAGGTTATGTATGAGTTCGGTTAAAAAGTTTTGGATAGGGTGAGAAGGGTTATTATAATGAGGTTGGGGAAAATT…	172.507	175.754	80.0993	0	0	0	12.21	11.51	5.69	0	0	0	71.3934	-10.8785	3.21605e-12	1.50199e-10	UP	-	-	-	-	-	-
TRINITY_DN32209_c0_g1_i7	en=1146 path=[2752:0-108 2838:109-129 2859:130-162 2892:163-179 2909:180-236 2966:237-256 2986:257-259 5355:260-292 3022:293-369 4800:370-460 1684:461-461 1685:462-464 1688:465-485 1709:486-488 1712:489-499 1723:500-502 1726:503-505 1729:506-506 4109:507-546 4149:547-549 3163:550-554 1778:555-558 1782:559-570 1794:571-578 5106:579-623 5151:624-635 3435:636-655 1871:656-656 1872:657-667 1883:668-6…	CAGAACTTTGAAAAAGGTGAAAGCAATTGGGAGAGTGAGAAATGAAGAAATGAAGAAATGAAGAGGATGAAGAAAGGGTTGGAAGAACCCTGAAGAATCACCATGAGGTGAATGCCCCTGTTGGATGCTACTTCTATTGCCGACATGAAACGAAAGAGTGCAGGATGCACTGTGTCGGTATGTTATGGAATACATGTTTGGCTTTTATCTCCACGAGTTCTTGGTAATTTGGTCTTTCTCTCCATGAATTTGCCTAAGAAAGCTGAAATGACAGGTCATTTAATGGGTTTCTTCCTATTGCTAAAACCAAGTTGCCAGCTGCGATTCAAAATGTCGGTATAACGAAATGTGATTCTAATGCAATGTTCTGTTAAGAGATTGGTGTTGAGTTAATTTGGT…	162.649	113.841	151.617	0	0	0	18.14	11.76	17.01	0	0	0	71.3511	-10.8771	5.22473e-14	3.57865e-12	UP	-	-	-	-	-	-
TRINITY_DN34118_c0_g5_i5	en=1324 path=[2352:0-107 2437:108-236 17555:237-260 2590:261-276 2606:277-282 2612:283-284 2614:285-308 2638:309-345 2675:346-347 6768:348-363 14899:364-407 6114:408-420 17559:421-444 6151:445-448 6155:449-465 8131:466-493 8159:494-501 8167:502-557 2884:558-571 2898:572-599 2926:600-642 2969:643-643 11579:644-667 2994:668-670 2997:671-680 12149:681-724 3051:725-736 3063:737-737 3064:738-779 3106:…	CGGGCAATTAACATAAATTAATATGAGAATTAAATGGGGATTAGTGGAGGTTAGCAAGGATCAATCATGGGCCATGGGTGTGTAAAACGGATTGGAGGGAGGGTTGAAAGATAGAAATGTTTGGGCCATCAATGTTGATTTGGGCAAAAAGCCCAATTTCTGGCCATCACCCAGGTTCGAAATCTGAACTCCATGTTTCAACAAGCCATGGAAAACGCTTCAAAACATGAAAAGGGACGACTCACTATCGGTGTCGAATCTCCCTCGACGGCCACGTGAATCAGCTCGACCTCGACGCAAAGCTCAGCCTCGATTCTTCAATATGCATCGTCCTTGCTGCTTTACCTCTATTTCACGGTGTTATGGTTGCCCGATTGCATTTCGTTGATGTTGAATCGA…	134.309	162.773	130.638	0	0	0	12.64	14.21	12.43	0	0	0	71.2866	-10.8684	2.2711e-14	1.67949e-12	UP	-	-	-	-	-	-
TRINITY_DN33607_c0_g1_i3	en=2096 path=[1:0-65 44:66-131 110:132-163 142:164-188 167:189-211 190:212-253 232:254-255 234:256-403 382:404-443 422:444-478 457:479-514 493:515-527 9437:528-577 556:578-578 557:579-601 580:602-643 622:644-695 15839:696-719 698:720-720 699:721-776 755:777-779 758:780-842 821:843-905 884:906-931 910:932-955 934:956-967 7317:968-979 7329:980-1007 986:1008-1027 7109:1028-1042 7124:1043-1057 9145:1…	CACCAACATCCAACATGGGGCGGTGAAATCCTCGAAGAACATGTGAGAATCGTAGCTGAAGTATGATGAAGTGGATCACGCATATCCATGTGCCCTCATCGCCAACACACCGTCCACGAGGATTGGAGGTTCTCACCGTACCGACTCGTTTTCAGGTTCCGCGAAAGACCAAAACCGATGAACATGAATTCGATTGCACGCCTAATCGAAACGAATAGAGAAGGAGAAGCTTACCTGGCTTATTGAGGGTTCCAGGCGACTCGCTTCTCGTTCTTCCCTTCTTCCGTTTCCTTACGCTGCGAAGTTGTTGCGATTCATTTGCATATTACTGCTGAATTGAAGCGAAGATGATAAATCGTTGTTGATACGTCGTGTTGCCGATTGGAATGAGGAAAATTC…	133.077	170.761	123.01	0	0	0	7.51	8.96	7.04	0	0	0	71.1413	-10.8674	4.51115e-14	3.13363e-12	UP	-	-	-	XP_015948870.1:Ubox domaincontaining protein 4 isoform X1 [Arachis duranensis] >XP_015948879.1 Ubox domaincontaining protein 4 isoform X1 [Arachis duranensis]	-	-
TRINITY_DN33555_c1_g9_i3	en=664 path=[12402:0-85 963:86-86 964:87-126 1004:127-142 1020:143-146 1024:147-147 17295:148-171 1049:172-192 1070:193-354 1232:355-372 1250:373-409 1287:410-423 1301:424-438 1316:439-439 1317:440-453 1331:454-485 1363:486-548 1426:549-558 1436:559-567 1445:568-577 1455:578-594 1472:595-608 1486:609-623 1501:624-624 11075:625-648 11099:649-651 11102:652-656 1534:657-663] [-1, 12402, 963, 964, 10…	AAAATTTGGATGTCCGAAACTCTTAGGAAGTTTATTGAATGGCTTTGGTATTTTGCAGGGTGCTGTTATGTTAACACAAGTTGGCGGGTAACTTCAAGTTCCATTATTTCACTTCTGTTTCGAAAGGATGTGGTTTATGGACACTGATGAGTGCTTACTCAGAAGCAAAACTTGATTAATGGAGAGTGTGTACCAACACAAGTGTGGCTGATTGGTGTTAGCCACATAGCTGGATTTTGAGGCCTTGCTGATTTTGCATTTCTCGTTATGCTTCTGTTGTCATTTTGATTCTTTTTTTTGACATGTTTTCTTTCGTGGAATGCAAGTTTTGGATATTCGTATGATTACTACGTATGCATTTTGACCATTGCGACAACCAGTTGACGTTGGGACATTGCT…	128.148	146.795	151.617	0	0	0	27.95	29.59	33.37	0	0	0	71.0932	-10.8631	1.66591e-14	1.26462e-12	UP	-	-	-	-	-	-
TRINITY_DN30203_c2_g1_i1	en=979 path=[1:0-147 126:148-216 195:217-231 210:232-234 213:235-251 230:252-337 316:338-338 317:339-378 357:379-379 358:380-385 3497:386-525 504:526-526 505:527-541 520:542-552 531:553-554 533:555-565 544:566-569 548:570-579 5557:580-603 582:604-685 5558:686-709 688:710-755 734:756-757 736:758-761 4551:762-796 775:797-804 783:805-876 855:877-894 873:895-907 886:908-930 909:931-940 919:941-954 93…	CAAATTTCGACCTTGGACGAATGGCCTTCCTAATGCCGCTCCATAAGCTGAAATCAGGCAAAAGCGTTTCTGCGAAAAGTTGAAAGCGGAAACACCTATTCAAGCAAGCCCTGAGCCAGCACGGTGATCGCGTTCAACGTCCTCGTGTTGATGGAATCGGTCGCGTTTCAAAATCACGAATCGTGCTTGTTCGGTGTTCCCAATTGGATTTTGGTTCAAACTGCGAATTGGATCCTAAGTTCAACAAGAATCACGTCCAAGTCCAACTAAATCTTAATCAGGACACGCTACCGCGATTGCTTCTGATAGGCCTTATCGATGAAATTTCTCTCCGTAGTCGATCACTACTGTCGCGACGTGTATGTAGATGCGTGCATCTTCTTCTTAAGTTTGCGCAAA…	136.773	164.77	124.917	0	0	0	18.3	20.4	16.86	0	0	0	71.0766	-10.8628	3.00245e-14	2.16669e-12	UP	-	-	-	-	-	-
TRINITY_DN32190_c3_g1_i4	en=2074 path=[94:0-47 119:48-78 150:79-96 168:97-161 233:162-196 268:197-221 293:222-261 333:262-299 371:300-333 6088:334-357 429:358-380 6085:381-404 476:405-427 499:428-499 6089:500-523 595:524-524 6086:525-548 620:549-583 655:584-631 703:632-634 706:635-669 741:670-670 742:671-735 807:736-752 824:753-822 894:823-842 6090:843-866 938:867-931 5651:932-960 1032:961-968 6082:969-992 1064:993-1229 …	TGTTTCATTTCACATTCCTGTTGCAAACTAGTCACCTGAGCCAATAACCCTGTTGCGCCGGAAATTGCCTCTGGCGACGACGAAGGTCCAACCACCCTATAACCTACATCATTATGTTCGTCTCCTTTCCCTCCTTCAAAAACTTCACTTTGTTTCCTCTAATTCCTCATCCAAAATTAAAATCGAATCAAACACCGCGTGAACCCTAATTTTCCAAATCCAAATTAAACATTATACACGCCTAATTCAGACTTAAGACCTTAGAGTTATGGCTCCCTGGTATTCAAACTACAATCTGGTAACAATTAATCGAAGGCAATCAAGAGAAGTGGAAAAGGAGCTTACCTTCAGAGCGGTGGCTTTCTTTGAACGTCATTGTAACGAAGAAGATGAAAACAA…	144.166	177.752	103.938	0	0	0	8.23	9.4	5.98	0	0	0	70.9761	-10.8522	2.02901e-13	1.22168e-11	UP	-	-	-	-	-	-
TRINITY_DN9733_c0_g1_i1	en=855 path=[1:0-571 550:572-854] [-1, 1, 550, -2]	AATCAAACACTGTTTCCTTCAGGAAACTCTCATTTCCAACTGACCACTCTCTCTCTAACCCACACTCTCTATGATACTCCATCTCATCTCTCTCCAAACCTCGACCTACCTCCATCGTCTGGAAAATGATTCCAACGGTGGCTCCACCTCGAACCACCCTTCAATCCTATGTTTCCTAGGTTTTCGATTGAAGTTAAACTGGAACCTTCAATCAAACATAAAATCGCCCCTCTAACCATCGTAGGCCCTCACCAGAGAAGATGAAGATTCATCTTCTCCGACCACCCGCCACCGTCAAAACCCATATATCCCATAAACATCTGTAAATCACCTCAAACTTTCCTCTAAACCACAGATCGGGCCCCCTAGTTACTGATTCAGACTCTCCCGACCCTAAAC…	173.739	155.782	96.3099	0	0	0	27.43	22.84	15.4	0	0	0	70.9718	-10.8489	3.84851e-13	2.18326e-11	UP	-	-	-	-	-	-
TRINITY_DN32902_c0_g2_i1	en=982 path=[10859:0-74 1793:75-75 1794:76-93 1812:94-140 1859:141-150 1869:151-154 1873:155-157 17285:158-181 1900:182-182 1901:183-196 1915:197-210 1929:211-218 1937:219-221 1940:222-222 1941:223-245 1964:246-250 1969:251-276 17286:277-300 2019:301-324 2043:325-350 17290:351-374 2093:375-590 2309:591-611 2330:612-668 2387:669-691 2410:692-702 2421:703-703 2422:704-711 2430:712-749 2468:750-750 …	AAAAGTTTTTCGTTTCCTTTCATTTTCACTCATCCCCACTCTCGTTCCCGTTCGTTCTGATTCGCCTCCAACGTTCCATTCTCGACCTATCTTCGCTGTTCCATTCTCGATTCGCCTCCGTCATCACGTTCTCGATTCGCCTCCTTGGTTCCATTTCGATCCTCCTCCGTCGCTCCCGTTCTCAATCATCCATCATCGTTCTCGGTCCTCCATCGCCGTTCTTGGTCCTAAAGAACCATTGAATAGCAAGTTAGGGTTTATTGTTTATGTATGTTATGTTTCTTATTTCTCATTTGAATTTGACTTCTAAACGCTGAGCTAGGGTTTAGAGCTTTTGTATGTTTTGAATACTATTTTTCTTTTGAATTTACCTTCAGTAATAGTGAGTTAGGATTTATT…	109.665	156.781	157.338	0	0	0	14.77	19.45	21.2	0	0	0	70.6306	-10.8475	7.34719e-14	4.84407e-12	UP	-	-	-	-	-	-
TRINITY_DN33750_c0_g5_i8	en=1124 path=[3887:0-116 8620:117-136 8640:137-184 8688:185-205 4003:206-226 17055:227-250 4048:251-252 4050:253-256 4054:257-258 16764:259-279 4214:280-288 4223:289-630 4565:631-667 4602:668-829 2969:830-832 2972:833-834 2974:835-847 6436:848-861 8947:862-886 3026:887-890 3030:891-892 3032:893-893 7459:894-914 7480:915-938 7504:939-939 3079:940-945 3085:946-969 3109:970-970 9618:971-994 9642:995…	TCATGATTTCTAAGGTATTACATGTACAATCAAAATAACCGAAGGAAAAGAAACACAATACAACATCATTTAAACAAAGTTCTACCGAGTTCAAATGATACCGAGATGACTCACAGGGTGTACCTGCTCAAGTTTCATCTTGAATGACAGCAAGCATTGACTCCTGTCCCTTTTTCTTTTGCTGTGCAGTTCCTAACTGATGAAGAATGCAACAATGATCGCGACTTTCTTGAATTCAGATCTAACCGTGAAAATTGGTCCCTGGAGTATCCGGAGAGAATGAATGGAAGAAGTAGTCTTGGAGGTTACCACGGTTGAGTAGAATGCATCTGCAAGCTCTGAAGCTTTTTCCCCTGTAATGGTATGGTCTTGTAATCATCCTTGCCTTGCGCCATTTCC…	155.256	103.855	164.966	0	0	0	17.7	10.92	18.92	0	0	0	70.6796	-10.8422	1.45079e-13	9.00353e-12	UP	-	-	-	-	-	-
TRINITY_DN23772_c0_g3_i1	en=591 path=[569:0-500 1047:501-509 1056:510-523 1070:524-527 1161:528-551 1098:552-559 1106:560-590] [-1, 569, 1047, 1056, 1070, 1161, 1098, 1106, -2]	CTAAGACGAATTCTAAATAATATCCTAATTAACATTCTAAACAAAATTATTCTAATTAAATTACTAACTATCCTAATGACTAGCACAACCTAATGTAATTATTAACTATCCCAAATGCCAGGGGGGTATGTCCGAAACTTGAGGGAGTGCGGTCCAGTAAACCGCGTGGGCTTAAAGAAGCTCATAAGCCCAACCTGTTATCGTCAAGGTTAACCACAACACGCAGGAGAAAAAAGAGCAAACGGAAGAGCACATCACCGACGCTCTCTCCATCATCAGAGCGAAATGAAATGCGATCCCGTCGCCGCCTCCATTTCGTAACTGAAAACGCAAGATCACCTAACAGAACGCTAACACACACTCGATCCAACGATTACACCACGCGGTCAACACAAATCT…	168.81	141.802	111.567	0	0	0	43.12	33.46	28.76	0	0	0	70.3631	-10.839	8.10611e-14	5.30876e-12	UP	-	-	-	-	-	-
TRINITY_DN32877_c0_g11_i1	en=728 path=[19623:0-73 93:74-84 104:85-124 23548:125-148 168:149-226 246:227-230 8919:231-387 23549:388-411 9100:412-508 23554:509-532 9221:533-584 23545:585-608 9297:609-653 9342:654-727] [-1, 19623, 93, 104, 23548, 168, 246, 8919, 23549, 9100, 23554, 9221, 23545, 9297, 9342, -2]	TCTCGCCACCTGCCACACGGGCCTTTCTCCTCTCACACACTCTTTCTCTATTTTCACGTCTCCCTCACCTCATATAATCTCTCTCACTCACTCAAAATGAAGACACACACTATTCACCTGCCTCACAGGATTATCTCCTCTCTCCACTCACAAAACCAAAAAGACACTCAAAACAGAAACAAAAAAAGAGAAAAAAAAAGCTTCTTCTCATCTTCCTCGCGAACAAACCCTCCAACTTCCACCTTCACACCACTGCCGGCATCATCCAACCACCATTAACTTCGCACCACAGCACCGTGAAACTCGCCCGAAAACCTCACCTCTCCACTCGCACCGCTGCGGAAGAACCCAACAACTCTCTTGCCGCCGTTCACCAACTCCGACCGGCGACACCTAACG…	92.4143	108.848	218.366	0	0	0	17.87	19.46	42.6	0	0	0	69.938	-10.8153	8.27854e-12	3.51723e-10	UP	-	-	-	-	-	-
TRINITY_DN33771_c0_g3_i7	en=3276 path=[9087:0-126 19191:127-145 9208:146-308 23786:309-332 9395:333-389 23767:390-413 9476:414-481 23772:482-505 9568:506-616 9679:617-632 1192:633-635 1195:636-636 1196:637-640 1200:641-851 1411:852-866 11730:867-929 1489:930-944 11478:945-971 23770:972-995 11529:996-1062 11596:1063-1085 1645:1086-1100 1660:1101-1124 1684:1125-1130 1690:1131-1232 1792:1233-1241 11193:1242-1286 11238:1287-…	TGTACCTTGCCCGAAATACCCCTCCCATCTGTCATCCATTCAAATCCGAATTTCCATTTCTCGCCATTTTCTATCTATTCTCTCTCTCCCCCTCTCCTTTCTGTTAACCAGAGCGCCAACAACACACACTGTAAAAAACTCGCCTCTTCTTCTCTTGTCCATGGAGTTTCAGCGACGCCAAGGTCACTGCCTCTACGAGAGGAAGGGGCAAAAACGGAAGCTAGACGAAGAATCGCAGGACGAACCACAGATCTCGGCGGCGCCGCCTACCTCCGACGAGCGTGCGGCAGTTCTAACTGAAGTGGAAAATCAGGTCAACATCCTCGAGTCGACATTCACGTGGAACGAATCCGACCGAGCAGCGGCAAAGCGAGCCACTCATGCGCTCGCCGATCTCGC…	73.9315	93.8688	250.787	0	0	0	2.62	3.06	8.88	0	0	0	69.7646	-10.8079	2.39079e-10	7.32594e-09	UP	-	-	-	XP_003592432.1:ARM repeat protein interacting WITH ABF2 protein [Medicago truncatula] >AES62683.1 ARM repeat protein interacting WITH ABF2 protein [Medicago truncatula]	gi|1379604781|ref|XM_003592384.3|:PREDICTED: Medicago truncatula ARM REPEAT PROTEIN INTERACTING WITH ABF2 (LOC11409016), mRNA	G7IE13|G7IE13_MEDTR:ARM repeat protein interacting WITH ABF2 protein;OS=Medicago truncatula;GN=MTR_1g104870 {ECO:0000313|EMBL:AES62683.1};
TRINITY_DN28309_c0_g1_i2	en=1468 path=[3701:0-498 4177:499-516 4195:517-589 4268:590-591 4270:592-613 4292:614-699 4378:700-719 4398:720-816 2575:817-831 5131:832-999 5299:1000-1141 5441:1142-1162 5462:1163-1467] [-1, 3701, 4177, 4195, 4268, 4270, 4292, 4378, 4398, 2575, 5131, 5299, 5441, 5462, -2]	CCTATGTTACCAACCGGGTCTCTTTAACCCACGGAAGATTCTCCTTCCTGATGTAACGCCGAACCTACACGCAGACGGCTGTCGACGACGCAAGGTTCGCACTCCAGCGGCTCGTGATCAAGCGGAGTCCAGGACTTCGTTCACGTTCGAAACCAATAGAAGATAAAACGTTCATAGAAAACGAAAGACTTCTCACCGTCATCACCGGAAAGAGACTCCCCCTACTCACACAACAACGATGCCCAACGCTTCATCTCGTCACTCAAGACCAACGGCGATCGACAGTGGATACGGTAAATGCGAGGGAGACGCGGAGGACTCTCCTCCAGATGTGAAAACGACTCTGACGTCTCCATCTATGTTCGTGTGCACCCCTACCTTCTCTGAATCACGGTGCAT…	163.881	106.851	144.942	0	0	0	13.72	8.28	12.23	0	0	0	69.2789	-10.807	1.09337e-13	7.00696e-12	UP	-	-	-	-	-	-
TRINITY_DN12491_c0_g1_i1	en=994 path=[972:0-993] [-1, 972, -2]	TTTTTTTTTTTCAGACTTGTACGCCAATCTATACTTAAGAAAATATATCCACCACTAAACAAAGATGATGGCTCCGATTGAACACACACAAAAAGGAACCACCCTTATCTTCTTCAACCCATAAGATTTTCTTTGAGCACCTACAACAACCTTTAAATACAACCTTCTCTACCTTCTCTTTTACTGAGTCTAACACCACCAAACTACACACTCCACTCCCTATGTTTCATCGTCCCTCTTTCACTTTCCACATACCACCATTCATCCATTATTTTCTCCACCACCTAGATCTGTCGCCATCACCAAACCCTTGTTCATTCTGCCACCGTTAACAAACTCCATCACCTCCCTTCATTTTCACCATCTAAGCGAAATAACCACGACACCACACCTTACAAA…	80.0924	156.781	178.316	0	0	0	10.52	19.06	23.63	0	0	0	69.1983	-10.8061	3.085e-12	1.44669e-10	UP	-	-	-	-	-	-
TRINITY_DN31318_c0_g1_i5	en=2689 path=[1:0-129 7907:130-153 132:154-178 7908:179-202 181:203-240 7912:241-264 243:265-297 7916:298-321 300:322-390 369:391-420 399:421-496 475:497-518 497:519-1308 7915:1309-1332 1311:1333-1341 7911:1342-1365 1344:1366-1424 7913:1425-1448 1427:1449-1551 7910:1552-1575 1554:1576-1595 1574:1596-1617 5550:1618-1662 1641:1663-1703 1682:1704-1723 1702:1724-1735 1714:1736-1831 1810:1832-1865 790…	TGAATAAATCGTAATGCAGAAGTCTTCATTTTAGAAAAAATCTATAAATATATTCTTAAAAAATATAATAATTTACCCAAAAAAATACAATAAAGTTTTTAAAATTCTAAAAACATTTTCCTAATCTGTTGTTCTAAACATTCTCTGCCATGAAGCATCTTCACCCTCCTCCTCCTTGTTTAACATGGTCTTCATCCATTTCCTCCACAGCACCCATAACCTGTTCGACGAAATTCCTAAACGAAAACCATCGAAATTCTTCAAAGCCACTTCCTTCTTTTCGTGTCCAATCGTTGAAGCGGTCTTCAAAGCCTTTATCTCAAGGGCTTCAGAAGGATCCTAACAAGGATTTGTCACGCATTCTTCGAACTGAAGCGGCTATCAAAGGTGTGGAAAACA…	140.47	54.9232	216.459	0	0	0	6.11	2.22	9.46	0	0	0	68.642	-10.8012	2.40811e-10	7.36913e-09	UP	-	-	DCAR_016451:Daucus carota|MYB|MYB family protein	XP_003599420.2:PPR containing plantlike protein [Medicago truncatula] >AES69671.2 PPR containing plantlike protein [Medicago truncatula]	gi|1379624613|ref|XM_013603770.2|:PREDICTED: Medicago truncatula pentatricopeptide repeat-containing protein At3g53170 (LOC11410820), mRNA	G7J0V1|G7J0V1_MEDTR:PPR containing plant-like protein;OS=Medicago truncatula;GN=MTR_3g033040 {ECO:0000313|EMBL:AES69671.2};
TRINITY_DN27358_c1_g5_i1	en=655 path=[1:0-191 170:192-195 3758:196-306 284:307-310 288:311-337 2655:338-383 2701:384-403 381:404-404 2721:405-407 2724:408-654] [-1, 1, 170, 3758, 284, 288, 2655, 2701, 381, 2721, 2724, -2]	CTCATGTTTCTCGTTCATATCCTATACCATTTTCTCAAACAATTATCCCCGGAAAAAATGCCGTGTCGCGCCAGAAATCGCTTCCGGCGGCGGGGTTCCACCAATCTATAGAAAGCTACTACCAAAATGATAACCTCACCACCTTATTCTCAATTCTATCAATAATTTACCCTAAACCTCACTCAAATTCCCAAATAGAGTCAAAATATGCAAGAACCCTAACCACTAAAACTGAAATTAAACATAAACTAAGGGGAATTAAGCCACTCCACCTTGGGGCTTTCATTCCCCTCAATGAAGTCTACATGTTGGTATAAAAATCGAGCAAACAAAGGAGGAAGTGGAGGATGTCACCAACCTACAAGATCGAGATTTTTCTTGGGAGATGTTGAAGAATCC…	91.1821	177.752	142.081	0	0	0	20.25	36.49	31.85	0	0	0	68.5024	-10.7999	8.34895e-13	4.43256e-11	UP	-	-	-	-	-	-
TRINITY_DN29998_c5_g2_i2	en=1000 path=[1:0-193 5183:194-217 196:218-300 279:301-337 5184:338-361 340:362-434 5185:435-458 437:459-470 3513:471-499 478:500-516 4223:517-578 557:579-638 2631:639-999] [-1, 1, 5183, 196, 279, 5184, 340, 5185, 437, 3513, 478, 4223, 557, 2631, -2]	CAATAATCCTAATTACTTCTAATTAATCCTAATCTAGCTTAAGAATATTCTAAACTCTATTCACAAGCTAATTAACAAAAAAAATAAAATAAACAGGTCCAAGCCAGGGGTGCTAACACGGATTGGGGGTTGTAGGAAGGAGAATTCCGTTTGGGCCTTAGGCCCAAACCAGATCTACCACAAATTGAAACCATGGATAAGGAAAACAGAAAAGAGCTTCTGAGCAGAAGCCAACATCCACGACGTCTCTTCCACCTCCGCCGTCACCAACGCGTCTCGCCACTTCATCTCGTAACCGCATATCCAGAGAATCCAGAAAAACATAAGGAACATAAAGTACTAACGACGACGCGATTATTAATTCTTTCAAGTATGGATCACGTCCATCATCAACGCCGC…	97.3431	167.766	145.895	0	0	0	12.77	20.29	19.22	0	0	0	68.5006	-10.7994	3.15963e-13	1.82438e-11	UP	-	-	-	-	-	-
TRINITY_DN53266_c0_g1_i1	en=1225 path=[1:0-1224] [-1, 1, -2]	CGAAAAGGAAAAGAAAAATATCACCCCCTCATTCTCCACTCACTCGCTGGCTCTCAGTAGGAAAATAGGAATAGAAAATGAACCTAGAGATTGCCATTCCCGAAAAAATACATTGGTAACTCCAACTGACTCTGAAAGAGGCCAATCACCTCACATTTCTAAAAGGAAAAACTCACTCTCTCTTAGAAAAAAGAAAAAGACAAAAGAGAAAGAAACGGTAGCCTCTTCTTCTCGACAGCATTTTCCACATCCCTTTTCCGATCCAAATCCACAACCTCCTCACTCATCACCTTCACAACCGCACTCCATCGTATAAACTCACCAACACCGCGCCCGCTTTCTTCTTCACGCATCAATCGCATCGTCCACCATTAAATCTCCGCAACCTCCGACCCTCCA…	231.652	107.849	71.5172	0	0	0	23.81	10.26	7.41	0	0	0	68.5031	-10.7928	9.58316e-11	3.21466e-09	UP	-	-	-	-	-	-
TRINITY_DN27352_c0_g1_i1	en=1262 path=[1:0-93 72:94-113 3597:114-135 72:136-155 92:156-192 4091:193-216 153:217-299 3099:300-347 284:348-610 3643:611-614 3919:615-638 575:639-651 4090:652-675 612:676-699 3789:700-715 655:716-740 4089:741-764 704:765-805 3847:806-829 769:830-832 3706:833-858 2373:859-879 2394:880-949 2464:950-983 903:984-990 2637:991-1032 4075:1033-1046 2694:1047-1047 2695:1048-1057 984:1058-1058 2705:105…	GGGACGAGTAACGAAAAGGGGTGGAAGGTTTTGGAAGGATTAGGAGAAATAATTCCAGACAACTCTAGACACTACTACCCACACCCCCGCGCTTATTTATCATTCTTCCCACTCTACTACCCACACCCCCGCGCTTATTTATCATTCTTCCCACTCCAAACCCTAATTTAATTATCACTCTAATTCCATGGCTGCACCCCACAATTTCTTCAAGAGAAAAGCCACCGGCACCGTCGATCAAATCAGCCACGATTTCTCCGATTTCTCTCTTTCTTCTCCGGCCACCAAAATCCGTCGCCTAGATGCTGAATTGACTCCAATTGTCGAAGAAGAAGAAAACGAACCCTTAACTCTTCCTAACGACGAGAGAGCTATTGTACTCTTCAAACCATCTCTTCA…	70.2349	241.662	98.217	0	0	0	7.01	22.21	9.89	0	0	0	68.3524	-10.7882	2.18717e-10	6.78673e-09	UP	-	-	-	XP_003630622.1:hypothetical protein MTR_8g101480 [Medicago truncatula] >AET05098.1 hypothetical protein MTR_8g101480 [Medicago truncatula]	gi|1379683819|ref|XM_003630574.3|:PREDICTED: Medicago truncatula uncharacterized LOC11432656 (LOC11432656), mRNA	G7LIX0|G7LIX0_MEDTR:Uncharacterized protein;OS=Medicago truncatula;GN=MTR_8g101480 {ECO:0000313|EMBL:AET05098.1};
TRINITY_DN27500_c0_g1_i4	en=2352 path=[1964:0-300 5553:301-322 2270:323-364 5778:365-388 2336:389-924 2872:925-959 2907:960-976 4845:977-1064 3033:1065-1070 4998:1071-1135 3104:1136-1139 3108:1140-1175 3144:1176-1251 3220:1252-1254 3927:1255-1520 4193:1521-1668 3244:1669-1693 3269:1694-1712 5133:1713-1748 3324:1749-1755 5205:1756-1781 3357:1782-2159 5777:2160-2183 3759:2184-2233 5779:2234-2257 3833:2258-2351] [-1, 1964, …	GCGATTCATTATTTCTCATACATGATAATCATTAACTAGTTAACCTTTTTTTATCATCTTTTGTGTTTCCGCAGATTTTTCTGATTTTCCAATTCTGGCATGGTTGTTGAAATTGGATAAAACTAAAAAATCTCAGATAATAGTTTTTCTTCTATCATGGCGCGAAGATCTCCTCCTCTGGTAAGCCAAAAATGTGAAACGGGTTGCACATGGCGAATGTTCGGAATCTTTAACTTTCATGAAGCTCCTTCCGATAGAAGATTGGTTTCCAATGGTAGCCATTTGAATAAACACACCACTGGAAATGGAAAATCCAGAATTAACTCAGATGTGCTTAGCACCGTCGACGAAAAGTACCCTCATGCCGCTGATGTAAGTTCTAAAAGAAAAAGAGGTTTA…	158.953	188.736	61.028	0	0	0	7.97	8.75	3.09	0	0	0	68.1195	-10.784	5.51798e-11	1.93832e-09	UP	-	-	-	GAU19439.1:hypothetical protein TSUD_76830 [Trifolium subterraneum]	gi|1379708998|ref|XM_024772093.1|:PREDICTED: Medicago truncatula uncharacterized LOC25502052 (LOC25502052), transcript variant X1, mRNA	A0A072TU63|A0A072TU63_MEDTR:DUF3741 family protein;OS=Medicago truncatula;GN=MTR_8g098335 {ECO:0000313|EMBL:KEH21069.1};
TRINITY_DN33009_c2_g5_i1	en=324 path=[2163:0-120 878:121-143 1885:144-172 1914:173-323] [-1, 2163, 878, 1885, 1914, -2]	GCGTGGGAGACAAAATCCCAACGATCACATGGGGACAACAATATCAACGCAATCATGAACCCTAAGCAAAATAGGGGTTGGCGCTGGATACTGAAGAACAAGAAGAAGCGAGGAATCTACCGGATCGGGATATTTTGGAGACGAATGAACAGGGTTTTTCGCTCTCAGTCGCCGTCCAATCCTCTAGGGTTTTTCTCAGTAGCCGTCGACTTCTCTCTAGGGTTTTTTCGTGGTCGTCCTCTGGTGGAGGAGGAGGCTTCTTTTATACTCACCCTGTTTAGGGTTTTTGAGCTGGCTATGGAGATCAAAAGGGTAATGCTCTTG	269.85	0	138.267	0	0	0	183.75	0	95.02	0	0	0	68.0194	-10.774	0.00173346	0.0126596	UP	-	-	-	-	-	-
TRINITY_DN33949_c1_g1_i2	en=442 path=[1:0-57 36:58-124 989:125-148 127:149-216 990:217-240 219:241-441] [-1, 1, 36, 989, 127, 990, 219, -2]	GGGGGTGAGAAAACAGGAAGGGAGTGAGGTGTACGAAAAGAAAACAGATAACACACTTGTGGTGCGTGAAACGTTTTCCTCTCTCACACGACGGATCAAAGCCTGATCGAATCTGCGGTCACTACTAATCAAATCGGCTTCGTCCAACCTCAACAAAGTGAAATTCCCCGCCTTTCACTTTCTTGTGTGCGTCGAATTAAAGAAAGCGGAATGAATACGAAGCGAGGGAGATTACCGGTTTGGCGTTCGTCGCGAAAATCCTAAGTTCAGATCTCCATCATCATGCGTTACGCTTCCGTGTTCATTGTTGTCGTTGTTCGATTTCGGATCATTGCATGGCGGTTGATGAAAGTCAGATTATTATTGTCGTCGCGTGGAGACGAAGTTGAAGACACGTCA…	178.668	195.726	29.5605	0	0	0	70.09	70.84	12.08	0	0	0	67.3258	-10.7724	1.11264e-08	2.45074e-07	UP	-	-	-	-	-	-
TRINITY_DN31297_c0_g1_i5	en=1112 path=[1869:0-153 2000:154-165 2012:166-174 2021:175-175 2022:176-189 2036:190-348 5806:349-372 2219:373-390 5798:391-414 2261:415-501 5803:502-525 2372:526-552 5651:553-576 4570:577-579 2426:580-643 2490:644-663 2510:664-732 2579:733-780 2627:781-819 5801:820-843 2690:844-866 5217:867-867 5805:868-891 5242:892-976 2732:977-1111] [-1, 1869, 2000, 2012, 2021, 2022, 2036, 5806, 2219, 5798, 2…	CGAAGTCTTCGATTCCGTGTTTCCTTCAGAGTCAGCTTCTTTGTTTGTTAGAGAGAGAAAATAAAAAGGTTTTTAGAGAGAGAAAGTGGGTCTTGTTTAAACACAGACAGAGGATCTAGGAGCGTGTTCTTTGATAAGACTTTGAAACATCATGATCTCTTATGTTATTTGATCTCAGCGTTTTGGAGTGTTTGAGAAGCTATTCACTCTAGTGGAAGAAAATTTATTTATTCTTGGAGCGGCTTTGGTGATATATATATACTAGGTTTTAAGGTTGTCAGGGTGTGTTGGAACAAATGTCGTTCCGGAGTATTGTTCGTGACGTGAGGGATGGGTTTGGAAGTTTATCAAGGCGGAGTTTTGAGGTAAGGCTTCCTGGACATCAGAAGGGAAAGTCGA…	123.219	180.747	98.217	0	0	0	14.18	19.31	11.41	0	0	0	67.0306	-10.7713	7.08873e-13	3.81359e-11	UP	-	-	OMERI12G02100.1:Oryza meridionalis|Trihelix|Trihelix family protein	XP_004496471.1:PREDICTED: tubbylike Fbox protein 8 [Cicer arietinum]	gi|1379604186|ref|XM_024786291.1|:PREDICTED: Medicago truncatula tubby-like F-box protein 8 (LOC11422435), transcript variant X1, mRNA	G7ICY3|G7ICY3_MEDTR:Tubby-like F-box protein;OS=Medicago truncatula;GN=MTR_1g098790 {ECO:0000313|EMBL:AES62357.1};
TRINITY_DN34163_c0_g3_i2	en=1100 path=[13895:0-231 22269:232-255 14128:256-352 1410:353-354 1412:355-478 1536:479-497 1555:498-507 1565:508-520 1578:521-526 16591:527-539 1565:540-552 1578:553-558 1584:559-568 1594:569-655 1681:656-680 1706:681-791 1817:792-811 1837:812-857 1883:858-859 1885:860-914 1940:915-934 1960:935-1099] [-1, 13895, 22269, 14128, 1410, 1412, 1536, 1555, 1565, 1578, 16591, 1565, 1578, 1584, 1594, 16…	CTGCGACGCACACGAATACACGATTGGCTCTGACTTCAACACTCTGATCTCAGTCGCGGTGTAGCTTCACGCCACGGCCTGATAACCTCACCCACGTCTCCGATCGGTGAGGGGTGTCATGTGTCTCTAATCGAGCGTGGTCCACGGTGTTATTTTGTCCTCACCAACGGCGTTACGCACGAAAGAGATGAAGAACATGAATTGGTAATTCCAAACGCGAGCTACTAACCATACCCAATCTCGACGGATTCGAAGAACAGACGGAGGAGGCACTCCGAAATTGCACCAAAATCGTATCACGTACTGGATTCTTAAGCTCGAGTCGATCGGGTTAGTCTTCGAATCCGAACGATGCCTTGAACTCCACCATCATCAGCTCGCGTCGATCCAAAACTGTGC…	125.683	129.819	145.895	0	0	0	14.67	14.03	17.22	0	0	0	66.8995	-10.7611	2.78135e-14	2.01986e-12	UP	-	-	-	-	-	-
TRINITY_DN31210_c0_g1_i4	en=1273 path=[74:0-72 4631:73-73 4632:74-96 148:97-116 6867:117-140 192:141-143 2579:144-226 256:227-236 6863:237-260 290:261-262 292:263-286 316:287-305 335:306-332 3895:333-395 425:396-416 446:417-423 453:424-437 467:438-447 477:448-448 478:449-574 604:575-580 4552:581-611 641:612-613 643:614-666 4328:667-680 4342:681-731 4393:732-756 4418:757-769 717:770-813 761:814-833 781:834-863 6865:864-88…	GTGCCCCGTCAATAAGGTTGACCATAGAAACTAGGAATGAAATAATTATGAGTAGAATATAGCTAAACACTCCAAATGAGATACTCCTAATCAAAGAAAAGAGGAGAGGATAGATGATCCCCACGCTTCTTCTCACTTGATACAACGCAATAGCGATCCTTTTCCCTTCATTTGCAACTTACAACTCCATCATCATCATCGTCGTGCAAAGATATGGCGGATTCTATTTCATTCTTCACCTCTCTTCCTGAAGATATCAACTTCAAAATTGCTTCACTTCTTCAGGTGCGGGATTTGTGTGCTTTGGGTTGCTCTTCAAAGTTCTGGAAACAAGTCTGTTTCTCTGATTCCATTTGGCATCATCTTCTAACTAACAGATGGCCCTTATTCCGTTCACCT…	105.968	137.807	157.338	0	0	0	10.44	12.6	15.61	0	0	0	66.8523	-10.76	1.14435e-13	7.25248e-12	UP	-	-	PSME_00013978-RA:Pseudotsuga menziesii|SBP|SBP family protein	XP_003609581.1:Fboxlike protein [Medicago truncatula] >AES91778.1 Fboxlike protein [Medicago truncatula]	gi|1379631744|ref|XM_003609533.3|:PREDICTED: Medicago truncatula uncharacterized LOC11415166 (LOC11415166), mRNA	G7JJ28|G7JJ28_MEDTR:F-box-like protein;OS=Medicago truncatula;GN=MTR_4g118790 {ECO:0000313|EMBL:AES91778.1};
TRINITY_DN34056_c1_g11_i4	en=970 path=[3363:0-466 3807:467-516 16715:517-540 3881:541-565 16716:566-589 3930:590-615 3956:616-616 12155:617-618 12157:619-642 12181:643-686 4028:687-694 4036:695-701 4043:702-726 4068:727-727 16719:728-751 4093:752-778 4120:779-779 4121:780-783 4125:784-797 4139:798-801 4143:802-803 4145:804-817 4159:818-820 14756:821-841 8755:842-864 16713:865-888 8802:889-892 5482:893-902 5492:903-921 181…	GGAAGATAATACACATATCAAAGACTATAAATCTAAATATGTAAAAAATGAGAAAAATGAAGTCCTCAAAATAAACAACCAAAAAAAAAACAACAGGCCTCAACCAAACCGGAGTTCGTAATGGGCCTTAAGGCCCCAAAATTCACCCCAACAAGAAGTGATCCGAAGATCAACAAGGGGAGAAATGGCCTCCAAACCTGGATCTCCCTTGTTTATTTTGAAAACAAAAGCAGCAGGCAGCTGTACAGTTGTCCCGCACTTGTCCCTTGTGAATGGCCTTTGGCCTTCCTGTTAGTGAGGCGCGTGGCTTTCTTGGGGATGATTCTAATAAGCTATAATAATTGCCTACCGTTACAATGAATATGCATTTTAACGTTATGTTATTAATGGACATAAATT…	152.792	115.838	132.545	0	0	0	20.75	14.55	18.11	0	0	0	66.8625	-10.7455	5.05964e-14	3.48294e-12	UP	-	-	-	-	-	-
TRINITY_DN22948_c0_g2_i2	en=2182 path=[2094:0-250 5726:251-274 2346:275-614 2686:615-696 4827:697-716 4399:717-721 4465:722-722 4466:723-746 4429:747-755 4438:756-762 4445:763-782 2788:783-1100 5724:1101-1124 3130:1125-1605 3611:1606-1606 3612:1607-1629 5723:1630-1653 3659:1654-2181] [-1, 2094, 5726, 2346, 2686, 4827, 4399, 4465, 4466, 4429, 4438, 4445, 2788, 5724, 3130, 3611, 3612, 5723, 3659, -2]	TTCCGATCTCTCTTCACATACAAATCTTCTTAATACAAGAGTAGACATTTAGCTTTTAACTGTCTCCCTTTAAAATGATAAATCCATTTCCTTTCCTGTGGTCTATATATTTTCTACACATATCACTGTTTTTTTGTTGAGCCTTTTGAATAAGAAACATATCAGCTCCAATATTCCAAACCATTTTCATTATTAGTGTGCTCTTTTGCTTCTTCTCTACCTAAATTTGTTTAAACATACTCTAATGGAGCCAACAGTTGTCAGCAACAACAAAAACAACAGCAACAATGGCAGTGGAAATTCTGACTATGAAAAGATTATTAGTTGGTTTGAAGATGTATCTAACAACACAGGTTCTGTTCAAACTGAGATATTAAGCCATATTTTGAAAGAGAATAA…	188.525	133.813	78.1922	0	0	0	10.24	6.7	4.29	0	0	0	66.7551	-10.7413	6.19746e-12	2.73452e-10	UP	-	[ko04075:Plant hormone signal transduction]	RrC1700_p1:Raphanus raphanistrum|ERF|ERF family protein	XP_013442717.1:indole3acetic acidamido synthetase [Medicago truncatula] >KEH16742.1 indole3acetic acidamido synthetase [Medicago truncatula]	gi|1379595357|ref|XM_013587263.2|:PREDICTED: Medicago truncatula indole-3-acetic acid-amido synthetase GH3.10 (LOC25480289), mRNA	A0A072TH59|A0A072TH59_MEDTR:Indole-3-acetic acid-amido synthetase;OS=Medicago truncatula;
TRINITY_DN34017_c1_g4_i1	en=1655 path=[17006:0-55 5949:56-59 5953:60-61 5955:62-87 19427:88-111 6005:112-124 6018:125-188 6082:189-211 6105:212-454 19437:455-478 6372:479-683 16220:684-724 6618:725-973 19438:974-997 6891:998-1084 6978:1085-1091 6985:1092-1098 6992:1099-1115 7009:1116-1141 19428:1142-1165 7059:1166-1168 7062:1169-1174 7068:1175-1191 7085:1192-1198 7092:1199-1205 7099:1206-1214 14863:1215-1238 7132:1239-12…	GGTAGACAGAAATCTGGCATGGTGGTTATTAGGAATATCAATTACATAACAAAGACAGAAAACTCTTCTGGCAGTGGATCGTATTCAGATTCTGCTTCTGAAACTGATGAAGATATTGATAATCCGGAGCTTGTGAAGACTTCAAAAAGAAGGGGATCCAGAAAAGAATCTTTGAAGAAGTTGAATTCATCTGATAAGGAAGAAACGGACCATGTAAAGGATGCAGATGGAGGACACTGGCAAGCTTTCCAAAATTGCTTACTCAGAGATGTTGATGAAGATAGGCATGCCATTGACCATGACCAATTTGGTATGGAAAAGGTGGATGATAGGAGAAGAAAAAATCATGTTTCAGTCAATGACCCTTTAGTTTTGAATGGGCGGGAAATGCATGAAGTT…	497.805	448.373	462.478	0	0	1.71269	36.43	30.37	34.14	0	0.04	0.15	235.062	-10.74	2.71164e-18	4.8767e-16	UP	-	-	-	XP_003590837.2:COP1interactinglike protein [Medicago truncatula] >AES61088.2 COP1interactinglike protein [Medicago truncatula]	gi|1379606569|ref|XM_003590789.3|:PREDICTED: Medicago truncatula COP1-interacting protein 7 (LOC11430531), mRNA	G7I4V2|G7I4V2_MEDTR:COP1-interacting-like protein;OS=Medicago truncatula;GN=MTR_1g075740 {ECO:0000313|EMBL:AES61088.2};
TRINITY_DN33773_c0_g2_i17	en=793 path=[1:0-52 31:53-55 20145:56-100 82:101-102 84:103-118 100:119-120 102:121-140 122:141-152 134:153-155 20459:156-158 20462:159-179 161:180-182 164:183-196 178:197-201 19857:202-225 207:226-253 235:254-254 7443:255-298 7487:299-333 316:334-336 319:337-362 345:363-373 356:374-404 4681:405-460 4737:461-461 4738:462-479 4756:480-481 4758:482-512 3626:513-516 18280:517-540 18304:541-590 18354…	GTTTCATCCATACATACATCTGTAATATAATTGCTTGTTTGGAGACAAAACATGCCGGTTTGAGGTTTGCTACGTGACATGACAAATTGGTCCAGGGACATCCAAGGCATAGAAAAATGAATTTTAGATCATGGCACATTCTGGTGAGCTCTTTGACGCCATACACAAAATGCAGCCTCAACGTGGTTGGCAATCTTGAGTGTAATATGTTCAGAAGATATGTCCAAGCGATCAAGTAAGCATCCTGAGGAGAACTGATTTGATGTGATGTACCGATAAATGAAATTCGTAGAAGATTGTGACTGCTGCAACACTAACTGACTTGTTCAGTCACCAATCCAAACTAACAAAGGAAATACTTAAATATGTCGGTCCGTGATATGATGCCTTCTACACGCT…	128.148	251.648	14.3034	0	0	0	22.28	40.39	2.65	0	0	0	65.6833	-10.7328	4.20021e-07	6.72464e-06	UP	-	-	-	XP_004508285.1:PREDICTED: sucrose nonfermenting 4like protein [Cicer arietinum] >XP_012573532.1 PREDICTED: sucrose nonfermenting 4like protein [Cicer arietinum]	gi|1379632688|ref|XM_003609588.3|:PREDICTED: Medicago truncatula sucrose nonfermenting 4-like protein (LOC11422279), transcript variant X2, mRNA	A0A072UT80|A0A072UT80_MEDTR:Sucrose nonfermenting-like protein;OS=Medicago truncatula;GN=MTR_4g119400 {ECO:0000313|EMBL:KEH32278.1};
TRINITY_DN30703_c0_g1_i4	en=912 path=[1:0-162 141:163-280 3345:281-304 283:305-326 305:327-367 3347:368-391 370:392-409 388:410-441 420:442-484 463:485-495 1537:496-517 1559:518-537 1579:538-541 1583:542-559 2553:560-563 2557:564-579 1717:580-605 1743:606-641 1779:642-669 1807:670-691 3346:692-715 1853:716-790 3348:791-814 1952:815-841 1979:842-872 2010:873-911] [-1, 1, 141, 3345, 283, 305, 3347, 370, 388, 420, 463, 1537…	GTGTGCGATATGGTTGAAGGGGTGTGGTTAACAAAATACATGGGGCCTGAGCTCAAGATGCCAGGAATCAACCCGGGTCCATAATTCTACTACCACCGTCCTCACAACCATGTCCAAGAAGCATCGGTCCAACGTATCGTCGTCTTCCTCATTCGATTCAACGCCCTACCTCAAAAACTAACAAATTCGCTTCCACCACTCCATCGAAAAATCATGAACAACGAGTGAATCCATGTATAATTTACATGTCGAATCGAAATCGAAACCAGGGTTGAATCCTCTGTCCTTCCATGCTCAAGAATACGCCAGAGAATTTAGGGAAAACGGAGGTAATGAAGCTATCCTCACTAGAATCTTATTCCCATCCCGGAAATCCGGTCAAAAGCGGATAACTTTCCT…	166.346	98.8618	128.731	0	0	0	24.35	13.44	19.03	0	0	0	65.6564	-10.7309	3.47646e-13	1.99027e-11	UP	-	-	-	-	-	-
TRINITY_DN24815_c0_g1_i3	en=1171 path=[1:0-213 192:214-218 197:219-250 229:251-267 246:268-333 312:334-384 363:385-423 402:424-438 417:439-454 433:455-467 446:468-541 3160:542-565 544:566-583 562:584-601 580:602-771 750:772-780 759:781-866 845:867-897 876:898-1030 1009:1031-1170] [-1, 1, 192, 197, 229, 246, 312, 363, 402, 417, 433, 446, 3160, 544, 562, 580, 750, 759, 845, 876, 1009, -2]	GATAAATGCAGACAATTTATTAAAGTTTTCGTCCTAAACAAGTGGAGAAACCCGTGCATCCAAGAACTGAATAACTTAACAATGCGCTCGAGATTTCACGTGTGTATCCCTCCTAAGCTCCAAGTCGCTCAACGAATGCATCAACGCAAATGAAATCGGTCGCGGAGCAACAATCTTCAACGCACCTTCACTTCAATCTCACGCAAACACCAGGAATCTAAACGAAAGGTCAAGAATTCAATTTCTCCATCCACAAAGAATCAAGAACGAAATGAATCTGTGTGAAATATTAACACCAGGACGGTACGAGATCGGGGTTGCGTCTGATTCGCCGGATCGAAATTCGGATTATGGACAAGCTTCGGTTGTTATGCTTGATGATGTCGTCGCGTCGCCGAC…	170.042	141.802	81.0529	0	0	0	18.51	14.28	8.92	0	0	0	65.4828	-10.7221	2.49446e-12	1.20007e-10	UP	-	-	-	XP_004492609.1:PREDICTED: serine/threonineprotein kinase At5g01020 [Cicer arietinum]	-	-
TRINITY_DN26958_c0_g1_i1	en=880 path=[5130:0-603 5711:604-879] [-1, 5130, 5711, -2]	CCTAACAAAAACTGCAGTGCTAATTAACAAAAATTAATTAAAATAACTTAAGAGTGATTAATAGTGGGTTAAGGAGCAGAAAAATCGCTTAGGCCATGAAATTTTGAGCGAAAAGGCCAATCCTCAAATTAACCTCGGACTCCAAACCTTGAACTTTCATCAAGAACAAAGTCTCCCTGTCCTTCATCCAAACTCAAGTGACGGTAGCGGCCATGAGAGTGGTTCAGACAGATTCAACGGCGCATCCTCAAATCCGATTTTCAGATGGAACGAACTAGGGCAAGAGGCCGAGGATGCAACACCAAATCGGATCCCCTCGGAACTGAAGAAACCTTGTGCACGGACGGTCGAAAATGAAAGAAGACAAACTTACCGGACAAATTCGACCCGATGGCTCCG…	115.826	140.803	135.406	0	0	0	17.69	19.87	20.91	0	0	0	65.3392	-10.7201	4.26809e-14	2.98829e-12	UP	-	-	-	-	-	-
TRINITY_DN32066_c4_g1_i2	en=1011 path=[1595:0-140 1713:141-157 1730:158-238 1811:239-241 4999:242-282 867:283-307 892:308-642 7110:643-666 1251:667-675 7106:676-699 1284:700-715 1300:716-828 1413:829-853 1438:854-886 1471:887-918 1503:919-1010] [-1, 1595, 1713, 1730, 1811, 4999, 867, 892, 7110, 1251, 7106, 1284, 1300, 1413, 1438, 1471, 1503, -2]	CCCAAATCTCTCTCCACGTGTCCCTCTCTCTCTCTCGCTATATCCCTCCACACACAAATCTCTCGTTCGCTCACAAACACTCAGCAGAAAAAAATCCTCTCCACGCTCTCAAAAATCCCTCACACTCTCACCCTCAAAAAACCCTAGCCGCCATCATCTTCTTGACCTAAATCCACAGACTCCTTCAAACAATACTCCACATTTCCATCTCTAAACCATCGTTTCTATATTGGGTCACCTCCATTTCTCTCATTCAACATCCCTTCGCCTTTTCCACGCCGGAAACATCCGCACAACCCCACAACACCAAAACCCTCCGCCTCCTTCCATCTTCGAAAACTCTTCCTCCGCCGCTCTCACCGACGAGCTCGCCACCACACAAACCTCCGCCACTTCATC…	0	164.77	226.948	0	0	0	0	19.63	29.59	0	0	0	65.2863	-10.7187	0.00154443	0.011447	UP	-	-	-	-	-	-
TRINITY_DN32209_c0_g1_i17	en=1078 path=[2752:0-108 2838:109-129 2859:130-162 2892:163-179 2909:180-236 2966:237-256 2986:257-259 5355:260-292 3022:293-369 4800:370-460 1684:461-461 1685:462-464 1688:465-485 1709:486-488 1712:489-499 1723:500-502 1726:503-505 1729:506-506 4109:507-546 4149:547-549 3163:550-554 1778:555-558 1782:559-570 1794:571-578 1802:579-582 1806:583-586 1810:587-591 3391:592-599 6087:600-619 5017:620-6…	CAGAACTTTGAAAAAGGTGAAAGCAATTGGGAGAGTGAGAAATGAAGAAATGAAGAAATGAAGAGGATGAAGAAAGGGTTGGAAGAACCCTGAAGAATCACCATGAGGTGAATGCCCCTGTTGGATGCTACTTCTATTGCCGACATGAAACGAAAGAGTGCAGGATGCACTGTGTCGGTATGTTATGGAATACATGTTTGGCTTTTATCTCCACGAGTTCTTGGTAATTTGGTCTTTCTCTCCATGAATTTGCCTAAGAAAGCTGAAATGACAGGTCATTTAATGGGTTTCTTCCTATTGCTAAAACCAAGTTGCCAGCTGCGATTCAAAATGTCGGTATAACGAAATGTGATTCTAATGCAATGTTCTGTTAAGAGATTGGTGTTGAGTTAATTTGGT…	124.451	161.774	103.938	0	0	0	14.94	17.95	12.58	0	0	0	65.0273	-10.7111	2.17906e-13	1.30062e-11	UP	-	-	-	-	-	-
TRINITY_DN30432_c1_g6_i4	en=429 path=[3375:0-107 3460:108-134 14655:135-158 3511:159-182 3535:183-239 3592:240-263 3616:264-303 3656:304-400 3753:401-428] [-1, 3375, 3460, 14655, 3511, 3535, 3592, 3616, 3656, 3753, -2]	ACAAAATCTGTTGGAGGAATGAGGACACTGCATTTACTTCTCTTGACTTCGTAGCCGACCACTGAAGATCCTATGAATAAAAACCTTTTATCAAAAGCAACGGGTGATTCGCTGGTCACTCCGGGAGGTTTACAATCATGTCTGCGGGTGACGATGACTAGCTGCATAAGTCTTGGTTCGAATACAGCCCATGTTGCTGGGAATTTCAGGTGACTTGAAGGTTCGACGTCGCTTTACGGCGAGTGCAAGTCCTTGTGCATATACATTCAGAGTTGAAGAATGGTTTTCAATTTGTAACAAGCTTTGATGTTGGTTCACAAGGCGTCATGGCTTCAGCTTCTGTTGCACCCAAAATCCCCGTGTTAGTGAATAGAGGCCTTGCAAGAGTACTCAGTTGAA…	158.953	112.842	117.288	0	0	0	65.91	43.18	48.76	0	0	0	64.8472	-10.709	1.34036e-13	8.39405e-12	UP	-	-	-	-	-	-
TRINITY_DN33941_c0_g2_i14	en=1020 path=[1:0-260 239:261-281 260:282-284 263:285-305 284:306-310 13347:311-334 313:335-361 13351:362-385 364:386-396 10201:397-407 10212:408-431 410:432-482 461:483-508 13355:509-532 511:533-542 10481:543-566 545:567-592 571:593-597 576:598-603 582:604-651 630:652-695 674:696-702 681:703-710 689:711-731 710:732-776 755:777-782 9877:783-786 11918:787-806 7469:807-822 13349:823-846 7509:847-86…	CAGAAAATGGGATTGGGCCCAAAAACAATCAGACACTGAAGGACCATGGATGTTAGGACTGGTCTTGGGGGTGTACACATTCGCATGGAGTGGGGAGAGTAAGCTCGTTTGGACCTTAGGCCCAAACCGAGTCCAAGGCCAATCCATCGTTAAGAAAAACAAGCATAGGCTACTGTACAGAAAAGCGCTTAAATGGATAAGCTGGAAAACAAGGGTGGACGAAAACGCTTATGGAGACACAGAGTTCGGTCATAATCTTCATCCAATTTTCGCTTGTTCTGGCGTTCATGGATACGCTTCCAGCTCCTGTCTGTTTTGGTTGGTCGGCGTCATCGCATCAGCATCGGAGTGACATCACGGACATCATCGCGTTTTGGATCATTCAACACTGAGTTTTTG…	253.831	285.601	213.598	0	1.16808	0	32.35	33.72	27.52	0	0.15	0	125.7	-10.7054	3.28038e-14	2.35488e-12	UP	-	-	-	-	-	-
TRINITY_DN34157_c0_g6_i5	en=710 path=[14669:0-43 3941:44-66 7512:67-70 7516:71-88 85:89-89 86:90-94 91:95-122 119:123-127 124:128-128 125:129-146 143:147-151 148:152-169 12594:170-220 217:221-226 223:227-227 224:228-234 9965:235-251 9982:252-265 9996:266-276 274:277-283 281:284-289 287:290-290 288:291-293 291:294-307 305:308-314 312:315-315 313:316-320 318:321-330 10387:331-354 352:355-370 368:371-374 372:375-375 10603:3…	GTATTCACACTTCCCACTCTGTCTTTTCTCTCTCACCTCACGTTTCCCTCACTCTACACGCCACCTACCTATCCACTCCATCAGTCTCTCCCAGCGAAAATAAAAAGAAAAGAATAAGGTTTTGTCCGTTGGAGATTGTTATATTTTACTCTCTCTGCTGACTTCACAAAAGGACCAACAGACAGTAACTTACTCTCACTCTCAAAGAATAAAGAAAAGGATTAAAAACGGAAAAGAGAAGAAGCCTCTGGGTATTTCCCTGAGCGCCTCACCCTTAACCATCACCATTCCTCTTCTTCAAATACTCCATCGTCTTCCACCCTTTCACCACTCTAACACCTCATTTTCGCTTCCGCCGAAACAACCTAGAATAACCTCCGTGAATCGCCACCACTACCA…	119.523	124.826	141.127	0	0	0	23.88	23.06	28.57	0	0	0	64.2459	-10.7048	4.3675e-14	3.04307e-12	UP	-	-	-	-	-	-
TRINITY_DN33750_c0_g5_i9	en=1047 path=[3887:0-116 3981:117-117 3982:118-135 4000:136-138 4003:139-159 17055:160-183 4048:184-185 4050:186-189 15529:190-211 4223:212-553 4565:554-590 4602:591-752 2969:753-755 2972:756-757 2974:758-770 6436:771-784 8947:785-809 3026:810-813 3030:814-815 3032:816-816 7459:817-837 7480:838-861 7504:862-862 3079:863-868 3085:869-892 3109:893-893 9618:894-917 9642:918-918 9643:919-940 9665:941…	TCATGATTTCTAAGGTATTACATGTACAATCAAAATAACCGAAGGAAAAGAAACACAATACAACATCATTTAAACAAAGTTCTACCGAGTTCAAATGATACCGAGATGACTCACAGGTGCAGTTCCTAACTGATGAAGAATGCAACAATGATCGCGACTTTCTTGAATTCAGATCTAACCGTGAAAATTGTATCCGGAGAGAATGAATGGAAGAAGTAGTCTTGGAGGTTACCACGGTTGAGTAGAATGCATCTGCAAGCTCTGAAGCTTTTTCCCCTGTAATGGTATGGTCTTGTAATCATCCTTGCCTTGCGCCATTTCCATCATGATGAACTGTATTGGTTGTTCATTGGCTTTGTTCACTTTGGTCATCGCTTTAATCACGTCCTGAACCATGAC…	113.362	111.844	159.245	0	0	0	14.02	12.88	19.94	0	0	0	64.0751	-10.7044	1.83558e-13	1.11498e-11	UP	-	-	-	-	-	-
TRINITY_DN34056_c1_g2_i9	en=1378 path=[13204:0-33 16717:34-57 2044:58-70 2057:71-109 2096:110-128 2115:129-434 2421:435-437 2424:438-541 2528:542-624 2611:625-626 9823:627-670 2656:671-686 2672:687-758 2744:759-859 2845:860-966 2952:967-980 2966:981-1072 3058:1073-1097 3083:1098-1106 3092:1107-1108 3094:1109-1110 3096:1111-1113 3099:1114-1128 12507:1129-1152 3138:1153-1166 3152:1167-1171 3157:1172-1174 3160:1175-1196 318…	GCTGGCAAGATGCAGCGGATCATTCCGTTGGAATCAAATCTTTTCTTTAGATTTTGGTGGGGACCAAATATGTGGTAGGAAACGAACTTGATTGTGGTCCCAAAAATCTCCAAATGCGTGGCCGTCTTCTCTGAATCTTCCGTCAAGTTTTTACTGTTGTGAAACCTTCAACGGTTATGGTCATATGTAGGCTCGGTTTGGTACAAGCGATTAGGGACTGACCTGCACACTCGGGAGTGGTTCCAATTCTGATGGAGTACTATCAAAACAGTCATGCCTTTTCCTTATAGTGGTTCGCTGCTGGTCTAACGAGGGTAAGCAAGTTAGTGTGGATAATGTAGCTTCAGATCTACACGTGAGTTCTTTGAATGAGTTATTGAGTTACATTGTCCAGCACAA…	0	179.749	204.063	0	0	0	0	14.96	18.52	0	0	0	63.9686	-10.7044	0.00156339	0.0115713	UP	-	-	-	-	gi|1682380114|gb|CP039336.1|:Cicer arietinum chromosome Ca6	-
TRINITY_DN32402_c3_g8_i1	en=689 path=[6539:0-234 6751:235-260 6777:261-288 6805:289-388 6905:389-389 6906:390-446 6963:447-515 7032:516-688] [-1, 6539, 6751, 6777, 6805, 6905, 6906, 6963, 7032, -2]	GATTAATGAGTACAAGTAATGGAACACGTGCATCGCATGTTTAAAGAAACTCAGAGCCAACATGAACGCGCTTTCTCTCGTCTCCTCGTTCCCAGTTTCCGGTCCCCCCCATCCGCCGTGCCGAAAATCACCTCTGACGGCGGAGGAGGACCAAACGCGACCAAAGTTACATCAATCTCCCCGTCTTATTACCCTCTACTAGGATACATAAACCAATTACCTAATTCATTATCAACAGTTCGAATCGAAATACAAATATCAAGAACCCTAGAATTGAAAATCATAAATTAACCCTCACTCGAGCCTAATTCCACTCCAATGGCATAGGCATATCACTCCACAGCACTCAAACGTTCAGATGGCAACAAGAATCAAAGAGAATAAGATGGATTTGAAGAA…	125.683	185.74	71.5172	0	0	0	26.28	35.79	14.99	0	0	0	63.8235	-10.7021	1.64099e-11	6.53162e-10	UP	-	-	-	-	-	-
TRINITY_DN32343_c0_g1_i4	en=1144 path=[16583:0-118 1904:119-131 1917:132-208 1994:209-209 1995:210-268 2054:269-269 19155:270-293 2079:294-323 2109:324-337 2123:338-347 2133:348-361 2147:362-373 2159:374-397 2183:398-489 2275:490-505 14365:506-549 2335:550-560 14867:561-589 2375:590-659 2445:660-673 2459:674-692 2478:693-715 2501:716-737 13935:738-781 2567:782-783 2569:784-835 2621:836-872 19158:873-896 2682:897-906 7596…	TTTTTTTTTTTTTAAAGTAAAAGAAGAATTTGATATTCATAGAACAACATGCACTAGTTTATAGTTTATAATTACACAAAGCAAGGTAAGGACTCGAATGATGAGGACATTATTGAGCAAGATATGGCCAAAAACCTATTTTGTTTAATTACTCACAACAGGTTGCAACAGGTTGAAGGCACTGCGCAAGACCTTACTAGGGTTATTGGGGCAGTTTTGAATTCTATTGCCAATGGGGGCCAGAGCACAATTAATCTTCCTAATTCCACTCAACATACTTCAGCTCCACCGGGGAATGAAACTGAAGGAAATCAAAACCTAGCCGGAAATCAGGCACCGTCTGGACAGACATTTCCTGGTTTGGCATTCCAACCTATGCCTCATGTTGTTCAGATTCCT…	91.1821	214.7	74.3779	0	0	0	10.18	22.18	8.42	0	0	0	63.3767	-10.6942	1.11405e-10	3.67957e-09	UP	-	-	-	GAU12225.1:hypothetical protein TSUD_01920 [Trifolium subterraneum]	gi|1535875093|ref|XM_027333904.1|:PREDICTED: Cicer arietinum ubiquitin-like domain-containing protein CIP73 (LOC101511031), transcript variant X5, mRNA	A0A072VE00|A0A072VE00_MEDTR:Scythe protein ubiquitin-like domain protein;OS=Medicago truncatula;GN=MTR_1g026290 {ECO:0000313|EMBL:KEH40249.1};
TRINITY_DN31874_c3_g2_i1	en=985 path=[1251:0-126 1355:127-146 1375:147-177 1406:178-186 5907:187-284 1513:285-286 8035:287-332 1561:333-356 1585:357-640 1869:641-662 1891:663-695 1924:696-713 1942:714-770 1999:771-779 2008:780-800 2029:801-801 3963:802-804 8081:805-822 4457:823-842 2155:843-854 2167:855-945 2258:946-984] [-1, 1251, 1355, 1375, 1406, 5907, 1513, 8035, 1561, 1585, 1869, 1891, 1924, 1942, 1999, 2008, 2029, …	AGCTTATTCCGCTTGACCCACGTGATAAAGAACACGGTCCTTCTTCAACTTCCCCAAAGGTCTGATACTCGCGAAAGAGGGGCAATGAATTGTAACACCGCTCTGCGAATGGACGTCCATCATCGACAATGGGTTGTGATTTTTCCAGAAAGTAGGAGGAATCGACCATGATACTACCTCATCCAACACGTTCTTCGTTCCGATGGAGCTTTGAATGGGGTTTTCGCTCCAATTGATTCTTCAGTCGATCTTGGCTCGAAGTCTTTTATCGCTTTTCGGAGCGATTCTGCCGCCTGCTGACCGGTTTGACGATGGATATTCTCGGCAACATTGAGTTTGGAGAGGATTCACTTCTCCAATTCAGTGAGCACGGGGTTGAAAAACTGATGTTTAAAGGAC…	160.185	71.8995	147.802	0	0	0	21.44	8.93	19.86	0	0	0	63.3144	-10.687	7.34124e-12	3.17048e-10	UP	-	-	-	-	-	-
TRINITY_DN30197_c3_g3_i1	en=1133 path=[3309:0-103 3390:104-367 3654:368-375 3662:376-378 3665:379-523 3810:524-524 15336:525-543 12732:544-561 12750:562-665 12854:666-667 12856:668-1132] [-1, 3309, 3390, 3654, 3662, 3665, 3810, 15336, 12732, 12750, 12854, 12856, -2]	GTCAAATGCAGGACATTGATAGGGCAATTGATGGCAGACACATGTATCATCAAACGTGAATGACTATGAATTAATCCACATGGGGAAATAAAATGAGAGGCTTAGAACACCACACTCTCAAAGCTTACACTTCTATTTTCGTTGTTGTCTCCGTCGTGCCGGAGGTTCCCTCGGCTACAGAGATTTTGTAGAATTCAAAAAATTGACCACTAAACTCTCCCTCTTCATGTCCTCAATCTTAGTCCAACATCATTTTAACCTACTCCAGCCTCTAATGTCCTAACCGAACCAAAATATGTTTGAACCCTAACCTAAAGAATCATAAACTAAATTTTTACGGTGAACGATTAACTGACGAGACCTTAGGGCTTCTACTCGACGCATCTCAAGCCTTCGCAT…	89.9499	128.82	160.199	0	0	0	10.16	13.5	18.22	0	0	0	63.1614	-10.6825	7.66075e-13	4.10525e-11	UP	-	-	-	-	-	-
TRINITY_DN27193_c0_g1_i1	en=2372 path=[2083:0-581 8789:582-605 2666:606-726 8796:727-750 2811:751-1010 8797:1011-1034 3095:1035-1102 8788:1103-1126 3187:1127-1204 3265:1205-1280 3341:1281-1657 3718:1658-1689 3750:1690-1845 8790:1846-1869 3930:1870-1967 8793:1968-1991 4052:1992-2152 8792:2153-2176 4237:2177-2260 8786:2261-2284 4345:2285-2321 4382:2322-2346 4382:2347-2371] [-1, 2083, 8789, 2666, 8796, 2811, 8797, 3095, 878…	CAATATTTACTCATGGAGAAGAACCAAAATATTTCATTCAAAAACCATACTATCGTAACTACTAACTACCCTTTCAACTATTATGCAACTATGAACTGCTAGCTAACTTTCCTTTTAGTTTTCAGCAACCATAGTATCGAACTAGTTATAGGCTAGGTTTAAATTGTTTGCATTGATGTTGAAAATGTTGTCAAGGCTTGTGTGTATTTTGTGTTGATCTCTTATAGCACAAATAGGTTTAATTACAGATAACTCCTCTAATTTGTCATTGACTTTCAACTTTCATTCAAAAAAGTTCATTTATATTCCATAAATGACAGGAGTATTTCCTATATAACAAAGGGAGACTATATTATTGACAAGTAAAAGGAAGAAAATACATTAAGAGCTAATGCTCCC…	150.327	128.82	100.124	0	0	0	7.42	5.89	4.98	0	0	0	63.2119	-10.6813	2.03563e-13	1.22392e-11	UP	-	-	-	-	gi|56710577|gb|AC135605.25|:Medicago truncatula clone mth2-7m1, complete sequence	-
TRINITY_DN32750_c5_g1_i1	en=571 path=[1:0-570] [-1, 1, -2]	GTCCAAGCATGGGCCACTGGACCGGGATTGACTAAGCCCACGAATCTTAAGTTCCAAACTTGGGTAAATGGAGGGGTAGCAAGGGAAAAGAACGATCATCAATAGCAATAGTGATATGGTACACTTTCTTCTCCCAATATTCAAGGGCTCAATACAGGGAAGGTTGATGAAACCAAAGGAAATGCAATGTATTCAACTTCTTCCTCCAAAAACCAAACTTCAACACCGATTCTCAACCTCTAAAAAAAAAAGAAAACGGAAACCTCAAAGCTACTAGAAAACAAAACTCTCCATGCCTTCATCCTCTCACTACGCTTTCTACATCTAAGAAGAAAATAAACGCAGGTTCCCCACGAATCTAACCTTGCATCATCTAACACAGATCGACACTGAGCAAAT…	188.525	189.735	0	0	0	0	50.52	46.97	0	0	0	0	63.0433	-10.6764	0.00183575	0.0132922	UP	-	-	-	-	-	-
TRINITY_DN31209_c3_g2_i2	en=632 path=[3925:0-159 1491:160-160 1492:161-183 5127:184-210 1542:211-213 1545:214-237 1569:238-240 1572:241-248 5839:249-272 5863:273-291 5882:292-301 1633:302-315 1647:316-339 1671:340-376 1708:377-631] [-1, 3925, 1491, 1492, 5127, 1542, 1545, 1569, 1572, 5839, 5863, 5882, 1633, 1647, 1671, 1708, -2]	CATGCCGGAGACCGAGTTCCGTCCGCGCCAGCCTGTGCATAGAAATGCATCCTTTGGAATTTCCAAAGAATGAGTGCCATGCTATTCTGCACCAACTAATGCAATCCTGTTTCGACCTTAGGTTTTTCCATGCGCGATTCTGATGAAAACCAGGTGGTTCTGCATCAAATTCTTCCTGCATTGCCTGCCGGTTATGCGCGACTAAGGATTTGTTGGCGAGGTTGCAGACCTTCACTTTTGATGTCCATTTGCCATGTTCAGAACAATTCTCACCCTATCACATTTGCTTGTAATACATAGTGCCTTAGGGTAGGTCATTCATCTGTGCTCAACCGTGTATGTACTTCATAATTCGAGGCATATACGGACTGCCCATAATTGGAATAACTGTATGCCACA…	0	95.866	281.301	0	0	0	0	20.65	66.15	0	0	0	62.8612	-10.6718	0.00186336	0.0134722	UP	-	-	-	-	-	-
TRINITY_DN32887_c0_g5_i1	en=738 path=[8909:0-302 16134:303-326 9213:327-364 9251:365-384 9271:385-395 4783:396-403 4791:404-708 5096:709-737] [-1, 8909, 16134, 9213, 9251, 9271, 4783, 4791, 5096, -2]	GCAATGATGGCTGGCACGTGGATAGAAGGATTGAGGCGCGTTAAATGCGTAGGGAGAGATTGAATGACAGATAAAACACATTATACTCTCACCATTCATTCCGTTTCCGCTTCCATCCTCGTCTCCGCCGTGCCGGAGGATCCCTCGGCGGCGGAGCTACATGCACAATCCCGAAATTGGCCCGCCCAAACCCTCTATCTTCGCACCTGAATCTATCAACATTAGCATGCCTAAGATGCCTTATTATCTTGCAGGGGCGATGATGTGATGTGGATTTGGCTTCTTGATTGCAGTTGCACTGTTTAATTTGTTGCGGGCGGGTTTGCACAGTTTGAAATGGATGCGATACAGCCAGTTTTTACGTATGCTTTATGTGAGAAAGCGCATTGGCCGCTTGTT…	133.077	138.806	104.892	0	0	0	25.29	24.38	20.11	0	0	0	62.7958	-10.6576	1.03876e-13	6.67975e-12	UP	-	-	-	-	gi|1379759162|ref|XM_003627515.3|:PREDICTED: Medicago truncatula ATP-dependent helicase BRM (LOC11440396), mRNA	-
TRINITY_DN33743_c0_g8_i8	en=1495 path=[4665:0-198 4841:199-218 4861:219-301 12975:302-325 4968:326-529 5172:530-531 5174:532-596 5239:597-614 5257:615-639 9491:640-641 9493:642-665 2056:666-672 2063:673-677 2068:678-686 2077:687-708 2099:709-710 2101:711-714 2105:715-723 2114:724-725 7385:726-726 7386:727-749 7193:750-750 7194:751-755 2146:756-760 2151:761-770 2161:771-778 6519:779-802 2193:803-804 2195:805-837 2228:838-…	CCTAAGCACGCCGATCGAAGCCCAAACGCCACCGTAATAAGTCCCCAAGCCTCAGCAAACACTACAAGCTCCATCCCGCTTTCGACGTTCACTTCCATGTCTGTCGCCGGCTTCTTCTCAGGCTATCTTCAACTTCGCATTCGCGACGGAAGTAATCGAAGGAAAGCAGCTCTGACATCTCACTCTCGTTCAAGGAAAAAGACCGGCGAACACCTAATTGACTCCGCCGCGCCGACGATGGCGGCGTCCCTAATCGACACCTTTACTCTCCTCCAGATTACGGATCCACACAAAAAATAACCTAACTCCGAATCCACGGCTCCGACTAGCGACGCCAACGGACGAACCCTAACCAATTCTATTCAAAATTAAACGCTACCTACGAGGAGTTAGAGCCTC…	110.897	151.788	106.799	0	0	0	9.1	11.52	8.86	0	0	0	61.5807	-10.6575	2.35061e-13	1.39331e-11	UP	-	-	-	-	-	-
TRINITY_DN29023_c0_g2_i1	en=512 path=[924:0-40 942:41-46 948:47-58 960:59-59 3533:60-61 3745:62-82 9217:83-106 3790:107-124 6369:125-170 3828:171-232 8619:233-247 3554:248-256 3563:257-342 982:343-344 984:345-345 985:346-360 1000:361-367 1007:368-376 1016:377-400 1040:401-511] [-1, 924, 942, 948, 960, 3533, 3745, 9217, 3790, 6369, 3828, 8619, 3554, 3563, 982, 984, 985, 1000, 1007, 1016, 1040, -2]	GAGTTGTTGAATGGTGAACTCGTCGCCAAGGATGTTTAGTTTTCTTCTATTTCCAACAAGGTCCAATTCAAACTCTCTTTTAATTTTTGTATAATTTGAAATTGAAAATTTTGGTCATGATGTGTTAATAATCTTGAATTCTTCAAGTTGTCAAACAGAAACTAGTTTTGGTGAGAATTTTTTAATTCAATGATCTTTTATTATTTTGTTATTTTTTTATGAACTAGGTTAACGCTAGTAGTAAATTGCAATATTAAGGACAAAATTGGTGATTCAGATTATATCAATTGATGGCTTTATCATGTTTATGATGGTTTTTCAGAAAAAAGAGGATGGTATTGATCATGGATTGGAAGAAGGGTGTGACAAGAGAGGAGGGTGTTTTTATTGTTGACTCAT…	158.953	168.764	41.9568	0	0	0	49.91	49.1	13.45	0	0	0	61.6123	-10.6519	1.03815e-09	2.82235e-08	UP	-	-	-	-	gi|1379609142|ref|XM_013607538.2|:PREDICTED: Medicago truncatula photosystem I reaction center subunit III, chloroplastic (LOC25486289), mRNA	-
TRINITY_DN33750_c0_g5_i3	en=670 path=[3538:0-50 12321:51-76 3592:77-85 3601:86-94 3610:95-97 3613:98-152 3668:153-209 2760:210-211 2762:212-242 2793:243-264 2815:265-285 2836:286-290 2841:291-308 2859:309-325 9361:326-332 9368:333-397 9433:398-416 2967:417-418 2969:419-421 2972:422-423 2974:424-436 2987:437-457 3008:458-458 3009:459-460 3011:461-475 3026:476-479 3030:480-481 3032:482-482 3033:483-502 11749:503-557 9617:5…	TGATGTTTGAATTACCAACAGCGTCTGACTTTTGGCCTTACGTTTTGTGCAGCAGCTCGGTGTTGTGGCTTCGCTCGCAGCTTTGGGTTCTTTTCACTGATGTGCCATTGCTTAGTTCTGTGCATGCTGCTGTTTTGGTTATTCCACAGGTTATGCTCAATGCTGGCTATGGAAAGCAAAATGCATAAACCTTCAGAAGAACAAGCCACACTGCGGAACCTCTGTCTTCTAACGGGAGAGCAAGAGTTCGTGAAATCCATGGCAACCGAACTTTATGCAAATTGTAATCCAAAGTATTGCCATAGGTCCCTTTCAATGTCTTATGACAGTTATGCATTGTAGAGAAATGTAAATTACTGAAGCGGTATCGATGGAACTTAGGATGTAACTTCAGCTTTG…	183.596	184.742	0	0	0	0	39.67	36.88	0	0	0	0	61.3897	-10.6473	0.0018959	0.01367	UP	-	-	-	-	-	-
TRINITY_DN30421_c1_g7_i3	en=1316 path=[18728:0-65 2498:66-70 2503:71-210 2643:211-250 2683:251-267 2700:268-573 3006:574-618 3051:619-619 3052:620-642 3075:643-645 15405:646-649 15409:650-695 3128:696-704 3137:705-750 3183:751-751 3184:752-758 3191:759-777 3210:778-785 3218:786-816 3249:817-820 7620:821-937 7737:938-961 7761:962-997 4142:998-1002 4147:1003-1012 3392:1013-1023 3403:1024-1045 3425:1046-1056 3436:1057-1065 …	GTGGATTGAAGGTTGCAAGGTTGAAGATGGAATGAAGGTTTCGGTGAGGGTGAAGAGTTGAGGGAGAGGAACTCGATTATGAAGATTAGAGGAGGTGGTTGGGATTATTCTGCAGGTTGCAGAATGGTGGTTTTGTTGAAGAAGAATAGGATGATGATGATGATGGGTGAGGTTGGAGAAGAGGTTATGGAGGATGAAGTTATGGTTGTGAATTGAAGATGGAGTGAAGTTGTTGAGGAAGTGAAAAGTGTGATGGAGGATGGTTGAATTTCTATTGCGAGAGAGTGTGGGATTGGTTCCTGTTCTGGAGTAATTCTGCAGGAGATTTTTGTTGTTGTTGAAGGAAGTGAGAGGAAGTTGGGTTAAAGGTTTTGTTAGTATCCCGTTTTCTGTCTGTTA…	158.953	112.842	96.3099	0	0	0	15.14	9.91	9.22	0	0	0	61.3508	-10.6398	6.25966e-13	3.4076e-11	UP	-	-	-	XP_003553835.1:PREDICTED: chaperone protein dnaJ 72 [Glycine max] >KRG94133.1 hypothetical protein GLYMA_19G064700 [Glycine max]	-	I1N762|I1N762_SOYBN:Uncharacterized protein;OS=Glycine max;
TRINITY_DN32917_c1_g1_i8	en=3055 path=[1:0-183 162:184-200 179:201-224 203:225-297 276:298-345 324:346-530 13411:531-546 524:547-702 680:703-772 750:773-782 8757:783-819 8794:820-875 851:876-887 7065:888-888 12574:889-910 12596:911-917 1032:918-938 1053:939-958 8631:959-981 8654:982-982 1097:983-1004 13627:1005-1028 1143:1029-1044 1159:1045-1052 7769:1053-1060 7777:1061-1084 1199:1085-1094 1209:1095-1125 1240:1126-1133 9…	CTTCCGATCTGATCCTCAAACGCATGGTTTGCTTTAATTCTCCGCGGAGAAAGAAAGAGATCAAAGCAATGAAACCTCCGATGTATCCTCAATCTTCCTTGGTAACAAATTAAAATTCACATCGGGTTGTTCTCCTGTCAACTTTGCGAAGTCAAGCTCGTAGACTCTCCTTTAGCCTGTAGGCCGATCTCCATATGGATGGGCGAGTGAAGGAATGACGGGACTCCTCCTCTTTCCCAGAGACTTTCTTCCTCTATCAAAATCAAGGGGATAAAGAAGACATGGGCTACCGCTAAACTTTTCCTCAACTTCAACCGTTTGGTACGCTCCGGCACCTCCAATGCGAGAAGTGCGCTATTTCCCTAATCCAAATTGTCAAAACTCACGTCATAGTAATAA…	128.148	129.819	109.66	0	0	0	4.87	4.56	4.19	0	0	0	61.271	-10.6397	7.26451e-14	4.80338e-12	UP	-	-	-	XP_003630018.1:plant organelle RNA recognition domain protein [Medicago truncatula] >AET04494.1 plant organelle RNA recognition domain protein [Medicago truncatula]	gi|1379671880|ref|XM_024771980.1|:PREDICTED: Medicago truncatula protein WHAT'S THIS FACTOR 1 (LOC11442341), mRNA	G7L9M0|G7L9M0_MEDTR:Plant organelle RNA recognition domain protein;OS=Medicago truncatula;GN=MTR_8g089370 {ECO:0000313|EMBL:AET04494.1};
TRINITY_DN22796_c0_g1_i2	en=2161 path=[1:0-299 278:300-313 292:314-446 425:447-465 444:466-559 538:560-575 554:576-649 628:650-1205 1184:1206-1603 1582:1604-1859 1838:1860-1881 1860:1882-1908 1887:1909-2160] [-1, 1, 278, 292, 425, 444, 538, 554, 628, 1184, 1582, 1838, 1860, 1887, -2]	CTATCCTTTTCCACAACTAGACATGTATCTCAACATGATTAGAAGAGGGAGAACATGGGAGAACCACAATTTTTCTTAGATGTCAATTATATTTTCCAGTAGCTCTCTCGACAGCTAATGACGGTTGGAGGAAGTGAGTGGGAAGACTCCCAATACCCGGCCTACACATGTCCCTCTCTAACGGGTTGAAGTTTTTGGGTTTTTGAATTCGGACCCTCTCTTAAAGGAAAGGGGGCGGATTTTGGCTGAAAAAAGAAAAAGAAGAAAAAGACCAGAGGATTGGAGAATGAGTTTTTTTTTAAGAAAAGGAAATCTTTCACATTCAATAGTCTCGCTCTCACCCGAGGAACCTCATTCCTCCATCCTGCGACCCCAGTCGGTCACCCCGGAACTCACCGC…	136.773	0	229.809	0	0	0	7.52	0	12.7	0	0	0	61.097	-10.6378	0.00192852	0.0138689	UP	-	-	-	-	-	-
TRINITY_DN28378_c0_g2_i3	en=1770 path=[1714:0-69 7694:70-93 1785:94-137 1829:138-172 1864:173-214 3502:215-232 3520:233-234 3522:235-269 3557:270-289 1926:290-319 7689:320-343 1980:344-457 7697:458-481 2118:482-544 7698:545-568 2205:569-619 7693:620-643 2280:644-995 7700:996-1019 2656:1020-1043 7699:1044-1067 2704:1068-1171 2808:1172-1206 2843:1207-1217 7692:1218-1241 2878:1242-1290 3577:1291-1343 3001:1344-1384 7696:138…	GACACTGTGCACTCTCTTACACTGTACCATCACTCCCACTCTCTCCGTCTAAATAGCTTCCTCTTCCTCGTTCTCGTTTTTTTCTTCTCATTGCGTCTCAACAAAATCGAATCTGAAAATCTCAATCTCAACGCAAACGAACCCTAATTGCCTAAATTTGTAGCTCGCAACACTGTATTCCTTTTGCTGCCATAGTTACAGAACAGAAAGAGAGGTCTGGCTCTCAATTTTACCCAACGGTTCAGTTTAAAATCAGCTCGGGTCTCCAGGCACTAATTTAACAGATAAGCCAAGATGGAGCAACAGAACCAAAATAATACGCCAGATGGTTCAGGAGATGTGCCTCTGAAGCGCAAACGTGGTCGCCCACGGAAATACCCAAGGCCAGATTCAGCAGAG…	62.8417	234.672	68.6566	0	0	0	4.28	14.75	4.71	0	0	0	61.0284	-10.6268	2.37153e-09	5.99427e-08	UP	-	-	-	XP_012571219.1:PREDICTED: uncharacterized protein LOC101507720 isoform X3 [Cicer arietinum]	gi|1682380088|gb|CP039335.1|:Cicer arietinum chromosome Ca5	G7IXL2|G7IXL2_MEDTR:Uncharacterized protein;OS=Medicago truncatula;GN=MTR_3g051280 {ECO:0000313|EMBL:AES70313.1};
TRINITY_DN33816_c2_g11_i1	en=1752 path=[12334:0-379 12691:380-1023 13335:1024-1040 13352:1041-1121 13433:1122-1185 13497:1186-1192 18755:1193-1496 15573:1497-1751] [-1, 12334, 12691, 13335, 13352, 13433, 13497, 18755, 15573, -2]	GCTCTTCCGATCTCAAAAACGTGAGATTCAAATGAAACGCAAGGCGAAGACTCACCCTCGACATCGTCAATGGTCGCACGAACAGATTGCAATCCTTGCCGTTGCACTCCGTCGTCGCACTTCGCCGCTGCTACTTCGTGCACATTTTATTGCGTCGATGAACCTTGTTATGCATTCACGCGATGTCGATTTGAGATTAATACCGAGCGACACATTCGCACCGTGATGAAGATTGAAGATGGAGCTTTGTTTGTGCATCGCGTCGAAGGATGAAGAATGAGGATTTGGGCGCGTGATGAAGATTGTGCCGTTATCGCAAGATGAAGCTTCCTCTCTATTTCCCGTTACCCTTCAGCGCGAGACCTTCGTAGCGAATTGGTATGCTTTCGCCGTTACTCC…	0	210.706	153.524	0	0	0	0	13.42	10.64	0	0	0	60.7049	-10.6191	0.00168697	0.0123611	UP	-	-	-	-	-	-
TRINITY_DN32821_c1_g1_i1	en=1857 path=[3598:0-60 3636:61-83 3659:84-96 3672:97-125 3701:126-219 3795:220-222 3798:223-242 3818:243-248 3824:249-397 3973:398-421 393:422-431 403:432-440 412:441-446 418:447-452 424:453-477 449:478-556 528:557-576 548:577-587 559:588-608 580:609-618 8135:619-634 8151:635-643 615:644-657 629:658-778 7279:779-852 7353:853-885 7386:886-928 7429:929-962 10023:963-989 7490:990-1031 773:1032-1112…	CCGATCTGCCAAGTTCAAGTCGGACTGCACTCAACTGGACGGATAAACAAAAACATTACGGGGAGACCGTAATCGGAATTGCCATCGCAGTTAGAAACTCCGTTAGAAAGTCATCTAGGTTTTCCTTACAATCTTCTGTAGCACCCCAGAATAAAATTGCACCTTTATTCGTGGCCACGGTAGCAGAGAATTGCAAGCTAAAGCCGTGTCAATTGAAAACGTACAGTTGAAGGTGGAAGCGTATTAAAATGGATGAGGCCCGGACCTAGTTTTAACTTAACCAAATTGCAGTGTGCATCAGACACAGGGGTCAAACCGTATCTTCAAATTTGAACAAAGCAATGTCTATAACAATTGAGAGCTCAATTATATCCCCATTACAACTATCAAGGACATGTG…	134.309	110.845	119.195	0	0	0	8.68	6.64	7.74	0	0	0	60.7249	-10.6177	8.1709e-14	5.34401e-12	UP	-	-	-	GAU12735.1:hypothetical protein TSUD_122270 [Trifolium subterraneum]	gi|1379624874|ref|XM_013603640.2|:PREDICTED: Medicago truncatula pentatricopeptide repeat-containing protein At4g18975, chloroplastic (LOC25488703), transcript variant X1, mRNA	A0A151R1N4|A0A151R1N4_CAJCA:Uncharacterized protein;OS=Cajanus cajan;
TRINITY_DN32125_c3_g2_i2	en=4494 path=[3066:0-194 15048:195-218 3262:219-313 3357:314-347 3391:348-410 3454:411-419 3463:420-988 4032:989-1027 15044:1028-1051 4095:1052-1197 15049:1198-1221 4265:1222-1707 15042:1708-1731 4775:1732-1796 15041:1797-1820 4864:1821-1871 15029:1872-1895 4939:1896-2059 15036:2060-2083 5127:2084-2112 15030:2113-2136 5180:2137-2168 15035:2169-2192 5236:2193-2238 5282:2239-2255 5299:2256-2445 548…	ATGGGTAGTAATAGAAGTAGATAGATGAGAAACTATGGTATTATTAGTGATAGAAGAGCCACATGCATGAAAACAAACAATGAATGGAAAAACAGCAACAACGATGACTTCTCCCGCCGTCCCTCTCCCCGTCTCCACCACATCCACACCGTCAACCGCCGCCACTCAAATCCGCGTCGCCGCAAAACAGAAAGAATGGAACAAAGCAATCAGCACAAGCATCCGTTCACGTCTCAGCAAACTATGCCGAGAAGGCCAACCTCACCTCGCTCGTCAACTCCTCGAATCTCTTCCCCGTCCTTCCACCGTCGTCTGGAACTCCGTCATCATCGGTTTCATCTGTAACAACATGCCTCTCGAAGCTCTTCTCTTGTACGCTCAAATGAGGTCCAAACCAGA…	118.29	123.827	119.195	0	0	0	2.98	2.91	3.03	0	0	0	60.2188	-10.6091	5.81374e-14	3.94279e-12	UP	-	-	Bostr.7128s0454.1.p:Boechera stricta|bHLH|bHLH family protein	XP_012568696.1:PREDICTED: pentatricopeptide repeatcontaining protein At3g22150, chloroplastic [Cicer arietinum]	gi|1682377790|gb|CP039332.1|:Cicer arietinum chromosome Ca2	G7KFD3|G7KFD3_MEDTR:PPR containing plant-like protein;OS=Medicago truncatula;GN=MTR_5g098860 {ECO:0000313|EMBL:AET01050.1};
TRINITY_DN19676_c0_g1_i2	en=1656 path=[1:0-841 820:842-860 839:861-1159 1138:1160-1289 1268:1290-1365 1344:1366-1366 1345:1367-1655] [-1, 1, 820, 839, 1138, 1268, 1344, 1345, -2]	AGATCAAGATAGGGGTATGGGCAGTAAAATAATGGAGAGAGGTCCCAAAAATGAATTATAAGGGATTATGAACGGGCCCTGAGGCCCATGGCTGTATCAGCTGGCGAAATGGGCCTTAAACTCAGCTTTCCCTAAATCCTTGCCCAAAAAGGAAATAATAAAGGAAAGGGATGGAATCCGAAGGGGAGGATGTACAGCTGCCCCACGTGTGTGGCTTTGCAAGCCTTCAACATTCTCCACGTAGCCGCCTGGTTGTTGAGTGAGAAGACGTTCGGCCTTTGGAATACTCATCAGCCGTCAGCGCATTAGCTAATACGTAAACAGTAATTAACTCTAATTAACAACAATCAATTAACTTCCTTCTCTTATGCATCTTCTCTCCCTCTCTTAAAACCCAAT…	138.005	162.773	60.0745	0	0	0	10.11	11.05	4.48	0	0	0	60.1421	-10.607	4.6052e-11	1.65383e-09	UP	-	-	-	-	-	-
TRINITY_DN33046_c0_g2_i2	en=1806 path=[1:0-174 153:175-219 198:220-232 211:233-268 247:269-283 8552:284-307 286:308-326 305:327-348 327:349-350 329:351-355 5723:356-456 357:457-475 376:476-482 383:483-506 407:507-527 428:528-563 464:564-614 515:615-618 519:619-653 554:654-657 558:658-677 578:678-682 583:683-687 8549:688-711 612:712-712 8551:713-736 637:737-747 648:748-802 8547:803-826 727:827-1729 1630:1730-1743 8550:174…	GGATAATCAATAATCTCCCAAAAACAAAAAGTAGAACCTTATCTTGAACATCAAATATCTTATCCATTATAGTTACACATGTCATATTCTTATTCTATAAATTGGAACCAAACATCCTCAGAACATTAGAAGTTACACTCCAAAATTCACAAAACACACTCTAAAATGCAGACAGCTTTAACCTTTGCAGCCACCATCACCGTTGTGCCTCTGACAACACCAAAGAGTGTCTCGCATCTTACTATTTTCCCTACCAAATTCACTGCCTCACGTGCTTCTCCACCACGTTACACTGCAATCAAAGTTGCTTCCGGGAACTCTGACCCTGCAACAGTCAACTACAACTCAGCATTCTCGTAAGATTTCATTCTTAATCACTTTCATGCTTGAAACGGTTGA…	15369.1	41670.8	11506.6	78.3956	3.50423	14.5579	1020.79	2562.12	770.36	5.57	0.3	1.11	11440.5	-10.6021	1.95042e-15	1.82802e-13	UP	-	-	-	CAA46272.1:GA [Pisum sativum]	gi|20724|emb|X65154.1|:P.sativum GA mRNA (clone A)	Q41016|Q41016_PEA:GA protein;OS=Pisum sativum;
TRINITY_DN17434_c0_g2_i1	en=1372 path=[1:0-394 373:395-925 904:926-968 947:969-985 964:986-986 965:987-1034 1013:1035-1055 1034:1056-1371] [-1, 1, 373, 904, 947, 964, 965, 1013, 1034, -2]	GCCTTGCCACAAATACCACGTCCTTCACATGCTTCATGACTTTCAAACTAAGCTATCGGAGCAAGCTTCCCACTCCGCCGCGCCGGAGCTCATCACCGGAAGCGGCGGAGCTCAAACCATACAATCAGAACACCAAATGAATCCTCATTGTCCCAAGATTACAGATCCATACACGAAATAACCAAAACCCGCAAGCACAGTTCAAATTGAAGAAAAGAAGTCTAGGAACCCTAAGGCTTTAAACAAAAATTAAATTATGAAGAGGAAGAATCAAATCCCCATACCAGAGAGCTTTGATTCTCTAAACCTTGCTCTATATGGTAGTATGTATATCTGAAGCAACCGTGAAATCTGAAGTTCTACCTCATGGAGAATATGACCGGAGATGCTCAGGTACGT…	129.38	138.806	90.5885	0	0	0	11.74	11.66	8.33	0	0	0	59.7958	-10.601	4.56869e-13	2.55802e-11	UP	-	-	-	-	-	-
TRINITY_DN31146_c2_g2_i1	en=1000 path=[2796:0-164 2938:165-173 4475:174-283 3057:284-302 4685:303-402 3176:403-429 1795:430-430 3203:431-454 1820:455-463 1829:464-514 1880:515-546 1912:547-550 1916:551-592 1958:593-625 1991:626-642 2008:643-649 2015:650-734 2100:735-736 2102:737-758 2124:759-780 2146:781-806 2172:807-854 2220:855-901 2267:902-999] [-1, 2796, 2938, 4475, 3057, 4685, 3176, 1795, 3203, 1820, 1829, 1880, 191…	TATTCTTCTTTCTTGACATTTCTTTCTCTTTTCTTTCTGTCATCTTTTCTCCATCGATGAAGCAAGCTTCATCATAATACTCATAAATACCCTTCATCGGCGATGATGGCGGGTCTTTTTCGAAGACATACGATAGAAGACAGAGGTTACCAAGGGACTCGATTCAAACTCCATTGGAGAATCAAATGGCTCCGCTTCCAACTCAAGGTTCAAAAGTAAACGAAATCGAAAATGGAATCTGACGAGCCGTTCTTGCGTGCAAAAACAGAAGCCATCGAAGAACGTACCGGTTTTTGTGAACGAGCATCTTGCGTGCATTGCATGATGAAAGATGAAGATCGAAGATGACAAATCGATTTCTCCCGAAAGGTGATGGTGAAGCTTTGGACAATGAAGAAG…	36.9657	247.654	73.4244	0	0	0	4.97	29.91	9.77	0	0	0	59.674	-10.599	3.28841e-08	6.56727e-07	UP	-	-	-	-	-	-
TRINITY_DN34218_c1_g5_i1	en=286 path=[17369:0-77 2683:78-94 2700:95-140 2746:141-148 2754:149-149 2755:150-151 2757:152-153 2759:154-160 13661:161-210 2815:211-218 2823:219-229 2834:230-235 2840:236-240 2845:241-244 18751:245-285] [-1, 17369, 2683, 2700, 2746, 2754, 2755, 2757, 2759, 13661, 2815, 2823, 2834, 2840, 2845, 18751, -2]	CGCACAAAGTTTCTGAATTGACTGATGTGGTTTGATTTGATTTTTGCAGGGCTAAGATTGTTTTGCTGCAAGGTCATCAAATATGCCGGCAATTCCGCTTGTGCTGACCCACATTCTTCTCAACTGGTGGCGGTGTTAAGTTGGAGAGCCCAGTAACATCAACATGAACACTATTTGCCACAGAAAACATTCGGATTCACAGGACATATTTGCATATCAGTATCCTTGAAGCAGTCTGCAAGCCATTCTCAGTGACTTCTGTTGGATAATTAAGAGACGTGTTTTG	188.525	0	168.781	0	0	0	166.68	0	151.1	0	0	0	59.551	-10.5832	0.00192127	0.0138298	UP	-	-	-	-	-	-
TRINITY_DN31158_c1_g3_i2	en=767 path=[12811:0-59 13653:60-83 1559:84-84 1560:85-383 1859:384-400 1876:401-411 1887:412-481 1957:482-506 1982:507-510 1986:511-526 7711:527-555 7740:556-619 7804:620-650 2126:651-672 11441:673-766] [-1, 12811, 13653, 1559, 1560, 1859, 1876, 1887, 1957, 1982, 1986, 7711, 7740, 7804, 2126, 11441, -2]	GCCCTCGATGTCAGCTTAAGTCCGTATCCAGCAACCTTCAACTCTTTCTTCGGACCTCTTTCCTTCAATCCAAATGGACCGCTTAGTATACGTCTCCCCTCACATCCACCGTCTCCCTTTCAACTCCGCAAACCAACAGAAGCTCCGTCATCAACATTGTCCAAGGAGCATCGTCGGAAACTTAGAACCGGCGAGAAGTCATTGGGAACTTGAAAGCGGAAACGGCGACATGATCTATTGGAACCGAAGTAAGTCGAGTGGCGGTTGGTCGGATTTCTTGAAGGTAGAATCGGAGAGATCAAAGACGGTTGTGAATTGTTACTGTTCAAGAACCGATTTGGTGATGATTTCAAGAGTGAGGAATGAAGACGATTGAAAAGGTGAATGGTTTGGACATGT…	167.578	96.8646	92.4956	0	0	0	30.47	16.23	16.99	0	0	0	59.4897	-10.5701	3.05322e-12	1.4357e-10	UP	-	-	-	XP_003592555.1:fasciclinlike arabinogalactan protein [Medicago truncatula] >AES62806.1 fasciclinlike arabinogalactan protein [Medicago truncatula]	gi|1379621115|ref|XM_024779183.1|:PREDICTED: Medicago truncatula probable LRR receptor-like serine/threonine-protein kinase At1g06840 (LOC11413754), transcript variant X2, mRNA	G7IAT5|G7IAT5_MEDTR:Fasciclin-like arabinogalactan protein;OS=Medicago truncatula;GN=MTR_1g108470 {ECO:0000313|EMBL:AES62806.1};
TRINITY_DN34094_c2_g17_i10	en=2134 path=[20859:0-58 4038:59-62 4042:63-600 4580:601-645 4625:646-674 4654:675-764 4744:765-808 4788:809-1016 4996:1017-1036 5016:1037-1104 5084:1105-1134 5114:1135-1163 5143:1164-1190 5170:1191-1206 22283:1207-1230 5210:1231-1312 5292:1313-1353 5333:1354-1407 5387:1408-1448 5428:1449-1479 5459:1480-1526 5506:1527-1534 5514:1535-1541 5521:1542-1546 5526:1547-1554 5534:1555-1556 5536:1557-1570…	TCCAAGTCAGTCAAATTTCAATTTAAAAAAAAGGTTATGTAATATCCCATATTCCCTTAAATGTTCAATTAGTTGTCAGTTGAGACCAATTGAGTTCCTACGTACTCTATCTTTTGTCAGTGATATATAATAGATAAAATTATATAAAATAAATTTAAATAATAAGGATCGGGATAAATACATCTAATAAATATGAATTTTTAATAATAGAAATAGATAAAATATAATAAATAATCGAAATTTAAAGAATCTAAAATATTCAAAAATGGGATTAAAAACTAAAAAAAAAAAGAGAATCTTACTATATGAATGAAAATTCTTGTTTATCAAATTATTTTTTTATGGATCAAAAAATATTGGATAAATGGATAATAAAGAGTATTCGAGGTAACTGGTAAT…	333.924	21.9693	0	0	0	0	18.52	1.16	0	0	0	0	59.3155	-10.5561	0.00386003	0.0252605	UP	-	-	-	-	gi|1482419103|ref|NC_039371.1|:Pisum sativum subsp. elatius isolate PI344537 chloroplast, complete genome	-
TRINITY_DN30297_c0_g1_i3	en=1864 path=[1876:0-48 1902:49-212 4988:213-236 2090:237-290 4985:291-314 2168:315-320 4989:321-344 2198:345-510 4982:511-534 2388:535-818 2672:819-824 2678:825-848 2702:849-854 2708:855-961 4981:962-985 2839:986-1119 4983:1120-1143 2997:1144-1152 4986:1153-1176 3030:1177-1263 3117:1264-1294 3148:1295-1307 4987:1308-1331 3185:1332-1352 3206:1353-1437 3291:1438-1462 3316:1463-1474 3986:1475-1476 …	GTCAAAGACAGATACTACAACACAAGCTAGTTGTTCCACTACATTATTTGAGCTTCTAACAGAAATGAAGAACCAATCCTACATAGAGCAATCCAATTTCCAACCAAAATCACCATCAAATTTCACCTCAGAATGCTGGTTCGACGACGCGTGCATTCTAGACATGGATTACTTTGTGAAAACACTTTCTGGAATCAAAGCAAAAGGCGTTCGCGCCGATTTAATCGGTTCCATTATCACACACTATGCCTCCAAATGGCTACCTGACTTAGCTGAAAAGGGTCTAACACAATTTGAAGATACATCGTCGTCACCCGAGAGTGTAACAGCTTTATGGATGAAGAAAAGGTTCTTTGTAGAAACCTTAGTTAATGTTCTACCACCAGAGAAAGATTCAAT…	6.16095	154.784	193.573	0	0	0	0.4	9.22	12.54	0	0	0	59.0863	-10.5545	3.54432e-06	4.70795e-05	UP	-	-	BGIOSGA035841-PA:Oryza sativa subsp. indica|MYB_related|MYB_related family protein	XP_013454705.1:phototropicresponsive NPH3 family protein [Medicago truncatula] >KEH28736.1 phototropicresponsive NPH3 family protein [Medicago truncatula]	gi|1379628810|ref|XM_024781392.1|:PREDICTED: Medicago truncatula root phototropism protein 3 (LOC25491354), transcript variant X1, mRNA	A0A072UH38|A0A072UH38_MEDTR:Phototropic-responsive NPH3 family protein;OS=Medicago truncatula;GN=MTR_4g011530 {ECO:0000313|EMBL:KEH28736.1};
TRINITY_DN45581_c0_g1_i1	en=366 path=[344:0-365] [-1, 344, -2]	TTTGTAGCATCAATACAAGGAGAACTGGACATGCCAATGGCATAAGTGAAGTTATCAGGTGTACTAGAAACAAACTGCTGATGTTCAGGCTCAGCGGAATGTACCGGTCGAGTAGATTGAGAGGACAGCGGCTGGAGCCATTCGATCTTCCTCTGTAATTGGATGATACATTGTGGATTAGTTACTATTTTTTTTTTATATTGAAGAGAACCGTAAGTTGCAACAGTGTCACATGCTTGCGTACGTGAAATCTTCCTAAGTGAAGCAAAATGAAACTTTGAGTTATAATTCTAAGAAAACCGGATATGAGCACAGGTGAATTGATGTGAAAACTCTTCCATGCTTCTCAACTATGTTGGATGAGCG	140.47	131.816	81.0529	0	0	0	75.77	65.64	44.2	0	0	0	58.8897	-10.5465	1.50097e-12	7.57096e-11	UP	-	-	-	-	-	-
TRINITY_DN31255_c1_g2_i10	en=1368 path=[4027:0-349 4354:350-413 4418:414-474 4479:475-535 4540:536-539 4544:540-546 4551:547-686 4691:687-693 4698:694-706 11538:707-717 11549:718-756 4761:757-767 4772:768-781 4786:782-796 4801:797-845 10644:846-995 10794:996-996 10795:997-1007 10806:1008-1030 21824:1031-1054 10853:1055-1056 10855:1057-1080 4962:1081-1086 12512:1087-1206 5087:1207-1221 5102:1222-1303 5184:1304-1367] [-1, 4…	CCAAAATAATAATAAATAATAAAAAATAAAGCATGAGTCAGAGTGGGCCCTAAGCCCAACCTCTCCCTAGCCCAACAGGAGCCGCAACCAGCGAAGTAGACGAAGAGACCTAAGGGAGGCTTGTGCCCTTTCGTCTTCTCAAAGCACATATGTGGCAAGGAAAGGGAAAGCCATACAATGGAACATTAGAAAGGATCACGTGGCCCCTTTGGGATTCTCCACCGTTGGCAATTAAAACGGCGTTAATGCCAATAAAGCTAGTTTTGAAAAGAGAAACTGTACATGATTTGTCCAACCCAGGTCTTATCAATCCAATGACCAAATTTAATGGACTTTATGGGGAATAAAAAAACTTAAATCAACATATGCATTGCAACAGATCCTTCCTTCCACCTTAAA…	120.755	97.8632	133.499	0	0	0	10.96	8.28	12.2	0	0	0	58.6861	-10.5444	2.14735e-13	1.28616e-11	UP	-	-	-	-	-	-
TRINITY_DN16753_c0_g1_i2	en=493 path=[1:0-198 1257:199-222 201:223-223 202:224-260 239:261-298 277:299-355 1258:356-379 358:380-390 1105:391-424 403:425-474 1239:475-492] [-1, 1, 1257, 201, 202, 239, 277, 1258, 358, 1105, 403, 1239, -2]	GTTATCCACACTCCTCCCCGTTATCCAATCAAAATGGTTATTTCAAAATGAATAAATTAGAATAAAAAATAAAAAATAAAAAACCTCTCTCCTCAAGGGACAGGAGCCAATGGTCATAAGGGGGAGAGGACAACTAGCATTGGTGTCCGCGAAATAGCTGGCAATGTAAAAGAAAATAAAAAAGGAGAAAAAAACAAAAGAAAAGAAAACGAAAAGAAAAAAAAAGGAAACTCTCCTCCACACATCACCCTCCGCCGTTCATTGCCGTGAAACCGTCTGTCAACAAACCACCTTCACGCATCCGTCGGCATCACACAACCAACGTCCTCCACACATTAAATCTCCCTAGATCTCATCTCCGGCGAACACCAACAAGCGCCGTGAAATCGACACGCCACC…	92.4143	157.779	101.078	0	0	0	30.64	48.29	33.83	0	0	0	58.5453	-10.539	1.61462e-12	8.09074e-11	UP	-	-	-	-	-	-
TRINITY_DN30239_c1_g2_i1	en=309 path=[8347:0-80 50:81-83 53:84-99 69:100-127 97:128-149 119:150-174 144:175-195 165:196-308] [-1, 8347, 50, 53, 69, 97, 119, 144, 165, -2]	CAACTATTGAGACTGCTACCTCGACCATGTTGGGTTTGGTTTGGGATTTTGGTCTGTCTATGGTGCTCAGTGCTCTCACATCACAGCTCATACGATACGACACTCCTTGGATCAAGTTTCTTTTTTTGTTCCGGTTGAGTAGAAACAAAAACAAGCGGTTTGGGATGAACACTGGGCTGCAGTGGCGTTTAAGGGACCAACAGTGTTGCAATTGTGAATTGGTAGGATTGAACGGAAGAAAATGCACGTCTTGTACACCAGCGCGTGCCTCCTTTGGATCATCCAGCGTCCCAACTATGGAGATGTCTA	0	208.708	139.22	0	0	0	0	144.06	105.42	0	0	0	57.9881	-10.5245	0.0018004	0.01309	UP	-	-	-	-	-	-
TRINITY_DN13288_c0_g1_i1	en=884 path=[1:0-305 284:306-416 395:417-753 732:754-824 1853:825-848 827:849-883] [-1, 1, 284, 395, 732, 1853, 827, -2]	GGCTTTGAGACAGAGGAAGTGAGTTCCGCCGCACCTAACCGCGACGAAGAAACTAACCGCGCCGGTTCTCGCCACCGGCAGTAGTGGTGGTTCTAAAATGTGAATCCTAATTGCGAATTGAAAACTGAACCTCACGGAGTTACCTTCGGCGACGCGTTCGGCTTCGGCAACTACAGCGTACGGAGGAGATGGCCCGTGTTCAATCCGCTCCTCAATCCTGCTCCTCTCGATCGAAACGCACACGATATCCAATTACCAGCAACGGCAACGATGAAACCGAAACGAACGTGAGATTCCATATCCAGGTACTCGGCTCCTCCTCTCACTTCTGTTTGATGAATCTCTTCCTCCTTCTTATATTCTGCACTTGCACTTCTCGAATTCGGTTATGTTGCAGGA…	102.272	100.859	143.988	0	0	0	15.51	14.15	22.11	0	0	0	57.8532	-10.5237	4.68567e-13	2.60864e-11	UP	-	-	-	-	-	-
TRINITY_DN32906_c0_g4_i2	en=1222 path=[1109:0-658 1745:659-761 649:762-768 2635:769-781 2648:782-809 2676:810-816 704:817-819 707:820-973 861:974-992 880:993-1221] [-1, 1109, 1745, 649, 2635, 2648, 2676, 704, 707, 861, 880, -2]	CTCGTGAGCTACGCAGGGAATAACAAAGCATAAGAAAACAGGAAGACTCGTAAGCTACGCAGGGAATAACAAACACTTCGTCACTGAAATACTTTCGCGAACCAACAAAAACCAGATCACGCTCTTCCATCGATTCACATCTCAACATCAACCTCGCTGCAATCTTGGAATTAGCAACACGGCGGTGCATCTCAGCTTCTCCCGTTTCGTCACAAAAACTCGCGTCTCGTCAGCGTCGCGCTCGTGGATCCCGGCGCGACATCGGTTTCGAGTATCATCGCATCCTGGATTCGCCTTCAACTCAGGGTATCAACACCGTCGCGGTTTCGGATTGGTGGAGGATGACGTTTTATGTCGTGGATCCGGACTTCACGTGCGCGAGTTCACTACATCTTCTTA…	92.4143	98.8618	153.524	0	0	0	9.54	9.46	15.98	0	0	0	57.4666	-10.5222	1.59009e-12	7.97948e-11	UP	-	-	-	-	-	-
TRINITY_DN1859_c0_g1_i1	en=1360 path=[1:0-1359] [-1, 1, -2]	TCTCAACTGAAGGAATAAAAAAGGGTGAAAGTTATTTGAGGGGGAAAGTCATGATAACTAATCATCTCACAATGCACCACCACTTTCAGCGTGAAAGAGGGAAATTGGCAAAAGAAAACCATATATTTTGTTATGACCAATGAACCGGATTCCATTCACTATAAAATCCCCTTCTTCAAAATACTCTCTCTCTCTCACTAATAAAGGTATGCCACTTCATCCACATGTAAGAGACATATATTTTTTCCCAATATAACTCTCTCTTTCCATTTTGCAACGGAGAACTTAACCCATATACTCTCAGTTTCAACAGAAAGAAAAAAAATCTTATTCCTAAATAACCTTCCATTACCACCAATACTTCCTCTCTTTCAACTTTTTCTACAGATTTAACTTTTT…	154.024	82.8842	105.846	0	0	0	14.04	6.99	9.73	0	0	0	57.1256	-10.5213	2.80162e-12	1.33291e-10	UP	-	-	-	-	-	-
TRINITY_DN28825_c1_g3_i2	en=859 path=[19001:0-334 1923:335-344 1933:345-357 1946:358-358 8921:359-516 9079:517-541 9104:542-573 9136:574-583 9146:584-613 9176:614-688 9251:689-708 9271:709-757 8791:758-787 21405:788-828 21446:829-858] [-1, 19001, 1923, 1933, 1946, 8921, 9079, 9104, 9136, 9146, 9176, 9251, 9271, 8791, 21405, 21446]	AAAAAACTAGAATTAGAAATTGATTAACTAGAATGAAAAGAAGTGTTAATGTGGTGGCGAATAAATTGGAGGTGGAGACGGATACCTATTTGGGCTAAAGGCCCAAGGTCCACCGTCCAAATCTGGATTTCAACCTGTTTGAAAAAATCCGAGAACCCAATACAAGCGTGCCACGCCACGAAAACAGTGTTAACGTCAAAGCGGATGCCTGTCACCGTCGGCGCCTAGATTCTCTCCACGGGTGATCCGAATTCCTCCGTGCAAAACTCCTGTTTCCATGTCGCCGACGATGATACAAGTTTGATACCGTGTTTCGTTCGCGATGAAGATTGAAGCCTTGTCGCGGGTGTTACGAAGACAGAGATATCACTTTCGGATTCTTTTTCAACGCCTCACTCA…	126.916	113.841	97.2634	0	0	0	20.01	16.54	15.4	0	0	0	56.3367	-10.5195	2.36153e-13	1.39739e-11	UP	-	-	-	-	-	-
TRINITY_DN18259_c0_g2_i1	en=941 path=[1:0-255 234:256-301 280:302-319 2723:320-597 590:598-607 2039:608-800 880:801-801 881:802-831 911:832-859 939:860-940] [-1, 1, 234, 280, 2723, 590, 2039, 880, 881, 911, 939, -2]	GTTGGCCACAAACAAACGAAACTCCTCTTTCTTCCACCATTTCTTCCACTAAAATCCATTACCATGTAAAACTCGCTCACCTCTTCCTTCCAAGACAACATCCAAACCCAACTGAACCTTCTTTCACTTCCACCTTCAACCTTGCACCGTCGCGGTAACCTCCAAACACCCCTTAAAATCCCTTTGTCGCTCACCTTTTCCTTCAACCGCGGCACACTCATGAACCACCATCCACCTTCATTAACAAAATCGTCGGTGATACATCGAACAAAAACCCACCATGTTTCACTCACCAGCCATCACCATTAACCTCCTCTCATCTGAGATCCGTTGTTGAACCACCCTTAACAACCTTTTTCCTTCTTCAATTTCTCCAACCCCTTTTTCCATCAGATCTGC…	193.454	0	143.034	0	0	0	27.15	0	20.3	0	0	0	56.0814	-10.5145	0.00208938	0.0148917	UP	-	-	-	-	-	-
TRINITY_DN28167_c2_g1_i2	en=1112 path=[1153:0-190 3135:191-214 1345:215-235 1366:236-261 1392:262-453 1584:454-516 1647:517-526 2705:527-572 1703:573-614 1745:615-638 1769:639-751 2397:752-833 1964:834-836 2578:837-869 2000:870-888 2517:889-915 2046:916-935 2066:936-971 2102:972-991 2963:992-1039 2170:1040-1111] [-1, 1153, 3135, 1345, 1366, 1392, 1584, 1647, 2705, 1703, 1745, 1769, 2397, 1964, 2578, 2000, 2517, 2046, 206…	GGGGTGTGGATACAAAACTTGGATTTGCCAAGGGTCAGTCTATTTGGGCCTAAGGCCCAAACCAAATTCTAGGTTAAACCAAGCTGAAACAAAAGGGAACGTTCAATCATGAAGGAAAAACCACCAACCAAAAATCCTATTCGAAGATCCCAGAGCGGCGCTCTCACCACACTCATCATTACCATCACTGCGTTTTCACAGTTCTTCAACTTCTTCGCATCACGCCTCCGTCCAAGTGTTACGTCGCGTGCGCATCTCCGTATCTTGGAGCACCGTTCGATCAGAGTGGATTCAAATCTCACCGTGGATTCACACTTCATAGAGTTCAACTCCTTCGCTCGTTCATTGGCTTCTTATGATTAGCCTTCAAGGGACGCATAAGCTTCTTTGATTCCGACA…	97.3431	80.887	157.338	0	0	0	11.2	8.61	18.25	0	0	0	55.928	-10.5069	6.03323e-12	2.66892e-10	UP	-	-	-	-	-	-
TRINITY_DN12507_c0_g2_i2	en=1218 path=[1196:0-574 1748:575-591 1765:592-882 2056:883-902 2076:903-928 2102:929-1217] [-1, 1196, 1748, 1765, 2056, 2076, 2102, -2]	TGACTTGCAAAAGAAACCACAACAAACCCAACAAGAGCGCTTGATATAGTAAACTAGGGGTGTCACAGCAGCCTGGGCGAAGTCGAAAAGGGAAGAGGCCTATATGGAGAGTCAAAGTATTGAATTCACAATGTCCACAAGATGACCATACTAGAAGAGTCAAAATGATCATACAACCAGGATATTAAGGTGTACGAGAAGCCCATGGTAACACACGCATTAAAACAGGCACGTGGGTGGAGGCATGAAGGACAAGTGGCATATGGTCTACCATTTGTCTCCTGAAGGAAGGCTATAGGAAGAGGTCATAAACCAGTAAAAATAACCTTAACCACGTTCATTTTCACCTCCCACCCTCTCACTTTTGCTATTCCGTTCTCAATCCTCTCTCTCATCTGC…	114.594	98.8618	122.056	0	0	0	11.94	9.56	12.74	0	0	0	55.9186	-10.5063	1.96208e-13	1.18449e-11	UP	-	-	-	-	-	-
TRINITY_DN12877_c0_g1_i1	en=768 path=[746:0-421 1145:422-442 1166:443-767] [-1, 746, 1145, 1166, -2]	TGATAAGTAAAAAAAACTCAGAATGAAAGAAAACTCCAAACACGTCTCATCCTTATCTCTCAGTCCGTTTCTTCATCCGCCTTGCTGGAGGCTCACTCCGGAGGCGGAGCCACCCCAAAGAGAAATCGAATAACCTCGCCCCACTCAATTTCAAGCCCTATAACCGAATCTCTTATCAATTCAAGCTAAATCAATACCCTAATTCTCAAATCGAAACAAATATCCCAAGAACCCTAACTAAGAAATTCTTAAATTAAATTCTCACATGGAGGAGTTCAAGTCTACACTCTTAGGGATTTCGTTCACCTAATCAAGTCCTACACGACCATAACAAAAATACACAACGAATTGAAGAAATTCTTCCTACCTCCGAATGCGACGGTGAAGAGAGATGATGGA…	157.72	175.754	0	0	0	0	28.62	29.38	0	0	0	0	55.5791	-10.5058	0.00214305	0.0152079	UP	-	-	-	-	-	-
TRINITY_DN34022_c1_g2_i1	en=431 path=[7185:0-59 616:60-72 629:73-100 657:101-104 661:105-134 691:135-145 702:146-188 745:189-208 765:209-215 772:216-237 794:238-256 813:257-318 875:319-319 876:320-326 883:327-334 891:335-355 5831:356-430] [-1, 7185, 616, 629, 657, 661, 691, 702, 745, 765, 772, 794, 813, 875, 876, 883, 891, 5831, -2]	TTGTGAATTGGTAGGATTGAACGGAAGAAAATGCACGTCTTGTACACCAGCGCGTGCCTCCTTTGGATCATCCAGCGTCCCAACTATGGAGATGTCTATTTGTTGGTGAAAAAATAGTCACTATTGGATTATGATGTATGCTTCACAATTGACTATTATAGTTGCAATTGTGTAACTATTCTTTGCTATTACAGATGAAGAGCAACCATATTTATAATGACAGTTAATGGACAGAGGAACGAGAGCACAGAAACTGGCGGTGGACACAATCGAGACATTTGAAGATGATCATTCATGGTGGACACAATCGAGACCCTTGAAGATGATCTTTTGTTCGCATGGCAGCTCATCTAGAAATCCTTTTATAAATTCCCAGATGTCTGAAGTTGTTCGACGGGT…	0	194.728	138.267	0	0	0	0	73.5	57.09	0	0	0	55.4991	-10.5049	0.00188511	0.0136022	UP	-	-	-	-	-	-
TRINITY_DN22737_c0_g2_i2	en=1037 path=[1218:0-417 4848:418-441 1637:442-517 4551:518-538 1937:539-641 2040:642-1036] [-1, 1218, 4848, 1637, 4551, 1937, 2040, -2]	GCCAAAACACAAAATTGCTTATCCATAAGCTGCAAAACGTGAAAAAGCGGCCACACAACAAACACCTTCAATTCTGATTGCGTCCAAATATCAATATCATCGCGTTTTTTGGAATCCATCATCATGCATTCACGGAATCATCATCAGGGAGCTTCCGCGTTCGACATCCTGTGGAGCATCGCACTTTCATTATTCAACACTAAGCATCGCATTCGGATTCCTCGCTTTCGCGTCAAACATTGTCGTGTTTCAGCAATCACTTGTGGAGCATCGCGTTATGTTCATCAATGGAGTTCTATTCACAGTCAGAAACTCTTCGCTTGCGTCATGATTCACGTTCGTCAATAGCGTTTAATTCACGGTCAAAAACTCTTCGCTCGCGCCATGATTCGAGTTCAT…	179.9	0	152.57	0	0	0	22.55	0	19.31	0	0	0	55.4117	-10.5048	0.00210181	0.0149601	UP	-	-	-	-	-	-
TRINITY_DN50051_c0_g2_i1	en=1529 path=[1506:0-1045 3011:1046-1064 2547:1065-1528] [-1, 1506, 3011, 2547, -2]	AATGTCACGAGCCCACCATTTACCAATTTCACTCTCAGTAGGCGATGGACAACTCACATATGAAAGAAGAAAAAATATTTTTGAAGCACCAACTCACGCATCGACACATGGCCCACTAGAGGAGGCCATCCCAACGGTTTCAACGCTCTCTCTCTCTCTCTCTTAAAAACAGCAAAAAAAAAGATCTGGGGAAGATCTATTCCAACGGGAGTCCATAATCTCCCTCCACGCGTCACCAGGCTCTGGCTGAAAAAGATAAAAGGAAAACAGATTAAAAAGAAAAGGGGGTCACTAGTTCTCTCTCTTCTTTCTCTAACAAAAACACTTTCTACTGAAAGAGAGGGAGAAAGAAAACGAAAGAGGAAAAAACAATCGCCACGCAATCACAACCCACACCTA…	133.077	78.8897	119.195	0	0	0	10.63	5.83	9.6	0	0	0	55.1936	-10.5028	1.80382e-12	8.92812e-11	UP	-	-	-	-	-	-
TRINITY_DN11902_c0_g2_i1	en=2310 path=[2288:0-1431 3697:1432-2309] [-1, 2288, 3697, -2]	CAATTTCTCAAGATCCATTCAAATGACATTGATACCGGATGTAATAACCTATACGCTAGTGTTTGGTACACACATCGATATACAACATGGGAACCTCCAATGGGTTATCGCTTGCGCTTCTTCCACCGACGACCAAGAAAACATAGATGAACATTGCAATCCATCTTCGCCGCCATCGGTGTCTCCCAAACGGGAACCATTCATGAAATTTCCCTTTAATATGCTAACGATGATTCATAACGAAGAAACGATTTGCACGAGAAGTTTTGTCCTGCAAAGCAATGGAGCCGAAGAAGCATGGCGGAGAACGACTCGTGATTCTCTATTGCTATACAATAATCCGTCGGATGAACAAAATCCAAGAGGGAAAGCCGAGCGTAAAAAAGTCGCCACAAGGCG…	71.4671	72.8981	184.038	0	0	0	3.63	3.43	9.43	0	0	0	54.7338	-10.4944	2.25202e-10	6.95342e-09	UP	-	-	-	-	-	-
[truncated: 11,203 more rows]

## Sheet: Sheet1
Supplementary Table S2
The List of 6,704 Significantly differentially expressed unigenes between Pisum sativum and Pisum abyssinicum groups and their annotations in in one of the 6 major databases
[truncated: 6,707 more rows]

## Sheet: Sheet3
Supplementary Table S2
[truncated: 4,867 more rows]

[truncated: 1 more sheets: Sheet4]
