# Supplementary material for: RNA-Seq–based transcriptomics reveals differential gene expression between two Pisum sativum subspecies and uncovers their molecular marker profiles
Source: BMC Genomics. 2025 Dec 19;27:89. doi: 10.1186/s12864-025-12419-7 (PMC12831409; doi:10.1186/s12864-025-12419-7)
Supplement: Supplementary file 6 — Supplementary Table 3. [file 12864_2025_12419_MOESM6_ESM.xlsx]

## Sheet: Biological Process_enriched
Supplementary Table S3
List of molecular function class GO terms associated with some of the significantly enriched DEGS.
GO class: Biological Process
Class	GO.ID	Term	Annotated	Significant	Expected	P.value	P.adjust	Genelist
BP	GO:0009987	cellular process	14269	1608	1574.9	0.04624	0.345696528	TRINITY_DN10731_c0_g2_i2	TRINITY_DN10774_c0_g1_i3	TRINITY_DN10920_c0_g1_i1	TRINITY_DN10977_c0_g2_i1	TRINITY_DN1104_c0_g1_i1	TRINITY_DN11257_c0_g1_i1	TRINITY_DN11697_c0_g1_i1	TRINITY_DN12105_c0_g2_i1	TRINITY_DN12160_c0_g2_i1	TRINITY_DN12396_c0_g2_i1	TRINITY_DN12640_c0_g2_i1	TRINITY_DN1307_c0_g2_i1	TRINITY_DN13244_c0_g1_i1	TRINITY_DN13244_c0_g1_i2	TRINITY_DN13475_c0_g1_i1	TRINITY_DN13670_c0_g1_i1	TRINITY_DN13688_c0_g2_i1	TRINITY_DN13796_c0_g1_i1	TRINITY_DN14277_c0_g1_i1	TRINITY_DN14484_c0_g1_i2	TRINITY_DN14698_c0_g1_i1	TRINITY_DN14698_c0_g2_i1	TRINITY_DN15235_c0_g1_i1	TRINITY_DN15236_c0_g1_i1	TRINITY_DN15236_c0_g1_i2	TRINITY_DN15305_c0_g3_i1	TRINITY_DN15305_c0_g3_i2	TRINITY_DN15308_c0_g2_i1	TRINITY_DN15442_c0_g1_i1	TRINITY_DN15524_c0_g1_i1	TRINITY_DN15668_c0_g1_i1	TRINITY_DN15943_c0_g1_i1	TRINITY_DN16004_c0_g1_i1	TRINITY_DN16058_c0_g2_i1	TRINITY_DN16276_c0_g1_i1	TRINITY_DN16523_c0_g1_i1	TRINITY_DN1656_c0_g2_i1	TRINITY_DN165_c0_g1_i1	TRINITY_DN16628_c1_g2_i1	TRINITY_DN16703_c0_g2_i1	TRINITY_DN16829_c0_g1_i2	TRINITY_DN16948_c0_g1_i1
BP	GO:0008152	metabolic process	13531	1532	1493.44	0.02945	0.284842576	TRINITY_DN10731_c0_g2_i2	TRINITY_DN10774_c0_g1_i3	TRINITY_DN10920_c0_g1_i1	TRINITY_DN10977_c0_g2_i1	TRINITY_DN1104_c0_g1_i1	TRINITY_DN11383_c0_g2_i1	TRINITY_DN11697_c0_g1_i1	TRINITY_DN11788_c0_g1_i1	TRINITY_DN12105_c0_g2_i1	TRINITY_DN12160_c0_g2_i1	TRINITY_DN12396_c0_g2_i1	TRINITY_DN12495_c0_g1_i1	TRINITY_DN12634_c0_g1_i1	TRINITY_DN12640_c0_g2_i1	TRINITY_DN126_c0_g1_i1	TRINITY_DN13244_c0_g1_i1	TRINITY_DN13244_c0_g1_i2	TRINITY_DN13372_c0_g1_i1	TRINITY_DN13475_c0_g1_i1	TRINITY_DN13688_c0_g2_i1	TRINITY_DN13796_c0_g1_i1	TRINITY_DN14484_c0_g1_i2	TRINITY_DN15235_c0_g1_i1	TRINITY_DN15236_c0_g1_i1	TRINITY_DN15236_c0_g1_i2	TRINITY_DN15308_c0_g2_i1	TRINITY_DN15524_c0_g1_i1	TRINITY_DN15668_c0_g1_i1	TRINITY_DN15943_c0_g1_i1	TRINITY_DN16058_c0_g2_i1	TRINITY_DN16276_c0_g1_i1	TRINITY_DN16392_c0_g2_i1	TRINITY_DN1656_c0_g2_i1	TRINITY_DN165_c0_g1_i1	TRINITY_DN16628_c1_g2_i1	TRINITY_DN16703_c0_g2_i1	TRINITY_DN16829_c0_g1_i2	TRINITY_DN16948_c0_g1_i1	TRINITY_DN17057_c0_g2_i1	TRINITY_DN17227_c0_g1_i1	TRINITY_DN17400_c0_g2_i1	TRINITY_DN17417_c0_g2_i1
BP	GO:0071704	organic substance metabolic process	12050	1397	1329.98	0.00085	0.05781	TRINITY_DN10731_c0_g2_i2	TRINITY_DN10774_c0_g1_i3	TRINITY_DN10920_c0_g1_i1	TRINITY_DN10977_c0_g2_i1	TRINITY_DN1104_c0_g1_i1	TRINITY_DN11697_c0_g1_i1	TRINITY_DN11788_c0_g1_i1	TRINITY_DN12105_c0_g2_i1	TRINITY_DN12160_c0_g2_i1	TRINITY_DN12396_c0_g2_i1	TRINITY_DN12495_c0_g1_i1	TRINITY_DN12640_c0_g2_i1	TRINITY_DN13244_c0_g1_i1	TRINITY_DN13244_c0_g1_i2	TRINITY_DN13475_c0_g1_i1	TRINITY_DN13688_c0_g2_i1	TRINITY_DN13796_c0_g1_i1	TRINITY_DN14484_c0_g1_i2	TRINITY_DN15236_c0_g1_i1	TRINITY_DN15236_c0_g1_i2	TRINITY_DN15308_c0_g2_i1	TRINITY_DN15524_c0_g1_i1	TRINITY_DN15668_c0_g1_i1	TRINITY_DN15943_c0_g1_i1	TRINITY_DN16058_c0_g2_i1	TRINITY_DN1656_c0_g2_i1	TRINITY_DN165_c0_g1_i1	TRINITY_DN16628_c1_g2_i1	TRINITY_DN16703_c0_g2_i1	TRINITY_DN16829_c0_g1_i2	TRINITY_DN16948_c0_g1_i1	TRINITY_DN17057_c0_g2_i1	TRINITY_DN17227_c0_g1_i1	TRINITY_DN17400_c0_g2_i1	TRINITY_DN17417_c0_g2_i1	TRINITY_DN17417_c0_g2_i3	TRINITY_DN17553_c0_g3_i1	TRINITY_DN17853_c0_g2_i1	TRINITY_DN17944_c0_g1_i2	TRINITY_DN17998_c0_g2_i1	TRINITY_DN18150_c0_g2_i2	TRINITY_DN18176_c0_g1_i1
BP	GO:0044238	primary metabolic process	11224	1302	1238.82	0.00186	0.071412353	TRINITY_DN10731_c0_g2_i2	TRINITY_DN10774_c0_g1_i3	TRINITY_DN10920_c0_g1_i1	TRINITY_DN10977_c0_g2_i1	TRINITY_DN1104_c0_g1_i1	TRINITY_DN11697_c0_g1_i1	TRINITY_DN11788_c0_g1_i1	TRINITY_DN12105_c0_g2_i1	TRINITY_DN12396_c0_g2_i1	TRINITY_DN12495_c0_g1_i1	TRINITY_DN12640_c0_g2_i1	TRINITY_DN13475_c0_g1_i1	TRINITY_DN13688_c0_g2_i1	TRINITY_DN13796_c0_g1_i1	TRINITY_DN14484_c0_g1_i2	TRINITY_DN15236_c0_g1_i1	TRINITY_DN15236_c0_g1_i2	TRINITY_DN15308_c0_g2_i1	TRINITY_DN15524_c0_g1_i1	TRINITY_DN15668_c0_g1_i1	TRINITY_DN15943_c0_g1_i1	TRINITY_DN16058_c0_g2_i1	TRINITY_DN1656_c0_g2_i1	TRINITY_DN165_c0_g1_i1	TRINITY_DN16628_c1_g2_i1	TRINITY_DN16703_c0_g2_i1	TRINITY_DN16829_c0_g1_i2	TRINITY_DN16948_c0_g1_i1	TRINITY_DN17057_c0_g2_i1	TRINITY_DN17227_c0_g1_i1	TRINITY_DN17400_c0_g2_i1	TRINITY_DN17417_c0_g2_i1	TRINITY_DN17417_c0_g2_i3	TRINITY_DN17553_c0_g3_i1	TRINITY_DN17853_c0_g2_i1	TRINITY_DN17998_c0_g2_i1	TRINITY_DN18150_c0_g2_i2	TRINITY_DN18176_c0_g1_i1	TRINITY_DN18180_c0_g1_i1	TRINITY_DN18400_c0_g1_i1	TRINITY_DN18410_c0_g1_i2	TRINITY_DN18713_c0_g1_i2
BP	GO:0044237	cellular metabolic process	11112	1273	1226.45	0.01677	0.2154386	TRINITY_DN10731_c0_g2_i2	TRINITY_DN10774_c0_g1_i3	TRINITY_DN10920_c0_g1_i1	TRINITY_DN10977_c0_g2_i1	TRINITY_DN1104_c0_g1_i1	TRINITY_DN11697_c0_g1_i1	TRINITY_DN12105_c0_g2_i1	TRINITY_DN12160_c0_g2_i1	TRINITY_DN12396_c0_g2_i1	TRINITY_DN12640_c0_g2_i1	TRINITY_DN13244_c0_g1_i1	TRINITY_DN13244_c0_g1_i2	TRINITY_DN13475_c0_g1_i1	TRINITY_DN13688_c0_g2_i1	TRINITY_DN13796_c0_g1_i1	TRINITY_DN14484_c0_g1_i2	TRINITY_DN15235_c0_g1_i1	TRINITY_DN15236_c0_g1_i1	TRINITY_DN15236_c0_g1_i2	TRINITY_DN15308_c0_g2_i1	TRINITY_DN15524_c0_g1_i1	TRINITY_DN15668_c0_g1_i1	TRINITY_DN15943_c0_g1_i1	TRINITY_DN16058_c0_g2_i1	TRINITY_DN16276_c0_g1_i1	TRINITY_DN1656_c0_g2_i1	TRINITY_DN165_c0_g1_i1	TRINITY_DN16628_c1_g2_i1	TRINITY_DN16703_c0_g2_i1	TRINITY_DN16829_c0_g1_i2	TRINITY_DN16948_c0_g1_i1	TRINITY_DN17057_c0_g2_i1	TRINITY_DN17227_c0_g1_i1	TRINITY_DN17400_c0_g2_i1	TRINITY_DN17553_c0_g3_i1	TRINITY_DN17853_c0_g2_i1	TRINITY_DN17944_c0_g1_i2	TRINITY_DN17998_c0_g2_i1	TRINITY_DN18176_c0_g1_i1	TRINITY_DN18180_c0_g1_i1	TRINITY_DN18400_c0_g1_i1	TRINITY_DN18410_c0_g1_i2
BP	GO:0006807	nitrogen compound metabolic process	9101	1046	1004.5	0.03035	0.284842576	TRINITY_DN10731_c0_g2_i2	TRINITY_DN10774_c0_g1_i3	TRINITY_DN10920_c0_g1_i1	TRINITY_DN10977_c0_g2_i1	TRINITY_DN1104_c0_g1_i1	TRINITY_DN11697_c0_g1_i1	TRINITY_DN12105_c0_g2_i1	TRINITY_DN12396_c0_g2_i1	TRINITY_DN13475_c0_g1_i1	TRINITY_DN13688_c0_g2_i1	TRINITY_DN13796_c0_g1_i1	TRINITY_DN14484_c0_g1_i2	TRINITY_DN15236_c0_g1_i1	TRINITY_DN15236_c0_g1_i2	TRINITY_DN15308_c0_g2_i1	TRINITY_DN15524_c0_g1_i1	TRINITY_DN15668_c0_g1_i1	TRINITY_DN16058_c0_g2_i1	TRINITY_DN1656_c0_g2_i1	TRINITY_DN165_c0_g1_i1	TRINITY_DN16628_c1_g2_i1	TRINITY_DN16703_c0_g2_i1	TRINITY_DN16829_c0_g1_i2	TRINITY_DN16948_c0_g1_i1	TRINITY_DN17057_c0_g2_i1	TRINITY_DN17227_c0_g1_i1	TRINITY_DN17400_c0_g2_i1	TRINITY_DN17553_c0_g3_i1	TRINITY_DN17853_c0_g2_i1	TRINITY_DN17998_c0_g2_i1	TRINITY_DN18176_c0_g1_i1	TRINITY_DN18180_c0_g1_i1	TRINITY_DN18400_c0_g1_i1	TRINITY_DN18410_c0_g1_i2	TRINITY_DN18713_c0_g1_i2	TRINITY_DN18907_c0_g1_i1	TRINITY_DN18907_c0_g1_i3	TRINITY_DN18908_c0_g3_i1	TRINITY_DN19288_c0_g1_i1	TRINITY_DN19313_c1_g1_i2	TRINITY_DN19340_c0_g2_i3	TRINITY_DN19353_c0_g1_i1
BP	GO:0034641	cellular nitrogen compound metabolic process	7351	852	811.34	0.02947	0.284842576	TRINITY_DN10731_c0_g2_i2	TRINITY_DN10774_c0_g1_i3	TRINITY_DN10920_c0_g1_i1	TRINITY_DN10977_c0_g2_i1	TRINITY_DN1104_c0_g1_i1	TRINITY_DN11697_c0_g1_i1	TRINITY_DN12105_c0_g2_i1	TRINITY_DN12396_c0_g2_i1	TRINITY_DN13475_c0_g1_i1	TRINITY_DN13688_c0_g2_i1	TRINITY_DN13796_c0_g1_i1	TRINITY_DN14484_c0_g1_i2	TRINITY_DN15236_c0_g1_i1	TRINITY_DN15236_c0_g1_i2	TRINITY_DN15308_c0_g2_i1	TRINITY_DN15524_c0_g1_i1	TRINITY_DN15668_c0_g1_i1	TRINITY_DN16058_c0_g2_i1	TRINITY_DN1656_c0_g2_i1	TRINITY_DN165_c0_g1_i1	TRINITY_DN16628_c1_g2_i1	TRINITY_DN16703_c0_g2_i1	TRINITY_DN16829_c0_g1_i2	TRINITY_DN16948_c0_g1_i1	TRINITY_DN17057_c0_g2_i1	TRINITY_DN17227_c0_g1_i1	TRINITY_DN17400_c0_g2_i1	TRINITY_DN17553_c0_g3_i1	TRINITY_DN17853_c0_g2_i1	TRINITY_DN17998_c0_g2_i1	TRINITY_DN18176_c0_g1_i1	TRINITY_DN18180_c0_g1_i1	TRINITY_DN18400_c0_g1_i1	TRINITY_DN18410_c0_g1_i2	TRINITY_DN18713_c0_g1_i2	TRINITY_DN18907_c0_g1_i1	TRINITY_DN18907_c0_g1_i3	TRINITY_DN18908_c0_g3_i1	TRINITY_DN19288_c0_g1_i1	TRINITY_DN19313_c1_g1_i2	TRINITY_DN19353_c0_g1_i1	TRINITY_DN19353_c0_g1_i2
BP	GO:1901360	organic cyclic compound metabolic process	6879	808	759.25	0.01076	0.170078696	TRINITY_DN10731_c0_g2_i2	TRINITY_DN10774_c0_g1_i3	TRINITY_DN10920_c0_g1_i1	TRINITY_DN10977_c0_g2_i1	TRINITY_DN1104_c0_g1_i1	TRINITY_DN11697_c0_g1_i1	TRINITY_DN12105_c0_g2_i1	TRINITY_DN12396_c0_g2_i1	TRINITY_DN13475_c0_g1_i1	TRINITY_DN13688_c0_g2_i1	TRINITY_DN13796_c0_g1_i1	TRINITY_DN14484_c0_g1_i2	TRINITY_DN15236_c0_g1_i1	TRINITY_DN15236_c0_g1_i2	TRINITY_DN15308_c0_g2_i1	TRINITY_DN15524_c0_g1_i1	TRINITY_DN15668_c0_g1_i1	TRINITY_DN16058_c0_g2_i1	TRINITY_DN1656_c0_g2_i1	TRINITY_DN165_c0_g1_i1	TRINITY_DN16628_c1_g2_i1	TRINITY_DN16703_c0_g2_i1	TRINITY_DN16829_c0_g1_i2	TRINITY_DN16948_c0_g1_i1	TRINITY_DN17057_c0_g2_i1	TRINITY_DN17227_c0_g1_i1	TRINITY_DN17400_c0_g2_i1	TRINITY_DN17553_c0_g3_i1	TRINITY_DN17853_c0_g2_i1	TRINITY_DN17998_c0_g2_i1	TRINITY_DN18180_c0_g1_i1	TRINITY_DN18400_c0_g1_i1	TRINITY_DN18410_c0_g1_i2	TRINITY_DN18713_c0_g1_i2	TRINITY_DN18908_c0_g3_i1	TRINITY_DN19288_c0_g1_i1	TRINITY_DN19313_c1_g1_i2	TRINITY_DN19353_c0_g1_i1	TRINITY_DN19353_c0_g1_i2	TRINITY_DN19438_c0_g1_i1	TRINITY_DN19466_c2_g2_i2	TRINITY_DN19536_c0_g1_i1
BP	GO:0006725	cellular aromatic compound metabolic process	6789	800	749.32	0.00826	0.147379815	TRINITY_DN10731_c0_g2_i2	TRINITY_DN10774_c0_g1_i3	TRINITY_DN10920_c0_g1_i1	TRINITY_DN10977_c0_g2_i1	TRINITY_DN1104_c0_g1_i1	TRINITY_DN11697_c0_g1_i1	TRINITY_DN12105_c0_g2_i1	TRINITY_DN12396_c0_g2_i1	TRINITY_DN13475_c0_g1_i1	TRINITY_DN13688_c0_g2_i1	TRINITY_DN13796_c0_g1_i1	TRINITY_DN14484_c0_g1_i2	TRINITY_DN15236_c0_g1_i1	TRINITY_DN15236_c0_g1_i2	TRINITY_DN15308_c0_g2_i1	TRINITY_DN15524_c0_g1_i1	TRINITY_DN15668_c0_g1_i1	TRINITY_DN16058_c0_g2_i1	TRINITY_DN1656_c0_g2_i1	TRINITY_DN165_c0_g1_i1	TRINITY_DN16628_c1_g2_i1	TRINITY_DN16703_c0_g2_i1	TRINITY_DN16829_c0_g1_i2	TRINITY_DN16948_c0_g1_i1	TRINITY_DN17057_c0_g2_i1	TRINITY_DN17227_c0_g1_i1	TRINITY_DN17400_c0_g2_i1	TRINITY_DN17553_c0_g3_i1	TRINITY_DN17853_c0_g2_i1	TRINITY_DN17998_c0_g2_i1	TRINITY_DN18180_c0_g1_i1	TRINITY_DN18400_c0_g1_i1	TRINITY_DN18410_c0_g1_i2	TRINITY_DN18713_c0_g1_i2	TRINITY_DN18908_c0_g3_i1	TRINITY_DN19288_c0_g1_i1	TRINITY_DN19313_c1_g1_i2	TRINITY_DN19353_c0_g1_i1	TRINITY_DN19353_c0_g1_i2	TRINITY_DN19438_c0_g1_i1	TRINITY_DN19466_c2_g2_i2	TRINITY_DN19536_c0_g1_i1
BP	GO:0046483	heterocycle metabolic process	6717	799	741.37	0.00313	0.095738254	TRINITY_DN10731_c0_g2_i2	TRINITY_DN10774_c0_g1_i3	TRINITY_DN10920_c0_g1_i1	TRINITY_DN10977_c0_g2_i1	TRINITY_DN1104_c0_g1_i1	TRINITY_DN11697_c0_g1_i1	TRINITY_DN12105_c0_g2_i1	TRINITY_DN12396_c0_g2_i1	TRINITY_DN13475_c0_g1_i1	TRINITY_DN13688_c0_g2_i1	TRINITY_DN13796_c0_g1_i1	TRINITY_DN14484_c0_g1_i2	TRINITY_DN15236_c0_g1_i1	TRINITY_DN15236_c0_g1_i2	TRINITY_DN15308_c0_g2_i1	TRINITY_DN15524_c0_g1_i1	TRINITY_DN15668_c0_g1_i1	TRINITY_DN16058_c0_g2_i1	TRINITY_DN1656_c0_g2_i1	TRINITY_DN165_c0_g1_i1	TRINITY_DN16628_c1_g2_i1	TRINITY_DN16703_c0_g2_i1	TRINITY_DN16829_c0_g1_i2	TRINITY_DN16948_c0_g1_i1	TRINITY_DN17057_c0_g2_i1	TRINITY_DN17227_c0_g1_i1	TRINITY_DN17400_c0_g2_i1	TRINITY_DN17553_c0_g3_i1	TRINITY_DN17853_c0_g2_i1	TRINITY_DN17998_c0_g2_i1	TRINITY_DN18180_c0_g1_i1	TRINITY_DN18400_c0_g1_i1	TRINITY_DN18410_c0_g1_i2	TRINITY_DN18713_c0_g1_i2	TRINITY_DN18908_c0_g3_i1	TRINITY_DN19288_c0_g1_i1	TRINITY_DN19313_c1_g1_i2	TRINITY_DN19353_c0_g1_i1	TRINITY_DN19353_c0_g1_i2	TRINITY_DN19438_c0_g1_i1	TRINITY_DN19466_c2_g2_i2	TRINITY_DN19536_c0_g1_i1
BP	GO:0006139	nucleobase-containing compound metabolic process	6279	755	693.03	0.0014	0.058647826	TRINITY_DN10731_c0_g2_i2	TRINITY_DN10774_c0_g1_i3	TRINITY_DN10920_c0_g1_i1	TRINITY_DN10977_c0_g2_i1	TRINITY_DN1104_c0_g1_i1	TRINITY_DN11697_c0_g1_i1	TRINITY_DN12105_c0_g2_i1	TRINITY_DN12396_c0_g2_i1	TRINITY_DN13475_c0_g1_i1	TRINITY_DN13688_c0_g2_i1	TRINITY_DN13796_c0_g1_i1	TRINITY_DN14484_c0_g1_i2	TRINITY_DN15236_c0_g1_i1	TRINITY_DN15236_c0_g1_i2	TRINITY_DN15308_c0_g2_i1	TRINITY_DN15524_c0_g1_i1	TRINITY_DN15668_c0_g1_i1	TRINITY_DN16058_c0_g2_i1	TRINITY_DN1656_c0_g2_i1	TRINITY_DN165_c0_g1_i1	TRINITY_DN16628_c1_g2_i1	TRINITY_DN16703_c0_g2_i1	TRINITY_DN16829_c0_g1_i2	TRINITY_DN16948_c0_g1_i1	TRINITY_DN17057_c0_g2_i1	TRINITY_DN17227_c0_g1_i1	TRINITY_DN17400_c0_g2_i1	TRINITY_DN17553_c0_g3_i1	TRINITY_DN17853_c0_g2_i1	TRINITY_DN17998_c0_g2_i1	TRINITY_DN18180_c0_g1_i1	TRINITY_DN18400_c0_g1_i1	TRINITY_DN18410_c0_g1_i2	TRINITY_DN18713_c0_g1_i2	TRINITY_DN18908_c0_g3_i1	TRINITY_DN19288_c0_g1_i1	TRINITY_DN19313_c1_g1_i2	TRINITY_DN19353_c0_g1_i1	TRINITY_DN19353_c0_g1_i2	TRINITY_DN19438_c0_g1_i1	TRINITY_DN19466_c2_g2_i2	TRINITY_DN19536_c0_g1_i1
BP	GO:0090304	nucleic acid metabolic process	5598	665	617.86	0.00957	0.164655268	TRINITY_DN10731_c0_g2_i2	TRINITY_DN10774_c0_g1_i3	TRINITY_DN10920_c0_g1_i1	TRINITY_DN10977_c0_g2_i1	TRINITY_DN1104_c0_g1_i1	TRINITY_DN11697_c0_g1_i1	TRINITY_DN12105_c0_g2_i1	TRINITY_DN12396_c0_g2_i1	TRINITY_DN13475_c0_g1_i1	TRINITY_DN13688_c0_g2_i1	TRINITY_DN13796_c0_g1_i1	TRINITY_DN14484_c0_g1_i2	TRINITY_DN15236_c0_g1_i1	TRINITY_DN15236_c0_g1_i2	TRINITY_DN15308_c0_g2_i1	TRINITY_DN15524_c0_g1_i1	TRINITY_DN16058_c0_g2_i1	TRINITY_DN1656_c0_g2_i1	TRINITY_DN165_c0_g1_i1	TRINITY_DN16628_c1_g2_i1	TRINITY_DN16703_c0_g2_i1	TRINITY_DN16829_c0_g1_i2	TRINITY_DN16948_c0_g1_i1	TRINITY_DN17057_c0_g2_i1	TRINITY_DN17227_c0_g1_i1	TRINITY_DN17400_c0_g2_i1	TRINITY_DN17553_c0_g3_i1	TRINITY_DN17853_c0_g2_i1	TRINITY_DN17998_c0_g2_i1	TRINITY_DN18180_c0_g1_i1	TRINITY_DN18400_c0_g1_i1	TRINITY_DN18410_c0_g1_i2	TRINITY_DN18713_c0_g1_i2	TRINITY_DN18908_c0_g3_i1	TRINITY_DN19288_c0_g1_i1	TRINITY_DN19313_c1_g1_i2	TRINITY_DN19353_c0_g1_i1	TRINITY_DN19353_c0_g1_i2	TRINITY_DN19438_c0_g1_i1	TRINITY_DN19466_c2_g2_i2	TRINITY_DN19536_c0_g1_i1	TRINITY_DN19743_c0_g2_i1
BP	GO:0009058	biosynthetic process	5471	652	603.85	0.00799	0.146415981	TRINITY_DN10920_c0_g1_i1	TRINITY_DN12105_c0_g2_i1	TRINITY_DN12640_c0_g2_i1	TRINITY_DN15236_c0_g1_i1	TRINITY_DN15236_c0_g1_i2	TRINITY_DN15668_c0_g1_i1	TRINITY_DN16058_c0_g2_i1	TRINITY_DN16392_c0_g2_i1	TRINITY_DN16829_c0_g1_i2	TRINITY_DN17227_c0_g1_i1	TRINITY_DN18176_c0_g1_i1	TRINITY_DN18907_c0_g1_i1	TRINITY_DN18907_c0_g1_i3	TRINITY_DN19313_c1_g1_i2	TRINITY_DN19340_c0_g2_i3	TRINITY_DN19353_c0_g1_i1	TRINITY_DN19353_c0_g1_i2	TRINITY_DN20206_c0_g1_i1	TRINITY_DN20456_c1_g3_i1	TRINITY_DN20560_c0_g1_i1	TRINITY_DN20560_c0_g1_i2	TRINITY_DN20624_c0_g1_i3	TRINITY_DN20637_c0_g1_i3	TRINITY_DN20697_c0_g1_i2	TRINITY_DN20810_c0_g1_i2	TRINITY_DN20851_c0_g2_i1	TRINITY_DN20902_c0_g1_i2	TRINITY_DN21056_c0_g1_i1	TRINITY_DN21147_c0_g1_i2	TRINITY_DN21154_c0_g1_i2	TRINITY_DN21154_c0_g1_i3	TRINITY_DN21362_c0_g1_i1	TRINITY_DN21457_c0_g1_i1	TRINITY_DN21457_c0_g2_i1	TRINITY_DN21512_c0_g3_i1	TRINITY_DN21691_c0_g1_i2	TRINITY_DN21774_c0_g1_i2	TRINITY_DN21816_c0_g1_i1	TRINITY_DN21834_c0_g1_i3	TRINITY_DN21843_c0_g1_i2	TRINITY_DN21888_c0_g1_i1	TRINITY_DN22245_c0_g2_i1
BP	GO:1901576	organic substance biosynthetic process	5306	634	585.63	0.0073	0.143541837	TRINITY_DN10920_c0_g1_i1	TRINITY_DN12105_c0_g2_i1	TRINITY_DN12640_c0_g2_i1	TRINITY_DN15236_c0_g1_i1	TRINITY_DN15236_c0_g1_i2	TRINITY_DN15668_c0_g1_i1	TRINITY_DN16058_c0_g2_i1	TRINITY_DN16829_c0_g1_i2	TRINITY_DN17227_c0_g1_i1	TRINITY_DN18176_c0_g1_i1	TRINITY_DN18907_c0_g1_i1	TRINITY_DN18907_c0_g1_i3	TRINITY_DN19313_c1_g1_i2	TRINITY_DN19340_c0_g2_i3	TRINITY_DN19353_c0_g1_i1	TRINITY_DN19353_c0_g1_i2	TRINITY_DN20206_c0_g1_i1	TRINITY_DN20456_c1_g3_i1	TRINITY_DN20560_c0_g1_i1	TRINITY_DN20560_c0_g1_i2	TRINITY_DN20624_c0_g1_i3	TRINITY_DN20637_c0_g1_i3	TRINITY_DN20697_c0_g1_i2	TRINITY_DN20810_c0_g1_i2	TRINITY_DN20851_c0_g2_i1	TRINITY_DN20902_c0_g1_i2	TRINITY_DN21056_c0_g1_i1	TRINITY_DN21147_c0_g1_i2	TRINITY_DN21154_c0_g1_i2	TRINITY_DN21154_c0_g1_i3	TRINITY_DN21362_c0_g1_i1	TRINITY_DN21457_c0_g1_i1	TRINITY_DN21457_c0_g2_i1	TRINITY_DN21512_c0_g3_i1	TRINITY_DN21691_c0_g1_i2	TRINITY_DN21774_c0_g1_i2	TRINITY_DN21816_c0_g1_i1	TRINITY_DN21834_c0_g1_i3	TRINITY_DN21888_c0_g1_i1	TRINITY_DN22245_c0_g2_i1	TRINITY_DN22330_c0_g1_i2	TRINITY_DN22330_c0_g1_i4
BP	GO:0044249	cellular biosynthetic process	5163	612	569.85	0.01596	0.206408859	TRINITY_DN10920_c0_g1_i1	TRINITY_DN12105_c0_g2_i1	TRINITY_DN12640_c0_g2_i1	TRINITY_DN15236_c0_g1_i1	TRINITY_DN15236_c0_g1_i2	TRINITY_DN15668_c0_g1_i1	TRINITY_DN16058_c0_g2_i1	TRINITY_DN16829_c0_g1_i2	TRINITY_DN17227_c0_g1_i1	TRINITY_DN18176_c0_g1_i1	TRINITY_DN18907_c0_g1_i1	TRINITY_DN18907_c0_g1_i3	TRINITY_DN19313_c1_g1_i2	TRINITY_DN19340_c0_g2_i3	TRINITY_DN19353_c0_g1_i1	TRINITY_DN19353_c0_g1_i2	TRINITY_DN20206_c0_g1_i1	TRINITY_DN20456_c1_g3_i1	TRINITY_DN20560_c0_g1_i1	TRINITY_DN20560_c0_g1_i2	TRINITY_DN20624_c0_g1_i3	TRINITY_DN20637_c0_g1_i3	TRINITY_DN20697_c0_g1_i2	TRINITY_DN20810_c0_g1_i2	TRINITY_DN20851_c0_g2_i1	TRINITY_DN20902_c0_g1_i2	TRINITY_DN21056_c0_g1_i1	TRINITY_DN21147_c0_g1_i2	TRINITY_DN21154_c0_g1_i2	TRINITY_DN21154_c0_g1_i3	TRINITY_DN21362_c0_g1_i1	TRINITY_DN21457_c0_g1_i1	TRINITY_DN21457_c0_g2_i1	TRINITY_DN21512_c0_g3_i1	TRINITY_DN21691_c0_g1_i2	TRINITY_DN21774_c0_g1_i2	TRINITY_DN21816_c0_g1_i1	TRINITY_DN21834_c0_g1_i3	TRINITY_DN21888_c0_g1_i1	TRINITY_DN22245_c0_g2_i1	TRINITY_DN22330_c0_g1_i2	TRINITY_DN22330_c0_g1_i4
BP	GO:0050896	response to stimulus	3360	415	370.85	0.0045	0.114459157	TRINITY_DN12105_c0_g2_i1	TRINITY_DN12396_c0_g2_i1	TRINITY_DN14698_c0_g1_i1	TRINITY_DN14698_c0_g2_i1	TRINITY_DN15305_c0_g3_i1	TRINITY_DN15305_c0_g3_i2	TRINITY_DN16004_c0_g1_i1	TRINITY_DN16523_c0_g1_i1	TRINITY_DN17015_c0_g1_i2	TRINITY_DN17227_c0_g1_i1	TRINITY_DN17493_c0_g1_i1	TRINITY_DN18862_c0_g1_i1	TRINITY_DN19188_c0_g1_i2	TRINITY_DN19332_c0_g1_i1	TRINITY_DN19332_c0_g1_i3	TRINITY_DN1948_c0_g1_i1	TRINITY_DN19752_c0_g1_i3	TRINITY_DN19846_c0_g1_i1	TRINITY_DN20256_c0_g1_i1	TRINITY_DN20560_c0_g1_i1	TRINITY_DN20560_c0_g1_i2	TRINITY_DN20790_c0_g1_i1	TRINITY_DN20843_c0_g3_i3	TRINITY_DN20965_c0_g1_i1	TRINITY_DN21300_c0_g1_i2	TRINITY_DN21457_c0_g2_i1	TRINITY_DN21489_c0_g1_i1	TRINITY_DN21489_c0_g1_i2	TRINITY_DN21493_c0_g3_i2	TRINITY_DN22324_c0_g1_i1	TRINITY_DN2235_c0_g1_i1	TRINITY_DN22406_c0_g1_i1	TRINITY_DN22544_c0_g1_i1	TRINITY_DN22544_c0_g1_i2	TRINITY_DN22666_c0_g3_i6	TRINITY_DN22703_c0_g1_i1	TRINITY_DN22720_c0_g2_i1	TRINITY_DN22955_c0_g1_i1	TRINITY_DN23025_c0_g1_i1	TRINITY_DN23025_c0_g1_i3	TRINITY_DN23590_c0_g1_i1	TRINITY_DN23590_c0_g1_i2
BP	GO:0050789	regulation of biological process	3376	403	372.62	0.03644	0.297541864	TRINITY_DN10920_c0_g1_i1	TRINITY_DN12105_c0_g2_i1	TRINITY_DN12396_c0_g2_i1	TRINITY_DN14277_c0_g1_i1	TRINITY_DN14698_c0_g1_i1	TRINITY_DN14698_c0_g2_i1	TRINITY_DN15236_c0_g1_i1	TRINITY_DN15236_c0_g1_i2	TRINITY_DN15305_c0_g3_i1	TRINITY_DN15305_c0_g3_i2	TRINITY_DN15442_c0_g1_i1	TRINITY_DN16004_c0_g1_i1	TRINITY_DN16058_c0_g2_i1	TRINITY_DN16523_c0_g1_i1	TRINITY_DN17227_c0_g1_i1	TRINITY_DN17456_c0_g1_i1	TRINITY_DN17493_c0_g1_i1	TRINITY_DN19313_c1_g1_i2	TRINITY_DN1948_c0_g1_i1	TRINITY_DN19752_c0_g1_i3	TRINITY_DN20019_c0_g1_i2	TRINITY_DN20206_c0_g1_i1	TRINITY_DN20560_c0_g1_i1	TRINITY_DN20560_c0_g1_i2	TRINITY_DN20624_c0_g1_i3	TRINITY_DN20902_c0_g1_i2	TRINITY_DN21147_c0_g1_i2	TRINITY_DN21154_c0_g1_i2	TRINITY_DN21154_c0_g1_i3	TRINITY_DN21301_c0_g1_i2	TRINITY_DN21774_c0_g1_i2	TRINITY_DN22223_c0_g1_i3	TRINITY_DN22330_c0_g1_i2	TRINITY_DN22330_c0_g1_i4	TRINITY_DN22596_c0_g2_i1	TRINITY_DN22596_c0_g2_i2	TRINITY_DN22666_c0_g3_i6	TRINITY_DN22720_c0_g2_i1	TRINITY_DN22849_c0_g1_i2	TRINITY_DN22864_c1_g2_i7	TRINITY_DN22864_c1_g2_i8	TRINITY_DN22955_c0_g1_i1
BP	GO:1901362	organic cyclic compound biosynthetic process	2978	379	328.69	0.00092	0.05781	TRINITY_DN10920_c0_g1_i1	TRINITY_DN12105_c0_g2_i1	TRINITY_DN15236_c0_g1_i1	TRINITY_DN15236_c0_g1_i2	TRINITY_DN15668_c0_g1_i1	TRINITY_DN16058_c0_g2_i1	TRINITY_DN16829_c0_g1_i2	TRINITY_DN17227_c0_g1_i1	TRINITY_DN19313_c1_g1_i2	TRINITY_DN19353_c0_g1_i1	TRINITY_DN19353_c0_g1_i2	TRINITY_DN20560_c0_g1_i1	TRINITY_DN20560_c0_g1_i2	TRINITY_DN20624_c0_g1_i3	TRINITY_DN20851_c0_g2_i1	TRINITY_DN20902_c0_g1_i2	TRINITY_DN21056_c0_g1_i1	TRINITY_DN21147_c0_g1_i2	TRINITY_DN21154_c0_g1_i2	TRINITY_DN21154_c0_g1_i3	TRINITY_DN21691_c0_g1_i2	TRINITY_DN21774_c0_g1_i2	TRINITY_DN22245_c0_g2_i1	TRINITY_DN22330_c0_g1_i2	TRINITY_DN22330_c0_g1_i4	TRINITY_DN2235_c0_g1_i1	TRINITY_DN22386_c0_g1_i2	TRINITY_DN22557_c0_g1_i1	TRINITY_DN22596_c0_g2_i1	TRINITY_DN22596_c0_g2_i2	TRINITY_DN22852_c0_g1_i1	TRINITY_DN22955_c0_g1_i1	TRINITY_DN23026_c0_g1_i2	TRINITY_DN23031_c0_g1_i1	TRINITY_DN23130_c0_g1_i2	TRINITY_DN23213_c0_g1_i2	TRINITY_DN23634_c0_g1_i2	TRINITY_DN23811_c0_g1_i1	TRINITY_DN23811_c0_g1_i3	TRINITY_DN23811_c0_g1_i4	TRINITY_DN23962_c0_g2_i2	TRINITY_DN24109_c0_g1_i2
BP	GO:0050794	regulation of cellular process	3094	377	341.49	0.01503	0.199876414	TRINITY_DN10920_c0_g1_i1	TRINITY_DN12105_c0_g2_i1	TRINITY_DN12396_c0_g2_i1	TRINITY_DN14277_c0_g1_i1	TRINITY_DN14698_c0_g1_i1	TRINITY_DN14698_c0_g2_i1	TRINITY_DN15236_c0_g1_i1	TRINITY_DN15236_c0_g1_i2	TRINITY_DN15305_c0_g3_i1	TRINITY_DN15305_c0_g3_i2	TRINITY_DN15442_c0_g1_i1	TRINITY_DN16004_c0_g1_i1	TRINITY_DN16058_c0_g2_i1	TRINITY_DN16523_c0_g1_i1	TRINITY_DN17227_c0_g1_i1	TRINITY_DN17456_c0_g1_i1	TRINITY_DN17493_c0_g1_i1	TRINITY_DN19313_c1_g1_i2	TRINITY_DN1948_c0_g1_i1	TRINITY_DN19752_c0_g1_i3	TRINITY_DN20019_c0_g1_i2	TRINITY_DN20206_c0_g1_i1	TRINITY_DN20560_c0_g1_i1	TRINITY_DN20560_c0_g1_i2	TRINITY_DN20624_c0_g1_i3	TRINITY_DN20902_c0_g1_i2	TRINITY_DN21147_c0_g1_i2	TRINITY_DN21154_c0_g1_i2	TRINITY_DN21154_c0_g1_i3	TRINITY_DN21301_c0_g1_i2	TRINITY_DN21774_c0_g1_i2	TRINITY_DN22223_c0_g1_i3	TRINITY_DN22330_c0_g1_i2	TRINITY_DN22330_c0_g1_i4	TRINITY_DN22596_c0_g2_i1	TRINITY_DN22596_c0_g2_i2	TRINITY_DN22666_c0_g3_i6	TRINITY_DN22720_c0_g2_i1	TRINITY_DN22849_c0_g1_i2	TRINITY_DN22864_c1_g2_i7	TRINITY_DN22864_c1_g2_i8	TRINITY_DN22955_c0_g1_i1
BP	GO:0018130	heterocycle biosynthetic process	2854	368	315	0.00043	0.051788125	TRINITY_DN10920_c0_g1_i1	TRINITY_DN12105_c0_g2_i1	TRINITY_DN15236_c0_g1_i1	TRINITY_DN15236_c0_g1_i2	TRINITY_DN15668_c0_g1_i1	TRINITY_DN16058_c0_g2_i1	TRINITY_DN16829_c0_g1_i2	TRINITY_DN17227_c0_g1_i1	TRINITY_DN19313_c1_g1_i2	TRINITY_DN19353_c0_g1_i1	TRINITY_DN19353_c0_g1_i2	TRINITY_DN20560_c0_g1_i1	TRINITY_DN20560_c0_g1_i2	TRINITY_DN20624_c0_g1_i3	TRINITY_DN20851_c0_g2_i1	TRINITY_DN20902_c0_g1_i2	TRINITY_DN21056_c0_g1_i1	TRINITY_DN21147_c0_g1_i2	TRINITY_DN21154_c0_g1_i2	TRINITY_DN21154_c0_g1_i3	TRINITY_DN21691_c0_g1_i2	TRINITY_DN21774_c0_g1_i2	TRINITY_DN22245_c0_g2_i1	TRINITY_DN22330_c0_g1_i2	TRINITY_DN22330_c0_g1_i4	TRINITY_DN2235_c0_g1_i1	TRINITY_DN22386_c0_g1_i2	TRINITY_DN22557_c0_g1_i1	TRINITY_DN22596_c0_g2_i1	TRINITY_DN22596_c0_g2_i2	TRINITY_DN22852_c0_g1_i1	TRINITY_DN22955_c0_g1_i1	TRINITY_DN23026_c0_g1_i2	TRINITY_DN23031_c0_g1_i1	TRINITY_DN23130_c0_g1_i2	TRINITY_DN23213_c0_g1_i2	TRINITY_DN23634_c0_g1_i2	TRINITY_DN23811_c0_g1_i1	TRINITY_DN23811_c0_g1_i3	TRINITY_DN23811_c0_g1_i4	TRINITY_DN23962_c0_g2_i2	TRINITY_DN24109_c0_g1_i2
BP	GO:0019438	aromatic compound biosynthetic process	2847	364	314.23	0.00085	0.05781	TRINITY_DN10920_c0_g1_i1	TRINITY_DN12105_c0_g2_i1	TRINITY_DN15236_c0_g1_i1	TRINITY_DN15236_c0_g1_i2	TRINITY_DN15668_c0_g1_i1	TRINITY_DN16058_c0_g2_i1	TRINITY_DN16829_c0_g1_i2	TRINITY_DN17227_c0_g1_i1	TRINITY_DN19313_c1_g1_i2	TRINITY_DN19353_c0_g1_i1	TRINITY_DN19353_c0_g1_i2	TRINITY_DN20560_c0_g1_i1	TRINITY_DN20560_c0_g1_i2	TRINITY_DN20624_c0_g1_i3	TRINITY_DN20851_c0_g2_i1	TRINITY_DN20902_c0_g1_i2	TRINITY_DN21056_c0_g1_i1	TRINITY_DN21147_c0_g1_i2	TRINITY_DN21154_c0_g1_i2	TRINITY_DN21154_c0_g1_i3	TRINITY_DN21691_c0_g1_i2	TRINITY_DN21774_c0_g1_i2	TRINITY_DN22245_c0_g2_i1	TRINITY_DN22330_c0_g1_i2	TRINITY_DN22330_c0_g1_i4	TRINITY_DN2235_c0_g1_i1	TRINITY_DN22386_c0_g1_i2	TRINITY_DN22557_c0_g1_i1	TRINITY_DN22596_c0_g2_i1	TRINITY_DN22596_c0_g2_i2	TRINITY_DN22852_c0_g1_i1	TRINITY_DN22955_c0_g1_i1	TRINITY_DN23026_c0_g1_i2	TRINITY_DN23031_c0_g1_i1	TRINITY_DN23130_c0_g1_i2	TRINITY_DN23213_c0_g1_i2	TRINITY_DN23634_c0_g1_i2	TRINITY_DN23811_c0_g1_i1	TRINITY_DN23811_c0_g1_i3	TRINITY_DN23811_c0_g1_i4	TRINITY_DN23962_c0_g2_i2	TRINITY_DN24109_c0_g1_i2
BP	GO:0034654	nucleobase-containing compound biosynthetic process	2541	334	280.46	0.00021	0.0337225	TRINITY_DN10920_c0_g1_i1	TRINITY_DN12105_c0_g2_i1	TRINITY_DN15236_c0_g1_i1	TRINITY_DN15236_c0_g1_i2	TRINITY_DN15668_c0_g1_i1	TRINITY_DN16058_c0_g2_i1	TRINITY_DN16829_c0_g1_i2	TRINITY_DN17227_c0_g1_i1	TRINITY_DN19313_c1_g1_i2	TRINITY_DN19353_c0_g1_i1	TRINITY_DN19353_c0_g1_i2	TRINITY_DN20560_c0_g1_i1	TRINITY_DN20560_c0_g1_i2	TRINITY_DN20624_c0_g1_i3	TRINITY_DN20902_c0_g1_i2	TRINITY_DN21056_c0_g1_i1	TRINITY_DN21147_c0_g1_i2	TRINITY_DN21154_c0_g1_i2	TRINITY_DN21154_c0_g1_i3	TRINITY_DN21691_c0_g1_i2	TRINITY_DN21774_c0_g1_i2	TRINITY_DN22245_c0_g2_i1	TRINITY_DN22330_c0_g1_i2	TRINITY_DN22330_c0_g1_i4	TRINITY_DN22386_c0_g1_i2	TRINITY_DN22557_c0_g1_i1	TRINITY_DN22596_c0_g2_i1	TRINITY_DN22596_c0_g2_i2	TRINITY_DN22852_c0_g1_i1	TRINITY_DN22955_c0_g1_i1	TRINITY_DN23026_c0_g1_i2	TRINITY_DN23031_c0_g1_i1	TRINITY_DN23130_c0_g1_i2	TRINITY_DN23213_c0_g1_i2	TRINITY_DN23634_c0_g1_i2	TRINITY_DN23811_c0_g1_i1	TRINITY_DN23811_c0_g1_i3	TRINITY_DN23811_c0_g1_i4	TRINITY_DN23962_c0_g2_i2	TRINITY_DN24109_c0_g1_i2	TRINITY_DN24197_c0_g1_i2	TRINITY_DN24213_c0_g1_i2
BP	GO:0006259	DNA metabolic process	2521	307	278.25	0.02824	0.284842576	TRINITY_DN10774_c0_g1_i3	TRINITY_DN10977_c0_g2_i1	TRINITY_DN1104_c0_g1_i1	TRINITY_DN12396_c0_g2_i1	TRINITY_DN13475_c0_g1_i1	TRINITY_DN13688_c0_g2_i1	TRINITY_DN13796_c0_g1_i1	TRINITY_DN14484_c0_g1_i2	TRINITY_DN15308_c0_g2_i1	TRINITY_DN15524_c0_g1_i1	TRINITY_DN1656_c0_g2_i1	TRINITY_DN165_c0_g1_i1	TRINITY_DN16628_c1_g2_i1	TRINITY_DN16703_c0_g2_i1	TRINITY_DN16948_c0_g1_i1	TRINITY_DN17057_c0_g2_i1	TRINITY_DN17400_c0_g2_i1	TRINITY_DN17553_c0_g3_i1	TRINITY_DN17853_c0_g2_i1	TRINITY_DN17998_c0_g2_i1	TRINITY_DN18180_c0_g1_i1	TRINITY_DN18400_c0_g1_i1	TRINITY_DN18410_c0_g1_i2	TRINITY_DN18713_c0_g1_i2	TRINITY_DN18908_c0_g3_i1	TRINITY_DN19288_c0_g1_i1	TRINITY_DN19438_c0_g1_i1	TRINITY_DN19466_c2_g2_i2	TRINITY_DN19536_c0_g1_i1	TRINITY_DN19743_c0_g2_i1	TRINITY_DN20138_c0_g1_i1	TRINITY_DN20256_c0_g1_i1	TRINITY_DN20439_c1_g1_i2	TRINITY_DN20716_c0_g1_i1	TRINITY_DN20965_c0_g1_i1	TRINITY_DN21362_c0_g1_i1	TRINITY_DN21614_c0_g1_i1	TRINITY_DN2169_c0_g2_i1	TRINITY_DN21834_c0_g1_i3	TRINITY_DN22182_c0_g1_i1	TRINITY_DN22327_c0_g1_i1	TRINITY_DN22327_c0_g1_i2
BP	GO:0006950	response to stress	2079	274	229.46	7.00E-04	0.05781	TRINITY_DN12396_c0_g2_i1	TRINITY_DN14698_c0_g1_i1	TRINITY_DN14698_c0_g2_i1	TRINITY_DN16004_c0_g1_i1	TRINITY_DN16523_c0_g1_i1	TRINITY_DN17015_c0_g1_i2	TRINITY_DN18862_c0_g1_i1	TRINITY_DN19188_c0_g1_i2	TRINITY_DN19332_c0_g1_i1	TRINITY_DN19332_c0_g1_i3	TRINITY_DN1948_c0_g1_i1	TRINITY_DN19752_c0_g1_i3	TRINITY_DN19846_c0_g1_i1	TRINITY_DN20256_c0_g1_i1	TRINITY_DN20560_c0_g1_i1	TRINITY_DN20560_c0_g1_i2	TRINITY_DN20790_c0_g1_i1	TRINITY_DN20843_c0_g3_i3	TRINITY_DN20965_c0_g1_i1	TRINITY_DN21300_c0_g1_i2	TRINITY_DN21457_c0_g2_i1	TRINITY_DN21489_c0_g1_i1	TRINITY_DN21489_c0_g1_i2	TRINITY_DN21493_c0_g3_i2	TRINITY_DN22324_c0_g1_i1	TRINITY_DN2235_c0_g1_i1	TRINITY_DN22406_c0_g1_i1	TRINITY_DN22544_c0_g1_i1	TRINITY_DN22544_c0_g1_i2	TRINITY_DN22703_c0_g1_i1	TRINITY_DN23025_c0_g1_i1	TRINITY_DN23025_c0_g1_i3	TRINITY_DN23590_c0_g1_i1	TRINITY_DN23590_c0_g1_i2	TRINITY_DN23907_c0_g1_i2	TRINITY_DN23933_c1_g1_i1	TRINITY_DN24179_c0_g1_i2	TRINITY_DN24179_c0_g1_i3	TRINITY_DN24978_c0_g1_i2	TRINITY_DN25029_c0_g1_i1	TRINITY_DN25200_c0_g1_i1	TRINITY_DN25218_c0_g1_i1
BP	GO:0006351	transcription, DNA-templated	2030	264	224.06	0.00189	0.071412353	TRINITY_DN10920_c0_g1_i1	TRINITY_DN12105_c0_g2_i1	TRINITY_DN15236_c0_g1_i1	TRINITY_DN15236_c0_g1_i2	TRINITY_DN16058_c0_g2_i1	TRINITY_DN16829_c0_g1_i2	TRINITY_DN17227_c0_g1_i1	TRINITY_DN19313_c1_g1_i2	TRINITY_DN19353_c0_g1_i1	TRINITY_DN19353_c0_g1_i2	TRINITY_DN20560_c0_g1_i1	TRINITY_DN20560_c0_g1_i2	TRINITY_DN20624_c0_g1_i3	TRINITY_DN20902_c0_g1_i2	TRINITY_DN21056_c0_g1_i1	TRINITY_DN21147_c0_g1_i2	TRINITY_DN21154_c0_g1_i2	TRINITY_DN21154_c0_g1_i3	TRINITY_DN21774_c0_g1_i2	TRINITY_DN22330_c0_g1_i2	TRINITY_DN22330_c0_g1_i4	TRINITY_DN22386_c0_g1_i2	TRINITY_DN22596_c0_g2_i1	TRINITY_DN22596_c0_g2_i2	TRINITY_DN22852_c0_g1_i1	TRINITY_DN22955_c0_g1_i1	TRINITY_DN23031_c0_g1_i1	TRINITY_DN23130_c0_g1_i2	TRINITY_DN23213_c0_g1_i2	TRINITY_DN23634_c0_g1_i2	TRINITY_DN23811_c0_g1_i1	TRINITY_DN23811_c0_g1_i3	TRINITY_DN23811_c0_g1_i4	TRINITY_DN23962_c0_g2_i2	TRINITY_DN24109_c0_g1_i2	TRINITY_DN24197_c0_g1_i2	TRINITY_DN24246_c0_g4_i1	TRINITY_DN24342_c0_g1_i2	TRINITY_DN24342_c0_g1_i4	TRINITY_DN24342_c0_g1_i5	TRINITY_DN24342_c0_g1_i6	TRINITY_DN24509_c0_g1_i2
BP	GO:0032774	RNA biosynthetic process	2033	264	224.39	0.00205	0.074534906	TRINITY_DN10920_c0_g1_i1	TRINITY_DN12105_c0_g2_i1	TRINITY_DN15236_c0_g1_i1	TRINITY_DN15236_c0_g1_i2	TRINITY_DN16058_c0_g2_i1	TRINITY_DN16829_c0_g1_i2	TRINITY_DN17227_c0_g1_i1	TRINITY_DN19313_c1_g1_i2	TRINITY_DN19353_c0_g1_i1	TRINITY_DN19353_c0_g1_i2	TRINITY_DN20560_c0_g1_i1	TRINITY_DN20560_c0_g1_i2	TRINITY_DN20624_c0_g1_i3	TRINITY_DN20902_c0_g1_i2	TRINITY_DN21056_c0_g1_i1	TRINITY_DN21147_c0_g1_i2	TRINITY_DN21154_c0_g1_i2	TRINITY_DN21154_c0_g1_i3	TRINITY_DN21774_c0_g1_i2	TRINITY_DN22330_c0_g1_i2	TRINITY_DN22330_c0_g1_i4	TRINITY_DN22386_c0_g1_i2	TRINITY_DN22596_c0_g2_i1	TRINITY_DN22596_c0_g2_i2	TRINITY_DN22852_c0_g1_i1	TRINITY_DN22955_c0_g1_i1	TRINITY_DN23031_c0_g1_i1	TRINITY_DN23130_c0_g1_i2	TRINITY_DN23213_c0_g1_i2	TRINITY_DN23634_c0_g1_i2	TRINITY_DN23811_c0_g1_i1	TRINITY_DN23811_c0_g1_i3	TRINITY_DN23811_c0_g1_i4	TRINITY_DN23962_c0_g2_i2	TRINITY_DN24109_c0_g1_i2	TRINITY_DN24197_c0_g1_i2	TRINITY_DN24246_c0_g4_i1	TRINITY_DN24342_c0_g1_i2	TRINITY_DN24342_c0_g1_i4	TRINITY_DN24342_c0_g1_i5	TRINITY_DN24342_c0_g1_i6	TRINITY_DN24509_c0_g1_i2
BP	GO:0097659	nucleic acid-templated transcription	2033	264	224.39	0.00205	0.074534906	TRINITY_DN10920_c0_g1_i1	TRINITY_DN12105_c0_g2_i1	TRINITY_DN15236_c0_g1_i1	TRINITY_DN15236_c0_g1_i2	TRINITY_DN16058_c0_g2_i1	TRINITY_DN16829_c0_g1_i2	TRINITY_DN17227_c0_g1_i1	TRINITY_DN19313_c1_g1_i2	TRINITY_DN19353_c0_g1_i1	TRINITY_DN19353_c0_g1_i2	TRINITY_DN20560_c0_g1_i1	TRINITY_DN20560_c0_g1_i2	TRINITY_DN20624_c0_g1_i3	TRINITY_DN20902_c0_g1_i2	TRINITY_DN21056_c0_g1_i1	TRINITY_DN21147_c0_g1_i2	TRINITY_DN21154_c0_g1_i2	TRINITY_DN21154_c0_g1_i3	TRINITY_DN21774_c0_g1_i2	TRINITY_DN22330_c0_g1_i2	TRINITY_DN22330_c0_g1_i4	TRINITY_DN22386_c0_g1_i2	TRINITY_DN22596_c0_g2_i1	TRINITY_DN22596_c0_g2_i2	TRINITY_DN22852_c0_g1_i1	TRINITY_DN22955_c0_g1_i1	TRINITY_DN23031_c0_g1_i1	TRINITY_DN23130_c0_g1_i2	TRINITY_DN23213_c0_g1_i2	TRINITY_DN23634_c0_g1_i2	TRINITY_DN23811_c0_g1_i1	TRINITY_DN23811_c0_g1_i3	TRINITY_DN23811_c0_g1_i4	TRINITY_DN23962_c0_g2_i2	TRINITY_DN24109_c0_g1_i2	TRINITY_DN24197_c0_g1_i2	TRINITY_DN24246_c0_g4_i1	TRINITY_DN24342_c0_g1_i2	TRINITY_DN24342_c0_g1_i4	TRINITY_DN24342_c0_g1_i5	TRINITY_DN24342_c0_g1_i6	TRINITY_DN24509_c0_g1_i2
BP	GO:0051716	cellular response to stimulus	1950	259	215.23	0.00063	0.05781	TRINITY_DN12105_c0_g2_i1	TRINITY_DN12396_c0_g2_i1	TRINITY_DN14698_c0_g1_i1	TRINITY_DN14698_c0_g2_i1	TRINITY_DN15305_c0_g3_i1	TRINITY_DN15305_c0_g3_i2	TRINITY_DN16004_c0_g1_i1	TRINITY_DN16523_c0_g1_i1	TRINITY_DN17227_c0_g1_i1	TRINITY_DN17493_c0_g1_i1	TRINITY_DN1948_c0_g1_i1	TRINITY_DN19752_c0_g1_i3	TRINITY_DN20256_c0_g1_i1	TRINITY_DN20965_c0_g1_i1	TRINITY_DN21457_c0_g2_i1	TRINITY_DN21489_c0_g1_i1	TRINITY_DN21489_c0_g1_i2	TRINITY_DN2235_c0_g1_i1	TRINITY_DN22666_c0_g3_i6	TRINITY_DN22720_c0_g2_i1	TRINITY_DN22955_c0_g1_i1	TRINITY_DN23590_c0_g1_i1	TRINITY_DN23590_c0_g1_i2	TRINITY_DN23866_c0_g1_i1	TRINITY_DN23866_c0_g1_i3	TRINITY_DN23866_c0_g1_i4	TRINITY_DN24179_c0_g1_i2	TRINITY_DN24179_c0_g1_i3	TRINITY_DN24197_c0_g1_i2	TRINITY_DN24342_c0_g1_i2	TRINITY_DN24342_c0_g1_i4	TRINITY_DN24342_c0_g1_i5	TRINITY_DN24342_c0_g1_i6	TRINITY_DN24509_c0_g1_i2	TRINITY_DN24509_c0_g1_i3	TRINITY_DN24707_c0_g1_i1	TRINITY_DN24978_c0_g1_i2	TRINITY_DN25029_c0_g1_i1	TRINITY_DN25188_c0_g1_i2	TRINITY_DN25188_c0_g1_i4	TRINITY_DN25188_c0_g1_i5	TRINITY_DN25188_c0_g2_i1
BP	GO:0019222	regulation of metabolic process	1852	235	204.41	0.01042	0.170078696	TRINITY_DN10920_c0_g1_i1	TRINITY_DN12105_c0_g2_i1	TRINITY_DN15236_c0_g1_i1	TRINITY_DN15236_c0_g1_i2	TRINITY_DN16058_c0_g2_i1	TRINITY_DN17227_c0_g1_i1	TRINITY_DN19313_c1_g1_i2	TRINITY_DN20206_c0_g1_i1	TRINITY_DN20560_c0_g1_i1	TRINITY_DN20560_c0_g1_i2	TRINITY_DN20624_c0_g1_i3	TRINITY_DN20902_c0_g1_i2	TRINITY_DN21147_c0_g1_i2	TRINITY_DN21154_c0_g1_i2	TRINITY_DN21154_c0_g1_i3	TRINITY_DN21301_c0_g1_i2	TRINITY_DN21774_c0_g1_i2	TRINITY_DN22330_c0_g1_i2	TRINITY_DN22330_c0_g1_i4	TRINITY_DN22596_c0_g2_i1	TRINITY_DN22596_c0_g2_i2	TRINITY_DN22955_c0_g1_i1	TRINITY_DN23031_c0_g1_i1	TRINITY_DN23130_c0_g1_i2	TRINITY_DN23811_c0_g1_i1	TRINITY_DN23811_c0_g1_i3	TRINITY_DN23811_c0_g1_i4	TRINITY_DN23962_c0_g2_i2	TRINITY_DN24109_c0_g1_i2	TRINITY_DN24197_c0_g1_i2	TRINITY_DN24509_c0_g1_i2	TRINITY_DN24509_c0_g1_i3	TRINITY_DN24762_c0_g1_i2	TRINITY_DN25177_c0_g2_i1	TRINITY_DN25300_c0_g3_i2	TRINITY_DN25473_c0_g1_i2	TRINITY_DN25474_c0_g1_i3	TRINITY_DN25474_c0_g1_i4	TRINITY_DN25576_c0_g1_i5	TRINITY_DN25720_c0_g1_i1	TRINITY_DN26331_c0_g1_i1	TRINITY_DN26331_c0_g1_i2
BP	GO:0060255	regulation of macromolecule metabolic process	1791	227	197.68	0.0123	0.170518705	TRINITY_DN10920_c0_g1_i1	TRINITY_DN12105_c0_g2_i1	TRINITY_DN15236_c0_g1_i1	TRINITY_DN15236_c0_g1_i2	TRINITY_DN16058_c0_g2_i1	TRINITY_DN17227_c0_g1_i1	TRINITY_DN19313_c1_g1_i2	TRINITY_DN20560_c0_g1_i1	TRINITY_DN20560_c0_g1_i2	TRINITY_DN20624_c0_g1_i3	TRINITY_DN20902_c0_g1_i2	TRINITY_DN21147_c0_g1_i2	TRINITY_DN21154_c0_g1_i2	TRINITY_DN21154_c0_g1_i3	TRINITY_DN21301_c0_g1_i2	TRINITY_DN21774_c0_g1_i2	TRINITY_DN22330_c0_g1_i2	TRINITY_DN22330_c0_g1_i4	TRINITY_DN22596_c0_g2_i1	TRINITY_DN22596_c0_g2_i2	TRINITY_DN22955_c0_g1_i1	TRINITY_DN23031_c0_g1_i1	TRINITY_DN23130_c0_g1_i2	TRINITY_DN23811_c0_g1_i1	TRINITY_DN23811_c0_g1_i3	TRINITY_DN23811_c0_g1_i4	TRINITY_DN23962_c0_g2_i2	TRINITY_DN24109_c0_g1_i2	TRINITY_DN24197_c0_g1_i2	TRINITY_DN24509_c0_g1_i2	TRINITY_DN24509_c0_g1_i3	TRINITY_DN24762_c0_g1_i2	TRINITY_DN25177_c0_g2_i1	TRINITY_DN25300_c0_g3_i2	TRINITY_DN25473_c0_g1_i2	TRINITY_DN25474_c0_g1_i3	TRINITY_DN25474_c0_g1_i4	TRINITY_DN25576_c0_g1_i5	TRINITY_DN25720_c0_g1_i1	TRINITY_DN26331_c0_g1_i1	TRINITY_DN26331_c0_g1_i2	TRINITY_DN26331_c0_g1_i3
BP	GO:0031323	regulation of cellular metabolic process	1715	221	189.29	0.00665	0.139288587	TRINITY_DN10920_c0_g1_i1	TRINITY_DN12105_c0_g2_i1	TRINITY_DN15236_c0_g1_i1	TRINITY_DN15236_c0_g1_i2	TRINITY_DN16058_c0_g2_i1	TRINITY_DN17227_c0_g1_i1	TRINITY_DN19313_c1_g1_i2	TRINITY_DN20206_c0_g1_i1	TRINITY_DN20560_c0_g1_i1	TRINITY_DN20560_c0_g1_i2	TRINITY_DN20624_c0_g1_i3	TRINITY_DN20902_c0_g1_i2	TRINITY_DN21147_c0_g1_i2	TRINITY_DN21154_c0_g1_i2	TRINITY_DN21154_c0_g1_i3	TRINITY_DN21301_c0_g1_i2	TRINITY_DN21774_c0_g1_i2	TRINITY_DN22330_c0_g1_i2	TRINITY_DN22330_c0_g1_i4	TRINITY_DN22596_c0_g2_i1	TRINITY_DN22596_c0_g2_i2	TRINITY_DN22955_c0_g1_i1	TRINITY_DN23031_c0_g1_i1	TRINITY_DN23130_c0_g1_i2	TRINITY_DN23811_c0_g1_i1	TRINITY_DN23811_c0_g1_i3	TRINITY_DN23811_c0_g1_i4	TRINITY_DN23962_c0_g2_i2	TRINITY_DN24109_c0_g1_i2	TRINITY_DN24197_c0_g1_i2	TRINITY_DN24509_c0_g1_i2	TRINITY_DN24509_c0_g1_i3	TRINITY_DN24762_c0_g1_i2	TRINITY_DN25177_c0_g2_i1	TRINITY_DN25300_c0_g3_i2	TRINITY_DN25473_c0_g1_i2	TRINITY_DN25474_c0_g1_i3	TRINITY_DN25474_c0_g1_i4	TRINITY_DN25576_c0_g1_i5	TRINITY_DN25720_c0_g1_i1	TRINITY_DN26331_c0_g1_i1	TRINITY_DN26331_c0_g1_i2
BP	GO:0080090	regulation of primary metabolic process	1687	218	186.2	0.00621	0.131501868	TRINITY_DN10920_c0_g1_i1	TRINITY_DN12105_c0_g2_i1	TRINITY_DN15236_c0_g1_i1	TRINITY_DN15236_c0_g1_i2	TRINITY_DN16058_c0_g2_i1	TRINITY_DN17227_c0_g1_i1	TRINITY_DN19313_c1_g1_i2	TRINITY_DN20560_c0_g1_i1	TRINITY_DN20560_c0_g1_i2	TRINITY_DN20624_c0_g1_i3	TRINITY_DN20902_c0_g1_i2	TRINITY_DN21147_c0_g1_i2	TRINITY_DN21154_c0_g1_i2	TRINITY_DN21154_c0_g1_i3	TRINITY_DN21301_c0_g1_i2	TRINITY_DN21774_c0_g1_i2	TRINITY_DN22330_c0_g1_i2	TRINITY_DN22330_c0_g1_i4	TRINITY_DN22596_c0_g2_i1	TRINITY_DN22596_c0_g2_i2	TRINITY_DN22955_c0_g1_i1	TRINITY_DN23031_c0_g1_i1	TRINITY_DN23130_c0_g1_i2	TRINITY_DN23811_c0_g1_i1	TRINITY_DN23811_c0_g1_i3	TRINITY_DN23811_c0_g1_i4	TRINITY_DN23962_c0_g2_i2	TRINITY_DN24109_c0_g1_i2	TRINITY_DN24197_c0_g1_i2	TRINITY_DN24509_c0_g1_i2	TRINITY_DN24509_c0_g1_i3	TRINITY_DN24762_c0_g1_i2	TRINITY_DN25177_c0_g2_i1	TRINITY_DN25300_c0_g3_i2	TRINITY_DN25473_c0_g1_i2	TRINITY_DN25474_c0_g1_i3	TRINITY_DN25474_c0_g1_i4	TRINITY_DN25576_c0_g1_i5	TRINITY_DN25720_c0_g1_i1	TRINITY_DN26331_c0_g1_i1	TRINITY_DN26331_c0_g1_i2	TRINITY_DN26331_c0_g1_i3
BP	GO:0051171	regulation of nitrogen compound metabolic process	1665	216	183.77	0.00542	0.118685682	TRINITY_DN10920_c0_g1_i1	TRINITY_DN12105_c0_g2_i1	TRINITY_DN15236_c0_g1_i1	TRINITY_DN15236_c0_g1_i2	TRINITY_DN16058_c0_g2_i1	TRINITY_DN17227_c0_g1_i1	TRINITY_DN19313_c1_g1_i2	TRINITY_DN20560_c0_g1_i1	TRINITY_DN20560_c0_g1_i2	TRINITY_DN20624_c0_g1_i3	TRINITY_DN20902_c0_g1_i2	TRINITY_DN21147_c0_g1_i2	TRINITY_DN21154_c0_g1_i2	TRINITY_DN21154_c0_g1_i3	TRINITY_DN21301_c0_g1_i2	TRINITY_DN21774_c0_g1_i2	TRINITY_DN22330_c0_g1_i2	TRINITY_DN22330_c0_g1_i4	TRINITY_DN22596_c0_g2_i1	TRINITY_DN22596_c0_g2_i2	TRINITY_DN22955_c0_g1_i1	TRINITY_DN23031_c0_g1_i1	TRINITY_DN23130_c0_g1_i2	TRINITY_DN23811_c0_g1_i1	TRINITY_DN23811_c0_g1_i3	TRINITY_DN23811_c0_g1_i4	TRINITY_DN23962_c0_g2_i2	TRINITY_DN24109_c0_g1_i2	TRINITY_DN24197_c0_g1_i2	TRINITY_DN24509_c0_g1_i2	TRINITY_DN24509_c0_g1_i3	TRINITY_DN24762_c0_g1_i2	TRINITY_DN25177_c0_g2_i1	TRINITY_DN25300_c0_g3_i2	TRINITY_DN25473_c0_g1_i2	TRINITY_DN25474_c0_g1_i3	TRINITY_DN25474_c0_g1_i4	TRINITY_DN25576_c0_g1_i5	TRINITY_DN25720_c0_g1_i1	TRINITY_DN26331_c0_g1_i1	TRINITY_DN26331_c0_g1_i2	TRINITY_DN26331_c0_g1_i3
BP	GO:0010468	regulation of gene expression	1678	216	185.2	0.00761	0.143769314	TRINITY_DN10920_c0_g1_i1	TRINITY_DN12105_c0_g2_i1	TRINITY_DN15236_c0_g1_i1	TRINITY_DN15236_c0_g1_i2	TRINITY_DN16058_c0_g2_i1	TRINITY_DN17227_c0_g1_i1	TRINITY_DN19313_c1_g1_i2	TRINITY_DN20560_c0_g1_i1	TRINITY_DN20560_c0_g1_i2	TRINITY_DN20624_c0_g1_i3	TRINITY_DN20902_c0_g1_i2	TRINITY_DN21147_c0_g1_i2	TRINITY_DN21154_c0_g1_i2	TRINITY_DN21154_c0_g1_i3	TRINITY_DN21774_c0_g1_i2	TRINITY_DN22330_c0_g1_i2	TRINITY_DN22330_c0_g1_i4	TRINITY_DN22596_c0_g2_i1	TRINITY_DN22596_c0_g2_i2	TRINITY_DN22955_c0_g1_i1	TRINITY_DN23031_c0_g1_i1	TRINITY_DN23130_c0_g1_i2	TRINITY_DN23811_c0_g1_i1	TRINITY_DN23811_c0_g1_i3	TRINITY_DN23811_c0_g1_i4	TRINITY_DN23962_c0_g2_i2	TRINITY_DN24109_c0_g1_i2	TRINITY_DN24197_c0_g1_i2	TRINITY_DN24509_c0_g1_i2	TRINITY_DN24509_c0_g1_i3	TRINITY_DN24762_c0_g1_i2	TRINITY_DN25177_c0_g2_i1	TRINITY_DN25300_c0_g3_i2	TRINITY_DN25473_c0_g1_i2	TRINITY_DN25474_c0_g1_i3	TRINITY_DN25474_c0_g1_i4	TRINITY_DN25576_c0_g1_i5	TRINITY_DN25720_c0_g1_i1	TRINITY_DN26331_c0_g1_i1	TRINITY_DN26331_c0_g1_i2	TRINITY_DN26331_c0_g1_i3	TRINITY_DN26649_c0_g1_i2
BP	GO:0019219	regulation of nucleobase-containing compound metabolic process	1552	206	171.3	0.00236	0.081553393	TRINITY_DN10920_c0_g1_i1	TRINITY_DN12105_c0_g2_i1	TRINITY_DN15236_c0_g1_i1	TRINITY_DN15236_c0_g1_i2	TRINITY_DN16058_c0_g2_i1	TRINITY_DN17227_c0_g1_i1	TRINITY_DN19313_c1_g1_i2	TRINITY_DN20560_c0_g1_i1	TRINITY_DN20560_c0_g1_i2	TRINITY_DN20624_c0_g1_i3	TRINITY_DN20902_c0_g1_i2	TRINITY_DN21147_c0_g1_i2	TRINITY_DN21154_c0_g1_i2	TRINITY_DN21154_c0_g1_i3	TRINITY_DN21301_c0_g1_i2	TRINITY_DN21774_c0_g1_i2	TRINITY_DN22330_c0_g1_i2	TRINITY_DN22330_c0_g1_i4	TRINITY_DN22596_c0_g2_i1	TRINITY_DN22596_c0_g2_i2	TRINITY_DN22955_c0_g1_i1	TRINITY_DN23031_c0_g1_i1	TRINITY_DN23130_c0_g1_i2	TRINITY_DN23811_c0_g1_i1	TRINITY_DN23811_c0_g1_i3	TRINITY_DN23811_c0_g1_i4	TRINITY_DN23962_c0_g2_i2	TRINITY_DN24109_c0_g1_i2	TRINITY_DN24197_c0_g1_i2	TRINITY_DN24509_c0_g1_i2	TRINITY_DN24509_c0_g1_i3	TRINITY_DN24762_c0_g1_i2	TRINITY_DN25177_c0_g2_i1	TRINITY_DN25473_c0_g1_i2	TRINITY_DN25474_c0_g1_i3	TRINITY_DN25474_c0_g1_i4	TRINITY_DN25576_c0_g1_i5	TRINITY_DN25720_c0_g1_i1	TRINITY_DN26331_c0_g1_i1	TRINITY_DN26331_c0_g1_i2	TRINITY_DN26331_c0_g1_i3	TRINITY_DN26649_c0_g1_i2
BP	GO:0009889	regulation of biosynthetic process	1563	204	172.51	0.00525	0.118685682	TRINITY_DN10920_c0_g1_i1	TRINITY_DN12105_c0_g2_i1	TRINITY_DN15236_c0_g1_i1	TRINITY_DN15236_c0_g1_i2	TRINITY_DN16058_c0_g2_i1	TRINITY_DN17227_c0_g1_i1	TRINITY_DN19313_c1_g1_i2	TRINITY_DN20560_c0_g1_i1	TRINITY_DN20560_c0_g1_i2	TRINITY_DN20624_c0_g1_i3	TRINITY_DN20902_c0_g1_i2	TRINITY_DN21147_c0_g1_i2	TRINITY_DN21154_c0_g1_i2	TRINITY_DN21154_c0_g1_i3	TRINITY_DN21774_c0_g1_i2	TRINITY_DN22330_c0_g1_i2	TRINITY_DN22330_c0_g1_i4	TRINITY_DN22596_c0_g2_i1	TRINITY_DN22596_c0_g2_i2	TRINITY_DN22955_c0_g1_i1	TRINITY_DN23031_c0_g1_i1	TRINITY_DN23130_c0_g1_i2	TRINITY_DN23811_c0_g1_i1	TRINITY_DN23811_c0_g1_i3	TRINITY_DN23811_c0_g1_i4	TRINITY_DN23962_c0_g2_i2	TRINITY_DN24109_c0_g1_i2	TRINITY_DN24197_c0_g1_i2	TRINITY_DN24509_c0_g1_i2	TRINITY_DN24509_c0_g1_i3	TRINITY_DN24762_c0_g1_i2	TRINITY_DN25177_c0_g2_i1	TRINITY_DN25300_c0_g3_i2	TRINITY_DN25473_c0_g1_i2	TRINITY_DN25474_c0_g1_i3	TRINITY_DN25474_c0_g1_i4	TRINITY_DN25576_c0_g1_i5	TRINITY_DN25720_c0_g1_i1	TRINITY_DN26331_c0_g1_i1	TRINITY_DN26331_c0_g1_i2	TRINITY_DN26331_c0_g1_i3	TRINITY_DN26528_c0_g1_i1
BP	GO:0031326	regulation of cellular biosynthetic process	1563	204	172.51	0.00525	0.118685682	TRINITY_DN10920_c0_g1_i1	TRINITY_DN12105_c0_g2_i1	TRINITY_DN15236_c0_g1_i1	TRINITY_DN15236_c0_g1_i2	TRINITY_DN16058_c0_g2_i1	TRINITY_DN17227_c0_g1_i1	TRINITY_DN19313_c1_g1_i2	TRINITY_DN20560_c0_g1_i1	TRINITY_DN20560_c0_g1_i2	TRINITY_DN20624_c0_g1_i3	TRINITY_DN20902_c0_g1_i2	TRINITY_DN21147_c0_g1_i2	TRINITY_DN21154_c0_g1_i2	TRINITY_DN21154_c0_g1_i3	TRINITY_DN21774_c0_g1_i2	TRINITY_DN22330_c0_g1_i2	TRINITY_DN22330_c0_g1_i4	TRINITY_DN22596_c0_g2_i1	TRINITY_DN22596_c0_g2_i2	TRINITY_DN22955_c0_g1_i1	TRINITY_DN23031_c0_g1_i1	TRINITY_DN23130_c0_g1_i2	TRINITY_DN23811_c0_g1_i1	TRINITY_DN23811_c0_g1_i3	TRINITY_DN23811_c0_g1_i4	TRINITY_DN23962_c0_g2_i2	TRINITY_DN24109_c0_g1_i2	TRINITY_DN24197_c0_g1_i2	TRINITY_DN24509_c0_g1_i2	TRINITY_DN24509_c0_g1_i3	TRINITY_DN24762_c0_g1_i2	TRINITY_DN25177_c0_g2_i1	TRINITY_DN25300_c0_g3_i2	TRINITY_DN25473_c0_g1_i2	TRINITY_DN25474_c0_g1_i3	TRINITY_DN25474_c0_g1_i4	TRINITY_DN25576_c0_g1_i5	TRINITY_DN25720_c0_g1_i1	TRINITY_DN26331_c0_g1_i1	TRINITY_DN26331_c0_g1_i2	TRINITY_DN26331_c0_g1_i3	TRINITY_DN26528_c0_g1_i1
BP	GO:2000112	regulation of cellular macromolecule biosynthetic process	1551	201	171.19	0.00751	0.143769314	TRINITY_DN10920_c0_g1_i1	TRINITY_DN12105_c0_g2_i1	TRINITY_DN15236_c0_g1_i1	TRINITY_DN15236_c0_g1_i2	TRINITY_DN16058_c0_g2_i1	TRINITY_DN17227_c0_g1_i1	TRINITY_DN19313_c1_g1_i2	TRINITY_DN20560_c0_g1_i1	TRINITY_DN20560_c0_g1_i2	TRINITY_DN20624_c0_g1_i3	TRINITY_DN20902_c0_g1_i2	TRINITY_DN21147_c0_g1_i2	TRINITY_DN21154_c0_g1_i2	TRINITY_DN21154_c0_g1_i3	TRINITY_DN21774_c0_g1_i2	TRINITY_DN22330_c0_g1_i2	TRINITY_DN22330_c0_g1_i4	TRINITY_DN22596_c0_g2_i1	TRINITY_DN22596_c0_g2_i2	TRINITY_DN22955_c0_g1_i1	TRINITY_DN23031_c0_g1_i1	TRINITY_DN23130_c0_g1_i2	TRINITY_DN23811_c0_g1_i1	TRINITY_DN23811_c0_g1_i3	TRINITY_DN23811_c0_g1_i4	TRINITY_DN23962_c0_g2_i2	TRINITY_DN24109_c0_g1_i2	TRINITY_DN24197_c0_g1_i2	TRINITY_DN24509_c0_g1_i2	TRINITY_DN24509_c0_g1_i3	TRINITY_DN24762_c0_g1_i2	TRINITY_DN25177_c0_g2_i1	TRINITY_DN25300_c0_g3_i2	TRINITY_DN25473_c0_g1_i2	TRINITY_DN25474_c0_g1_i3	TRINITY_DN25474_c0_g1_i4	TRINITY_DN25576_c0_g1_i5	TRINITY_DN25720_c0_g1_i1	TRINITY_DN26331_c0_g1_i1	TRINITY_DN26331_c0_g1_i2	TRINITY_DN26331_c0_g1_i3	TRINITY_DN26649_c0_g1_i2
BP	GO:0010556	regulation of macromolecule biosynthetic process	1554	201	171.52	0.00813	0.146415981	TRINITY_DN10920_c0_g1_i1	TRINITY_DN12105_c0_g2_i1	TRINITY_DN15236_c0_g1_i1	TRINITY_DN15236_c0_g1_i2	TRINITY_DN16058_c0_g2_i1	TRINITY_DN17227_c0_g1_i1	TRINITY_DN19313_c1_g1_i2	TRINITY_DN20560_c0_g1_i1	TRINITY_DN20560_c0_g1_i2	TRINITY_DN20624_c0_g1_i3	TRINITY_DN20902_c0_g1_i2	TRINITY_DN21147_c0_g1_i2	TRINITY_DN21154_c0_g1_i2	TRINITY_DN21154_c0_g1_i3	TRINITY_DN21774_c0_g1_i2	TRINITY_DN22330_c0_g1_i2	TRINITY_DN22330_c0_g1_i4	TRINITY_DN22596_c0_g2_i1	TRINITY_DN22596_c0_g2_i2	TRINITY_DN22955_c0_g1_i1	TRINITY_DN23031_c0_g1_i1	TRINITY_DN23130_c0_g1_i2	TRINITY_DN23811_c0_g1_i1	TRINITY_DN23811_c0_g1_i3	TRINITY_DN23811_c0_g1_i4	TRINITY_DN23962_c0_g2_i2	TRINITY_DN24109_c0_g1_i2	TRINITY_DN24197_c0_g1_i2	TRINITY_DN24509_c0_g1_i2	TRINITY_DN24509_c0_g1_i3	TRINITY_DN24762_c0_g1_i2	TRINITY_DN25177_c0_g2_i1	TRINITY_DN25300_c0_g3_i2	TRINITY_DN25473_c0_g1_i2	TRINITY_DN25474_c0_g1_i3	TRINITY_DN25474_c0_g1_i4	TRINITY_DN25576_c0_g1_i5	TRINITY_DN25720_c0_g1_i1	TRINITY_DN26331_c0_g1_i1	TRINITY_DN26331_c0_g1_i2	TRINITY_DN26331_c0_g1_i3	TRINITY_DN26649_c0_g1_i2
BP	GO:0051252	regulation of RNA metabolic process	1503	198	165.89	0.00398	0.112786176	TRINITY_DN10920_c0_g1_i1	TRINITY_DN12105_c0_g2_i1	TRINITY_DN15236_c0_g1_i1	TRINITY_DN15236_c0_g1_i2	TRINITY_DN16058_c0_g2_i1	TRINITY_DN17227_c0_g1_i1	TRINITY_DN19313_c1_g1_i2	TRINITY_DN20560_c0_g1_i1	TRINITY_DN20560_c0_g1_i2	TRINITY_DN20624_c0_g1_i3	TRINITY_DN20902_c0_g1_i2	TRINITY_DN21147_c0_g1_i2	TRINITY_DN21154_c0_g1_i2	TRINITY_DN21154_c0_g1_i3	TRINITY_DN21301_c0_g1_i2	TRINITY_DN21774_c0_g1_i2	TRINITY_DN22330_c0_g1_i2	TRINITY_DN22330_c0_g1_i4	TRINITY_DN22596_c0_g2_i1	TRINITY_DN22596_c0_g2_i2	TRINITY_DN22955_c0_g1_i1	TRINITY_DN23031_c0_g1_i1	TRINITY_DN23130_c0_g1_i2	TRINITY_DN23811_c0_g1_i1	TRINITY_DN23811_c0_g1_i3	TRINITY_DN23811_c0_g1_i4	TRINITY_DN23962_c0_g2_i2	TRINITY_DN24109_c0_g1_i2	TRINITY_DN24197_c0_g1_i2	TRINITY_DN24509_c0_g1_i2	TRINITY_DN24509_c0_g1_i3	TRINITY_DN24762_c0_g1_i2	TRINITY_DN25177_c0_g2_i1	TRINITY_DN25473_c0_g1_i2	TRINITY_DN25474_c0_g1_i3	TRINITY_DN25474_c0_g1_i4	TRINITY_DN25576_c0_g1_i5	TRINITY_DN25720_c0_g1_i1	TRINITY_DN26331_c0_g1_i1	TRINITY_DN26331_c0_g1_i2	TRINITY_DN26331_c0_g1_i3	TRINITY_DN26649_c0_g1_i2
BP	GO:0006355	regulation of transcription, DNA-templated	1475	192	162.8	0.00744	0.143769314	TRINITY_DN10920_c0_g1_i1	TRINITY_DN12105_c0_g2_i1	TRINITY_DN15236_c0_g1_i1	TRINITY_DN15236_c0_g1_i2	TRINITY_DN16058_c0_g2_i1	TRINITY_DN17227_c0_g1_i1	TRINITY_DN19313_c1_g1_i2	TRINITY_DN20560_c0_g1_i1	TRINITY_DN20560_c0_g1_i2	TRINITY_DN20624_c0_g1_i3	TRINITY_DN20902_c0_g1_i2	TRINITY_DN21147_c0_g1_i2	TRINITY_DN21154_c0_g1_i2	TRINITY_DN21154_c0_g1_i3	TRINITY_DN21774_c0_g1_i2	TRINITY_DN22330_c0_g1_i2	TRINITY_DN22330_c0_g1_i4	TRINITY_DN22955_c0_g1_i1	TRINITY_DN23031_c0_g1_i1	TRINITY_DN23130_c0_g1_i2	TRINITY_DN23811_c0_g1_i1	TRINITY_DN23811_c0_g1_i3	TRINITY_DN23811_c0_g1_i4	TRINITY_DN23962_c0_g2_i2	TRINITY_DN24109_c0_g1_i2	TRINITY_DN24197_c0_g1_i2	TRINITY_DN24509_c0_g1_i2	TRINITY_DN24509_c0_g1_i3	TRINITY_DN24762_c0_g1_i2	TRINITY_DN25177_c0_g2_i1	TRINITY_DN25473_c0_g1_i2	TRINITY_DN25474_c0_g1_i3	TRINITY_DN25474_c0_g1_i4	TRINITY_DN25576_c0_g1_i5	TRINITY_DN25720_c0_g1_i1	TRINITY_DN26331_c0_g1_i1	TRINITY_DN26331_c0_g1_i2	TRINITY_DN26331_c0_g1_i3	TRINITY_DN26649_c0_g1_i2	TRINITY_DN26993_c1_g1_i1	TRINITY_DN27852_c0_g1_i6	TRINITY_DN27926_c0_g1_i10
BP	GO:1903506	regulation of nucleic acid-templated transcription	1478	192	163.13	0.00807	0.146415981	TRINITY_DN10920_c0_g1_i1	TRINITY_DN12105_c0_g2_i1	TRINITY_DN15236_c0_g1_i1	TRINITY_DN15236_c0_g1_i2	TRINITY_DN16058_c0_g2_i1	TRINITY_DN17227_c0_g1_i1	TRINITY_DN19313_c1_g1_i2	TRINITY_DN20560_c0_g1_i1	TRINITY_DN20560_c0_g1_i2	TRINITY_DN20624_c0_g1_i3	TRINITY_DN20902_c0_g1_i2	TRINITY_DN21147_c0_g1_i2	TRINITY_DN21154_c0_g1_i2	TRINITY_DN21154_c0_g1_i3	TRINITY_DN21774_c0_g1_i2	TRINITY_DN22330_c0_g1_i2	TRINITY_DN22330_c0_g1_i4	TRINITY_DN22955_c0_g1_i1	TRINITY_DN23031_c0_g1_i1	TRINITY_DN23130_c0_g1_i2	TRINITY_DN23811_c0_g1_i1	TRINITY_DN23811_c0_g1_i3	TRINITY_DN23811_c0_g1_i4	TRINITY_DN23962_c0_g2_i2	TRINITY_DN24109_c0_g1_i2	TRINITY_DN24197_c0_g1_i2	TRINITY_DN24509_c0_g1_i2	TRINITY_DN24509_c0_g1_i3	TRINITY_DN24762_c0_g1_i2	TRINITY_DN25177_c0_g2_i1	TRINITY_DN25473_c0_g1_i2	TRINITY_DN25474_c0_g1_i3	TRINITY_DN25474_c0_g1_i4	TRINITY_DN25576_c0_g1_i5	TRINITY_DN25720_c0_g1_i1	TRINITY_DN26331_c0_g1_i1	TRINITY_DN26331_c0_g1_i2	TRINITY_DN26331_c0_g1_i3	TRINITY_DN26649_c0_g1_i2	TRINITY_DN26993_c1_g1_i1	TRINITY_DN27852_c0_g1_i6	TRINITY_DN27926_c0_g1_i10
BP	GO:2001141	regulation of RNA biosynthetic process	1478	192	163.13	0.00807	0.146415981	TRINITY_DN10920_c0_g1_i1	TRINITY_DN12105_c0_g2_i1	TRINITY_DN15236_c0_g1_i1	TRINITY_DN15236_c0_g1_i2	TRINITY_DN16058_c0_g2_i1	TRINITY_DN17227_c0_g1_i1	TRINITY_DN19313_c1_g1_i2	TRINITY_DN20560_c0_g1_i1	TRINITY_DN20560_c0_g1_i2	TRINITY_DN20624_c0_g1_i3	TRINITY_DN20902_c0_g1_i2	TRINITY_DN21147_c0_g1_i2	TRINITY_DN21154_c0_g1_i2	TRINITY_DN21154_c0_g1_i3	TRINITY_DN21774_c0_g1_i2	TRINITY_DN22330_c0_g1_i2	TRINITY_DN22330_c0_g1_i4	TRINITY_DN22955_c0_g1_i1	TRINITY_DN23031_c0_g1_i1	TRINITY_DN23130_c0_g1_i2	TRINITY_DN23811_c0_g1_i1	TRINITY_DN23811_c0_g1_i3	TRINITY_DN23811_c0_g1_i4	TRINITY_DN23962_c0_g2_i2	TRINITY_DN24109_c0_g1_i2	TRINITY_DN24197_c0_g1_i2	TRINITY_DN24509_c0_g1_i2	TRINITY_DN24509_c0_g1_i3	TRINITY_DN24762_c0_g1_i2	TRINITY_DN25177_c0_g2_i1	TRINITY_DN25473_c0_g1_i2	TRINITY_DN25474_c0_g1_i3	TRINITY_DN25474_c0_g1_i4	TRINITY_DN25576_c0_g1_i5	TRINITY_DN25720_c0_g1_i1	TRINITY_DN26331_c0_g1_i1	TRINITY_DN26331_c0_g1_i2	TRINITY_DN26331_c0_g1_i3	TRINITY_DN26649_c0_g1_i2	TRINITY_DN26993_c1_g1_i1	TRINITY_DN27852_c0_g1_i6	TRINITY_DN27926_c0_g1_i10
BP	GO:0007165	signal transduction	1236	155	136.42	0.04676	0.345696528	TRINITY_DN12105_c0_g2_i1	TRINITY_DN14698_c0_g1_i1	TRINITY_DN14698_c0_g2_i1	TRINITY_DN15305_c0_g3_i1	TRINITY_DN15305_c0_g3_i2	TRINITY_DN16004_c0_g1_i1	TRINITY_DN16523_c0_g1_i1	TRINITY_DN17227_c0_g1_i1	TRINITY_DN17493_c0_g1_i1	TRINITY_DN1948_c0_g1_i1	TRINITY_DN19752_c0_g1_i3	TRINITY_DN22666_c0_g3_i6	TRINITY_DN22720_c0_g2_i1	TRINITY_DN22955_c0_g1_i1	TRINITY_DN23590_c0_g1_i1	TRINITY_DN23590_c0_g1_i2	TRINITY_DN24197_c0_g1_i2	TRINITY_DN24342_c0_g1_i2	TRINITY_DN24342_c0_g1_i4	TRINITY_DN24342_c0_g1_i5	TRINITY_DN24342_c0_g1_i6	TRINITY_DN24509_c0_g1_i2	TRINITY_DN24509_c0_g1_i3	TRINITY_DN24707_c0_g1_i1	TRINITY_DN25188_c0_g1_i2	TRINITY_DN25188_c0_g1_i4	TRINITY_DN25188_c0_g1_i5	TRINITY_DN25188_c0_g2_i1	TRINITY_DN26115_c0_g1_i1	TRINITY_DN26577_c0_g1_i1	TRINITY_DN26577_c0_g1_i2	TRINITY_DN26577_c0_g1_i6	TRINITY_DN26901_c0_g1_i1	TRINITY_DN26901_c0_g1_i2	TRINITY_DN26993_c1_g1_i1	TRINITY_DN27258_c0_g1_i3	TRINITY_DN27258_c0_g2_i2	TRINITY_DN27897_c0_g1_i2	TRINITY_DN28100_c0_g3_i10	TRINITY_DN28100_c0_g3_i3	TRINITY_DN28100_c0_g3_i7	TRINITY_DN28100_c0_g3_i8
BP	GO:0023052	signaling	1236	155	136.42	0.04676	0.345696528	TRINITY_DN12105_c0_g2_i1	TRINITY_DN14698_c0_g1_i1	TRINITY_DN14698_c0_g2_i1	TRINITY_DN15305_c0_g3_i1	TRINITY_DN15305_c0_g3_i2	TRINITY_DN16004_c0_g1_i1	TRINITY_DN16523_c0_g1_i1	TRINITY_DN17227_c0_g1_i1	TRINITY_DN17493_c0_g1_i1	TRINITY_DN1948_c0_g1_i1	TRINITY_DN19752_c0_g1_i3	TRINITY_DN22666_c0_g3_i6	TRINITY_DN22720_c0_g2_i1	TRINITY_DN22955_c0_g1_i1	TRINITY_DN23590_c0_g1_i1	TRINITY_DN23590_c0_g1_i2	TRINITY_DN24197_c0_g1_i2	TRINITY_DN24342_c0_g1_i2	TRINITY_DN24342_c0_g1_i4	TRINITY_DN24342_c0_g1_i5	TRINITY_DN24342_c0_g1_i6	TRINITY_DN24509_c0_g1_i2	TRINITY_DN24509_c0_g1_i3	TRINITY_DN24707_c0_g1_i1	TRINITY_DN25188_c0_g1_i2	TRINITY_DN25188_c0_g1_i4	TRINITY_DN25188_c0_g1_i5	TRINITY_DN25188_c0_g2_i1	TRINITY_DN26115_c0_g1_i1	TRINITY_DN26577_c0_g1_i1	TRINITY_DN26577_c0_g1_i2	TRINITY_DN26577_c0_g1_i6	TRINITY_DN26901_c0_g1_i1	TRINITY_DN26901_c0_g1_i2	TRINITY_DN26993_c1_g1_i1	TRINITY_DN27258_c0_g1_i3	TRINITY_DN27258_c0_g2_i2	TRINITY_DN27897_c0_g1_i2	TRINITY_DN28100_c0_g3_i10	TRINITY_DN28100_c0_g3_i3	TRINITY_DN28100_c0_g3_i7	TRINITY_DN28100_c0_g3_i8
BP	GO:0006996	organelle organization	1178	151	130.02	0.02646	0.272665348	TRINITY_DN1307_c0_g2_i1	TRINITY_DN13670_c0_g1_i1	TRINITY_DN19825_c0_g1_i1	TRINITY_DN19825_c0_g1_i2	TRINITY_DN20624_c0_g1_i3	TRINITY_DN22990_c0_g1_i1	TRINITY_DN23732_c0_g2_i2	TRINITY_DN23962_c0_g2_i2	TRINITY_DN24515_c0_g1_i1	TRINITY_DN26032_c0_g6_i2	TRINITY_DN26032_c0_g6_i5	TRINITY_DN26142_c0_g1_i1	TRINITY_DN26142_c0_g1_i4	TRINITY_DN26475_c0_g1_i2	TRINITY_DN26726_c0_g1_i3	TRINITY_DN26739_c0_g1_i2	TRINITY_DN26831_c0_g1_i1	TRINITY_DN27070_c1_g2_i3	TRINITY_DN27098_c0_g1_i6	TRINITY_DN27159_c5_g1_i2	TRINITY_DN28106_c0_g2_i14	TRINITY_DN28137_c0_g1_i1	TRINITY_DN28164_c0_g1_i1	TRINITY_DN28164_c0_g1_i4	TRINITY_DN28579_c0_g1_i2	TRINITY_DN28579_c0_g1_i8	TRINITY_DN28636_c0_g1_i1	TRINITY_DN28666_c0_g1_i5	TRINITY_DN28956_c0_g1_i1	TRINITY_DN29040_c0_g1_i2	TRINITY_DN29150_c1_g1_i2	TRINITY_DN29214_c2_g1_i13	TRINITY_DN29245_c0_g1_i2	TRINITY_DN29441_c0_g1_i2	TRINITY_DN29441_c0_g1_i4	TRINITY_DN29441_c0_g1_i5	TRINITY_DN29586_c0_g1_i2	TRINITY_DN29586_c0_g1_i5	TRINITY_DN29586_c0_g1_i6	TRINITY_DN29650_c1_g5_i3	TRINITY_DN29650_c1_g5_i5	TRINITY_DN29793_c0_g2_i1
BP	GO:0006793	phosphorus metabolic process	1163	148	128.36	0.03423	0.286130303	TRINITY_DN12160_c0_g2_i1	TRINITY_DN15668_c0_g1_i1	TRINITY_DN18756_c0_g1_i1	TRINITY_DN19340_c0_g2_i3	TRINITY_DN21691_c0_g1_i2	TRINITY_DN22245_c0_g2_i1	TRINITY_DN22557_c0_g1_i1	TRINITY_DN22955_c0_g1_i1	TRINITY_DN24213_c0_g1_i2	TRINITY_DN24871_c0_g1_i2	TRINITY_DN24993_c0_g1_i1	TRINITY_DN24993_c0_g1_i2	TRINITY_DN25431_c0_g1_i1	TRINITY_DN25895_c0_g1_i2	TRINITY_DN26161_c0_g1_i1	TRINITY_DN26446_c0_g2_i2	TRINITY_DN26446_c0_g2_i3	TRINITY_DN26475_c0_g1_i2	TRINITY_DN26528_c0_g1_i1	TRINITY_DN26716_c0_g1_i1	TRINITY_DN27189_c1_g1_i2	TRINITY_DN27544_c0_g1_i5	TRINITY_DN27544_c0_g1_i6	TRINITY_DN27835_c0_g1_i2	TRINITY_DN27835_c0_g1_i6	TRINITY_DN27851_c0_g1_i1	TRINITY_DN27851_c0_g1_i5	TRINITY_DN28033_c0_g1_i2	TRINITY_DN28033_c0_g1_i3	TRINITY_DN28033_c0_g1_i4	TRINITY_DN28058_c0_g1_i1	TRINITY_DN28058_c0_g1_i3	TRINITY_DN28100_c0_g3_i10	TRINITY_DN28100_c0_g3_i3	TRINITY_DN28100_c0_g3_i7	TRINITY_DN28100_c0_g3_i8	TRINITY_DN28866_c0_g2_i1	TRINITY_DN28866_c0_g4_i6	TRINITY_DN28866_c0_g6_i1	TRINITY_DN28866_c0_g6_i3	TRINITY_DN29300_c0_g1_i10	TRINITY_DN29300_c0_g1_i11
BP	GO:0006796	phosphate-containing compound metabolic process	1148	146	126.71	0.0359	0.29438	TRINITY_DN12160_c0_g2_i1	TRINITY_DN15668_c0_g1_i1	TRINITY_DN18756_c0_g1_i1	TRINITY_DN19340_c0_g2_i3	TRINITY_DN21691_c0_g1_i2	TRINITY_DN22245_c0_g2_i1	TRINITY_DN22557_c0_g1_i1	TRINITY_DN22955_c0_g1_i1	TRINITY_DN24213_c0_g1_i2	TRINITY_DN24871_c0_g1_i2	TRINITY_DN24993_c0_g1_i1	TRINITY_DN24993_c0_g1_i2	TRINITY_DN25431_c0_g1_i1	TRINITY_DN25895_c0_g1_i2	TRINITY_DN26161_c0_g1_i1	TRINITY_DN26446_c0_g2_i2	TRINITY_DN26446_c0_g2_i3	TRINITY_DN26475_c0_g1_i2	TRINITY_DN26528_c0_g1_i1	TRINITY_DN26716_c0_g1_i1	TRINITY_DN27189_c1_g1_i2	TRINITY_DN27544_c0_g1_i5	TRINITY_DN27544_c0_g1_i6	TRINITY_DN27851_c0_g1_i1	TRINITY_DN27851_c0_g1_i5	TRINITY_DN28033_c0_g1_i2	TRINITY_DN28033_c0_g1_i3	TRINITY_DN28033_c0_g1_i4	TRINITY_DN28058_c0_g1_i1	TRINITY_DN28058_c0_g1_i3	TRINITY_DN28100_c0_g3_i10	TRINITY_DN28100_c0_g3_i3	TRINITY_DN28100_c0_g3_i7	TRINITY_DN28100_c0_g3_i8	TRINITY_DN28866_c0_g2_i1	TRINITY_DN28866_c0_g4_i6	TRINITY_DN28866_c0_g6_i1	TRINITY_DN28866_c0_g6_i3	TRINITY_DN29300_c0_g1_i10	TRINITY_DN29300_c0_g1_i11	TRINITY_DN29300_c0_g1_i12	TRINITY_DN29300_c0_g1_i13
BP	GO:0071702	organic substance transport	941	121	103.86	0.04009	0.319263457	TRINITY_DN10652_c0_g1_i1	TRINITY_DN10652_c0_g2_i1	TRINITY_DN11294_c0_g1_i1	TRINITY_DN13565_c0_g1_i3	TRINITY_DN13565_c0_g1_i4	TRINITY_DN14869_c0_g1_i1	TRINITY_DN17254_c0_g1_i1	TRINITY_DN18756_c0_g1_i1	TRINITY_DN19825_c0_g1_i1	TRINITY_DN19825_c0_g1_i2	TRINITY_DN20474_c0_g2_i7	TRINITY_DN20558_c1_g1_i1	TRINITY_DN22133_c0_g1_i1	TRINITY_DN22193_c0_g1_i1	TRINITY_DN23557_c0_g2_i1	TRINITY_DN23732_c0_g2_i2	TRINITY_DN24701_c0_g2_i1	TRINITY_DN24701_c0_g2_i2	TRINITY_DN24701_c0_g2_i4	TRINITY_DN25207_c0_g1_i1	TRINITY_DN25207_c0_g1_i2	TRINITY_DN25207_c0_g1_i3	TRINITY_DN25755_c0_g1_i2	TRINITY_DN26293_c1_g1_i1	TRINITY_DN26891_c0_g1_i1	TRINITY_DN26999_c4_g1_i4	TRINITY_DN26999_c4_g1_i9	TRINITY_DN27256_c0_g1_i4	TRINITY_DN27965_c1_g4_i2	TRINITY_DN28376_c0_g1_i12	TRINITY_DN28393_c0_g1_i1	TRINITY_DN28393_c0_g1_i4	TRINITY_DN28866_c0_g4_i6	TRINITY_DN29117_c1_g3_i2	TRINITY_DN29150_c1_g1_i2	TRINITY_DN29214_c2_g1_i13	TRINITY_DN29785_c1_g3_i1	TRINITY_DN29785_c1_g3_i2	TRINITY_DN29793_c0_g2_i1	TRINITY_DN29793_c0_g2_i5	TRINITY_DN30129_c0_g1_i1	TRINITY_DN30129_c0_g1_i4
BP	GO:0071705	nitrogen compound transport	783	105	86.42	0.01964	0.238026918	TRINITY_DN11294_c0_g1_i1	TRINITY_DN13565_c0_g1_i3	TRINITY_DN13565_c0_g1_i4	TRINITY_DN19825_c0_g1_i1	TRINITY_DN19825_c0_g1_i2	TRINITY_DN20474_c0_g2_i7	TRINITY_DN20558_c1_g1_i1	TRINITY_DN22193_c0_g1_i1	TRINITY_DN23557_c0_g2_i1	TRINITY_DN23732_c0_g2_i2	TRINITY_DN24701_c0_g2_i1	TRINITY_DN24701_c0_g2_i2	TRINITY_DN24701_c0_g2_i4	TRINITY_DN25207_c0_g1_i1	TRINITY_DN25207_c0_g1_i2	TRINITY_DN25207_c0_g1_i3	TRINITY_DN25755_c0_g1_i2	TRINITY_DN26293_c1_g1_i1	TRINITY_DN26999_c4_g1_i4	TRINITY_DN26999_c4_g1_i9	TRINITY_DN27256_c0_g1_i4	TRINITY_DN28376_c0_g1_i12	TRINITY_DN28393_c0_g1_i1	TRINITY_DN28393_c0_g1_i4	TRINITY_DN28866_c0_g4_i6	TRINITY_DN29117_c1_g3_i2	TRINITY_DN29150_c1_g1_i2	TRINITY_DN29214_c2_g1_i13	TRINITY_DN29785_c1_g3_i1	TRINITY_DN29785_c1_g3_i2	TRINITY_DN29793_c0_g2_i1	TRINITY_DN29793_c0_g2_i5	TRINITY_DN30129_c0_g1_i1	TRINITY_DN30129_c0_g1_i4	TRINITY_DN30372_c0_g2_i6	TRINITY_DN30720_c0_g1_i3	TRINITY_DN30768_c2_g1_i3	TRINITY_DN31063_c0_g1_i3	TRINITY_DN31063_c0_g1_i4	TRINITY_DN31063_c0_g1_i6	TRINITY_DN31104_c0_g1_i1	TRINITY_DN31104_c0_g1_i2
BP	GO:0033554	cellular response to stress	680	97	75.05	0.0048	0.114459157	TRINITY_DN12396_c0_g2_i1	TRINITY_DN20256_c0_g1_i1	TRINITY_DN20965_c0_g1_i1	TRINITY_DN21457_c0_g2_i1	TRINITY_DN2235_c0_g1_i1	TRINITY_DN24179_c0_g1_i2	TRINITY_DN24179_c0_g1_i3	TRINITY_DN24978_c0_g1_i2	TRINITY_DN25029_c0_g1_i1	TRINITY_DN25218_c0_g1_i1	TRINITY_DN25340_c0_g1_i1	TRINITY_DN26115_c0_g1_i1	TRINITY_DN26625_c0_g2_i3	TRINITY_DN26625_c0_g2_i5	TRINITY_DN26625_c0_g2_i6	TRINITY_DN26625_c0_g2_i7	TRINITY_DN26625_c0_g2_i8	TRINITY_DN26917_c0_g1_i1	TRINITY_DN26917_c0_g1_i2	TRINITY_DN27098_c0_g1_i6	TRINITY_DN27299_c0_g1_i4	TRINITY_DN28106_c0_g2_i14	TRINITY_DN28124_c0_g1_i2	TRINITY_DN28124_c0_g1_i4	TRINITY_DN28124_c0_g1_i6	TRINITY_DN28137_c0_g1_i1	TRINITY_DN28309_c0_g2_i2	TRINITY_DN29047_c1_g2_i1	TRINITY_DN29276_c0_g1_i2	TRINITY_DN29276_c0_g1_i6	TRINITY_DN29276_c0_g1_i8	TRINITY_DN29331_c0_g1_i7	TRINITY_DN29615_c0_g1_i1	TRINITY_DN30072_c1_g1_i5	TRINITY_DN30080_c0_g1_i2	TRINITY_DN30285_c0_g1_i2	TRINITY_DN30367_c0_g1_i3	TRINITY_DN30367_c0_g1_i4	TRINITY_DN30498_c0_g2_i3	TRINITY_DN30561_c0_g4_i14	TRINITY_DN30561_c0_g4_i15	TRINITY_DN30561_c0_g4_i16
BP	GO:0055086	nucleobase-containing small molecule metabolic process	672	88	74.17	0.04995	0.347614342	TRINITY_DN15668_c0_g1_i1	TRINITY_DN21691_c0_g1_i2	TRINITY_DN22245_c0_g2_i1	TRINITY_DN22557_c0_g1_i1	TRINITY_DN23026_c0_g1_i2	TRINITY_DN24213_c0_g1_i2	TRINITY_DN25949_c0_g4_i1	TRINITY_DN25949_c0_g4_i3	TRINITY_DN25949_c0_g4_i4	TRINITY_DN26475_c0_g1_i2	TRINITY_DN26676_c0_g1_i6	TRINITY_DN26716_c0_g1_i1	TRINITY_DN27061_c0_g1_i2	TRINITY_DN27189_c1_g1_i2	TRINITY_DN27835_c0_g1_i2	TRINITY_DN27835_c0_g1_i6	TRINITY_DN28033_c0_g1_i2	TRINITY_DN28033_c0_g1_i3	TRINITY_DN28033_c0_g1_i4	TRINITY_DN28459_c0_g1_i2	TRINITY_DN28459_c0_g1_i4	TRINITY_DN29318_c0_g1_i1	TRINITY_DN29318_c0_g1_i10	TRINITY_DN29318_c0_g1_i6	TRINITY_DN29468_c0_g2_i2	TRINITY_DN29574_c0_g1_i3	TRINITY_DN29742_c0_g1_i2	TRINITY_DN29742_c0_g1_i3	TRINITY_DN29751_c1_g5_i2	TRINITY_DN29978_c0_g1_i1	TRINITY_DN30128_c0_g1_i1	TRINITY_DN30128_c0_g1_i7	TRINITY_DN30346_c0_g1_i1	TRINITY_DN30346_c0_g1_i2	TRINITY_DN30420_c1_g3_i1	TRINITY_DN30425_c0_g1_i2	TRINITY_DN30425_c0_g1_i5	TRINITY_DN30425_c0_g1_i7	TRINITY_DN30611_c0_g1_i14	TRINITY_DN30611_c0_g1_i15	TRINITY_DN30714_c0_g1_i2	TRINITY_DN30714_c1_g1_i4
BP	GO:0006974	cellular response to DNA damage stimulus	572	80	63.13	0.01542	0.202138367	TRINITY_DN12396_c0_g2_i1	TRINITY_DN20256_c0_g1_i1	TRINITY_DN20965_c0_g1_i1	TRINITY_DN24179_c0_g1_i2	TRINITY_DN24179_c0_g1_i3	TRINITY_DN25029_c0_g1_i1	TRINITY_DN25218_c0_g1_i1	TRINITY_DN26917_c0_g1_i1	TRINITY_DN26917_c0_g1_i2	TRINITY_DN27098_c0_g1_i6	TRINITY_DN27299_c0_g1_i4	TRINITY_DN28106_c0_g2_i14	TRINITY_DN28137_c0_g1_i1	TRINITY_DN28309_c0_g2_i2	TRINITY_DN29047_c1_g2_i1	TRINITY_DN29276_c0_g1_i2	TRINITY_DN29276_c0_g1_i6	TRINITY_DN29276_c0_g1_i8	TRINITY_DN29331_c0_g1_i7	TRINITY_DN29615_c0_g1_i1	TRINITY_DN30072_c1_g1_i5	TRINITY_DN30080_c0_g1_i2	TRINITY_DN30285_c0_g1_i2	TRINITY_DN30367_c0_g1_i3	TRINITY_DN30367_c0_g1_i4	TRINITY_DN30498_c0_g2_i3	TRINITY_DN30561_c0_g4_i14	TRINITY_DN30561_c0_g4_i15	TRINITY_DN30561_c0_g4_i16	TRINITY_DN30561_c0_g4_i4	TRINITY_DN30561_c0_g4_i6	TRINITY_DN30561_c0_g4_i9	TRINITY_DN30561_c0_g7_i2	TRINITY_DN30781_c0_g5_i1	TRINITY_DN30781_c0_g6_i1	TRINITY_DN30794_c2_g3_i5	TRINITY_DN30826_c0_g2_i1	TRINITY_DN30962_c0_g1_i6	TRINITY_DN31039_c2_g1_i4	TRINITY_DN31352_c0_g1_i1	TRINITY_DN31998_c0_g1_i1	TRINITY_DN32090_c0_g1_i8
BP	GO:1901137	carbohydrate derivative biosynthetic process	597	80	65.89	0.03818	0.307836234	TRINITY_DN15668_c0_g1_i1	TRINITY_DN20697_c0_g1_i2	TRINITY_DN22245_c0_g2_i1	TRINITY_DN2235_c0_g1_i1	TRINITY_DN22557_c0_g1_i1	TRINITY_DN23026_c0_g1_i2	TRINITY_DN24213_c0_g1_i2	TRINITY_DN24993_c0_g1_i1	TRINITY_DN24993_c0_g1_i2	TRINITY_DN25949_c0_g4_i1	TRINITY_DN25949_c0_g4_i3	TRINITY_DN25949_c0_g4_i4	TRINITY_DN26475_c0_g1_i2	TRINITY_DN26716_c0_g1_i1	TRINITY_DN27647_c0_g1_i1	TRINITY_DN27647_c0_g1_i12	TRINITY_DN27835_c0_g1_i2	TRINITY_DN27835_c0_g1_i6	TRINITY_DN28033_c0_g1_i2	TRINITY_DN28033_c0_g1_i3	TRINITY_DN28033_c0_g1_i4	TRINITY_DN28058_c0_g1_i1	TRINITY_DN28058_c0_g1_i3	TRINITY_DN29468_c0_g2_i2	TRINITY_DN29574_c0_g1_i3	TRINITY_DN29751_c1_g5_i2	TRINITY_DN29978_c0_g1_i1	TRINITY_DN30118_c0_g1_i1	TRINITY_DN30128_c0_g1_i1	TRINITY_DN30128_c0_g1_i7	TRINITY_DN30346_c0_g1_i1	TRINITY_DN30346_c0_g1_i2	TRINITY_DN30420_c1_g3_i1	TRINITY_DN30714_c0_g1_i2	TRINITY_DN30714_c1_g1_i4	TRINITY_DN30759_c0_g1_i1	TRINITY_DN30759_c0_g1_i4	TRINITY_DN31282_c0_g1_i2	TRINITY_DN31282_c0_g1_i3	TRINITY_DN31282_c0_g1_i5	TRINITY_DN31429_c0_g1_i2	TRINITY_DN31467_c0_g2_i10
BP	GO:0006281	DNA repair	568	79	62.69	0.01809	0.224899548	TRINITY_DN12396_c0_g2_i1	TRINITY_DN20256_c0_g1_i1	TRINITY_DN20965_c0_g1_i1	TRINITY_DN24179_c0_g1_i2	TRINITY_DN24179_c0_g1_i3	TRINITY_DN25029_c0_g1_i1	TRINITY_DN25218_c0_g1_i1	TRINITY_DN26917_c0_g1_i1	TRINITY_DN26917_c0_g1_i2	TRINITY_DN27098_c0_g1_i6	TRINITY_DN27299_c0_g1_i4	TRINITY_DN28106_c0_g2_i14	TRINITY_DN28137_c0_g1_i1	TRINITY_DN28309_c0_g2_i2	TRINITY_DN29047_c1_g2_i1	TRINITY_DN29276_c0_g1_i2	TRINITY_DN29276_c0_g1_i6	TRINITY_DN29276_c0_g1_i8	TRINITY_DN29331_c0_g1_i7	TRINITY_DN29615_c0_g1_i1	TRINITY_DN30072_c1_g1_i5	TRINITY_DN30080_c0_g1_i2	TRINITY_DN30367_c0_g1_i3	TRINITY_DN30367_c0_g1_i4	TRINITY_DN30498_c0_g2_i3	TRINITY_DN30561_c0_g4_i14	TRINITY_DN30561_c0_g4_i15	TRINITY_DN30561_c0_g4_i16	TRINITY_DN30561_c0_g4_i4	TRINITY_DN30561_c0_g4_i6	TRINITY_DN30561_c0_g4_i9	TRINITY_DN30561_c0_g7_i2	TRINITY_DN30781_c0_g5_i1	TRINITY_DN30781_c0_g6_i1	TRINITY_DN30794_c2_g3_i5	TRINITY_DN30826_c0_g2_i1	TRINITY_DN30962_c0_g1_i6	TRINITY_DN31039_c2_g1_i4	TRINITY_DN31352_c0_g1_i1	TRINITY_DN31998_c0_g1_i1	TRINITY_DN32090_c0_g1_i8	TRINITY_DN32329_c0_g3_i7
BP	GO:0043933	protein-containing complex subunit organization	496	77	54.74	0.00126	0.058647826	TRINITY_DN10731_c0_g2_i2	TRINITY_DN1307_c0_g2_i1	TRINITY_DN23962_c0_g2_i2	TRINITY_DN25300_c0_g3_i2	TRINITY_DN25930_c0_g1_i2	TRINITY_DN25930_c0_g1_i3	TRINITY_DN26142_c0_g1_i1	TRINITY_DN26142_c0_g1_i4	TRINITY_DN26286_c0_g1_i4	TRINITY_DN26726_c0_g1_i3	TRINITY_DN26831_c0_g1_i1	TRINITY_DN26963_c0_g1_i2	TRINITY_DN26963_c0_g1_i5	TRINITY_DN26963_c0_g1_i7	TRINITY_DN28164_c0_g1_i1	TRINITY_DN28164_c0_g1_i4	TRINITY_DN28372_c0_g1_i1	TRINITY_DN28579_c0_g1_i2	TRINITY_DN28579_c0_g1_i8	TRINITY_DN28603_c0_g1_i8	TRINITY_DN28603_c0_g1_i9	TRINITY_DN28806_c0_g1_i2	TRINITY_DN28806_c0_g1_i3	TRINITY_DN28939_c0_g1_i1	TRINITY_DN28956_c0_g1_i1	TRINITY_DN29586_c0_g1_i2	TRINITY_DN29586_c0_g1_i5	TRINITY_DN29586_c0_g1_i6	TRINITY_DN29650_c1_g5_i3	TRINITY_DN29650_c1_g5_i5	TRINITY_DN30291_c0_g1_i1	TRINITY_DN30291_c0_g1_i2	TRINITY_DN30758_c0_g1_i3	TRINITY_DN30758_c0_g2_i1	TRINITY_DN30758_c0_g2_i2	TRINITY_DN30758_c0_g2_i7	TRINITY_DN30758_c0_g2_i8	TRINITY_DN31033_c0_g10_i1	TRINITY_DN31033_c0_g10_i3	TRINITY_DN31130_c0_g1_i1	TRINITY_DN31130_c0_g1_i3	TRINITY_DN31176_c0_g6_i1
BP	GO:0008610	lipid biosynthetic process	539	73	59.49	0.03767	0.305000378	TRINITY_DN12640_c0_g2_i1	TRINITY_DN19340_c0_g2_i3	TRINITY_DN20810_c0_g1_i2	TRINITY_DN21888_c0_g1_i1	TRINITY_DN23436_c0_g1_i1	TRINITY_DN24787_c0_g1_i1	TRINITY_DN24787_c0_g1_i3	TRINITY_DN24993_c0_g1_i1	TRINITY_DN24993_c0_g1_i2	TRINITY_DN25523_c0_g1_i1	TRINITY_DN26350_c0_g1_i1	TRINITY_DN26350_c0_g1_i2	TRINITY_DN26446_c0_g2_i2	TRINITY_DN26446_c0_g2_i3	TRINITY_DN26528_c0_g1_i1	TRINITY_DN27073_c0_g1_i4	TRINITY_DN27104_c0_g1_i1	TRINITY_DN27796_c0_g3_i4	TRINITY_DN28058_c0_g1_i1	TRINITY_DN28058_c0_g1_i3	TRINITY_DN28260_c0_g1_i3	TRINITY_DN28658_c1_g1_i1	TRINITY_DN28658_c1_g1_i2	TRINITY_DN28658_c1_g1_i3	TRINITY_DN28658_c1_g1_i4	TRINITY_DN28804_c0_g1_i1	TRINITY_DN28804_c0_g1_i3	TRINITY_DN29300_c0_g1_i10	TRINITY_DN29300_c0_g1_i11	TRINITY_DN29300_c0_g1_i12	TRINITY_DN29300_c0_g1_i13	TRINITY_DN29300_c0_g1_i2	TRINITY_DN29300_c0_g1_i3	TRINITY_DN29300_c0_g1_i4	TRINITY_DN29300_c0_g1_i6	TRINITY_DN29300_c0_g1_i7	TRINITY_DN29300_c0_g1_i9	TRINITY_DN29761_c0_g1_i3	TRINITY_DN30244_c0_g2_i1	TRINITY_DN30244_c0_g2_i2	TRINITY_DN30742_c0_g1_i1	TRINITY_DN30742_c0_g1_i2
BP	GO:0065003	protein-containing complex assembly	459	71	50.66	0.00209	0.074582037	TRINITY_DN10731_c0_g2_i2	TRINITY_DN1307_c0_g2_i1	TRINITY_DN23962_c0_g2_i2	TRINITY_DN25300_c0_g3_i2	TRINITY_DN25930_c0_g1_i2	TRINITY_DN25930_c0_g1_i3	TRINITY_DN26142_c0_g1_i1	TRINITY_DN26142_c0_g1_i4	TRINITY_DN26286_c0_g1_i4	TRINITY_DN26726_c0_g1_i3	TRINITY_DN26831_c0_g1_i1	TRINITY_DN26963_c0_g1_i2	TRINITY_DN26963_c0_g1_i5	TRINITY_DN26963_c0_g1_i7	TRINITY_DN28164_c0_g1_i1	TRINITY_DN28164_c0_g1_i4	TRINITY_DN28372_c0_g1_i1	TRINITY_DN28579_c0_g1_i2	TRINITY_DN28579_c0_g1_i8	TRINITY_DN28603_c0_g1_i8	TRINITY_DN28603_c0_g1_i9	TRINITY_DN28806_c0_g1_i2	TRINITY_DN28806_c0_g1_i3	TRINITY_DN28939_c0_g1_i1	TRINITY_DN28956_c0_g1_i1	TRINITY_DN29650_c1_g5_i3	TRINITY_DN29650_c1_g5_i5	TRINITY_DN30291_c0_g1_i1	TRINITY_DN30291_c0_g1_i2	TRINITY_DN30758_c0_g1_i3	TRINITY_DN30758_c0_g2_i1	TRINITY_DN30758_c0_g2_i2	TRINITY_DN30758_c0_g2_i7	TRINITY_DN30758_c0_g2_i8	TRINITY_DN31033_c0_g10_i1	TRINITY_DN31033_c0_g10_i3	TRINITY_DN31130_c0_g1_i1	TRINITY_DN31130_c0_g1_i3	TRINITY_DN31840_c0_g2_i14	TRINITY_DN32417_c0_g2_i1	TRINITY_DN32420_c0_g5_i3	TRINITY_DN32420_c0_g5_i5
BP	GO:0034622	cellular protein-containing complex assembly	434	67	47.9	0.00287	0.092174833	TRINITY_DN10731_c0_g2_i2	TRINITY_DN1307_c0_g2_i1	TRINITY_DN23962_c0_g2_i2	TRINITY_DN25300_c0_g3_i2	TRINITY_DN25930_c0_g1_i2	TRINITY_DN25930_c0_g1_i3	TRINITY_DN26142_c0_g1_i1	TRINITY_DN26142_c0_g1_i4	TRINITY_DN26286_c0_g1_i4	TRINITY_DN26726_c0_g1_i3	TRINITY_DN26831_c0_g1_i1	TRINITY_DN26963_c0_g1_i2	TRINITY_DN26963_c0_g1_i5	TRINITY_DN26963_c0_g1_i7	TRINITY_DN28372_c0_g1_i1	TRINITY_DN28579_c0_g1_i2	TRINITY_DN28579_c0_g1_i8	TRINITY_DN28603_c0_g1_i8	TRINITY_DN28603_c0_g1_i9	TRINITY_DN28806_c0_g1_i2	TRINITY_DN28806_c0_g1_i3	TRINITY_DN28939_c0_g1_i1	TRINITY_DN28956_c0_g1_i1	TRINITY_DN29650_c1_g5_i3	TRINITY_DN29650_c1_g5_i5	TRINITY_DN30291_c0_g1_i1	TRINITY_DN30291_c0_g1_i2	TRINITY_DN30758_c0_g1_i3	TRINITY_DN30758_c0_g2_i1	TRINITY_DN30758_c0_g2_i2	TRINITY_DN30758_c0_g2_i7	TRINITY_DN30758_c0_g2_i8	TRINITY_DN31033_c0_g10_i1	TRINITY_DN31033_c0_g10_i3	TRINITY_DN31130_c0_g1_i1	TRINITY_DN31130_c0_g1_i3	TRINITY_DN31840_c0_g2_i14	TRINITY_DN32417_c0_g2_i1	TRINITY_DN32420_c0_g5_i3	TRINITY_DN32420_c0_g5_i5	TRINITY_DN32420_c0_g6_i5	TRINITY_DN32420_c1_g1_i2
BP	GO:0072521	purine-containing compound metabolic process	421	60	46.47	0.02305	0.255272126	TRINITY_DN15668_c0_g1_i1	TRINITY_DN22245_c0_g2_i1	TRINITY_DN22557_c0_g1_i1	TRINITY_DN26475_c0_g1_i2	TRINITY_DN26676_c0_g1_i6	TRINITY_DN26716_c0_g1_i1	TRINITY_DN27061_c0_g1_i2	TRINITY_DN29318_c0_g1_i1	TRINITY_DN29318_c0_g1_i10	TRINITY_DN29318_c0_g1_i6	TRINITY_DN29574_c0_g1_i3	TRINITY_DN29742_c0_g1_i2	TRINITY_DN29742_c0_g1_i3	TRINITY_DN29751_c1_g5_i2	TRINITY_DN30128_c0_g1_i1	TRINITY_DN30128_c0_g1_i7	TRINITY_DN30346_c0_g1_i1	TRINITY_DN30346_c0_g1_i2	TRINITY_DN30611_c0_g1_i14	TRINITY_DN30611_c0_g1_i15	TRINITY_DN30714_c0_g1_i2	TRINITY_DN30714_c1_g1_i4	TRINITY_DN31282_c0_g1_i2	TRINITY_DN31282_c0_g1_i3	TRINITY_DN31282_c0_g1_i5	TRINITY_DN31429_c0_g1_i2	TRINITY_DN31467_c0_g2_i10	TRINITY_DN31467_c0_g2_i11	TRINITY_DN31467_c0_g2_i8	TRINITY_DN31472_c0_g1_i2	TRINITY_DN31742_c1_g1_i10	TRINITY_DN31742_c1_g1_i11	TRINITY_DN31742_c1_g1_i2	TRINITY_DN31742_c1_g1_i3	TRINITY_DN31742_c1_g4_i10	TRINITY_DN32501_c0_g1_i12	TRINITY_DN32501_c0_g1_i2	TRINITY_DN32501_c0_g1_i6	TRINITY_DN32501_c0_g1_i8	TRINITY_DN32501_c0_g1_i9	TRINITY_DN32966_c0_g1_i3	TRINITY_DN33060_c0_g1_i2
BP	GO:0009259	ribonucleotide metabolic process	407	56	44.92	0.04862	0.347614342	TRINITY_DN15668_c0_g1_i1	TRINITY_DN22245_c0_g2_i1	TRINITY_DN22557_c0_g1_i1	TRINITY_DN24213_c0_g1_i2	TRINITY_DN26475_c0_g1_i2	TRINITY_DN26716_c0_g1_i1	TRINITY_DN29318_c0_g1_i1	TRINITY_DN29318_c0_g1_i10	TRINITY_DN29318_c0_g1_i6	TRINITY_DN29468_c0_g2_i2	TRINITY_DN29574_c0_g1_i3	TRINITY_DN29742_c0_g1_i2	TRINITY_DN29742_c0_g1_i3	TRINITY_DN29751_c1_g5_i2	TRINITY_DN30128_c0_g1_i1	TRINITY_DN30128_c0_g1_i7	TRINITY_DN30346_c0_g1_i1	TRINITY_DN30346_c0_g1_i2	TRINITY_DN30420_c1_g3_i1	TRINITY_DN30611_c0_g1_i14	TRINITY_DN30611_c0_g1_i15	TRINITY_DN30714_c0_g1_i2	TRINITY_DN30714_c1_g1_i4	TRINITY_DN30759_c0_g1_i1	TRINITY_DN30759_c0_g1_i4	TRINITY_DN31282_c0_g1_i2	TRINITY_DN31282_c0_g1_i3	TRINITY_DN31282_c0_g1_i5	TRINITY_DN31467_c0_g2_i10	TRINITY_DN31467_c0_g2_i11	TRINITY_DN31467_c0_g2_i8	TRINITY_DN31472_c0_g1_i2	TRINITY_DN31742_c1_g1_i11	TRINITY_DN31742_c1_g1_i2	TRINITY_DN31742_c1_g1_i3	TRINITY_DN31742_c1_g4_i10	TRINITY_DN32501_c0_g1_i12	TRINITY_DN32501_c0_g1_i2	TRINITY_DN32501_c0_g1_i6	TRINITY_DN32501_c0_g1_i8	TRINITY_DN32501_c0_g1_i9	TRINITY_DN32966_c0_g1_i3
BP	GO:0006163	purine nucleotide metabolic process	367	53	40.51	0.02495	0.269571676	TRINITY_DN15668_c0_g1_i1	TRINITY_DN22245_c0_g2_i1	TRINITY_DN22557_c0_g1_i1	TRINITY_DN26475_c0_g1_i2	TRINITY_DN26716_c0_g1_i1	TRINITY_DN29318_c0_g1_i1	TRINITY_DN29318_c0_g1_i10	TRINITY_DN29318_c0_g1_i6	TRINITY_DN29574_c0_g1_i3	TRINITY_DN29742_c0_g1_i2	TRINITY_DN29742_c0_g1_i3	TRINITY_DN29751_c1_g5_i2	TRINITY_DN30128_c0_g1_i1	TRINITY_DN30128_c0_g1_i7	TRINITY_DN30346_c0_g1_i1	TRINITY_DN30346_c0_g1_i2	TRINITY_DN30611_c0_g1_i14	TRINITY_DN30611_c0_g1_i15	TRINITY_DN30714_c0_g1_i2	TRINITY_DN30714_c1_g1_i4	TRINITY_DN31282_c0_g1_i2	TRINITY_DN31282_c0_g1_i3	TRINITY_DN31282_c0_g1_i5	TRINITY_DN31467_c0_g2_i10	TRINITY_DN31467_c0_g2_i11	TRINITY_DN31467_c0_g2_i8	TRINITY_DN31472_c0_g1_i2	TRINITY_DN31742_c1_g1_i11	TRINITY_DN31742_c1_g1_i2	TRINITY_DN31742_c1_g1_i3	TRINITY_DN31742_c1_g4_i10	TRINITY_DN32501_c0_g1_i12	TRINITY_DN32501_c0_g1_i2	TRINITY_DN32501_c0_g1_i6	TRINITY_DN32501_c0_g1_i8	TRINITY_DN32501_c0_g1_i9	TRINITY_DN32966_c0_g1_i3	TRINITY_DN33060_c0_g1_i2	TRINITY_DN33060_c0_g1_i6	TRINITY_DN33254_c3_g2_i3	TRINITY_DN33527_c0_g2_i1	TRINITY_DN33551_c0_g1_i1
BP	GO:0009150	purine ribonucleotide metabolic process	364	51	40.18	0.04405	0.3395374	TRINITY_DN15668_c0_g1_i1	TRINITY_DN22245_c0_g2_i1	TRINITY_DN22557_c0_g1_i1	TRINITY_DN26475_c0_g1_i2	TRINITY_DN26716_c0_g1_i1	TRINITY_DN29318_c0_g1_i1	TRINITY_DN29318_c0_g1_i10	TRINITY_DN29318_c0_g1_i6	TRINITY_DN29574_c0_g1_i3	TRINITY_DN29742_c0_g1_i2	TRINITY_DN29742_c0_g1_i3	TRINITY_DN29751_c1_g5_i2	TRINITY_DN30128_c0_g1_i1	TRINITY_DN30128_c0_g1_i7	TRINITY_DN30346_c0_g1_i1	TRINITY_DN30346_c0_g1_i2	TRINITY_DN30611_c0_g1_i14	TRINITY_DN30611_c0_g1_i15	TRINITY_DN30714_c0_g1_i2	TRINITY_DN30714_c1_g1_i4	TRINITY_DN31282_c0_g1_i2	TRINITY_DN31282_c0_g1_i3	TRINITY_DN31282_c0_g1_i5	TRINITY_DN31467_c0_g2_i10	TRINITY_DN31467_c0_g2_i11	TRINITY_DN31467_c0_g2_i8	TRINITY_DN31472_c0_g1_i2	TRINITY_DN31742_c1_g1_i11	TRINITY_DN31742_c1_g1_i2	TRINITY_DN31742_c1_g1_i3	TRINITY_DN31742_c1_g4_i10	TRINITY_DN32501_c0_g1_i12	TRINITY_DN32501_c0_g1_i2	TRINITY_DN32501_c0_g1_i6	TRINITY_DN32501_c0_g1_i8	TRINITY_DN32501_c0_g1_i9	TRINITY_DN32966_c0_g1_i3	TRINITY_DN33060_c0_g1_i2	TRINITY_DN33060_c0_g1_i6	TRINITY_DN33254_c3_g2_i3	TRINITY_DN33527_c0_g2_i1	TRINITY_DN33811_c0_g2_i2
BP	GO:0072522	purine-containing compound biosynthetic process	304	50	33.55	0.00259	0.084592034	TRINITY_DN15668_c0_g1_i1	TRINITY_DN22245_c0_g2_i1	TRINITY_DN22557_c0_g1_i1	TRINITY_DN26475_c0_g1_i2	TRINITY_DN26676_c0_g1_i6	TRINITY_DN26716_c0_g1_i1	TRINITY_DN29574_c0_g1_i3	TRINITY_DN29751_c1_g5_i2	TRINITY_DN30128_c0_g1_i1	TRINITY_DN30128_c0_g1_i7	TRINITY_DN30346_c0_g1_i1	TRINITY_DN30346_c0_g1_i2	TRINITY_DN30714_c0_g1_i2	TRINITY_DN30714_c1_g1_i4	TRINITY_DN31282_c0_g1_i2	TRINITY_DN31282_c0_g1_i3	TRINITY_DN31282_c0_g1_i5	TRINITY_DN31429_c0_g1_i2	TRINITY_DN31467_c0_g2_i10	TRINITY_DN31467_c0_g2_i11	TRINITY_DN31467_c0_g2_i8	TRINITY_DN31472_c0_g1_i2	TRINITY_DN31742_c1_g1_i11	TRINITY_DN31742_c1_g1_i2	TRINITY_DN31742_c1_g1_i3	TRINITY_DN31742_c1_g4_i10	TRINITY_DN32501_c0_g1_i12	TRINITY_DN32501_c0_g1_i2	TRINITY_DN32501_c0_g1_i6	TRINITY_DN32501_c0_g1_i8	TRINITY_DN32501_c0_g1_i9	TRINITY_DN32966_c0_g1_i3	TRINITY_DN33060_c0_g1_i2	TRINITY_DN33060_c0_g1_i6	TRINITY_DN33254_c3_g2_i3	TRINITY_DN33527_c0_g2_i1	TRINITY_DN33551_c0_g1_i1	TRINITY_DN33551_c0_g1_i3	TRINITY_DN33910_c0_g2_i4	TRINITY_DN33910_c0_g2_i6	TRINITY_DN33927_c4_g1_i1	TRINITY_DN33927_c4_g2_i1
BP	GO:0022613	ribonucleoprotein complex biogenesis	344	50	37.97	0.02588	0.269571676	TRINITY_DN10731_c0_g2_i2	TRINITY_DN11697_c0_g1_i1	TRINITY_DN23962_c0_g2_i2	TRINITY_DN25300_c0_g3_i2	TRINITY_DN27177_c0_g2_i1	TRINITY_DN27177_c0_g2_i3	TRINITY_DN27886_c1_g4_i10	TRINITY_DN27886_c1_g4_i4	TRINITY_DN27886_c1_g4_i6	TRINITY_DN27886_c1_g4_i9	TRINITY_DN29244_c0_g1_i5	TRINITY_DN29650_c1_g5_i3	TRINITY_DN29650_c1_g5_i5	TRINITY_DN29725_c0_g1_i1	TRINITY_DN31033_c0_g10_i1	TRINITY_DN31033_c0_g10_i3	TRINITY_DN31130_c0_g1_i1	TRINITY_DN31130_c0_g1_i3	TRINITY_DN31134_c0_g1_i4	TRINITY_DN31161_c2_g2_i1	TRINITY_DN31161_c2_g2_i4	TRINITY_DN31161_c2_g2_i8	TRINITY_DN31365_c0_g4_i1	TRINITY_DN31365_c0_g4_i3	TRINITY_DN32417_c0_g2_i1	TRINITY_DN32580_c0_g1_i11	TRINITY_DN32580_c0_g1_i8	TRINITY_DN33071_c0_g6_i1	TRINITY_DN33107_c0_g1_i1	TRINITY_DN33183_c0_g1_i5	TRINITY_DN33279_c0_g2_i3	TRINITY_DN33539_c0_g2_i2	TRINITY_DN33562_c0_g1_i12	TRINITY_DN33684_c0_g1_i1	TRINITY_DN33684_c0_g1_i10	TRINITY_DN33684_c0_g1_i13	TRINITY_DN33684_c0_g1_i5	TRINITY_DN33684_c0_g1_i6	TRINITY_DN33684_c0_g1_i9	TRINITY_DN33712_c1_g5_i1	TRINITY_DN33725_c0_g2_i14	TRINITY_DN33725_c0_g2_i16
BP	GO:0009260	ribonucleotide biosynthetic process	322	48	35.54	0.01899	0.231605886	TRINITY_DN15668_c0_g1_i1	TRINITY_DN22245_c0_g2_i1	TRINITY_DN22557_c0_g1_i1	TRINITY_DN24213_c0_g1_i2	TRINITY_DN26475_c0_g1_i2	TRINITY_DN26716_c0_g1_i1	TRINITY_DN29468_c0_g2_i2	TRINITY_DN29574_c0_g1_i3	TRINITY_DN29751_c1_g5_i2	TRINITY_DN30128_c0_g1_i1	TRINITY_DN30128_c0_g1_i7	TRINITY_DN30346_c0_g1_i1	TRINITY_DN30346_c0_g1_i2	TRINITY_DN30420_c1_g3_i1	TRINITY_DN30714_c0_g1_i2	TRINITY_DN30714_c1_g1_i4	TRINITY_DN30759_c0_g1_i1	TRINITY_DN30759_c0_g1_i4	TRINITY_DN31282_c0_g1_i2	TRINITY_DN31282_c0_g1_i3	TRINITY_DN31282_c0_g1_i5	TRINITY_DN31467_c0_g2_i10	TRINITY_DN31467_c0_g2_i11	TRINITY_DN31467_c0_g2_i8	TRINITY_DN31472_c0_g1_i2	TRINITY_DN31742_c1_g1_i11	TRINITY_DN31742_c1_g1_i2	TRINITY_DN31742_c1_g1_i3	TRINITY_DN31742_c1_g4_i10	TRINITY_DN32501_c0_g1_i12	TRINITY_DN32501_c0_g1_i2	TRINITY_DN32501_c0_g1_i6	TRINITY_DN32501_c0_g1_i8	TRINITY_DN32501_c0_g1_i9	TRINITY_DN32966_c0_g1_i3	TRINITY_DN33060_c0_g1_i2	TRINITY_DN33060_c0_g1_i6	TRINITY_DN33254_c3_g2_i3	TRINITY_DN33527_c0_g2_i1	TRINITY_DN33910_c0_g2_i4	TRINITY_DN33910_c0_g2_i6	TRINITY_DN34095_c2_g1_i3
BP	GO:0046390	ribose phosphate biosynthetic process	322	48	35.54	0.01899	0.231605886	TRINITY_DN15668_c0_g1_i1	TRINITY_DN22245_c0_g2_i1	TRINITY_DN22557_c0_g1_i1	TRINITY_DN24213_c0_g1_i2	TRINITY_DN26475_c0_g1_i2	TRINITY_DN26716_c0_g1_i1	TRINITY_DN29468_c0_g2_i2	TRINITY_DN29574_c0_g1_i3	TRINITY_DN29751_c1_g5_i2	TRINITY_DN30128_c0_g1_i1	TRINITY_DN30128_c0_g1_i7	TRINITY_DN30346_c0_g1_i1	TRINITY_DN30346_c0_g1_i2	TRINITY_DN30420_c1_g3_i1	TRINITY_DN30714_c0_g1_i2	TRINITY_DN30714_c1_g1_i4	TRINITY_DN30759_c0_g1_i1	TRINITY_DN30759_c0_g1_i4	TRINITY_DN31282_c0_g1_i2	TRINITY_DN31282_c0_g1_i3	TRINITY_DN31282_c0_g1_i5	TRINITY_DN31467_c0_g2_i10	TRINITY_DN31467_c0_g2_i11	TRINITY_DN31467_c0_g2_i8	TRINITY_DN31472_c0_g1_i2	TRINITY_DN31742_c1_g1_i11	TRINITY_DN31742_c1_g1_i2	TRINITY_DN31742_c1_g1_i3	TRINITY_DN31742_c1_g4_i10	TRINITY_DN32501_c0_g1_i12	TRINITY_DN32501_c0_g1_i2	TRINITY_DN32501_c0_g1_i6	TRINITY_DN32501_c0_g1_i8	TRINITY_DN32501_c0_g1_i9	TRINITY_DN32966_c0_g1_i3	TRINITY_DN33060_c0_g1_i2	TRINITY_DN33060_c0_g1_i6	TRINITY_DN33254_c3_g2_i3	TRINITY_DN33527_c0_g2_i1	TRINITY_DN33910_c0_g2_i4	TRINITY_DN33910_c0_g2_i6	TRINITY_DN34095_c2_g1_i3
BP	GO:0006325	chromatin organization	294	46	32.45	0.00943	0.163708198	TRINITY_DN1307_c0_g2_i1	TRINITY_DN20624_c0_g1_i3	TRINITY_DN22990_c0_g1_i1	TRINITY_DN26726_c0_g1_i3	TRINITY_DN28956_c0_g1_i1	TRINITY_DN29040_c0_g1_i2	TRINITY_DN29245_c0_g1_i2	TRINITY_DN29586_c0_g1_i2	TRINITY_DN29586_c0_g1_i5	TRINITY_DN29586_c0_g1_i6	TRINITY_DN30367_c0_g1_i3	TRINITY_DN30367_c0_g1_i4	TRINITY_DN31383_c1_g1_i2	TRINITY_DN32420_c0_g5_i3	TRINITY_DN32420_c0_g5_i5	TRINITY_DN32420_c0_g6_i5	TRINITY_DN32420_c1_g1_i2	TRINITY_DN32420_c1_g2_i4	TRINITY_DN32426_c1_g4_i1	TRINITY_DN32426_c1_g4_i7	TRINITY_DN32647_c1_g4_i4	TRINITY_DN32653_c0_g4_i12	TRINITY_DN32653_c0_g4_i5	TRINITY_DN32887_c0_g2_i4	TRINITY_DN32986_c0_g4_i3	TRINITY_DN32986_c0_g4_i4	TRINITY_DN33236_c2_g1_i10	TRINITY_DN33236_c2_g1_i2	TRINITY_DN33236_c2_g1_i5	TRINITY_DN33236_c2_g1_i7	TRINITY_DN33389_c2_g1_i1	TRINITY_DN33389_c2_g3_i2	TRINITY_DN33389_c2_g3_i3	TRINITY_DN33389_c2_g4_i2	TRINITY_DN33405_c0_g3_i4	TRINITY_DN33409_c0_g1_i1	TRINITY_DN33740_c0_g3_i4	TRINITY_DN33758_c0_g1_i3	TRINITY_DN33785_c0_g2_i1	TRINITY_DN33785_c0_g2_i6	TRINITY_DN33785_c0_g2_i8	TRINITY_DN33856_c1_g6_i1
BP	GO:0006164	purine nucleotide biosynthetic process	282	45	31.12	0.00717	0.142637732	TRINITY_DN15668_c0_g1_i1	TRINITY_DN22245_c0_g2_i1	TRINITY_DN22557_c0_g1_i1	TRINITY_DN26475_c0_g1_i2	TRINITY_DN26716_c0_g1_i1	TRINITY_DN29574_c0_g1_i3	TRINITY_DN29751_c1_g5_i2	TRINITY_DN30128_c0_g1_i1	TRINITY_DN30128_c0_g1_i7	TRINITY_DN30346_c0_g1_i1	TRINITY_DN30346_c0_g1_i2	TRINITY_DN30714_c0_g1_i2	TRINITY_DN30714_c1_g1_i4	TRINITY_DN31282_c0_g1_i2	TRINITY_DN31282_c0_g1_i3	TRINITY_DN31282_c0_g1_i5	TRINITY_DN31467_c0_g2_i10	TRINITY_DN31467_c0_g2_i11	TRINITY_DN31467_c0_g2_i8	TRINITY_DN31472_c0_g1_i2	TRINITY_DN31742_c1_g1_i11	TRINITY_DN31742_c1_g1_i2	TRINITY_DN31742_c1_g1_i3	TRINITY_DN31742_c1_g4_i10	TRINITY_DN32501_c0_g1_i12	TRINITY_DN32501_c0_g1_i2	TRINITY_DN32501_c0_g1_i6	TRINITY_DN32501_c0_g1_i8	TRINITY_DN32501_c0_g1_i9	TRINITY_DN32966_c0_g1_i3	TRINITY_DN33060_c0_g1_i2	TRINITY_DN33060_c0_g1_i6	TRINITY_DN33254_c3_g2_i3	TRINITY_DN33527_c0_g2_i1	TRINITY_DN33551_c0_g1_i1	TRINITY_DN33551_c0_g1_i3	TRINITY_DN33910_c0_g2_i4	TRINITY_DN33910_c0_g2_i6	TRINITY_DN34095_c2_g1_i3	TRINITY_DN34095_c2_g1_i4	TRINITY_DN34095_c2_g1_i5	TRINITY_DN34095_c2_g1_i7
BP	GO:0009152	purine ribonucleotide biosynthetic process	279	43	30.79	0.01504	0.199876414	TRINITY_DN15668_c0_g1_i1	TRINITY_DN22245_c0_g2_i1	TRINITY_DN22557_c0_g1_i1	TRINITY_DN26475_c0_g1_i2	TRINITY_DN26716_c0_g1_i1	TRINITY_DN29574_c0_g1_i3	TRINITY_DN29751_c1_g5_i2	TRINITY_DN30128_c0_g1_i1	TRINITY_DN30128_c0_g1_i7	TRINITY_DN30346_c0_g1_i1	TRINITY_DN30346_c0_g1_i2	TRINITY_DN30714_c0_g1_i2	TRINITY_DN30714_c1_g1_i4	TRINITY_DN31282_c0_g1_i2	TRINITY_DN31282_c0_g1_i3	TRINITY_DN31282_c0_g1_i5	TRINITY_DN31467_c0_g2_i10	TRINITY_DN31467_c0_g2_i11	TRINITY_DN31467_c0_g2_i8	TRINITY_DN31472_c0_g1_i2	TRINITY_DN31742_c1_g1_i11	TRINITY_DN31742_c1_g1_i2	TRINITY_DN31742_c1_g1_i3	TRINITY_DN31742_c1_g4_i10	TRINITY_DN32501_c0_g1_i12	TRINITY_DN32501_c0_g1_i2	TRINITY_DN32501_c0_g1_i6	TRINITY_DN32501_c0_g1_i8	TRINITY_DN32501_c0_g1_i9	TRINITY_DN32966_c0_g1_i3	TRINITY_DN33060_c0_g1_i2	TRINITY_DN33060_c0_g1_i6	TRINITY_DN33254_c3_g2_i3	TRINITY_DN33527_c0_g2_i1	TRINITY_DN33910_c0_g2_i4	TRINITY_DN33910_c0_g2_i6	TRINITY_DN34095_c2_g1_i3	TRINITY_DN34095_c2_g1_i4	TRINITY_DN34095_c2_g1_i5	TRINITY_DN34095_c2_g1_i7	TRINITY_DN34095_c2_g2_i11	TRINITY_DN34095_c2_g2_i6
BP	GO:0005996	monosaccharide metabolic process	214	39	23.62	0.00113	0.058647826	TRINITY_DN20389_c0_g1_i1	TRINITY_DN23073_c0_g1_i1	TRINITY_DN24759_c0_g2_i1	TRINITY_DN25949_c0_g4_i1	TRINITY_DN25949_c0_g4_i3	TRINITY_DN25949_c0_g4_i4	TRINITY_DN27835_c0_g1_i2	TRINITY_DN27835_c0_g1_i6	TRINITY_DN27899_c0_g1_i1	TRINITY_DN27899_c0_g1_i4	TRINITY_DN28836_c0_g1_i1	TRINITY_DN28836_c0_g1_i3	TRINITY_DN29581_c0_g1_i1	TRINITY_DN29728_c1_g1_i13	TRINITY_DN29728_c1_g1_i2	TRINITY_DN29751_c1_g5_i2	TRINITY_DN31465_c0_g5_i1	TRINITY_DN31772_c0_g1_i1	TRINITY_DN31772_c0_g1_i3	TRINITY_DN31772_c0_g1_i4	TRINITY_DN32476_c2_g3_i14	TRINITY_DN32476_c2_g3_i5	TRINITY_DN32476_c2_g3_i7	TRINITY_DN32476_c2_g3_i8	TRINITY_DN32476_c2_g3_i9	TRINITY_DN32580_c0_g1_i11	TRINITY_DN32580_c0_g1_i8	TRINITY_DN32895_c0_g1_i1	TRINITY_DN32895_c0_g1_i5	TRINITY_DN33042_c0_g1_i1	TRINITY_DN33429_c0_g2_i10	TRINITY_DN33429_c0_g2_i15	TRINITY_DN33429_c0_g2_i8	TRINITY_DN33456_c0_g1_i1	TRINITY_DN33456_c0_g1_i3	TRINITY_DN33691_c2_g1_i1	TRINITY_DN33918_c1_g1_i2	TRINITY_DN34100_c0_g1_i2	TRINITY_DN34271_c3_g1_i2
BP	GO:0006366	transcription by RNA polymerase II	216	36	23.84	0.00772	0.144431456	TRINITY_DN16829_c0_g1_i2	TRINITY_DN19313_c1_g1_i2	TRINITY_DN20624_c0_g1_i3	TRINITY_DN22596_c0_g2_i1	TRINITY_DN22596_c0_g2_i2	TRINITY_DN22955_c0_g1_i1	TRINITY_DN27852_c0_g1_i6	TRINITY_DN28100_c0_g3_i10	TRINITY_DN28100_c0_g3_i3	TRINITY_DN28100_c0_g3_i7	TRINITY_DN28100_c0_g3_i8	TRINITY_DN28431_c0_g1_i5	TRINITY_DN28458_c0_g1_i1	TRINITY_DN28458_c0_g1_i2	TRINITY_DN28866_c0_g2_i1	TRINITY_DN28866_c0_g4_i6	TRINITY_DN28866_c0_g6_i1	TRINITY_DN28866_c0_g6_i3	TRINITY_DN30194_c0_g1_i3	TRINITY_DN30194_c0_g1_i5	TRINITY_DN30194_c0_g1_i6	TRINITY_DN30962_c0_g1_i6	TRINITY_DN31383_c1_g1_i2	TRINITY_DN31878_c0_g1_i2	TRINITY_DN32426_c1_g4_i1	TRINITY_DN32426_c1_g4_i7	TRINITY_DN32599_c1_g2_i12	TRINITY_DN32599_c1_g2_i14	TRINITY_DN32599_c1_g2_i3	TRINITY_DN32599_c1_g2_i6	TRINITY_DN32599_c1_g4_i1	TRINITY_DN32599_c1_g5_i1	TRINITY_DN33067_c1_g1_i3	TRINITY_DN33856_c1_g6_i1	TRINITY_DN34106_c0_g1_i7	TRINITY_DN34227_c5_g4_i4
BP	GO:0006720	isoprenoid metabolic process	129	28	14.24	0.00033	0.042394	TRINITY_DN24787_c0_g1_i1	TRINITY_DN24787_c0_g1_i3	TRINITY_DN24993_c0_g1_i1	TRINITY_DN24993_c0_g1_i2	TRINITY_DN26528_c0_g1_i1	TRINITY_DN27073_c0_g1_i4	TRINITY_DN27318_c0_g1_i3	TRINITY_DN27318_c0_g1_i4	TRINITY_DN27318_c0_g1_i6	TRINITY_DN27796_c0_g3_i4	TRINITY_DN28260_c0_g1_i3	TRINITY_DN28658_c1_g1_i1	TRINITY_DN28658_c1_g1_i2	TRINITY_DN28658_c1_g1_i3	TRINITY_DN28658_c1_g1_i4	TRINITY_DN30742_c0_g1_i1	TRINITY_DN30742_c0_g1_i2	TRINITY_DN30742_c0_g1_i3	TRINITY_DN30843_c0_g2_i7	TRINITY_DN31483_c0_g1_i4	TRINITY_DN33012_c1_g2_i1	TRINITY_DN33012_c1_g2_i13	TRINITY_DN33012_c1_g2_i15	TRINITY_DN33012_c1_g2_i17	TRINITY_DN33012_c1_g2_i6	TRINITY_DN33517_c2_g2_i1	TRINITY_DN33517_c2_g2_i10	TRINITY_DN33517_c2_g2_i3
BP	GO:0042440	pigment metabolic process	159	28	17.55	0.00843	0.149033119	TRINITY_DN26676_c0_g1_i6	TRINITY_DN26713_c0_g1_i1	TRINITY_DN26713_c0_g1_i2	TRINITY_DN27233_c0_g3_i1	TRINITY_DN27233_c0_g3_i2	TRINITY_DN27233_c0_g3_i3	TRINITY_DN27233_c0_g3_i4	TRINITY_DN27964_c0_g2_i1	TRINITY_DN30380_c0_g1_i2	TRINITY_DN30380_c0_g1_i7	TRINITY_DN30380_c0_g1_i8	TRINITY_DN30712_c0_g1_i1	TRINITY_DN30712_c0_g1_i3	TRINITY_DN30712_c0_g1_i4	TRINITY_DN30742_c0_g1_i1	TRINITY_DN30742_c0_g1_i2	TRINITY_DN30742_c0_g1_i3	TRINITY_DN30909_c0_g1_i3	TRINITY_DN30909_c0_g1_i5	TRINITY_DN31483_c0_g1_i4	TRINITY_DN32900_c0_g1_i3	TRINITY_DN33186_c0_g2_i3	TRINITY_DN33195_c1_g2_i1	TRINITY_DN33195_c1_g2_i3	TRINITY_DN33195_c1_g2_i4	TRINITY_DN33199_c0_g1_i4	TRINITY_DN34064_c1_g3_i2	TRINITY_DN4315_c0_g1_i2
BP	GO:0010628	positive regulation of gene expression	170	28	18.76	0.01992	0.2399115	TRINITY_DN20624_c0_g1_i3	TRINITY_DN22596_c0_g2_i1	TRINITY_DN22596_c0_g2_i2	TRINITY_DN22955_c0_g1_i1	TRINITY_DN28100_c0_g3_i10	TRINITY_DN28100_c0_g3_i3	TRINITY_DN28100_c0_g3_i7	TRINITY_DN28100_c0_g3_i8	TRINITY_DN28579_c0_g1_i2	TRINITY_DN28579_c0_g1_i8	TRINITY_DN28866_c0_g2_i1	TRINITY_DN28866_c0_g4_i6	TRINITY_DN28866_c0_g6_i1	TRINITY_DN28866_c0_g6_i3	TRINITY_DN30626_c0_g1_i1	TRINITY_DN31176_c0_g6_i1	TRINITY_DN31176_c0_g6_i2	TRINITY_DN32580_c0_g1_i11	TRINITY_DN32580_c0_g1_i8	TRINITY_DN32599_c1_g2_i12	TRINITY_DN32599_c1_g2_i14	TRINITY_DN32599_c1_g2_i3	TRINITY_DN32599_c1_g2_i6	TRINITY_DN32599_c1_g4_i1	TRINITY_DN32599_c1_g5_i1	TRINITY_DN33225_c2_g2_i2	TRINITY_DN33856_c1_g6_i1	TRINITY_DN34227_c5_g4_i4
BP	GO:0022618	ribonucleoprotein complex assembly	143	26	15.78	0.00718	0.142637732	TRINITY_DN10731_c0_g2_i2	TRINITY_DN23962_c0_g2_i2	TRINITY_DN25300_c0_g3_i2	TRINITY_DN29650_c1_g5_i3	TRINITY_DN29650_c1_g5_i5	TRINITY_DN31033_c0_g10_i1	TRINITY_DN31033_c0_g10_i3	TRINITY_DN31130_c0_g1_i1	TRINITY_DN31130_c0_g1_i3	TRINITY_DN32417_c0_g2_i1	TRINITY_DN33071_c0_g6_i1	TRINITY_DN33183_c0_g1_i5	TRINITY_DN33539_c0_g2_i2	TRINITY_DN33562_c0_g1_i12	TRINITY_DN33684_c0_g1_i1	TRINITY_DN33684_c0_g1_i10	TRINITY_DN33684_c0_g1_i13	TRINITY_DN33684_c0_g1_i5	TRINITY_DN33684_c0_g1_i6	TRINITY_DN33684_c0_g1_i9	TRINITY_DN34022_c1_g4_i3	TRINITY_DN34022_c1_g4_i5	TRINITY_DN34038_c0_g2_i1	TRINITY_DN34118_c0_g1_i1	TRINITY_DN34118_c0_g1_i3	TRINITY_DN34215_c1_g2_i3
BP	GO:0071826	ribonucleoprotein complex subunit organization	143	26	15.78	0.00718	0.142637732	TRINITY_DN10731_c0_g2_i2	TRINITY_DN23962_c0_g2_i2	TRINITY_DN25300_c0_g3_i2	TRINITY_DN29650_c1_g5_i3	TRINITY_DN29650_c1_g5_i5	TRINITY_DN31033_c0_g10_i1	TRINITY_DN31033_c0_g10_i3	TRINITY_DN31130_c0_g1_i1	TRINITY_DN31130_c0_g1_i3	TRINITY_DN32417_c0_g2_i1	TRINITY_DN33071_c0_g6_i1	TRINITY_DN33183_c0_g1_i5	TRINITY_DN33539_c0_g2_i2	TRINITY_DN33562_c0_g1_i12	TRINITY_DN33684_c0_g1_i1	TRINITY_DN33684_c0_g1_i10	TRINITY_DN33684_c0_g1_i13	TRINITY_DN33684_c0_g1_i5	TRINITY_DN33684_c0_g1_i6	TRINITY_DN33684_c0_g1_i9	TRINITY_DN34022_c1_g4_i3	TRINITY_DN34022_c1_g4_i5	TRINITY_DN34038_c0_g2_i1	TRINITY_DN34118_c0_g1_i1	TRINITY_DN34118_c0_g1_i3	TRINITY_DN34215_c1_g2_i3
BP	GO:0009891	positive regulation of biosynthetic process	168	26	18.54	0.04754	0.345696528	TRINITY_DN20624_c0_g1_i3	TRINITY_DN22596_c0_g2_i1	TRINITY_DN22596_c0_g2_i2	TRINITY_DN22955_c0_g1_i1	TRINITY_DN28100_c0_g3_i10	TRINITY_DN28100_c0_g3_i3	TRINITY_DN28100_c0_g3_i7	TRINITY_DN28100_c0_g3_i8	TRINITY_DN28866_c0_g2_i1	TRINITY_DN28866_c0_g4_i6	TRINITY_DN28866_c0_g6_i1	TRINITY_DN28866_c0_g6_i3	TRINITY_DN30626_c0_g1_i1	TRINITY_DN31176_c0_g6_i1	TRINITY_DN31176_c0_g6_i2	TRINITY_DN32580_c0_g1_i11	TRINITY_DN32580_c0_g1_i8	TRINITY_DN32599_c1_g2_i12	TRINITY_DN32599_c1_g2_i14	TRINITY_DN32599_c1_g2_i3	TRINITY_DN32599_c1_g2_i6	TRINITY_DN32599_c1_g4_i1	TRINITY_DN32599_c1_g5_i1	TRINITY_DN33225_c2_g2_i2	TRINITY_DN33856_c1_g6_i1	TRINITY_DN34227_c5_g4_i4
BP	GO:0010557	positive regulation of macromolecule biosynthetic process	168	26	18.54	0.04754	0.345696528	TRINITY_DN20624_c0_g1_i3	TRINITY_DN22596_c0_g2_i1	TRINITY_DN22596_c0_g2_i2	TRINITY_DN22955_c0_g1_i1	TRINITY_DN28100_c0_g3_i10	TRINITY_DN28100_c0_g3_i3	TRINITY_DN28100_c0_g3_i7	TRINITY_DN28100_c0_g3_i8	TRINITY_DN28866_c0_g2_i1	TRINITY_DN28866_c0_g4_i6	TRINITY_DN28866_c0_g6_i1	TRINITY_DN28866_c0_g6_i3	TRINITY_DN30626_c0_g1_i1	TRINITY_DN31176_c0_g6_i1	TRINITY_DN31176_c0_g6_i2	TRINITY_DN32580_c0_g1_i11	TRINITY_DN32580_c0_g1_i8	TRINITY_DN32599_c1_g2_i12	TRINITY_DN32599_c1_g2_i14	TRINITY_DN32599_c1_g2_i3	TRINITY_DN32599_c1_g2_i6	TRINITY_DN32599_c1_g4_i1	TRINITY_DN32599_c1_g5_i1	TRINITY_DN33225_c2_g2_i2	TRINITY_DN33856_c1_g6_i1	TRINITY_DN34227_c5_g4_i4
BP	GO:0031328	positive regulation of cellular biosynthetic process	168	26	18.54	0.04754	0.345696528	TRINITY_DN20624_c0_g1_i3	TRINITY_DN22596_c0_g2_i1	TRINITY_DN22596_c0_g2_i2	TRINITY_DN22955_c0_g1_i1	TRINITY_DN28100_c0_g3_i10	TRINITY_DN28100_c0_g3_i3	TRINITY_DN28100_c0_g3_i7	TRINITY_DN28100_c0_g3_i8	TRINITY_DN28866_c0_g2_i1	TRINITY_DN28866_c0_g4_i6	TRINITY_DN28866_c0_g6_i1	TRINITY_DN28866_c0_g6_i3	TRINITY_DN30626_c0_g1_i1	TRINITY_DN31176_c0_g6_i1	TRINITY_DN31176_c0_g6_i2	TRINITY_DN32580_c0_g1_i11	TRINITY_DN32580_c0_g1_i8	TRINITY_DN32599_c1_g2_i12	TRINITY_DN32599_c1_g2_i14	TRINITY_DN32599_c1_g2_i3	TRINITY_DN32599_c1_g2_i6	TRINITY_DN32599_c1_g4_i1	TRINITY_DN32599_c1_g5_i1	TRINITY_DN33225_c2_g2_i2	TRINITY_DN33856_c1_g6_i1	TRINITY_DN34227_c5_g4_i4
BP	GO:0033365	protein localization to organelle	168	26	18.54	0.04754	0.345696528	TRINITY_DN19825_c0_g1_i1	TRINITY_DN19825_c0_g1_i2	TRINITY_DN23732_c0_g2_i2	TRINITY_DN24701_c0_g2_i1	TRINITY_DN24701_c0_g2_i2	TRINITY_DN24701_c0_g2_i4	TRINITY_DN26293_c1_g1_i1	TRINITY_DN28376_c0_g1_i12	TRINITY_DN28866_c0_g4_i6	TRINITY_DN29150_c1_g1_i2	TRINITY_DN29214_c2_g1_i13	TRINITY_DN29793_c0_g2_i1	TRINITY_DN29793_c0_g2_i5	TRINITY_DN30129_c0_g1_i1	TRINITY_DN30129_c0_g1_i4	TRINITY_DN31063_c0_g1_i3	TRINITY_DN31063_c0_g1_i4	TRINITY_DN31063_c0_g1_i6	TRINITY_DN32664_c0_g3_i1	TRINITY_DN33259_c2_g2_i1	TRINITY_DN33318_c0_g1_i2	TRINITY_DN33318_c0_g1_i6	TRINITY_DN33414_c1_g3_i4	TRINITY_DN34064_c1_g2_i1	TRINITY_DN34154_c1_g3_i13	TRINITY_DN34154_c1_g3_i2
BP	GO:0072594	establishment of protein localization to organelle	150	25	16.56	0.02339	0.257557314	TRINITY_DN19825_c0_g1_i1	TRINITY_DN19825_c0_g1_i2	TRINITY_DN23732_c0_g2_i2	TRINITY_DN24701_c0_g2_i1	TRINITY_DN24701_c0_g2_i2	TRINITY_DN24701_c0_g2_i4	TRINITY_DN26293_c1_g1_i1	TRINITY_DN28376_c0_g1_i12	TRINITY_DN28866_c0_g4_i6	TRINITY_DN29150_c1_g1_i2	TRINITY_DN29214_c2_g1_i13	TRINITY_DN29793_c0_g2_i1	TRINITY_DN29793_c0_g2_i5	TRINITY_DN30129_c0_g1_i1	TRINITY_DN30129_c0_g1_i4	TRINITY_DN31063_c0_g1_i3	TRINITY_DN31063_c0_g1_i4	TRINITY_DN31063_c0_g1_i6	TRINITY_DN32664_c0_g3_i1	TRINITY_DN33259_c2_g2_i1	TRINITY_DN33318_c0_g1_i2	TRINITY_DN33318_c0_g1_i6	TRINITY_DN34064_c1_g2_i1	TRINITY_DN34154_c1_g3_i13	TRINITY_DN34154_c1_g3_i2
BP	GO:0006468	protein phosphorylation	160	25	17.66	0.04653	0.345696528	TRINITY_DN22955_c0_g1_i1	TRINITY_DN27851_c0_g1_i1	TRINITY_DN27851_c0_g1_i5	TRINITY_DN28100_c0_g3_i10	TRINITY_DN28100_c0_g3_i3	TRINITY_DN28100_c0_g3_i7	TRINITY_DN28100_c0_g3_i8	TRINITY_DN28866_c0_g2_i1	TRINITY_DN28866_c0_g4_i6	TRINITY_DN28866_c0_g6_i1	TRINITY_DN28866_c0_g6_i3	TRINITY_DN30843_c0_g2_i7	TRINITY_DN31732_c0_g3_i11	TRINITY_DN31732_c0_g3_i13	TRINITY_DN32599_c1_g2_i12	TRINITY_DN32599_c1_g2_i14	TRINITY_DN32599_c1_g2_i3	TRINITY_DN32599_c1_g2_i6	TRINITY_DN32599_c1_g4_i1	TRINITY_DN32599_c1_g5_i1	TRINITY_DN32882_c1_g1_i1	TRINITY_DN32882_c1_g1_i3	TRINITY_DN33065_c0_g1_i1	TRINITY_DN33477_c0_g1_i12	TRINITY_DN33477_c0_g1_i6
BP	GO:0043414	macromolecule methylation	110	24	12.14	0.00079	0.05781	TRINITY_DN20531_c0_g1_i1	TRINITY_DN29040_c0_g1_i2	TRINITY_DN31442_c1_g1_i12	TRINITY_DN31442_c1_g1_i3	TRINITY_DN31442_c1_g1_i4	TRINITY_DN31442_c1_g1_i6	TRINITY_DN31442_c1_g1_i8	TRINITY_DN31442_c1_g1_i9	TRINITY_DN32461_c1_g1_i11	TRINITY_DN32461_c1_g1_i12	TRINITY_DN32461_c1_g1_i2	TRINITY_DN32461_c1_g1_i4	TRINITY_DN32461_c1_g1_i5	TRINITY_DN32461_c1_g1_i6	TRINITY_DN32461_c1_g1_i8	TRINITY_DN32900_c0_g1_i3	TRINITY_DN33279_c0_g2_i3	TRINITY_DN33307_c0_g1_i10	TRINITY_DN33307_c0_g1_i4	TRINITY_DN33307_c0_g1_i5	TRINITY_DN33307_c0_g1_i6	TRINITY_DN33785_c0_g2_i1	TRINITY_DN33785_c0_g2_i6	TRINITY_DN33785_c0_g2_i8
BP	GO:0032259	methylation	112	24	12.36	0.00104	0.058647826	TRINITY_DN20531_c0_g1_i1	TRINITY_DN29040_c0_g1_i2	TRINITY_DN31442_c1_g1_i12	TRINITY_DN31442_c1_g1_i3	TRINITY_DN31442_c1_g1_i4	TRINITY_DN31442_c1_g1_i6	TRINITY_DN31442_c1_g1_i8	TRINITY_DN31442_c1_g1_i9	TRINITY_DN32461_c1_g1_i11	TRINITY_DN32461_c1_g1_i12	TRINITY_DN32461_c1_g1_i2	TRINITY_DN32461_c1_g1_i4	TRINITY_DN32461_c1_g1_i5	TRINITY_DN32461_c1_g1_i6	TRINITY_DN32461_c1_g1_i8	TRINITY_DN32900_c0_g1_i3	TRINITY_DN33279_c0_g2_i3	TRINITY_DN33307_c0_g1_i10	TRINITY_DN33307_c0_g1_i4	TRINITY_DN33307_c0_g1_i5	TRINITY_DN33307_c0_g1_i6	TRINITY_DN33785_c0_g2_i1	TRINITY_DN33785_c0_g2_i6	TRINITY_DN33785_c0_g2_i8
BP	GO:0016569	covalent chromatin modification	105	23	11.59	0.00096	0.05781	TRINITY_DN29040_c0_g1_i2	TRINITY_DN30367_c0_g1_i3	TRINITY_DN30367_c0_g1_i4	TRINITY_DN31383_c1_g1_i2	TRINITY_DN32426_c1_g4_i1	TRINITY_DN32426_c1_g4_i7	TRINITY_DN32653_c0_g4_i12	TRINITY_DN32653_c0_g4_i5	TRINITY_DN32986_c0_g4_i3	TRINITY_DN32986_c0_g4_i4	TRINITY_DN33236_c2_g1_i10	TRINITY_DN33236_c2_g1_i2	TRINITY_DN33236_c2_g1_i5	TRINITY_DN33236_c2_g1_i7	TRINITY_DN33405_c0_g3_i4	TRINITY_DN33785_c0_g2_i1	TRINITY_DN33785_c0_g2_i6	TRINITY_DN33785_c0_g2_i8	TRINITY_DN33856_c1_g6_i1	TRINITY_DN33902_c1_g3_i1	TRINITY_DN33902_c1_g3_i2	TRINITY_DN34064_c0_g1_i3	TRINITY_DN53330_c0_g1_i1
BP	GO:0008299	isoprenoid biosynthetic process	120	23	13.24	0.00579	0.125363258	TRINITY_DN24787_c0_g1_i1	TRINITY_DN24787_c0_g1_i3	TRINITY_DN26528_c0_g1_i1	TRINITY_DN27073_c0_g1_i4	TRINITY_DN27796_c0_g3_i4	TRINITY_DN28260_c0_g1_i3	TRINITY_DN28658_c1_g1_i1	TRINITY_DN28658_c1_g1_i2	TRINITY_DN28658_c1_g1_i3	TRINITY_DN28658_c1_g1_i4	TRINITY_DN30742_c0_g1_i1	TRINITY_DN30742_c0_g1_i2	TRINITY_DN30742_c0_g1_i3	TRINITY_DN30843_c0_g2_i7	TRINITY_DN31483_c0_g1_i4	TRINITY_DN33012_c1_g2_i1	TRINITY_DN33012_c1_g2_i13	TRINITY_DN33012_c1_g2_i15	TRINITY_DN33012_c1_g2_i17	TRINITY_DN33012_c1_g2_i6	TRINITY_DN33517_c2_g2_i1	TRINITY_DN33517_c2_g2_i10	TRINITY_DN33517_c2_g2_i3
BP	GO:0043648	dicarboxylic acid metabolic process	136	23	15.01	0.02467	0.268582429	TRINITY_DN17944_c0_g1_i2	TRINITY_DN27731_c0_g1_i1	TRINITY_DN27731_c0_g1_i2	TRINITY_DN28128_c0_g1_i11	TRINITY_DN28128_c0_g1_i8	TRINITY_DN30708_c0_g1_i1	TRINITY_DN30708_c0_g1_i3	TRINITY_DN30708_c0_g1_i7	TRINITY_DN31696_c0_g2_i18	TRINITY_DN31696_c0_g2_i7	TRINITY_DN32398_c1_g3_i1	TRINITY_DN32424_c0_g1_i1	TRINITY_DN32424_c0_g1_i7	TRINITY_DN32546_c0_g1_i3	TRINITY_DN32919_c0_g2_i3	TRINITY_DN32919_c0_g2_i4	TRINITY_DN33589_c0_g1_i5	TRINITY_DN33808_c1_g3_i1	TRINITY_DN33808_c1_g3_i2	TRINITY_DN33870_c2_g1_i4	TRINITY_DN33870_c2_g1_i6	TRINITY_DN34001_c1_g2_i1	TRINITY_DN34001_c1_g2_i2
BP	GO:0000160	phosphorelay signal transduction system	102	22	11.26	0.00151	0.060620208	TRINITY_DN17227_c0_g1_i1	TRINITY_DN22720_c0_g2_i1	TRINITY_DN24342_c0_g1_i2	TRINITY_DN24342_c0_g1_i4	TRINITY_DN24342_c0_g1_i5	TRINITY_DN24342_c0_g1_i6	TRINITY_DN28299_c0_g3_i3	TRINITY_DN28299_c0_g3_i4	TRINITY_DN29751_c2_g1_i4	TRINITY_DN29751_c2_g1_i5	TRINITY_DN32740_c3_g1_i2	TRINITY_DN32740_c3_g1_i3	TRINITY_DN32740_c3_g1_i4	TRINITY_DN32740_c3_g1_i5	TRINITY_DN33348_c0_g4_i2	TRINITY_DN33966_c1_g3_i2	TRINITY_DN33966_c1_g3_i3	TRINITY_DN33966_c1_g3_i6	TRINITY_DN33966_c1_g3_i7	TRINITY_DN34235_c4_g1_i12	TRINITY_DN34235_c4_g1_i7	TRINITY_DN34235_c4_g1_i8
BP	GO:0018193	peptidyl-amino acid modification	102	22	11.26	0.00151	0.060620208	TRINITY_DN20697_c0_g1_i2	TRINITY_DN29040_c0_g1_i2	TRINITY_DN29785_c0_g1_i2	TRINITY_DN30367_c0_g1_i3	TRINITY_DN30367_c0_g1_i4	TRINITY_DN30934_c0_g1_i4	TRINITY_DN31383_c1_g1_i2	TRINITY_DN33107_c0_g1_i1	TRINITY_DN33236_c2_g1_i2	TRINITY_DN33405_c0_g3_i4	TRINITY_DN33477_c0_g1_i12	TRINITY_DN33477_c0_g1_i6	TRINITY_DN33785_c0_g2_i1	TRINITY_DN33785_c0_g2_i6	TRINITY_DN33785_c0_g2_i8	TRINITY_DN33856_c1_g6_i1	TRINITY_DN33902_c1_g3_i1	TRINITY_DN33902_c1_g3_i2	TRINITY_DN34064_c0_g1_i3	TRINITY_DN34201_c2_g2_i2	TRINITY_DN4581_c0_g1_i1	TRINITY_DN53330_c0_g1_i1
BP	GO:0006081	cellular aldehyde metabolic process	99	21	10.93	0.00237	0.081553393	TRINITY_DN13244_c0_g1_i1	TRINITY_DN13244_c0_g1_i2	TRINITY_DN22559_c0_g1_i1	TRINITY_DN22559_c0_g1_i2	TRINITY_DN24871_c0_g1_i2	TRINITY_DN26475_c0_g1_i2	TRINITY_DN26528_c0_g1_i1	TRINITY_DN27189_c1_g1_i2	TRINITY_DN29665_c0_g1_i2	TRINITY_DN29665_c0_g1_i3	TRINITY_DN30808_c0_g1_i1	TRINITY_DN30808_c0_g1_i10	TRINITY_DN30808_c0_g1_i14	TRINITY_DN30808_c0_g1_i3	TRINITY_DN30808_c0_g1_i4	TRINITY_DN30808_c0_g1_i5	TRINITY_DN30808_c0_g1_i6	TRINITY_DN30808_c0_g1_i7	TRINITY_DN30808_c0_g1_i8	TRINITY_DN31093_c0_g1_i1	TRINITY_DN33691_c2_g1_i1
BP	GO:0046148	pigment biosynthetic process	120	21	13.24	0.02186	0.24925574	TRINITY_DN26676_c0_g1_i6	TRINITY_DN26713_c0_g1_i1	TRINITY_DN26713_c0_g1_i2	TRINITY_DN30380_c0_g1_i2	TRINITY_DN30380_c0_g1_i7	TRINITY_DN30380_c0_g1_i8	TRINITY_DN30712_c0_g1_i1	TRINITY_DN30712_c0_g1_i3	TRINITY_DN30712_c0_g1_i4	TRINITY_DN30742_c0_g1_i1	TRINITY_DN30742_c0_g1_i2	TRINITY_DN30742_c0_g1_i3	TRINITY_DN30909_c0_g1_i3	TRINITY_DN30909_c0_g1_i5	TRINITY_DN31483_c0_g1_i4	TRINITY_DN33186_c0_g2_i3	TRINITY_DN33195_c1_g2_i1	TRINITY_DN33195_c1_g2_i3	TRINITY_DN33195_c1_g2_i4	TRINITY_DN33199_c0_g1_i4	TRINITY_DN34064_c1_g3_i2
BP	GO:0016570	histone modification	93	20	10.26	0.0025	0.084517544	TRINITY_DN29040_c0_g1_i2	TRINITY_DN30367_c0_g1_i3	TRINITY_DN30367_c0_g1_i4	TRINITY_DN31383_c1_g1_i2	TRINITY_DN32426_c1_g4_i1	TRINITY_DN32426_c1_g4_i7	TRINITY_DN32653_c0_g4_i12	TRINITY_DN32653_c0_g4_i5	TRINITY_DN32986_c0_g4_i3	TRINITY_DN32986_c0_g4_i4	TRINITY_DN33236_c2_g1_i2	TRINITY_DN33405_c0_g3_i4	TRINITY_DN33785_c0_g2_i1	TRINITY_DN33785_c0_g2_i6	TRINITY_DN33785_c0_g2_i8	TRINITY_DN33856_c1_g6_i1	TRINITY_DN33902_c1_g3_i1	TRINITY_DN33902_c1_g3_i2	TRINITY_DN34064_c0_g1_i3	TRINITY_DN53330_c0_g1_i1
BP	GO:0006352	DNA-templated transcription, initiation	115	20	12.69	0.02636	0.272665348	TRINITY_DN16829_c0_g1_i2	TRINITY_DN19313_c1_g1_i2	TRINITY_DN22596_c0_g2_i1	TRINITY_DN22596_c0_g2_i2	TRINITY_DN22852_c0_g1_i1	TRINITY_DN28327_c0_g1_i1	TRINITY_DN28431_c0_g1_i5	TRINITY_DN30194_c0_g1_i3	TRINITY_DN30194_c0_g1_i5	TRINITY_DN30194_c0_g1_i6	TRINITY_DN30962_c0_g1_i6	TRINITY_DN31072_c0_g1_i1	TRINITY_DN31072_c0_g1_i11	TRINITY_DN31072_c0_g1_i6	TRINITY_DN31072_c0_g2_i9	TRINITY_DN33580_c1_g3_i10	TRINITY_DN33580_c1_g3_i20	TRINITY_DN33856_c1_g1_i2	TRINITY_DN33856_c1_g6_i1	TRINITY_DN33856_c1_g6_i4
BP	GO:0009311	oligosaccharide metabolic process	122	20	13.47	0.04575	0.345696528	TRINITY_DN21457_c0_g1_i1	TRINITY_DN21457_c0_g2_i1	TRINITY_DN25340_c0_g1_i1	TRINITY_DN28058_c0_g1_i1	TRINITY_DN28058_c0_g1_i3	TRINITY_DN31386_c0_g2_i1	TRINITY_DN31386_c0_g2_i2	TRINITY_DN31386_c0_g2_i3	TRINITY_DN31386_c0_g2_i4	TRINITY_DN31386_c0_g2_i5	TRINITY_DN31386_c0_g2_i6	TRINITY_DN31386_c0_g2_i7	TRINITY_DN31661_c0_g3_i1	TRINITY_DN31661_c1_g1_i1	TRINITY_DN31661_c1_g1_i3	TRINITY_DN31661_c1_g1_i4	TRINITY_DN31925_c0_g2_i1	TRINITY_DN33323_c0_g7_i2	TRINITY_DN34065_c1_g5_i6	TRINITY_DN34065_c1_g5_i7
BP	GO:0071824	protein-DNA complex subunit organization	115	19	12.69	0.04727	0.345696528	TRINITY_DN1307_c0_g2_i1	TRINITY_DN26726_c0_g1_i3	TRINITY_DN28956_c0_g1_i1	TRINITY_DN29586_c0_g1_i2	TRINITY_DN29586_c0_g1_i5	TRINITY_DN29586_c0_g1_i6	TRINITY_DN30758_c0_g1_i3	TRINITY_DN30758_c0_g2_i1	TRINITY_DN30758_c0_g2_i2	TRINITY_DN30758_c0_g2_i7	TRINITY_DN30758_c0_g2_i8	TRINITY_DN32420_c0_g5_i3	TRINITY_DN32420_c0_g5_i5	TRINITY_DN32420_c0_g6_i5	TRINITY_DN32420_c1_g1_i2	TRINITY_DN32420_c1_g2_i4	TRINITY_DN33409_c0_g1_i1	TRINITY_DN33740_c0_g3_i4	TRINITY_DN33856_c1_g6_i1
BP	GO:0006721	terpenoid metabolic process	76	17	8.39	0.00332	0.099963125	TRINITY_DN24787_c0_g1_i1	TRINITY_DN24787_c0_g1_i3	TRINITY_DN27318_c0_g1_i3	TRINITY_DN27318_c0_g1_i4	TRINITY_DN27318_c0_g1_i6	TRINITY_DN28658_c1_g1_i1	TRINITY_DN28658_c1_g1_i2	TRINITY_DN28658_c1_g1_i3	TRINITY_DN28658_c1_g1_i4	TRINITY_DN30742_c0_g1_i1	TRINITY_DN30742_c0_g1_i2	TRINITY_DN30742_c0_g1_i3	TRINITY_DN30843_c0_g2_i7	TRINITY_DN31483_c0_g1_i4	TRINITY_DN33517_c2_g2_i1	TRINITY_DN33517_c2_g2_i10	TRINITY_DN33517_c2_g2_i3
BP	GO:0005984	disaccharide metabolic process	96	17	10.6	0.03295	0.284842576	TRINITY_DN21457_c0_g1_i1	TRINITY_DN21457_c0_g2_i1	TRINITY_DN25340_c0_g1_i1	TRINITY_DN31386_c0_g2_i1	TRINITY_DN31386_c0_g2_i2	TRINITY_DN31386_c0_g2_i3	TRINITY_DN31386_c0_g2_i4	TRINITY_DN31386_c0_g2_i5	TRINITY_DN31386_c0_g2_i6	TRINITY_DN31386_c0_g2_i7	TRINITY_DN31661_c0_g3_i1	TRINITY_DN31661_c1_g1_i1	TRINITY_DN31661_c1_g1_i3	TRINITY_DN31661_c1_g1_i4	TRINITY_DN33323_c0_g7_i2	TRINITY_DN34065_c1_g5_i6	TRINITY_DN34065_c1_g5_i7
BP	GO:0010608	posttranscriptional regulation of gene expression	96	17	10.6	0.03295	0.284842576	TRINITY_DN22596_c0_g2_i1	TRINITY_DN22596_c0_g2_i2	TRINITY_DN25300_c0_g3_i2	TRINITY_DN28579_c0_g1_i2	TRINITY_DN28579_c0_g1_i8	TRINITY_DN31176_c0_g6_i1	TRINITY_DN31176_c0_g6_i2	TRINITY_DN31679_c1_g1_i2	TRINITY_DN31679_c1_g1_i4	TRINITY_DN32417_c0_g2_i1	TRINITY_DN32580_c0_g1_i11	TRINITY_DN32580_c0_g1_i8	TRINITY_DN32647_c1_g4_i4	TRINITY_DN33071_c0_g6_i1	TRINITY_DN33183_c0_g1_i5	TRINITY_DN33900_c0_g3_i1	TRINITY_DN4581_c0_g1_i1
BP	GO:0045944	positive regulation of transcription by RNA polymerase II	95	17	10.49	0.0301	0.284842576	TRINITY_DN22955_c0_g1_i1	TRINITY_DN28100_c0_g3_i10	TRINITY_DN28100_c0_g3_i3	TRINITY_DN28100_c0_g3_i7	TRINITY_DN28100_c0_g3_i8	TRINITY_DN28866_c0_g2_i1	TRINITY_DN28866_c0_g4_i6	TRINITY_DN28866_c0_g6_i1	TRINITY_DN28866_c0_g6_i3	TRINITY_DN32599_c1_g2_i12	TRINITY_DN32599_c1_g2_i14	TRINITY_DN32599_c1_g2_i3	TRINITY_DN32599_c1_g2_i6	TRINITY_DN32599_c1_g4_i1	TRINITY_DN32599_c1_g5_i1	TRINITY_DN33856_c1_g6_i1	TRINITY_DN34227_c5_g4_i4
BP	GO:0006188	IMP biosynthetic process	46	16	5.08	1.80E-05	0.004955143	TRINITY_DN22557_c0_g1_i1	TRINITY_DN30346_c0_g1_i1	TRINITY_DN30346_c0_g1_i2	TRINITY_DN31467_c0_g2_i10	TRINITY_DN31467_c0_g2_i11	TRINITY_DN31467_c0_g2_i8	TRINITY_DN31742_c1_g1_i11	TRINITY_DN31742_c1_g1_i2	TRINITY_DN31742_c1_g1_i3	TRINITY_DN31742_c1_g4_i10	TRINITY_DN34095_c2_g1_i3	TRINITY_DN34095_c2_g1_i4	TRINITY_DN34095_c2_g1_i5	TRINITY_DN34095_c2_g1_i7	TRINITY_DN34095_c2_g2_i11	TRINITY_DN34095_c2_g2_i6
BP	GO:0046040	IMP metabolic process	46	16	5.08	1.80E-05	0.004955143	TRINITY_DN22557_c0_g1_i1	TRINITY_DN30346_c0_g1_i1	TRINITY_DN30346_c0_g1_i2	TRINITY_DN31467_c0_g2_i10	TRINITY_DN31467_c0_g2_i11	TRINITY_DN31467_c0_g2_i8	TRINITY_DN31742_c1_g1_i11	TRINITY_DN31742_c1_g1_i2	TRINITY_DN31742_c1_g1_i3	TRINITY_DN31742_c1_g4_i10	TRINITY_DN34095_c2_g1_i3	TRINITY_DN34095_c2_g1_i4	TRINITY_DN34095_c2_g1_i5	TRINITY_DN34095_c2_g1_i7	TRINITY_DN34095_c2_g2_i11	TRINITY_DN34095_c2_g2_i6
BP	GO:0007005	mitochondrion organization	64	15	7.06	0.00352	0.103540299	TRINITY_DN19825_c0_g1_i1	TRINITY_DN19825_c0_g1_i2	TRINITY_DN23732_c0_g2_i2	TRINITY_DN29150_c1_g1_i2	TRINITY_DN30129_c0_g1_i1	TRINITY_DN30129_c0_g1_i4	TRINITY_DN31063_c0_g1_i3	TRINITY_DN31063_c0_g1_i4	TRINITY_DN31063_c0_g1_i6	TRINITY_DN31088_c0_g1_i1	TRINITY_DN31088_c0_g1_i3	TRINITY_DN31991_c0_g1_i11	TRINITY_DN31991_c0_g1_i14	TRINITY_DN33924_c1_g1_i12	TRINITY_DN33924_c1_g1_i6
BP	GO:0000165	MAPK cascade	72	15	7.95	0.01102	0.170078696	TRINITY_DN22955_c0_g1_i1	TRINITY_DN28100_c0_g3_i10	TRINITY_DN28100_c0_g3_i3	TRINITY_DN28100_c0_g3_i7	TRINITY_DN28100_c0_g3_i8	TRINITY_DN28866_c0_g2_i1	TRINITY_DN28866_c0_g4_i6	TRINITY_DN28866_c0_g6_i1	TRINITY_DN28866_c0_g6_i3	TRINITY_DN32599_c1_g2_i12	TRINITY_DN32599_c1_g2_i14	TRINITY_DN32599_c1_g2_i3	TRINITY_DN32599_c1_g2_i6	TRINITY_DN32599_c1_g4_i1	TRINITY_DN32599_c1_g5_i1
BP	GO:0023014	signal transduction by protein phosphorylation	72	15	7.95	0.01102	0.170078696	TRINITY_DN22955_c0_g1_i1	TRINITY_DN28100_c0_g3_i10	TRINITY_DN28100_c0_g3_i3	TRINITY_DN28100_c0_g3_i7	TRINITY_DN28100_c0_g3_i8	TRINITY_DN28866_c0_g2_i1	TRINITY_DN28866_c0_g4_i6	TRINITY_DN28866_c0_g6_i1	TRINITY_DN28866_c0_g6_i3	TRINITY_DN32599_c1_g2_i12	TRINITY_DN32599_c1_g2_i14	TRINITY_DN32599_c1_g2_i3	TRINITY_DN32599_c1_g2_i6	TRINITY_DN32599_c1_g4_i1	TRINITY_DN32599_c1_g5_i1
BP	GO:0018205	peptidyl-lysine modification	80	15	8.83	0.02751	0.281505132	TRINITY_DN29040_c0_g1_i2	TRINITY_DN30367_c0_g1_i3	TRINITY_DN30367_c0_g1_i4	TRINITY_DN30934_c0_g1_i4	TRINITY_DN31383_c1_g1_i2	TRINITY_DN33236_c2_g1_i2	TRINITY_DN33405_c0_g3_i4	TRINITY_DN33785_c0_g2_i1	TRINITY_DN33785_c0_g2_i6	TRINITY_DN33785_c0_g2_i8	TRINITY_DN33856_c1_g6_i1	TRINITY_DN33902_c1_g3_i1	TRINITY_DN33902_c1_g3_i2	TRINITY_DN34064_c0_g1_i3	TRINITY_DN53330_c0_g1_i1
BP	GO:0009312	oligosaccharide biosynthetic process	81	15	8.94	0.03043	0.284842576	TRINITY_DN21457_c0_g1_i1	TRINITY_DN21457_c0_g2_i1	TRINITY_DN25340_c0_g1_i1	TRINITY_DN28058_c0_g1_i1	TRINITY_DN28058_c0_g1_i3	TRINITY_DN31386_c0_g2_i1	TRINITY_DN31386_c0_g2_i2	TRINITY_DN31386_c0_g2_i3	TRINITY_DN31386_c0_g2_i4	TRINITY_DN31386_c0_g2_i5	TRINITY_DN31386_c0_g2_i6	TRINITY_DN31386_c0_g2_i7	TRINITY_DN33323_c0_g7_i2	TRINITY_DN34065_c1_g5_i6	TRINITY_DN34065_c1_g5_i7
BP	GO:0016114	terpenoid biosynthetic process	69	14	7.62	0.01723	0.219882185	TRINITY_DN24787_c0_g1_i1	TRINITY_DN24787_c0_g1_i3	TRINITY_DN28658_c1_g1_i1	TRINITY_DN28658_c1_g1_i2	TRINITY_DN28658_c1_g1_i3	TRINITY_DN28658_c1_g1_i4	TRINITY_DN30742_c0_g1_i1	TRINITY_DN30742_c0_g1_i2	TRINITY_DN30742_c0_g1_i3	TRINITY_DN30843_c0_g2_i7	TRINITY_DN31483_c0_g1_i4	TRINITY_DN33517_c2_g2_i1	TRINITY_DN33517_c2_g2_i10	TRINITY_DN33517_c2_g2_i3
BP	GO:0006040	amino sugar metabolic process	37	13	4.08	9.60E-05	0.016817455	TRINITY_DN21998_c0_g2_i1	TRINITY_DN29300_c0_g1_i10	TRINITY_DN29300_c0_g1_i11	TRINITY_DN29300_c0_g1_i12	TRINITY_DN29300_c0_g1_i13	TRINITY_DN29300_c0_g1_i2	TRINITY_DN29300_c0_g1_i3	TRINITY_DN29300_c0_g1_i4	TRINITY_DN29300_c0_g1_i6	TRINITY_DN29300_c0_g1_i7	TRINITY_DN29300_c0_g1_i9	TRINITY_DN32992_c1_g1_i1	TRINITY_DN32992_c1_g1_i2
BP	GO:0005985	sucrose metabolic process	45	13	4.97	0.00085	0.05781	TRINITY_DN31386_c0_g2_i1	TRINITY_DN31386_c0_g2_i2	TRINITY_DN31386_c0_g2_i3	TRINITY_DN31386_c0_g2_i4	TRINITY_DN31386_c0_g2_i5	TRINITY_DN31386_c0_g2_i6	TRINITY_DN31386_c0_g2_i7	TRINITY_DN31661_c0_g3_i1	TRINITY_DN31661_c1_g1_i1	TRINITY_DN31661_c1_g1_i3	TRINITY_DN31661_c1_g1_i4	TRINITY_DN34065_c1_g5_i6	TRINITY_DN34065_c1_g5_i7
BP	GO:0098656	anion transmembrane transport	47	13	5.19	0.00132	0.058647826	TRINITY_DN28870_c0_g1_i11	TRINITY_DN28870_c0_g1_i3	TRINITY_DN32801_c0_g2_i10	TRINITY_DN32801_c0_g2_i12	TRINITY_DN32801_c0_g2_i14	TRINITY_DN32801_c0_g2_i16	TRINITY_DN32801_c0_g2_i19	TRINITY_DN32801_c0_g2_i2	TRINITY_DN32801_c0_g2_i20	TRINITY_DN32801_c0_g2_i21	TRINITY_DN32801_c0_g2_i22	TRINITY_DN32801_c0_g2_i5	TRINITY_DN32801_c0_g2_i9
BP	GO:0046351	disaccharide biosynthetic process	64	13	7.06	0.02107	0.24312509	TRINITY_DN21457_c0_g1_i1	TRINITY_DN21457_c0_g2_i1	TRINITY_DN25340_c0_g1_i1	TRINITY_DN31386_c0_g2_i1	TRINITY_DN31386_c0_g2_i2	TRINITY_DN31386_c0_g2_i3	TRINITY_DN31386_c0_g2_i4	TRINITY_DN31386_c0_g2_i5	TRINITY_DN31386_c0_g2_i6	TRINITY_DN31386_c0_g2_i7	TRINITY_DN33323_c0_g7_i2	TRINITY_DN34065_c1_g5_i6	TRINITY_DN34065_c1_g5_i7
BP	GO:0006865	amino acid transport	32	12	3.53	8.60E-05	0.016817455	TRINITY_DN32801_c0_g2_i10	TRINITY_DN32801_c0_g2_i12	TRINITY_DN32801_c0_g2_i14	TRINITY_DN32801_c0_g2_i16	TRINITY_DN32801_c0_g2_i19	TRINITY_DN32801_c0_g2_i2	TRINITY_DN32801_c0_g2_i20	TRINITY_DN32801_c0_g2_i21	TRINITY_DN32801_c0_g2_i22	TRINITY_DN32801_c0_g2_i5	TRINITY_DN32801_c0_g2_i9	TRINITY_DN33348_c0_g5_i4
BP	GO:0043173	nucleotide salvage	49	12	5.41	0.00595	0.127396111	TRINITY_DN22557_c0_g1_i1	TRINITY_DN24213_c0_g1_i2	TRINITY_DN30420_c1_g3_i1	TRINITY_DN31467_c0_g2_i10	TRINITY_DN31467_c0_g2_i11	TRINITY_DN31467_c0_g2_i8	TRINITY_DN34095_c2_g1_i3	TRINITY_DN34095_c2_g1_i4	TRINITY_DN34095_c2_g1_i5	TRINITY_DN34095_c2_g1_i7	TRINITY_DN34095_c2_g2_i11	TRINITY_DN34095_c2_g2_i6
BP	GO:0043543	protein acylation	54	12	5.96	0.0132	0.1804	TRINITY_DN29032_c0_g1_i2	TRINITY_DN29040_c0_g1_i2	TRINITY_DN30367_c0_g1_i3	TRINITY_DN30367_c0_g1_i4	TRINITY_DN31383_c1_g1_i2	TRINITY_DN33236_c2_g1_i2	TRINITY_DN33405_c0_g3_i4	TRINITY_DN33856_c1_g6_i1	TRINITY_DN33902_c1_g3_i1	TRINITY_DN33902_c1_g3_i2	TRINITY_DN34064_c0_g1_i3	TRINITY_DN53330_c0_g1_i1
BP	GO:0007031	peroxisome organization	55	12	6.07	0.01523	0.201015137	TRINITY_DN19825_c0_g1_i1	TRINITY_DN19825_c0_g1_i2	TRINITY_DN29214_c2_g1_i13	TRINITY_DN29793_c0_g2_i1	TRINITY_DN29793_c0_g2_i5	TRINITY_DN30273_c6_g1_i2	TRINITY_DN30273_c6_g1_i4	TRINITY_DN30273_c6_g1_i5	TRINITY_DN30273_c6_g1_i6	TRINITY_DN30273_c6_g1_i7	TRINITY_DN31640_c2_g4_i2	TRINITY_DN33259_c2_g2_i1
BP	GO:0009067	aspartate family amino acid biosynthetic process	62	12	6.84	0.03667	0.298156498	TRINITY_DN25383_c0_g1_i1	TRINITY_DN25383_c0_g1_i2	TRINITY_DN26313_c0_g1_i1	TRINITY_DN27731_c0_g1_i1	TRINITY_DN27731_c0_g1_i2	TRINITY_DN28128_c0_g1_i11	TRINITY_DN28128_c0_g1_i8	TRINITY_DN28628_c0_g1_i1	TRINITY_DN32927_c0_g1_i3	TRINITY_DN32927_c0_g1_i4	TRINITY_DN33808_c1_g3_i1	TRINITY_DN33808_c1_g3_i2
BP	GO:0003333	amino acid transmembrane transport	23	11	2.54	1.10E-05	0.004955143	TRINITY_DN32801_c0_g2_i10	TRINITY_DN32801_c0_g2_i12	TRINITY_DN32801_c0_g2_i14	TRINITY_DN32801_c0_g2_i16	TRINITY_DN32801_c0_g2_i19	TRINITY_DN32801_c0_g2_i2	TRINITY_DN32801_c0_g2_i20	TRINITY_DN32801_c0_g2_i21	TRINITY_DN32801_c0_g2_i22	TRINITY_DN32801_c0_g2_i5	TRINITY_DN32801_c0_g2_i9
BP	GO:1903825	organic acid transmembrane transport	31	11	3.42	3.00E-04	0.041292857	TRINITY_DN32801_c0_g2_i10	TRINITY_DN32801_c0_g2_i12	TRINITY_DN32801_c0_g2_i14	TRINITY_DN32801_c0_g2_i16	TRINITY_DN32801_c0_g2_i19	TRINITY_DN32801_c0_g2_i2	TRINITY_DN32801_c0_g2_i20	TRINITY_DN32801_c0_g2_i21	TRINITY_DN32801_c0_g2_i22	TRINITY_DN32801_c0_g2_i5	TRINITY_DN32801_c0_g2_i9
BP	GO:1905039	carboxylic acid transmembrane transport	31	11	3.42	3.00E-04	0.041292857	TRINITY_DN32801_c0_g2_i10	TRINITY_DN32801_c0_g2_i12	TRINITY_DN32801_c0_g2_i14	TRINITY_DN32801_c0_g2_i16	TRINITY_DN32801_c0_g2_i19	TRINITY_DN32801_c0_g2_i2	TRINITY_DN32801_c0_g2_i20	TRINITY_DN32801_c0_g2_i21	TRINITY_DN32801_c0_g2_i22	TRINITY_DN32801_c0_g2_i5	TRINITY_DN32801_c0_g2_i9
BP	GO:0000387	spliceosomal snRNP assembly	34	11	3.75	0.00074	0.05781	TRINITY_DN10731_c0_g2_i2	TRINITY_DN31033_c0_g10_i1	TRINITY_DN31033_c0_g10_i3	TRINITY_DN33684_c0_g1_i1	TRINITY_DN33684_c0_g1_i10	TRINITY_DN33684_c0_g1_i13	TRINITY_DN33684_c0_g1_i5	TRINITY_DN33684_c0_g1_i6	TRINITY_DN33684_c0_g1_i9	TRINITY_DN34022_c1_g4_i3	TRINITY_DN34022_c1_g4_i5
BP	GO:0019321	pentose metabolic process	42	11	4.64	0.00482	0.114459157	TRINITY_DN23073_c0_g1_i1	TRINITY_DN24759_c0_g2_i1	TRINITY_DN29581_c0_g1_i1	TRINITY_DN32476_c2_g3_i14	TRINITY_DN32476_c2_g3_i5	TRINITY_DN32476_c2_g3_i7	TRINITY_DN32476_c2_g3_i8	TRINITY_DN32476_c2_g3_i9	TRINITY_DN32895_c0_g1_i1	TRINITY_DN32895_c0_g1_i5	TRINITY_DN33918_c1_g1_i2
BP	GO:0006475	internal protein amino acid acetylation	47	11	5.19	0.01175	0.170078696	TRINITY_DN29040_c0_g1_i2	TRINITY_DN30367_c0_g1_i3	TRINITY_DN30367_c0_g1_i4	TRINITY_DN31383_c1_g1_i2	TRINITY_DN33236_c2_g1_i2	TRINITY_DN33405_c0_g3_i4	TRINITY_DN33856_c1_g6_i1	TRINITY_DN33902_c1_g3_i1	TRINITY_DN33902_c1_g3_i2	TRINITY_DN34064_c0_g1_i3	TRINITY_DN53330_c0_g1_i1
BP	GO:0016573	histone acetylation	47	11	5.19	0.01175	0.170078696	TRINITY_DN29040_c0_g1_i2	TRINITY_DN30367_c0_g1_i3	TRINITY_DN30367_c0_g1_i4	TRINITY_DN31383_c1_g1_i2	TRINITY_DN33236_c2_g1_i2	TRINITY_DN33405_c0_g3_i4	TRINITY_DN33856_c1_g6_i1	TRINITY_DN33902_c1_g3_i1	TRINITY_DN33902_c1_g3_i2	TRINITY_DN34064_c0_g1_i3	TRINITY_DN53330_c0_g1_i1
BP	GO:0018393	internal peptidyl-lysine acetylation	47	11	5.19	0.01175	0.170078696	TRINITY_DN29040_c0_g1_i2	TRINITY_DN30367_c0_g1_i3	TRINITY_DN30367_c0_g1_i4	TRINITY_DN31383_c1_g1_i2	TRINITY_DN33236_c2_g1_i2	TRINITY_DN33405_c0_g3_i4	TRINITY_DN33856_c1_g6_i1	TRINITY_DN33902_c1_g3_i1	TRINITY_DN33902_c1_g3_i2	TRINITY_DN34064_c0_g1_i3	TRINITY_DN53330_c0_g1_i1
BP	GO:0018394	peptidyl-lysine acetylation	47	11	5.19	0.01175	0.170078696	TRINITY_DN29040_c0_g1_i2	TRINITY_DN30367_c0_g1_i3	TRINITY_DN30367_c0_g1_i4	TRINITY_DN31383_c1_g1_i2	TRINITY_DN33236_c2_g1_i2	TRINITY_DN33405_c0_g3_i4	TRINITY_DN33856_c1_g6_i1	TRINITY_DN33902_c1_g3_i1	TRINITY_DN33902_c1_g3_i2	TRINITY_DN34064_c0_g1_i3	TRINITY_DN53330_c0_g1_i1
BP	GO:0042168	heme metabolic process	50	11	5.52	0.01855	0.229140064	TRINITY_DN27233_c0_g3_i1	TRINITY_DN27233_c0_g3_i2	TRINITY_DN27233_c0_g3_i3	TRINITY_DN27233_c0_g3_i4	TRINITY_DN27964_c0_g2_i1	TRINITY_DN30712_c0_g1_i1	TRINITY_DN30712_c0_g1_i3	TRINITY_DN30712_c0_g1_i4	TRINITY_DN33195_c1_g2_i1	TRINITY_DN33195_c1_g2_i3	TRINITY_DN33195_c1_g2_i4
BP	GO:0006473	protein acetylation	51	11	5.63	0.02137	0.245118988	TRINITY_DN29040_c0_g1_i2	TRINITY_DN30367_c0_g1_i3	TRINITY_DN30367_c0_g1_i4	TRINITY_DN31383_c1_g1_i2	TRINITY_DN33236_c2_g1_i2	TRINITY_DN33405_c0_g3_i4	TRINITY_DN33856_c1_g6_i1	TRINITY_DN33902_c1_g3_i1	TRINITY_DN33902_c1_g3_i2	TRINITY_DN34064_c0_g1_i3	TRINITY_DN53330_c0_g1_i1
BP	GO:0051052	regulation of DNA metabolic process	56	11	6.18	0.04026	0.319263457	TRINITY_DN29040_c0_g1_i2	TRINITY_DN29331_c0_g1_i7	TRINITY_DN29615_c0_g1_i1	TRINITY_DN30794_c2_g3_i5	TRINITY_DN33236_c2_g1_i10	TRINITY_DN33236_c2_g1_i5	TRINITY_DN33236_c2_g1_i7	TRINITY_DN33519_c0_g1_i14	TRINITY_DN33519_c0_g1_i16	TRINITY_DN33519_c0_g1_i18	TRINITY_DN33519_c0_g1_i19
BP	GO:0070838	divalent metal ion transport	56	11	6.18	0.04026	0.319263457	TRINITY_DN24741_c0_g1_i3	TRINITY_DN25587_c0_g1_i1	TRINITY_DN25587_c0_g2_i1	TRINITY_DN26256_c0_g1_i1	TRINITY_DN26531_c0_g3_i2	TRINITY_DN31582_c1_g2_i2	TRINITY_DN31582_c1_g2_i4	TRINITY_DN31674_c1_g4_i1	TRINITY_DN31674_c1_g4_i3	TRINITY_DN31867_c0_g2_i3	TRINITY_DN32162_c0_g1_i1
BP	GO:0072511	divalent inorganic cation transport	56	11	6.18	0.04026	0.319263457	TRINITY_DN24741_c0_g1_i3	TRINITY_DN25587_c0_g1_i1	TRINITY_DN25587_c0_g2_i1	TRINITY_DN26256_c0_g1_i1	TRINITY_DN26531_c0_g3_i2	TRINITY_DN31582_c1_g2_i2	TRINITY_DN31582_c1_g2_i4	TRINITY_DN31674_c1_g4_i1	TRINITY_DN31674_c1_g4_i3	TRINITY_DN31867_c0_g2_i3	TRINITY_DN32162_c0_g1_i1
BP	GO:2001289	lipid X metabolic process	12	10	1.32	1.40E-08	2.70E-05	TRINITY_DN29300_c0_g1_i10	TRINITY_DN29300_c0_g1_i11	TRINITY_DN29300_c0_g1_i12	TRINITY_DN29300_c0_g1_i13	TRINITY_DN29300_c0_g1_i2	TRINITY_DN29300_c0_g1_i3	TRINITY_DN29300_c0_g1_i4	TRINITY_DN29300_c0_g1_i6	TRINITY_DN29300_c0_g1_i7	TRINITY_DN29300_c0_g1_i9
BP	GO:0032261	purine nucleotide salvage	20	10	2.21	1.70E-05	0.004955143	TRINITY_DN22557_c0_g1_i1	TRINITY_DN31467_c0_g2_i10	TRINITY_DN31467_c0_g2_i11	TRINITY_DN31467_c0_g2_i8	TRINITY_DN34095_c2_g1_i3	TRINITY_DN34095_c2_g1_i4	TRINITY_DN34095_c2_g1_i5	TRINITY_DN34095_c2_g1_i7	TRINITY_DN34095_c2_g2_i11	TRINITY_DN34095_c2_g2_i6
BP	GO:0032264	IMP salvage	20	10	2.21	1.70E-05	0.004955143	TRINITY_DN22557_c0_g1_i1	TRINITY_DN31467_c0_g2_i10	TRINITY_DN31467_c0_g2_i11	TRINITY_DN31467_c0_g2_i8	TRINITY_DN34095_c2_g1_i3	TRINITY_DN34095_c2_g1_i4	TRINITY_DN34095_c2_g1_i5	TRINITY_DN34095_c2_g1_i7	TRINITY_DN34095_c2_g2_i11	TRINITY_DN34095_c2_g2_i6
BP	GO:0043101	purine-containing compound salvage	28	10	3.09	0.00053	0.056739444	TRINITY_DN22557_c0_g1_i1	TRINITY_DN31467_c0_g2_i10	TRINITY_DN31467_c0_g2_i11	TRINITY_DN31467_c0_g2_i8	TRINITY_DN34095_c2_g1_i3	TRINITY_DN34095_c2_g1_i4	TRINITY_DN34095_c2_g1_i5	TRINITY_DN34095_c2_g1_i7	TRINITY_DN34095_c2_g2_i11	TRINITY_DN34095_c2_g2_i6
BP	GO:0006479	protein methylation	35	10	3.86	0.0036	0.103540299	TRINITY_DN32461_c1_g1_i11	TRINITY_DN32461_c1_g1_i12	TRINITY_DN32461_c1_g1_i2	TRINITY_DN32461_c1_g1_i4	TRINITY_DN32461_c1_g1_i5	TRINITY_DN32461_c1_g1_i6	TRINITY_DN32461_c1_g1_i8	TRINITY_DN33785_c0_g2_i1	TRINITY_DN33785_c0_g2_i6	TRINITY_DN33785_c0_g2_i8
BP	GO:0008213	protein alkylation	35	10	3.86	0.0036	0.103540299	TRINITY_DN32461_c1_g1_i11	TRINITY_DN32461_c1_g1_i12	TRINITY_DN32461_c1_g1_i2	TRINITY_DN32461_c1_g1_i4	TRINITY_DN32461_c1_g1_i5	TRINITY_DN32461_c1_g1_i6	TRINITY_DN32461_c1_g1_i8	TRINITY_DN33785_c0_g2_i1	TRINITY_DN33785_c0_g2_i6	TRINITY_DN33785_c0_g2_i8
BP	GO:0006367	transcription initiation from RNA polymerase II promoter	38	10	4.19	0.00682	0.141313333	TRINITY_DN16829_c0_g1_i2	TRINITY_DN19313_c1_g1_i2	TRINITY_DN22596_c0_g2_i1	TRINITY_DN22596_c0_g2_i2	TRINITY_DN28431_c0_g1_i5	TRINITY_DN30194_c0_g1_i3	TRINITY_DN30194_c0_g1_i5	TRINITY_DN30194_c0_g1_i6	TRINITY_DN30962_c0_g1_i6	TRINITY_DN33856_c1_g6_i1
BP	GO:0044419	interspecies interaction between organisms	48	10	5.3	0.0343	0.286130303	TRINITY_DN13073_c0_g1_i1	TRINITY_DN19332_c0_g1_i1	TRINITY_DN19332_c0_g1_i3	TRINITY_DN22703_c0_g1_i1	TRINITY_DN30303_c0_g2_i1	TRINITY_DN31352_c0_g1_i1	TRINITY_DN32109_c0_g2_i2	TRINITY_DN32109_c0_g2_i3	TRINITY_DN33188_c0_g1_i2	TRINITY_DN33900_c0_g3_i1
BP	GO:0090698	post-embryonic plant morphogenesis	51	10	5.63	0.04964	0.347614342	TRINITY_DN11257_c0_g1_i1	TRINITY_DN28983_c2_g9_i13	TRINITY_DN31550_c1_g1_i1	TRINITY_DN32900_c0_g1_i3	TRINITY_DN33065_c0_g1_i1	TRINITY_DN33348_c0_g5_i4	TRINITY_DN33851_c2_g1_i3	TRINITY_DN34218_c1_g1_i1	TRINITY_DN34218_c1_g1_i2	TRINITY_DN5820_c0_g1_i2
BP	GO:0046364	monosaccharide biosynthetic process	18	9	1.99	4.60E-05	0.01108025	TRINITY_DN25949_c0_g4_i1	TRINITY_DN25949_c0_g4_i3	TRINITY_DN25949_c0_g4_i4	TRINITY_DN27899_c0_g1_i1	TRINITY_DN27899_c0_g1_i4	TRINITY_DN29751_c1_g5_i2	TRINITY_DN31772_c0_g1_i1	TRINITY_DN31772_c0_g1_i3	TRINITY_DN31772_c0_g1_i4
BP	GO:0005986	sucrose biosynthetic process	23	9	2.54	0.00046	0.052142353	TRINITY_DN31386_c0_g2_i1	TRINITY_DN31386_c0_g2_i2	TRINITY_DN31386_c0_g2_i3	TRINITY_DN31386_c0_g2_i4	TRINITY_DN31386_c0_g2_i5	TRINITY_DN31386_c0_g2_i6	TRINITY_DN31386_c0_g2_i7	TRINITY_DN34065_c1_g5_i6	TRINITY_DN34065_c1_g5_i7
BP	GO:0006626	protein targeting to mitochondrion	25	9	2.76	0.00094	0.05781	TRINITY_DN19825_c0_g1_i1	TRINITY_DN19825_c0_g1_i2	TRINITY_DN23732_c0_g2_i2	TRINITY_DN29150_c1_g1_i2	TRINITY_DN30129_c0_g1_i1	TRINITY_DN30129_c0_g1_i4	TRINITY_DN31063_c0_g1_i3	TRINITY_DN31063_c0_g1_i4	TRINITY_DN31063_c0_g1_i6
BP	GO:0070585	protein localization to mitochondrion	25	9	2.76	0.00094	0.05781	TRINITY_DN19825_c0_g1_i1	TRINITY_DN19825_c0_g1_i2	TRINITY_DN23732_c0_g2_i2	TRINITY_DN29150_c1_g1_i2	TRINITY_DN30129_c0_g1_i1	TRINITY_DN30129_c0_g1_i4	TRINITY_DN31063_c0_g1_i3	TRINITY_DN31063_c0_g1_i4	TRINITY_DN31063_c0_g1_i6
BP	GO:0072655	establishment of protein localization to mitochondrion	25	9	2.76	0.00094	0.05781	TRINITY_DN19825_c0_g1_i1	TRINITY_DN19825_c0_g1_i2	TRINITY_DN23732_c0_g2_i2	TRINITY_DN29150_c1_g1_i2	TRINITY_DN30129_c0_g1_i1	TRINITY_DN30129_c0_g1_i4	TRINITY_DN31063_c0_g1_i3	TRINITY_DN31063_c0_g1_i4	TRINITY_DN31063_c0_g1_i6
BP	GO:0006875	cellular metal ion homeostasis	40	9	4.41	0.02761	0.281505132	TRINITY_DN26193_c0_g1_i4	TRINITY_DN26193_c0_g1_i5	TRINITY_DN26193_c0_g1_i6	TRINITY_DN26193_c0_g1_i9	TRINITY_DN28124_c0_g1_i2	TRINITY_DN28124_c0_g1_i4	TRINITY_DN28124_c0_g1_i6	TRINITY_DN33952_c1_g3_i1	TRINITY_DN33952_c1_g3_i3
BP	GO:0006839	mitochondrial transport	43	9	4.75	0.04227	0.327125663	TRINITY_DN19825_c0_g1_i1	TRINITY_DN19825_c0_g1_i2	TRINITY_DN23732_c0_g2_i2	TRINITY_DN29150_c1_g1_i2	TRINITY_DN30129_c0_g1_i1	TRINITY_DN30129_c0_g1_i4	TRINITY_DN31063_c0_g1_i3	TRINITY_DN31063_c0_g1_i4	TRINITY_DN31063_c0_g1_i6
BP	GO:0009415	response to water	44	9	4.86	0.04814	0.347614342	TRINITY_DN21489_c0_g1_i1	TRINITY_DN21489_c0_g1_i2	TRINITY_DN26597_c0_g1_i1	TRINITY_DN27218_c0_g1_i3	TRINITY_DN27218_c0_g1_i4	TRINITY_DN27218_c0_g1_i6	TRINITY_DN27218_c0_g1_i7	TRINITY_DN31719_c0_g3_i5	TRINITY_DN33352_c2_g2_i1
BP	GO:0006014	D-ribose metabolic process	28	8	3.09	0.0089	0.155911818	TRINITY_DN23073_c0_g1_i1	TRINITY_DN24759_c0_g2_i1	TRINITY_DN29581_c0_g1_i1	TRINITY_DN32476_c2_g3_i14	TRINITY_DN32476_c2_g3_i5	TRINITY_DN32476_c2_g3_i7	TRINITY_DN32476_c2_g3_i8	TRINITY_DN32476_c2_g3_i9
BP	GO:0015936	coenzyme A metabolic process	35	8	3.86	0.03374	0.284842576	TRINITY_DN15668_c0_g1_i1	TRINITY_DN30128_c0_g1_i1	TRINITY_DN30128_c0_g1_i7	TRINITY_DN30611_c0_g1_i14	TRINITY_DN30611_c0_g1_i15	TRINITY_DN31282_c0_g1_i2	TRINITY_DN31282_c0_g1_i3	TRINITY_DN31282_c0_g1_i5
BP	GO:0006304	DNA modification	34	8	3.75	0.02872	0.284842576	TRINITY_DN29040_c0_g1_i2	TRINITY_DN30125_c0_g4_i3	TRINITY_DN31442_c1_g1_i12	TRINITY_DN31442_c1_g1_i3	TRINITY_DN31442_c1_g1_i4	TRINITY_DN31442_c1_g1_i6	TRINITY_DN31442_c1_g1_i8	TRINITY_DN31442_c1_g1_i9
BP	GO:0044728	DNA methylation or demethylation	34	8	3.75	0.02872	0.284842576	TRINITY_DN29040_c0_g1_i2	TRINITY_DN30125_c0_g4_i3	TRINITY_DN31442_c1_g1_i12	TRINITY_DN31442_c1_g1_i3	TRINITY_DN31442_c1_g1_i4	TRINITY_DN31442_c1_g1_i6	TRINITY_DN31442_c1_g1_i8	TRINITY_DN31442_c1_g1_i9
BP	GO:0033866	nucleoside bisphosphate biosynthetic process	37	8	4.08	0.0455	0.345696528	TRINITY_DN15668_c0_g1_i1	TRINITY_DN30128_c0_g1_i1	TRINITY_DN30128_c0_g1_i7	TRINITY_DN31282_c0_g1_i2	TRINITY_DN31282_c0_g1_i3	TRINITY_DN31282_c0_g1_i5	TRINITY_DN33060_c0_g1_i2	TRINITY_DN33060_c0_g1_i6
BP	GO:0034030	ribonucleoside bisphosphate biosynthetic process	37	8	4.08	0.0455	0.345696528	TRINITY_DN15668_c0_g1_i1	TRINITY_DN30128_c0_g1_i1	TRINITY_DN30128_c0_g1_i7	TRINITY_DN31282_c0_g1_i2	TRINITY_DN31282_c0_g1_i3	TRINITY_DN31282_c0_g1_i5	TRINITY_DN33060_c0_g1_i2	TRINITY_DN33060_c0_g1_i6
BP	GO:0034033	purine nucleoside bisphosphate biosynthetic process	37	8	4.08	0.0455	0.345696528	TRINITY_DN15668_c0_g1_i1	TRINITY_DN30128_c0_g1_i1	TRINITY_DN30128_c0_g1_i7	TRINITY_DN31282_c0_g1_i2	TRINITY_DN31282_c0_g1_i3	TRINITY_DN31282_c0_g1_i5	TRINITY_DN33060_c0_g1_i2	TRINITY_DN33060_c0_g1_i6
BP	GO:0006879	cellular iron ion homeostasis	19	7	2.1	0.00299	0.092931129	TRINITY_DN26193_c0_g1_i4	TRINITY_DN26193_c0_g1_i5	TRINITY_DN26193_c0_g1_i6	TRINITY_DN26193_c0_g1_i9	TRINITY_DN28124_c0_g1_i2	TRINITY_DN28124_c0_g1_i4	TRINITY_DN28124_c0_g1_i6
BP	GO:0055072	iron ion homeostasis	19	7	2.1	0.00299	0.092931129	TRINITY_DN26193_c0_g1_i4	TRINITY_DN26193_c0_g1_i5	TRINITY_DN26193_c0_g1_i6	TRINITY_DN26193_c0_g1_i9	TRINITY_DN28124_c0_g1_i2	TRINITY_DN28124_c0_g1_i4	TRINITY_DN28124_c0_g1_i6
BP	GO:0009225	nucleotide-sugar metabolic process	24	7	2.65	0.01257	0.173017071	TRINITY_DN23026_c0_g1_i2	TRINITY_DN25949_c0_g4_i1	TRINITY_DN25949_c0_g4_i3	TRINITY_DN25949_c0_g4_i4	TRINITY_DN27835_c0_g1_i2	TRINITY_DN27835_c0_g1_i6	TRINITY_DN31575_c0_g1_i3
BP	GO:0045595	regulation of cell differentiation	25	7	2.76	0.01583	0.206110878	TRINITY_DN32419_c1_g3_i1	TRINITY_DN32419_c1_g3_i5	TRINITY_DN33641_c1_g1_i11	TRINITY_DN33641_c1_g1_i4	TRINITY_DN33641_c1_g1_i7	TRINITY_DN33641_c1_g1_i8	TRINITY_DN33641_c1_g1_i9
BP	GO:0044273	sulfur compound catabolic process	27	7	2.98	0.02407	0.263539148	TRINITY_DN23378_c0_g1_i3	TRINITY_DN30811_c0_g1_i2	TRINITY_DN30811_c0_g1_i4	TRINITY_DN30811_c0_g1_i5	TRINITY_DN31282_c0_g1_i2	TRINITY_DN31282_c0_g1_i3	TRINITY_DN31282_c0_g1_i5
BP	GO:0006305	DNA alkylation	29	7	3.2	0.03484	0.288140258	TRINITY_DN29040_c0_g1_i2	TRINITY_DN31442_c1_g1_i12	TRINITY_DN31442_c1_g1_i3	TRINITY_DN31442_c1_g1_i4	TRINITY_DN31442_c1_g1_i6	TRINITY_DN31442_c1_g1_i8	TRINITY_DN31442_c1_g1_i9
BP	GO:0006306	DNA methylation	29	7	3.2	0.03484	0.288140258	TRINITY_DN29040_c0_g1_i2	TRINITY_DN31442_c1_g1_i12	TRINITY_DN31442_c1_g1_i3	TRINITY_DN31442_c1_g1_i4	TRINITY_DN31442_c1_g1_i6	TRINITY_DN31442_c1_g1_i8	TRINITY_DN31442_c1_g1_i9
BP	GO:0009409	response to cold	30	7	3.31	0.04126	0.321894818	TRINITY_DN20560_c0_g1_i1	TRINITY_DN20560_c0_g1_i2	TRINITY_DN20843_c0_g3_i3	TRINITY_DN28866_c0_g4_i6	TRINITY_DN29227_c0_g1_i1	TRINITY_DN29227_c0_g1_i2	TRINITY_DN29227_c0_g1_i3
BP	GO:0090697	post-embryonic plant organ morphogenesis	30	7	3.31	0.04126	0.321894818	TRINITY_DN28983_c2_g9_i13	TRINITY_DN31550_c1_g1_i1	TRINITY_DN33065_c0_g1_i1	TRINITY_DN33851_c2_g1_i3	TRINITY_DN34218_c1_g1_i1	TRINITY_DN34218_c1_g1_i2	TRINITY_DN5820_c0_g1_i2
BP	GO:0009226	nucleotide-sugar biosynthetic process	13	6	1.43	0.00155	0.060956122	TRINITY_DN23026_c0_g1_i2	TRINITY_DN25949_c0_g4_i1	TRINITY_DN25949_c0_g4_i3	TRINITY_DN25949_c0_g4_i4	TRINITY_DN27835_c0_g1_i2	TRINITY_DN27835_c0_g1_i6
BP	GO:0009867	jasmonic acid mediated signaling pathway	16	6	1.77	0.0054	0.118685682	TRINITY_DN29751_c2_g1_i4	TRINITY_DN29751_c2_g1_i5	TRINITY_DN32002_c0_g1_i10	TRINITY_DN32002_c0_g1_i12	TRINITY_DN32002_c0_g1_i7	TRINITY_DN32002_c0_g1_i8
BP	GO:0071395	cellular response to jasmonic acid stimulus	16	6	1.77	0.0054	0.118685682	TRINITY_DN29751_c2_g1_i4	TRINITY_DN29751_c2_g1_i5	TRINITY_DN32002_c0_g1_i10	TRINITY_DN32002_c0_g1_i12	TRINITY_DN32002_c0_g1_i7	TRINITY_DN32002_c0_g1_i8
BP	GO:0009753	response to jasmonic acid	17	6	1.88	0.00757	0.143769314	TRINITY_DN29751_c2_g1_i4	TRINITY_DN29751_c2_g1_i5	TRINITY_DN32002_c0_g1_i10	TRINITY_DN32002_c0_g1_i12	TRINITY_DN32002_c0_g1_i7	TRINITY_DN32002_c0_g1_i8
BP	GO:0000266	mitochondrial fission	18	6	1.99	0.01031	0.170078696	TRINITY_DN31088_c0_g1_i1	TRINITY_DN31088_c0_g1_i3	TRINITY_DN31991_c0_g1_i11	TRINITY_DN31991_c0_g1_i14	TRINITY_DN33924_c1_g1_i12	TRINITY_DN33924_c1_g1_i6
BP	GO:0009694	jasmonic acid metabolic process	18	6	1.99	0.01031	0.170078696	TRINITY_DN31674_c1_g4_i1	TRINITY_DN31674_c1_g4_i3	TRINITY_DN32002_c0_g1_i10	TRINITY_DN32002_c0_g1_i12	TRINITY_DN32002_c0_g1_i7	TRINITY_DN32002_c0_g1_i8
BP	GO:0034250	positive regulation of cellular amide metabolic process	19	6	2.1	0.01369	0.18447993	TRINITY_DN22596_c0_g2_i1	TRINITY_DN22596_c0_g2_i2	TRINITY_DN31176_c0_g6_i1	TRINITY_DN31176_c0_g6_i2	TRINITY_DN32580_c0_g1_i11	TRINITY_DN32580_c0_g1_i8
BP	GO:0045727	positive regulation of translation	19	6	2.1	0.01369	0.18447993	TRINITY_DN22596_c0_g2_i1	TRINITY_DN22596_c0_g2_i2	TRINITY_DN31176_c0_g6_i1	TRINITY_DN31176_c0_g6_i2	TRINITY_DN32580_c0_g1_i11	TRINITY_DN32580_c0_g1_i8
BP	GO:0015937	coenzyme A biosynthetic process	20	6	2.21	0.01777	0.224899548	TRINITY_DN15668_c0_g1_i1	TRINITY_DN30128_c0_g1_i1	TRINITY_DN30128_c0_g1_i7	TRINITY_DN31282_c0_g1_i2	TRINITY_DN31282_c0_g1_i3	TRINITY_DN31282_c0_g1_i5
BP	GO:0006777	Mo-molybdopterin cofactor biosynthetic process	21	6	2.32	0.02261	0.251846647	TRINITY_DN27544_c0_g1_i5	TRINITY_DN27544_c0_g1_i6	TRINITY_DN29742_c0_g1_i2	TRINITY_DN29742_c0_g1_i3	TRINITY_DN29785_c0_g1_i2	TRINITY_DN34201_c2_g2_i2
BP	GO:0019720	Mo-molybdopterin cofactor metabolic process	21	6	2.32	0.02261	0.251846647	TRINITY_DN27544_c0_g1_i5	TRINITY_DN27544_c0_g1_i6	TRINITY_DN29742_c0_g1_i2	TRINITY_DN29742_c0_g1_i3	TRINITY_DN29785_c0_g1_i2	TRINITY_DN34201_c2_g2_i2
BP	GO:0043545	molybdopterin cofactor metabolic process	21	6	2.32	0.02261	0.251846647	TRINITY_DN27544_c0_g1_i5	TRINITY_DN27544_c0_g1_i6	TRINITY_DN29742_c0_g1_i2	TRINITY_DN29742_c0_g1_i3	TRINITY_DN29785_c0_g1_i2	TRINITY_DN34201_c2_g2_i2
BP	GO:0051189	prosthetic group metabolic process	21	6	2.32	0.02261	0.251846647	TRINITY_DN27544_c0_g1_i5	TRINITY_DN27544_c0_g1_i6	TRINITY_DN29742_c0_g1_i2	TRINITY_DN29742_c0_g1_i3	TRINITY_DN29785_c0_g1_i2	TRINITY_DN34201_c2_g2_i2
BP	GO:0009735	response to cytokinin	24	6	2.65	0.04216	0.327125663	TRINITY_DN25087_c0_g1_i1	TRINITY_DN25087_c0_g1_i2	TRINITY_DN25087_c0_g1_i3	TRINITY_DN33589_c0_g1_i5	TRINITY_DN33808_c1_g3_i1	TRINITY_DN33808_c1_g3_i2
BP	GO:0006788	heme oxidation	5	5	0.55	1.60E-05	0.004955143	TRINITY_DN27233_c0_g3_i1	TRINITY_DN27233_c0_g3_i2	TRINITY_DN27233_c0_g3_i3	TRINITY_DN27233_c0_g3_i4	TRINITY_DN27964_c0_g2_i1
BP	GO:0009631	cold acclimation	6	5	0.66	8.90E-05	0.016817455	TRINITY_DN20560_c0_g1_i1	TRINITY_DN20560_c0_g1_i2	TRINITY_DN29227_c0_g1_i1	TRINITY_DN29227_c0_g1_i2	TRINITY_DN29227_c0_g1_i3
BP	GO:0019852	L-ascorbic acid metabolic process	8	5	0.88	0.00068	0.05781	TRINITY_DN25949_c0_g4_i1	TRINITY_DN25949_c0_g4_i3	TRINITY_DN25949_c0_g4_i4	TRINITY_DN27899_c0_g1_i1	TRINITY_DN27899_c0_g1_i4
BP	GO:0019853	L-ascorbic acid biosynthetic process	8	5	0.88	0.00068	0.05781	TRINITY_DN25949_c0_g4_i1	TRINITY_DN25949_c0_g4_i3	TRINITY_DN25949_c0_g4_i4	TRINITY_DN27899_c0_g1_i1	TRINITY_DN27899_c0_g1_i4
BP	GO:0006656	phosphatidylcholine biosynthetic process	9	5	0.99	0.0014	0.058647826	TRINITY_DN19340_c0_g2_i3	TRINITY_DN31675_c0_g1_i10	TRINITY_DN31675_c0_g1_i12	TRINITY_DN31675_c0_g1_i2	TRINITY_DN31675_c0_g1_i5
BP	GO:0009626	plant-type hypersensitive response	9	5	0.99	0.0014	0.058647826	TRINITY_DN26625_c0_g2_i3	TRINITY_DN26625_c0_g2_i5	TRINITY_DN26625_c0_g2_i6	TRINITY_DN26625_c0_g2_i7	TRINITY_DN26625_c0_g2_i8
BP	GO:0034050	host programmed cell death induced by symbiont	9	5	0.99	0.0014	0.058647826	TRINITY_DN26625_c0_g2_i3	TRINITY_DN26625_c0_g2_i5	TRINITY_DN26625_c0_g2_i6	TRINITY_DN26625_c0_g2_i7	TRINITY_DN26625_c0_g2_i8
BP	GO:2001293	malonyl-CoA metabolic process	10	5	1.1	0.00255	0.084592034	TRINITY_DN31282_c0_g1_i2	TRINITY_DN31282_c0_g1_i3	TRINITY_DN31282_c0_g1_i5	TRINITY_DN33060_c0_g1_i2	TRINITY_DN33060_c0_g1_i6
BP	GO:0016559	peroxisome fission	11	5	1.21	0.00425	0.114459157	TRINITY_DN30273_c6_g1_i2	TRINITY_DN30273_c6_g1_i4	TRINITY_DN30273_c6_g1_i5	TRINITY_DN30273_c6_g1_i6	TRINITY_DN30273_c6_g1_i7
BP	GO:0051382	kinetochore assembly	13	5	1.43	0.0098	0.165654386	TRINITY_DN30758_c0_g1_i3	TRINITY_DN30758_c0_g2_i1	TRINITY_DN30758_c0_g2_i2	TRINITY_DN30758_c0_g2_i7	TRINITY_DN30758_c0_g2_i8
BP	GO:0051383	kinetochore organization	13	5	1.43	0.0098	0.165654386	TRINITY_DN30758_c0_g1_i3	TRINITY_DN30758_c0_g2_i1	TRINITY_DN30758_c0_g2_i2	TRINITY_DN30758_c0_g2_i7	TRINITY_DN30758_c0_g2_i8
BP	GO:0034508	centromere complex assembly	16	5	1.77	0.02513	0.269571676	TRINITY_DN30758_c0_g1_i3	TRINITY_DN30758_c0_g2_i1	TRINITY_DN30758_c0_g2_i2	TRINITY_DN30758_c0_g2_i7	TRINITY_DN30758_c0_g2_i8
BP	GO:0010150	leaf senescence	17	5	1.88	0.03244	0.284842576	TRINITY_DN20560_c0_g1_i1	TRINITY_DN20560_c0_g1_i2	TRINITY_DN29227_c0_g1_i1	TRINITY_DN29227_c0_g1_i2	TRINITY_DN29227_c0_g1_i3
BP	GO:0090693	plant organ senescence	17	5	1.88	0.03244	0.284842576	TRINITY_DN20560_c0_g1_i1	TRINITY_DN20560_c0_g1_i2	TRINITY_DN29227_c0_g1_i1	TRINITY_DN29227_c0_g1_i2	TRINITY_DN29227_c0_g1_i3
BP	GO:0000911	cytokinesis by cell plate formation	18	5	1.99	0.04095	0.321894818	TRINITY_DN33071_c0_g3_i1	TRINITY_DN33071_c0_g3_i3	TRINITY_DN33071_c0_g3_i5	TRINITY_DN33609_c0_g4_i1	TRINITY_DN33609_c0_g4_i2
BP	GO:0007568	aging	18	5	1.99	0.04095	0.321894818	TRINITY_DN20560_c0_g1_i1	TRINITY_DN20560_c0_g1_i2	TRINITY_DN29227_c0_g1_i1	TRINITY_DN29227_c0_g1_i2	TRINITY_DN29227_c0_g1_i3
BP	GO:0000098	sulfur amino acid catabolic process	8	4	0.88	0.00718	0.142637732	TRINITY_DN23378_c0_g1_i3	TRINITY_DN30811_c0_g1_i2	TRINITY_DN30811_c0_g1_i4	TRINITY_DN30811_c0_g1_i5
BP	GO:0009682	induced systemic resistance	9	4	0.99	0.0118	0.170078696	TRINITY_DN32002_c0_g1_i10	TRINITY_DN32002_c0_g1_i12	TRINITY_DN32002_c0_g1_i7	TRINITY_DN32002_c0_g1_i8
BP	GO:0009864	induced systemic resistance, jasmonic acid mediated signaling pathway	9	4	0.99	0.0118	0.170078696	TRINITY_DN32002_c0_g1_i10	TRINITY_DN32002_c0_g1_i12	TRINITY_DN32002_c0_g1_i7	TRINITY_DN32002_c0_g1_i8
BP	GO:0061013	regulation of mRNA catabolic process	9	4	0.99	0.0118	0.170078696	TRINITY_DN22596_c0_g2_i1	TRINITY_DN22596_c0_g2_i2	TRINITY_DN28579_c0_g1_i2	TRINITY_DN28579_c0_g1_i8
BP	GO:0006094	gluconeogenesis	10	4	1.1	0.01798	0.224899548	TRINITY_DN29751_c1_g5_i2	TRINITY_DN31772_c0_g1_i1	TRINITY_DN31772_c0_g1_i3	TRINITY_DN31772_c0_g1_i4
BP	GO:0019319	hexose biosynthetic process	10	4	1.1	0.01798	0.224899548	TRINITY_DN29751_c1_g5_i2	TRINITY_DN31772_c0_g1_i1	TRINITY_DN31772_c0_g1_i3	TRINITY_DN31772_c0_g1_i4
BP	GO:0006557	S-adenosylmethioninamine biosynthetic process	11	4	1.21	0.02582	0.269571676	TRINITY_DN31429_c0_g1_i2	TRINITY_DN33927_c4_g1_i1	TRINITY_DN33927_c4_g2_i1	TRINITY_DN33927_c4_g2_i2
BP	GO:0016577	histone demethylation	11	4	1.21	0.02582	0.269571676	TRINITY_DN32653_c0_g4_i12	TRINITY_DN32653_c0_g4_i5	TRINITY_DN32986_c0_g4_i3	TRINITY_DN32986_c0_g4_i4
BP	GO:0046499	S-adenosylmethioninamine metabolic process	11	4	1.21	0.02582	0.269571676	TRINITY_DN31429_c0_g1_i2	TRINITY_DN33927_c4_g1_i1	TRINITY_DN33927_c4_g2_i1	TRINITY_DN33927_c4_g2_i2
BP	GO:0070076	histone lysine demethylation	11	4	1.21	0.02582	0.269571676	TRINITY_DN32653_c0_g4_i12	TRINITY_DN32653_c0_g4_i5	TRINITY_DN32986_c0_g4_i3	TRINITY_DN32986_c0_g4_i4
BP	GO:0071265	L-methionine biosynthetic process	11	4	1.21	0.02582	0.269571676	TRINITY_DN25383_c0_g1_i1	TRINITY_DN25383_c0_g1_i2	TRINITY_DN26313_c0_g1_i1	TRINITY_DN28628_c0_g1_i1
BP	GO:0032957	inositol trisphosphate metabolic process	12	4	1.32	0.03542	0.291685214	TRINITY_DN12160_c0_g2_i1	TRINITY_DN25431_c0_g1_i1	TRINITY_DN30147_c3_g1_i4	TRINITY_DN30147_c3_g1_i5
BP	GO:0006597	spermine biosynthetic process	13	4	1.43	0.0468	0.345696528	TRINITY_DN31429_c0_g1_i2	TRINITY_DN33927_c4_g1_i1	TRINITY_DN33927_c4_g2_i1	TRINITY_DN33927_c4_g2_i2
BP	GO:0008215	spermine metabolic process	13	4	1.43	0.0468	0.345696528	TRINITY_DN31429_c0_g1_i2	TRINITY_DN33927_c4_g1_i1	TRINITY_DN33927_c4_g2_i1	TRINITY_DN33927_c4_g2_i2
BP	GO:0010106	cellular response to iron ion starvation	3	3	0.33	0.00134	0.058647826	TRINITY_DN28124_c0_g1_i2	TRINITY_DN28124_c0_g1_i4	TRINITY_DN28124_c0_g1_i6
BP	GO:0010452	histone H3-K36 methylation	3	3	0.33	0.00134	0.058647826	TRINITY_DN33785_c0_g2_i1	TRINITY_DN33785_c0_g2_i6	TRINITY_DN33785_c0_g2_i8
BP	GO:0016119	carotene metabolic process	3	3	0.33	0.00134	0.058647826	TRINITY_DN30742_c0_g1_i1	TRINITY_DN30742_c0_g1_i2	TRINITY_DN30742_c0_g1_i3
BP	GO:0042214	terpene metabolic process	3	3	0.33	0.00134	0.058647826	TRINITY_DN30742_c0_g1_i1	TRINITY_DN30742_c0_g1_i2	TRINITY_DN30742_c0_g1_i3
BP	GO:0043486	histone exchange	3	3	0.33	0.00134	0.058647826	TRINITY_DN29586_c0_g1_i2	TRINITY_DN29586_c0_g1_i5	TRINITY_DN29586_c0_g1_i6
BP	GO:0052889	9,9'-di-cis-zeta-carotene desaturation to 7,9,7',9'-tetra-cis-lycopene	3	3	0.33	0.00134	0.058647826	TRINITY_DN30742_c0_g1_i1	TRINITY_DN30742_c0_g1_i2	TRINITY_DN30742_c0_g1_i3
BP	GO:0000060	protein import into nucleus, translocation	4	3	0.44	0.00493	0.114459157	TRINITY_DN28866_c0_g4_i6	TRINITY_DN33318_c0_g1_i2	TRINITY_DN33318_c0_g1_i6
BP	GO:0006195	purine nucleotide catabolic process	4	3	0.44	0.00493	0.114459157	TRINITY_DN31282_c0_g1_i2	TRINITY_DN31282_c0_g1_i3	TRINITY_DN31282_c0_g1_i5
BP	GO:0009154	purine ribonucleotide catabolic process	4	3	0.44	0.00493	0.114459157	TRINITY_DN31282_c0_g1_i2	TRINITY_DN31282_c0_g1_i3	TRINITY_DN31282_c0_g1_i5
BP	GO:0009261	ribonucleotide catabolic process	4	3	0.44	0.00493	0.114459157	TRINITY_DN31282_c0_g1_i2	TRINITY_DN31282_c0_g1_i3	TRINITY_DN31282_c0_g1_i5
BP	GO:0030328	prenylcysteine catabolic process	4	3	0.44	0.00493	0.114459157	TRINITY_DN30811_c0_g1_i2	TRINITY_DN30811_c0_g1_i4	TRINITY_DN30811_c0_g1_i5
BP	GO:0030329	prenylcysteine metabolic process	4	3	0.44	0.00493	0.114459157	TRINITY_DN30811_c0_g1_i2	TRINITY_DN30811_c0_g1_i4	TRINITY_DN30811_c0_g1_i5
BP	GO:0033869	nucleoside bisphosphate catabolic process	4	3	0.44	0.00493	0.114459157	TRINITY_DN31282_c0_g1_i2	TRINITY_DN31282_c0_g1_i3	TRINITY_DN31282_c0_g1_i5
BP	GO:0034031	ribonucleoside bisphosphate catabolic process	4	3	0.44	0.00493	0.114459157	TRINITY_DN31282_c0_g1_i2	TRINITY_DN31282_c0_g1_i3	TRINITY_DN31282_c0_g1_i5
BP	GO:0034034	purine nucleoside bisphosphate catabolic process	4	3	0.44	0.00493	0.114459157	TRINITY_DN31282_c0_g1_i2	TRINITY_DN31282_c0_g1_i3	TRINITY_DN31282_c0_g1_i5
BP	GO:0090308	regulation of methylation-dependent chromatin silencing	4	3	0.44	0.00493	0.114459157	TRINITY_DN33236_c2_g1_i10	TRINITY_DN33236_c2_g1_i5	TRINITY_DN33236_c2_g1_i7
BP	GO:2001294	malonyl-CoA catabolic process	4	3	0.44	0.00493	0.114459157	TRINITY_DN31282_c0_g1_i2	TRINITY_DN31282_c0_g1_i3	TRINITY_DN31282_c0_g1_i5
BP	GO:0007008	outer mitochondrial membrane organization	5	3	0.55	0.01131	0.170078696	TRINITY_DN31063_c0_g1_i3	TRINITY_DN31063_c0_g1_i4	TRINITY_DN31063_c0_g1_i6
BP	GO:0009298	GDP-mannose biosynthetic process	5	3	0.55	0.01131	0.170078696	TRINITY_DN25949_c0_g4_i1	TRINITY_DN25949_c0_g4_i3	TRINITY_DN25949_c0_g4_i4
BP	GO:0045040	protein import into mitochondrial outer membrane	5	3	0.55	0.01131	0.170078696	TRINITY_DN31063_c0_g1_i3	TRINITY_DN31063_c0_g1_i4	TRINITY_DN31063_c0_g1_i6
BP	GO:0006346	methylation-dependent chromatin silencing	6	3	0.66	0.02077	0.241107169	TRINITY_DN33236_c2_g1_i10	TRINITY_DN33236_c2_g1_i5	TRINITY_DN33236_c2_g1_i7
BP	GO:0010216	maintenance of DNA methylation	6	3	0.66	0.02077	0.241107169	TRINITY_DN33236_c2_g1_i10	TRINITY_DN33236_c2_g1_i5	TRINITY_DN33236_c2_g1_i7
BP	GO:0019673	GDP-mannose metabolic process	6	3	0.66	0.02077	0.241107169	TRINITY_DN25949_c0_g4_i1	TRINITY_DN25949_c0_g4_i3	TRINITY_DN25949_c0_g4_i4
BP	GO:0044375	regulation of peroxisome size	6	3	0.66	0.02077	0.241107169	TRINITY_DN30273_c6_g1_i2	TRINITY_DN30273_c6_g1_i4	TRINITY_DN32488_c0_g2_i2
BP	GO:0051568	histone H3-K4 methylation	6	3	0.66	0.02077	0.241107169	TRINITY_DN33785_c0_g2_i1	TRINITY_DN33785_c0_g2_i6	TRINITY_DN33785_c0_g2_i8
BP	GO:0090151	establishment of protein localization to mitochondrial membrane	6	3	0.66	0.02077	0.241107169	TRINITY_DN31063_c0_g1_i3	TRINITY_DN31063_c0_g1_i4	TRINITY_DN31063_c0_g1_i6
BP	GO:0007006	mitochondrial membrane organization	7	3	0.77	0.03339	0.284842576	TRINITY_DN31063_c0_g1_i3	TRINITY_DN31063_c0_g1_i4	TRINITY_DN31063_c0_g1_i6
BP	GO:0001906	cell killing	8	3	0.88	0.04912	0.347614342	TRINITY_DN19332_c0_g1_i1	TRINITY_DN19332_c0_g1_i3	TRINITY_DN22703_c0_g1_i1
BP	GO:0031640	killing of cells of other organism	8	3	0.88	0.04912	0.347614342	TRINITY_DN19332_c0_g1_i1	TRINITY_DN19332_c0_g1_i3	TRINITY_DN22703_c0_g1_i1
BP	GO:0034968	histone lysine methylation	8	3	0.88	0.04912	0.347614342	TRINITY_DN33785_c0_g2_i1	TRINITY_DN33785_c0_g2_i6	TRINITY_DN33785_c0_g2_i8
BP	GO:0044364	disruption of cells of other organism	8	3	0.88	0.04912	0.347614342	TRINITY_DN19332_c0_g1_i1	TRINITY_DN19332_c0_g1_i3	TRINITY_DN22703_c0_g1_i1
BP	GO:0071108	protein K48-linked deubiquitination	8	3	0.88	0.04912	0.347614342	TRINITY_DN31936_c0_g3_i1	TRINITY_DN33389_c1_g3_i1	TRINITY_DN33389_c1_g3_i3
BP	GO:0000491	small nucleolar ribonucleoprotein complex assembly	2	2	0.22	0.01218	0.170078696	TRINITY_DN31130_c0_g1_i1	TRINITY_DN31130_c0_g1_i3
BP	GO:0000492	box C/D snoRNP assembly	2	2	0.22	0.01218	0.170078696	TRINITY_DN31130_c0_g1_i1	TRINITY_DN31130_c0_g1_i3
BP	GO:0006097	glyoxylate cycle	2	2	0.22	0.01218	0.170078696	TRINITY_DN22559_c0_g1_i1	TRINITY_DN22559_c0_g1_i2
BP	GO:0016093	polyprenol metabolic process	2	2	0.22	0.01218	0.170078696	TRINITY_DN24993_c0_g1_i1	TRINITY_DN24993_c0_g1_i2
BP	GO:0019348	dolichol metabolic process	2	2	0.22	0.01218	0.170078696	TRINITY_DN24993_c0_g1_i1	TRINITY_DN24993_c0_g1_i2
BP	GO:0032768	regulation of monooxygenase activity	2	2	0.22	0.01218	0.170078696	TRINITY_DN27377_c0_g1_i1	TRINITY_DN27377_c0_g1_i2
BP	GO:0046487	glyoxylate metabolic process	2	2	0.22	0.01218	0.170078696	TRINITY_DN22559_c0_g1_i1	TRINITY_DN22559_c0_g1_i2
BP	GO:0050999	regulation of nitric-oxide synthase activity	2	2	0.22	0.01218	0.170078696	TRINITY_DN27377_c0_g1_i1	TRINITY_DN27377_c0_g1_i2
BP	GO:0000289	nuclear-transcribed mRNA poly(A) tail shortening	3	2	0.33	0.03385	0.284842576	TRINITY_DN22596_c0_g2_i1	TRINITY_DN22596_c0_g2_i2
BP	GO:0006493	protein O-linked glycosylation	3	2	0.33	0.03385	0.284842576	TRINITY_DN24993_c0_g1_i1	TRINITY_DN24993_c0_g1_i2
BP	GO:0006610	ribosomal protein import into nucleus	3	2	0.33	0.03385	0.284842576	TRINITY_DN33318_c0_g1_i2	TRINITY_DN33318_c0_g1_i6
BP	GO:0006874	cellular calcium ion homeostasis	3	2	0.33	0.03385	0.284842576	TRINITY_DN33952_c1_g3_i1	TRINITY_DN33952_c1_g3_i3
BP	GO:0009911	positive regulation of flower development	3	2	0.33	0.03385	0.284842576	TRINITY_DN28866_c0_g4_i6	TRINITY_DN33758_c0_g1_i3
BP	GO:0010117	photoprotection	3	2	0.33	0.03385	0.284842576	TRINITY_DN21489_c0_g1_i1	TRINITY_DN21489_c0_g1_i2
BP	GO:0010199	organ boundary specification between lateral organs and the meristem	3	2	0.33	0.03385	0.284842576	TRINITY_DN29751_c2_g1_i4	TRINITY_DN29751_c2_g1_i5
BP	GO:0019058	viral life cycle	3	2	0.33	0.03385	0.284842576	TRINITY_DN32109_c0_g2_i2	TRINITY_DN32109_c0_g2_i3
BP	GO:0019079	viral genome replication	3	2	0.33	0.03385	0.284842576	TRINITY_DN32109_c0_g2_i2	TRINITY_DN32109_c0_g2_i3
BP	GO:0035268	protein mannosylation	3	2	0.33	0.03385	0.284842576	TRINITY_DN24993_c0_g1_i1	TRINITY_DN24993_c0_g1_i2
BP	GO:0035269	protein O-linked mannosylation	3	2	0.33	0.03385	0.284842576	TRINITY_DN24993_c0_g1_i1	TRINITY_DN24993_c0_g1_i2
BP	GO:0043489	RNA stabilization	3	2	0.33	0.03385	0.284842576	TRINITY_DN28579_c0_g1_i2	TRINITY_DN28579_c0_g1_i8
BP	GO:0043687	post-translational protein modification	3	2	0.33	0.03385	0.284842576	TRINITY_DN20697_c0_g1_i2	TRINITY_DN33107_c0_g1_i1
BP	GO:0045948	positive regulation of translational initiation	3	2	0.33	0.03385	0.284842576	TRINITY_DN22596_c0_g2_i1	TRINITY_DN22596_c0_g2_i2
BP	GO:0046786	viral replication complex formation and maintenance	3	2	0.33	0.03385	0.284842576	TRINITY_DN32109_c0_g2_i2	TRINITY_DN32109_c0_g2_i3
BP	GO:0048255	mRNA stabilization	3	2	0.33	0.03385	0.284842576	TRINITY_DN28579_c0_g1_i2	TRINITY_DN28579_c0_g1_i8
BP	GO:0055074	calcium ion homeostasis	3	2	0.33	0.03385	0.284842576	TRINITY_DN33952_c1_g3_i1	TRINITY_DN33952_c1_g3_i3
BP	GO:0060211	regulation of nuclear-transcribed mRNA poly(A) tail shortening	3	2	0.33	0.03385	0.284842576	TRINITY_DN22596_c0_g2_i1	TRINITY_DN22596_c0_g2_i2
BP	GO:0060213	positive regulation of nuclear-transcribed mRNA poly(A) tail shortening	3	2	0.33	0.03385	0.284842576	TRINITY_DN22596_c0_g2_i1	TRINITY_DN22596_c0_g2_i2
BP	GO:0070413	trehalose metabolism in response to stress	3	2	0.33	0.03385	0.284842576	TRINITY_DN21457_c0_g2_i1	TRINITY_DN25340_c0_g1_i1
BP	GO:0097502	mannosylation	3	2	0.33	0.03385	0.284842576	TRINITY_DN24993_c0_g1_i1	TRINITY_DN24993_c0_g1_i2
BP	GO:1900151	regulation of nuclear-transcribed mRNA catabolic process, deadenylation-dependent decay	3	2	0.33	0.03385	0.284842576	TRINITY_DN22596_c0_g2_i1	TRINITY_DN22596_c0_g2_i2
BP	GO:1900153	positive regulation of nuclear-transcribed mRNA catabolic process, deadenylation-dependent decay	3	2	0.33	0.03385	0.284842576	TRINITY_DN22596_c0_g2_i1	TRINITY_DN22596_c0_g2_i2
BP	GO:1902369	negative regulation of RNA catabolic process	3	2	0.33	0.03385	0.284842576	TRINITY_DN28579_c0_g1_i2	TRINITY_DN28579_c0_g1_i8
BP	GO:1902373	negative regulation of mRNA catabolic process	3	2	0.33	0.03385	0.284842576	TRINITY_DN28579_c0_g1_i2	TRINITY_DN28579_c0_g1_i8
BP	GO:2000243	positive regulation of reproductive process	3	2	0.33	0.03385	0.284842576	TRINITY_DN28866_c0_g4_i6	TRINITY_DN33758_c0_g1_i3
[truncated: 1,265 more columns]

## Sheet: Cellular Component_enriched
Supplementary Table S3
List of molecular function class GO terms associated with some of the significant DEGS.
GO class: Cellular Component
Class	GO.ID	Term	Annotated	Significant	Expected	P.value	P.adjust	Genelist
CC	GO:0005634	nucleus	3713	465	398.16	7.00E-05	0.0062416	TRINITY_DN10731_c0_g2_i2	TRINITY_DN11590_c0_g1_i1	TRINITY_DN12105_c0_g2_i1	TRINITY_DN12364_c0_g1_i1	TRINITY_DN12391_c0_g1_i1	TRINITY_DN12396_c0_g2_i1	TRINITY_DN1307_c0_g2_i1	TRINITY_DN13505_c0_g1_i1	TRINITY_DN13505_c0_g1_i2	TRINITY_DN15236_c0_g1_i1	TRINITY_DN15236_c0_g1_i2	TRINITY_DN16058_c0_g2_i1	TRINITY_DN16628_c1_g2_i1	TRINITY_DN17227_c0_g1_i1	TRINITY_DN17343_c0_g1_i1	TRINITY_DN17426_c0_g1_i1	TRINITY_DN17680_c0_g1_i2	TRINITY_DN18400_c0_g1_i1	TRINITY_DN18955_c0_g1_i1	TRINITY_DN18955_c0_g1_i2	TRINITY_DN19313_c1_g1_i2	TRINITY_DN19940_c0_g2_i2	TRINITY_DN20256_c0_g1_i1	TRINITY_DN20560_c0_g1_i1	TRINITY_DN20560_c0_g1_i2	TRINITY_DN20624_c0_g1_i3	TRINITY_DN20902_c0_g1_i2	TRINITY_DN21056_c0_g1_i1	TRINITY_DN21147_c0_g1_i2	TRINITY_DN21774_c0_g1_i2	TRINITY_DN21834_c0_g1_i3	TRINITY_DN21886_c0_g1_i1	TRINITY_DN21886_c0_g1_i2	TRINITY_DN21908_c0_g1_i1	TRINITY_DN22195_c0_g1_i3	TRINITY_DN22305_c0_g2_i1	TRINITY_DN22305_c0_g2_i2	TRINITY_DN22319_c0_g1_i2	TRINITY_DN22319_c0_g1_i4	TRINITY_DN22335_c0_g1_i4	TRINITY_DN22386_c0_g1_i2	TRINITY_DN22596_c0_g2_i1
CC	GO:0031974	membrane-enclosed lumen	558	90	59.84	5.10E-05	0.0062416	TRINITY_DN12396_c0_g2_i1	TRINITY_DN16058_c0_g2_i1	TRINITY_DN18955_c0_g1_i1	TRINITY_DN18955_c0_g1_i2	TRINITY_DN19313_c1_g1_i2	TRINITY_DN20560_c0_g1_i1	TRINITY_DN20560_c0_g1_i2	TRINITY_DN20624_c0_g1_i3	TRINITY_DN22319_c0_g1_i2	TRINITY_DN22319_c0_g1_i4	TRINITY_DN22596_c0_g2_i1	TRINITY_DN22596_c0_g2_i2	TRINITY_DN22990_c0_g1_i1	TRINITY_DN23213_c0_g1_i2	TRINITY_DN26032_c0_g6_i2	TRINITY_DN26032_c0_g6_i5	TRINITY_DN26333_c0_g1_i1	TRINITY_DN26333_c0_g1_i2	TRINITY_DN26624_c0_g1_i2	TRINITY_DN27039_c2_g1_i2	TRINITY_DN27852_c0_g1_i2	TRINITY_DN27852_c0_g1_i6	TRINITY_DN27898_c0_g2_i1	TRINITY_DN28106_c0_g2_i14	TRINITY_DN28431_c0_g1_i5	TRINITY_DN28458_c0_g1_i1	TRINITY_DN28458_c0_g1_i2	TRINITY_DN28672_c0_g2_i2	TRINITY_DN28672_c0_g2_i5	TRINITY_DN28672_c0_g2_i6	TRINITY_DN28672_c0_g2_i8	TRINITY_DN28672_c0_g2_i9	TRINITY_DN29173_c1_g1_i1	TRINITY_DN29173_c1_g1_i5	TRINITY_DN29214_c2_g1_i13	TRINITY_DN29227_c0_g1_i1	TRINITY_DN29227_c0_g1_i2	TRINITY_DN29227_c0_g1_i3	TRINITY_DN29244_c0_g1_i5	TRINITY_DN30129_c0_g1_i1	TRINITY_DN30129_c0_g1_i4	TRINITY_DN30367_c0_g1_i3
CC	GO:0043233	organelle lumen	558	90	59.84	5.10E-05	0.0062416	TRINITY_DN12396_c0_g2_i1	TRINITY_DN16058_c0_g2_i1	TRINITY_DN18955_c0_g1_i1	TRINITY_DN18955_c0_g1_i2	TRINITY_DN19313_c1_g1_i2	TRINITY_DN20560_c0_g1_i1	TRINITY_DN20560_c0_g1_i2	TRINITY_DN20624_c0_g1_i3	TRINITY_DN22319_c0_g1_i2	TRINITY_DN22319_c0_g1_i4	TRINITY_DN22596_c0_g2_i1	TRINITY_DN22596_c0_g2_i2	TRINITY_DN22990_c0_g1_i1	TRINITY_DN23213_c0_g1_i2	TRINITY_DN26032_c0_g6_i2	TRINITY_DN26032_c0_g6_i5	TRINITY_DN26333_c0_g1_i1	TRINITY_DN26333_c0_g1_i2	TRINITY_DN26624_c0_g1_i2	TRINITY_DN27039_c2_g1_i2	TRINITY_DN27852_c0_g1_i2	TRINITY_DN27852_c0_g1_i6	TRINITY_DN27898_c0_g2_i1	TRINITY_DN28106_c0_g2_i14	TRINITY_DN28431_c0_g1_i5	TRINITY_DN28458_c0_g1_i1	TRINITY_DN28458_c0_g1_i2	TRINITY_DN28672_c0_g2_i2	TRINITY_DN28672_c0_g2_i5	TRINITY_DN28672_c0_g2_i6	TRINITY_DN28672_c0_g2_i8	TRINITY_DN28672_c0_g2_i9	TRINITY_DN29173_c1_g1_i1	TRINITY_DN29173_c1_g1_i5	TRINITY_DN29214_c2_g1_i13	TRINITY_DN29227_c0_g1_i1	TRINITY_DN29227_c0_g1_i2	TRINITY_DN29227_c0_g1_i3	TRINITY_DN29244_c0_g1_i5	TRINITY_DN30129_c0_g1_i1	TRINITY_DN30129_c0_g1_i4	TRINITY_DN30367_c0_g1_i3
CC	GO:0070013	intracellular organelle lumen	558	90	59.84	5.10E-05	0.0062416	TRINITY_DN12396_c0_g2_i1	TRINITY_DN16058_c0_g2_i1	TRINITY_DN18955_c0_g1_i1	TRINITY_DN18955_c0_g1_i2	TRINITY_DN19313_c1_g1_i2	TRINITY_DN20560_c0_g1_i1	TRINITY_DN20560_c0_g1_i2	TRINITY_DN20624_c0_g1_i3	TRINITY_DN22319_c0_g1_i2	TRINITY_DN22319_c0_g1_i4	TRINITY_DN22596_c0_g2_i1	TRINITY_DN22596_c0_g2_i2	TRINITY_DN22990_c0_g1_i1	TRINITY_DN23213_c0_g1_i2	TRINITY_DN26032_c0_g6_i2	TRINITY_DN26032_c0_g6_i5	TRINITY_DN26333_c0_g1_i1	TRINITY_DN26333_c0_g1_i2	TRINITY_DN26624_c0_g1_i2	TRINITY_DN27039_c2_g1_i2	TRINITY_DN27852_c0_g1_i2	TRINITY_DN27852_c0_g1_i6	TRINITY_DN27898_c0_g2_i1	TRINITY_DN28106_c0_g2_i14	TRINITY_DN28431_c0_g1_i5	TRINITY_DN28458_c0_g1_i1	TRINITY_DN28458_c0_g1_i2	TRINITY_DN28672_c0_g2_i2	TRINITY_DN28672_c0_g2_i5	TRINITY_DN28672_c0_g2_i6	TRINITY_DN28672_c0_g2_i8	TRINITY_DN28672_c0_g2_i9	TRINITY_DN29173_c1_g1_i1	TRINITY_DN29173_c1_g1_i5	TRINITY_DN29214_c2_g1_i13	TRINITY_DN29227_c0_g1_i1	TRINITY_DN29227_c0_g1_i2	TRINITY_DN29227_c0_g1_i3	TRINITY_DN29244_c0_g1_i5	TRINITY_DN30129_c0_g1_i1	TRINITY_DN30129_c0_g1_i4	TRINITY_DN30367_c0_g1_i3
CC	GO:0044451	nucleoplasm part	249	47	26.7	8.30E-05	0.0062416	TRINITY_DN16058_c0_g2_i1	TRINITY_DN18955_c0_g1_i1	TRINITY_DN18955_c0_g1_i2	TRINITY_DN19313_c1_g1_i2	TRINITY_DN20560_c0_g1_i1	TRINITY_DN20560_c0_g1_i2	TRINITY_DN20624_c0_g1_i3	TRINITY_DN22319_c0_g1_i2	TRINITY_DN22319_c0_g1_i4	TRINITY_DN22596_c0_g2_i1	TRINITY_DN22596_c0_g2_i2	TRINITY_DN26333_c0_g1_i1	TRINITY_DN26333_c0_g1_i2	TRINITY_DN27852_c0_g1_i2	TRINITY_DN27852_c0_g1_i6	TRINITY_DN28431_c0_g1_i5	TRINITY_DN28458_c0_g1_i1	TRINITY_DN28458_c0_g1_i2	TRINITY_DN29173_c1_g1_i1	TRINITY_DN29173_c1_g1_i5	TRINITY_DN29227_c0_g1_i1	TRINITY_DN29227_c0_g1_i2	TRINITY_DN29227_c0_g1_i3	TRINITY_DN30367_c0_g1_i3	TRINITY_DN30367_c0_g1_i4	TRINITY_DN32023_c0_g1_i3	TRINITY_DN32023_c0_g1_i4	TRINITY_DN32023_c0_g1_i6	TRINITY_DN32426_c1_g4_i1	TRINITY_DN32426_c1_g4_i7	TRINITY_DN32662_c0_g1_i11	TRINITY_DN32662_c0_g1_i12	TRINITY_DN32662_c0_g1_i15	TRINITY_DN32662_c0_g1_i2	TRINITY_DN33067_c1_g1_i3	TRINITY_DN33405_c0_g3_i4	TRINITY_DN33580_c1_g3_i10	TRINITY_DN33580_c1_g3_i20	TRINITY_DN33856_c1_g6_i1	TRINITY_DN33902_c1_g3_i1	TRINITY_DN33902_c1_g3_i2	TRINITY_DN34064_c0_g1_i3
CC	GO:0031981	nuclear lumen	478	78	51.26	0.00011	0.006893333	TRINITY_DN12396_c0_g2_i1	TRINITY_DN16058_c0_g2_i1	TRINITY_DN18955_c0_g1_i1	TRINITY_DN18955_c0_g1_i2	TRINITY_DN19313_c1_g1_i2	TRINITY_DN20560_c0_g1_i1	TRINITY_DN20560_c0_g1_i2	TRINITY_DN20624_c0_g1_i3	TRINITY_DN22319_c0_g1_i2	TRINITY_DN22319_c0_g1_i4	TRINITY_DN22596_c0_g2_i1	TRINITY_DN22596_c0_g2_i2	TRINITY_DN22990_c0_g1_i1	TRINITY_DN23213_c0_g1_i2	TRINITY_DN26032_c0_g6_i2	TRINITY_DN26032_c0_g6_i5	TRINITY_DN26333_c0_g1_i1	TRINITY_DN26333_c0_g1_i2	TRINITY_DN26624_c0_g1_i2	TRINITY_DN27039_c2_g1_i2	TRINITY_DN27852_c0_g1_i2	TRINITY_DN27852_c0_g1_i6	TRINITY_DN28106_c0_g2_i14	TRINITY_DN28431_c0_g1_i5	TRINITY_DN28458_c0_g1_i1	TRINITY_DN28458_c0_g1_i2	TRINITY_DN28672_c0_g2_i2	TRINITY_DN28672_c0_g2_i5	TRINITY_DN28672_c0_g2_i6	TRINITY_DN28672_c0_g2_i8	TRINITY_DN28672_c0_g2_i9	TRINITY_DN29173_c1_g1_i1	TRINITY_DN29173_c1_g1_i5	TRINITY_DN29227_c0_g1_i1	TRINITY_DN29227_c0_g1_i2	TRINITY_DN29227_c0_g1_i3	TRINITY_DN29244_c0_g1_i5	TRINITY_DN30367_c0_g1_i3	TRINITY_DN30367_c0_g1_i4	TRINITY_DN30794_c2_g3_i5	TRINITY_DN31134_c0_g1_i4	TRINITY_DN32023_c0_g1_i3
CC	GO:0005654	nucleoplasm	261	48	27.99	0.00014	0.00752	TRINITY_DN16058_c0_g2_i1	TRINITY_DN18955_c0_g1_i1	TRINITY_DN18955_c0_g1_i2	TRINITY_DN19313_c1_g1_i2	TRINITY_DN20560_c0_g1_i1	TRINITY_DN20560_c0_g1_i2	TRINITY_DN20624_c0_g1_i3	TRINITY_DN22319_c0_g1_i2	TRINITY_DN22319_c0_g1_i4	TRINITY_DN22596_c0_g2_i1	TRINITY_DN22596_c0_g2_i2	TRINITY_DN26333_c0_g1_i1	TRINITY_DN26333_c0_g1_i2	TRINITY_DN27039_c2_g1_i2	TRINITY_DN27852_c0_g1_i2	TRINITY_DN27852_c0_g1_i6	TRINITY_DN28431_c0_g1_i5	TRINITY_DN28458_c0_g1_i1	TRINITY_DN28458_c0_g1_i2	TRINITY_DN29173_c1_g1_i1	TRINITY_DN29173_c1_g1_i5	TRINITY_DN29227_c0_g1_i1	TRINITY_DN29227_c0_g1_i2	TRINITY_DN29227_c0_g1_i3	TRINITY_DN30367_c0_g1_i3	TRINITY_DN30367_c0_g1_i4	TRINITY_DN32023_c0_g1_i3	TRINITY_DN32023_c0_g1_i4	TRINITY_DN32023_c0_g1_i6	TRINITY_DN32426_c1_g4_i1	TRINITY_DN32426_c1_g4_i7	TRINITY_DN32662_c0_g1_i11	TRINITY_DN32662_c0_g1_i12	TRINITY_DN32662_c0_g1_i15	TRINITY_DN32662_c0_g1_i2	TRINITY_DN33067_c1_g1_i3	TRINITY_DN33405_c0_g3_i4	TRINITY_DN33580_c1_g3_i10	TRINITY_DN33580_c1_g3_i20	TRINITY_DN33856_c1_g6_i1	TRINITY_DN33902_c1_g3_i1	TRINITY_DN33902_c1_g3_i2
CC	GO:0000176	nuclear exosome (RNase complex)	7	5	0.75	0.00025	0.01175	TRINITY_DN28672_c0_g2_i2	TRINITY_DN28672_c0_g2_i5	TRINITY_DN28672_c0_g2_i6	TRINITY_DN28672_c0_g2_i8	TRINITY_DN28672_c0_g2_i9
CC	GO:0044428	nuclear part	781	113	83.75	0.00056	0.021056	TRINITY_DN10731_c0_g2_i2	TRINITY_DN12396_c0_g2_i1	TRINITY_DN16058_c0_g2_i1	TRINITY_DN17426_c0_g1_i1	TRINITY_DN18955_c0_g1_i1	TRINITY_DN18955_c0_g1_i2	TRINITY_DN19313_c1_g1_i2	TRINITY_DN20560_c0_g1_i1	TRINITY_DN20560_c0_g1_i2	TRINITY_DN20624_c0_g1_i3	TRINITY_DN22195_c0_g1_i3	TRINITY_DN22319_c0_g1_i2	TRINITY_DN22319_c0_g1_i4	TRINITY_DN22596_c0_g2_i1	TRINITY_DN22596_c0_g2_i2	TRINITY_DN22990_c0_g1_i1	TRINITY_DN23213_c0_g1_i2	TRINITY_DN23247_c1_g1_i1	TRINITY_DN24604_c1_g1_i1	TRINITY_DN26032_c0_g6_i2	TRINITY_DN26032_c0_g6_i5	TRINITY_DN26333_c0_g1_i1	TRINITY_DN26333_c0_g1_i2	TRINITY_DN26429_c1_g1_i7	TRINITY_DN26429_c1_g1_i9	TRINITY_DN26624_c0_g1_i2	TRINITY_DN27039_c2_g1_i2	TRINITY_DN27852_c0_g1_i2	TRINITY_DN27852_c0_g1_i6	TRINITY_DN28106_c0_g2_i14	TRINITY_DN28431_c0_g1_i5	TRINITY_DN28458_c0_g1_i1	TRINITY_DN28458_c0_g1_i2	TRINITY_DN28672_c0_g2_i2	TRINITY_DN28672_c0_g2_i5	TRINITY_DN28672_c0_g2_i6	TRINITY_DN28672_c0_g2_i8	TRINITY_DN28672_c0_g2_i9	TRINITY_DN29173_c1_g1_i1	TRINITY_DN29173_c1_g1_i5	TRINITY_DN29227_c0_g1_i1	TRINITY_DN29227_c0_g1_i2
CC	GO:0046540	U4/U6 x U5 tri-snRNP complex	24	9	2.57	0.00054	0.021056	TRINITY_DN23247_c1_g1_i1	TRINITY_DN33684_c0_g1_i1	TRINITY_DN33684_c0_g1_i10	TRINITY_DN33684_c0_g1_i13	TRINITY_DN33684_c0_g1_i5	TRINITY_DN33684_c0_g1_i6	TRINITY_DN33684_c0_g1_i9	TRINITY_DN34022_c1_g4_i3	TRINITY_DN34022_c1_g4_i5
CC	GO:0016592	mediator complex	91	20	9.76	0.00135	0.034592	TRINITY_DN16058_c0_g2_i1	TRINITY_DN18955_c0_g1_i1	TRINITY_DN18955_c0_g1_i2	TRINITY_DN20560_c0_g1_i1	TRINITY_DN20560_c0_g1_i2	TRINITY_DN22319_c0_g1_i2	TRINITY_DN22319_c0_g1_i4	TRINITY_DN27852_c0_g1_i2	TRINITY_DN27852_c0_g1_i6	TRINITY_DN29173_c1_g1_i1	TRINITY_DN29173_c1_g1_i5	TRINITY_DN29227_c0_g1_i1	TRINITY_DN29227_c0_g1_i2	TRINITY_DN29227_c0_g1_i3	TRINITY_DN32023_c0_g1_i3	TRINITY_DN32023_c0_g1_i4	TRINITY_DN32023_c0_g1_i6	TRINITY_DN34173_c0_g4_i2	TRINITY_DN34173_c0_g5_i1	TRINITY_DN34256_c5_g2_i6
CC	GO:0005779	integral component of peroxisomal membrane	22	8	2.36	0.00138	0.034592	TRINITY_DN29793_c0_g2_i1	TRINITY_DN29793_c0_g2_i5	TRINITY_DN30273_c6_g1_i2	TRINITY_DN30273_c6_g1_i4	TRINITY_DN30273_c6_g1_i5	TRINITY_DN30273_c6_g1_i6	TRINITY_DN30273_c6_g1_i7	TRINITY_DN31640_c2_g4_i2
CC	GO:0031231	intrinsic component of peroxisomal membrane	22	8	2.36	0.00138	0.034592	TRINITY_DN29793_c0_g2_i1	TRINITY_DN29793_c0_g2_i5	TRINITY_DN30273_c6_g1_i2	TRINITY_DN30273_c6_g1_i4	TRINITY_DN30273_c6_g1_i5	TRINITY_DN30273_c6_g1_i6	TRINITY_DN30273_c6_g1_i7	TRINITY_DN31640_c2_g4_i2
CC	GO:0005682	U5 snRNP	13	6	1.39	0.00133	0.034592	TRINITY_DN33684_c0_g1_i1	TRINITY_DN33684_c0_g1_i10	TRINITY_DN33684_c0_g1_i13	TRINITY_DN33684_c0_g1_i5	TRINITY_DN33684_c0_g1_i6	TRINITY_DN33684_c0_g1_i9
CC	GO:0005687	U4 snRNP	13	6	1.39	0.00133	0.034592	TRINITY_DN33684_c0_g1_i1	TRINITY_DN33684_c0_g1_i10	TRINITY_DN33684_c0_g1_i13	TRINITY_DN33684_c0_g1_i5	TRINITY_DN33684_c0_g1_i6	TRINITY_DN33684_c0_g1_i9
CC	GO:0097526	spliceosomal tri-snRNP complex	28	9	3	0.00191	0.044885	TRINITY_DN23247_c1_g1_i1	TRINITY_DN33684_c0_g1_i1	TRINITY_DN33684_c0_g1_i10	TRINITY_DN33684_c0_g1_i13	TRINITY_DN33684_c0_g1_i5	TRINITY_DN33684_c0_g1_i6	TRINITY_DN33684_c0_g1_i9	TRINITY_DN34022_c1_g4_i3	TRINITY_DN34022_c1_g4_i5
CC	GO:0000785	chromatin	208	35	22.3	0.00473	0.084689524	TRINITY_DN11590_c0_g1_i1	TRINITY_DN12364_c0_g1_i1	TRINITY_DN12391_c0_g1_i1	TRINITY_DN1307_c0_g2_i1	TRINITY_DN25544_c1_g1_i1	TRINITY_DN25544_c1_g1_i2	TRINITY_DN25544_c1_g3_i1	TRINITY_DN27754_c2_g4_i1	TRINITY_DN27754_c2_g4_i2	TRINITY_DN27754_c2_g4_i7	TRINITY_DN28735_c1_g2_i1	TRINITY_DN28735_c1_g7_i2	TRINITY_DN28956_c0_g1_i1	TRINITY_DN30079_c1_g1_i2	TRINITY_DN30079_c1_g1_i4	TRINITY_DN30079_c1_g1_i5	TRINITY_DN32420_c0_g5_i3	TRINITY_DN32420_c0_g5_i5	TRINITY_DN32420_c0_g6_i5	TRINITY_DN32420_c1_g1_i2	TRINITY_DN32420_c1_g2_i4	TRINITY_DN33007_c0_g1_i1	TRINITY_DN33007_c0_g1_i3	TRINITY_DN33133_c0_g1_i4	TRINITY_DN33133_c0_g1_i5	TRINITY_DN33236_c2_g1_i10	TRINITY_DN33236_c2_g1_i5	TRINITY_DN33236_c2_g1_i7	TRINITY_DN33409_c0_g1_i1	TRINITY_DN33443_c2_g3_i2	TRINITY_DN33443_c2_g3_i8	TRINITY_DN33443_c2_g3_i9	TRINITY_DN33443_c2_g4_i1	TRINITY_DN33740_c0_g3_i4	TRINITY_DN33758_c0_g1_i3
CC	GO:0009528	plastid inner membrane	67	15	7.18	0.00426	0.084689524	TRINITY_DN32801_c0_g2_i10	TRINITY_DN32801_c0_g2_i12	TRINITY_DN32801_c0_g2_i14	TRINITY_DN32801_c0_g2_i16	TRINITY_DN32801_c0_g2_i19	TRINITY_DN32801_c0_g2_i2	TRINITY_DN32801_c0_g2_i20	TRINITY_DN32801_c0_g2_i21	TRINITY_DN32801_c0_g2_i22	TRINITY_DN32801_c0_g2_i5	TRINITY_DN32801_c0_g2_i9	TRINITY_DN33060_c0_g1_i2	TRINITY_DN33060_c0_g1_i6	TRINITY_DN33581_c0_g1_i16	TRINITY_DN34087_c4_g3_i1
CC	GO:0009706	chloroplast inner membrane	67	15	7.18	0.00426	0.084689524	TRINITY_DN32801_c0_g2_i10	TRINITY_DN32801_c0_g2_i12	TRINITY_DN32801_c0_g2_i14	TRINITY_DN32801_c0_g2_i16	TRINITY_DN32801_c0_g2_i19	TRINITY_DN32801_c0_g2_i2	TRINITY_DN32801_c0_g2_i20	TRINITY_DN32801_c0_g2_i21	TRINITY_DN32801_c0_g2_i22	TRINITY_DN32801_c0_g2_i5	TRINITY_DN32801_c0_g2_i9	TRINITY_DN33060_c0_g1_i2	TRINITY_DN33060_c0_g1_i6	TRINITY_DN33581_c0_g1_i16	TRINITY_DN34087_c4_g3_i1
CC	GO:0005686	U2 snRNP	16	6	1.72	0.00467	0.084689524	TRINITY_DN33684_c0_g1_i1	TRINITY_DN33684_c0_g1_i10	TRINITY_DN33684_c0_g1_i13	TRINITY_DN33684_c0_g1_i5	TRINITY_DN33684_c0_g1_i6	TRINITY_DN33684_c0_g1_i9
CC	GO:0005720	nuclear heterochromatin	4	3	0.43	0.00453	0.084689524	TRINITY_DN33236_c2_g1_i10	TRINITY_DN33236_c2_g1_i5	TRINITY_DN33236_c2_g1_i7
CC	GO:0005685	U1 snRNP	32	9	3.43	0.00523	0.089385455	TRINITY_DN10731_c0_g2_i2	TRINITY_DN31033_c0_g10_i1	TRINITY_DN31033_c0_g10_i3	TRINITY_DN33684_c0_g1_i1	TRINITY_DN33684_c0_g1_i10	TRINITY_DN33684_c0_g1_i13	TRINITY_DN33684_c0_g1_i5	TRINITY_DN33684_c0_g1_i6	TRINITY_DN33684_c0_g1_i9
CC	GO:0009317	acetyl-CoA carboxylase complex	8	4	0.86	0.00647	0.101363333	TRINITY_DN23436_c0_g1_i1	TRINITY_DN25523_c0_g1_i1	TRINITY_DN33060_c0_g1_i2	TRINITY_DN33060_c0_g1_i6
CC	GO:0009509	chromoplast	8	4	0.86	0.00647	0.101363333	TRINITY_DN30742_c0_g1_i1	TRINITY_DN30742_c0_g1_i2	TRINITY_DN30742_c0_g1_i3	TRINITY_DN34089_c1_g2_i1
CC	GO:0005694	chromosome	432	63	46.32	0.00717	0.1078368	TRINITY_DN11590_c0_g1_i1	TRINITY_DN12364_c0_g1_i1	TRINITY_DN12391_c0_g1_i1	TRINITY_DN12396_c0_g2_i1	TRINITY_DN1307_c0_g2_i1	TRINITY_DN22990_c0_g1_i1	TRINITY_DN24466_c1_g1_i4	TRINITY_DN25544_c1_g1_i1	TRINITY_DN25544_c1_g1_i2	TRINITY_DN25544_c1_g3_i1	TRINITY_DN26032_c0_g6_i2	TRINITY_DN26032_c0_g6_i5	TRINITY_DN26739_c0_g1_i2	TRINITY_DN27754_c2_g4_i1	TRINITY_DN27754_c2_g4_i2	TRINITY_DN27754_c2_g4_i7	TRINITY_DN28106_c0_g2_i14	TRINITY_DN28494_c0_g2_i4	TRINITY_DN28666_c0_g1_i5	TRINITY_DN28735_c1_g2_i1	TRINITY_DN28735_c1_g7_i2	TRINITY_DN28786_c0_g3_i9	TRINITY_DN28956_c0_g1_i1	TRINITY_DN29990_c3_g2_i6	TRINITY_DN29990_c3_g2_i8	TRINITY_DN30079_c1_g1_i2	TRINITY_DN30079_c1_g1_i4	TRINITY_DN30079_c1_g1_i5	TRINITY_DN30156_c1_g1_i1	TRINITY_DN30498_c0_g2_i3	TRINITY_DN30758_c0_g1_i3	TRINITY_DN30758_c0_g2_i1	TRINITY_DN30758_c0_g2_i2	TRINITY_DN30758_c0_g2_i7	TRINITY_DN30758_c0_g2_i8	TRINITY_DN30794_c2_g3_i5	TRINITY_DN32420_c0_g5_i3	TRINITY_DN32420_c0_g5_i5	TRINITY_DN32420_c0_g6_i5	TRINITY_DN32420_c1_g1_i2	TRINITY_DN32420_c1_g2_i4	TRINITY_DN32769_c0_g4_i10
CC	GO:0097525	spliceosomal snRNP complex	52	12	5.58	0.00781	0.112944615	TRINITY_DN10731_c0_g2_i2	TRINITY_DN23247_c1_g1_i1	TRINITY_DN31033_c0_g10_i1	TRINITY_DN31033_c0_g10_i3	TRINITY_DN33684_c0_g1_i1	TRINITY_DN33684_c0_g1_i10	TRINITY_DN33684_c0_g1_i13	TRINITY_DN33684_c0_g1_i5	TRINITY_DN33684_c0_g1_i6	TRINITY_DN33684_c0_g1_i9	TRINITY_DN34022_c1_g4_i3	TRINITY_DN34022_c1_g4_i5
CC	GO:0000123	histone acetyltransferase complex	40	10	4.29	0.00819	0.114053333	TRINITY_DN28458_c0_g1_i1	TRINITY_DN28458_c0_g1_i2	TRINITY_DN30367_c0_g1_i3	TRINITY_DN30367_c0_g1_i4	TRINITY_DN33405_c0_g3_i4	TRINITY_DN33856_c1_g6_i1	TRINITY_DN33902_c1_g3_i1	TRINITY_DN33902_c1_g3_i2	TRINITY_DN34064_c0_g1_i3	TRINITY_DN53330_c0_g1_i1
CC	GO:0071011	precatalytic spliceosome	18	6	1.93	0.00898	0.120588571	TRINITY_DN33684_c0_g1_i1	TRINITY_DN33684_c0_g1_i10	TRINITY_DN33684_c0_g1_i13	TRINITY_DN33684_c0_g1_i5	TRINITY_DN33684_c0_g1_i6	TRINITY_DN33684_c0_g1_i9
CC	GO:0000786	nucleosome	177	29	18.98	0.01353	0.126372683	TRINITY_DN11590_c0_g1_i1	TRINITY_DN12364_c0_g1_i1	TRINITY_DN12391_c0_g1_i1	TRINITY_DN1307_c0_g2_i1	TRINITY_DN25544_c1_g1_i1	TRINITY_DN25544_c1_g1_i2	TRINITY_DN25544_c1_g3_i1	TRINITY_DN27754_c2_g4_i1	TRINITY_DN27754_c2_g4_i2	TRINITY_DN27754_c2_g4_i7	TRINITY_DN28735_c1_g2_i1	TRINITY_DN28735_c1_g7_i2	TRINITY_DN28956_c0_g1_i1	TRINITY_DN30079_c1_g1_i2	TRINITY_DN30079_c1_g1_i4	TRINITY_DN30079_c1_g1_i5	TRINITY_DN32420_c0_g5_i3	TRINITY_DN32420_c0_g5_i5	TRINITY_DN32420_c0_g6_i5	TRINITY_DN32420_c1_g1_i2	TRINITY_DN32420_c1_g2_i4	TRINITY_DN33007_c0_g1_i1	TRINITY_DN33007_c0_g1_i3	TRINITY_DN33409_c0_g1_i1	TRINITY_DN33443_c2_g3_i2	TRINITY_DN33443_c2_g3_i8	TRINITY_DN33443_c2_g3_i9	TRINITY_DN33443_c2_g4_i1	TRINITY_DN33740_c0_g3_i4
CC	GO:0042170	plastid membrane	123	22	13.19	0.01115	0.126372683	TRINITY_DN31430_c0_g1_i1	TRINITY_DN31430_c0_g1_i2	TRINITY_DN31430_c0_g1_i7	TRINITY_DN32801_c0_g2_i10	TRINITY_DN32801_c0_g2_i12	TRINITY_DN32801_c0_g2_i14	TRINITY_DN32801_c0_g2_i16	TRINITY_DN32801_c0_g2_i19	TRINITY_DN32801_c0_g2_i2	TRINITY_DN32801_c0_g2_i20	TRINITY_DN32801_c0_g2_i21	TRINITY_DN32801_c0_g2_i22	TRINITY_DN32801_c0_g2_i5	TRINITY_DN32801_c0_g2_i9	TRINITY_DN33060_c0_g1_i2	TRINITY_DN33060_c0_g1_i6	TRINITY_DN33407_c0_g1_i4	TRINITY_DN33581_c0_g1_i16	TRINITY_DN33592_c0_g1_i4	TRINITY_DN33592_c0_g1_i9	TRINITY_DN33962_c0_g1_i10	TRINITY_DN34087_c4_g3_i1
CC	GO:0030532	small nuclear ribonucleoprotein complex	54	12	5.79	0.01063	0.126372683	TRINITY_DN10731_c0_g2_i2	TRINITY_DN23247_c1_g1_i1	TRINITY_DN31033_c0_g10_i1	TRINITY_DN31033_c0_g10_i3	TRINITY_DN33684_c0_g1_i1	TRINITY_DN33684_c0_g1_i10	TRINITY_DN33684_c0_g1_i13	TRINITY_DN33684_c0_g1_i5	TRINITY_DN33684_c0_g1_i6	TRINITY_DN33684_c0_g1_i9	TRINITY_DN34022_c1_g4_i3	TRINITY_DN34022_c1_g4_i5
CC	GO:0031248	protein acetyltransferase complex	43	10	4.61	0.01378	0.126372683	TRINITY_DN28458_c0_g1_i1	TRINITY_DN28458_c0_g1_i2	TRINITY_DN30367_c0_g1_i3	TRINITY_DN30367_c0_g1_i4	TRINITY_DN33405_c0_g3_i4	TRINITY_DN33856_c1_g6_i1	TRINITY_DN33902_c1_g3_i1	TRINITY_DN33902_c1_g3_i2	TRINITY_DN34064_c0_g1_i3	TRINITY_DN53330_c0_g1_i1
CC	GO:1902493	acetyltransferase complex	43	10	4.61	0.01378	0.126372683	TRINITY_DN28458_c0_g1_i1	TRINITY_DN28458_c0_g1_i2	TRINITY_DN30367_c0_g1_i3	TRINITY_DN30367_c0_g1_i4	TRINITY_DN33405_c0_g3_i4	TRINITY_DN33856_c1_g6_i1	TRINITY_DN33902_c1_g3_i1	TRINITY_DN33902_c1_g3_i2	TRINITY_DN34064_c0_g1_i3	TRINITY_DN53330_c0_g1_i1
CC	GO:0000178	exosome (RNase complex)	25	7	2.68	0.01364	0.126372683	TRINITY_DN14220_c0_g1_i2	TRINITY_DN25078_c0_g1_i1	TRINITY_DN28672_c0_g2_i2	TRINITY_DN28672_c0_g2_i5	TRINITY_DN28672_c0_g2_i6	TRINITY_DN28672_c0_g2_i8	TRINITY_DN28672_c0_g2_i9
CC	GO:1905354	exoribonuclease complex	25	7	2.68	0.01364	0.126372683	TRINITY_DN14220_c0_g1_i2	TRINITY_DN25078_c0_g1_i1	TRINITY_DN28672_c0_g2_i2	TRINITY_DN28672_c0_g2_i5	TRINITY_DN28672_c0_g2_i6	TRINITY_DN28672_c0_g2_i8	TRINITY_DN28672_c0_g2_i9
CC	GO:0000776	kinetochore	14	5	1.5	0.01232	0.126372683	TRINITY_DN30758_c0_g1_i3	TRINITY_DN30758_c0_g2_i1	TRINITY_DN30758_c0_g2_i2	TRINITY_DN30758_c0_g2_i7	TRINITY_DN30758_c0_g2_i8
CC	GO:0034399	nuclear periphery	14	5	1.5	0.01232	0.126372683	TRINITY_DN33172_c0_g1_i10	TRINITY_DN33172_c0_g1_i2	TRINITY_DN33318_c0_g1_i2	TRINITY_DN33318_c0_g1_i6	TRINITY_DN33866_c1_g6_i3
CC	GO:0032783	ELL-EAF complex	9	4	0.97	0.01066	0.126372683	TRINITY_DN32662_c0_g1_i11	TRINITY_DN32662_c0_g1_i12	TRINITY_DN32662_c0_g1_i15	TRINITY_DN32662_c0_g1_i2
CC	GO:0000792	heterochromatin	5	3	0.54	0.01042	0.126372683	TRINITY_DN33236_c2_g1_i10	TRINITY_DN33236_c2_g1_i5	TRINITY_DN33236_c2_g1_i7
CC	GO:0070176	DRM complex	2	2	0.21	0.01149	0.126372683	TRINITY_DN26333_c0_g1_i1	TRINITY_DN26333_c0_g1_i2
CC	GO:0090571	RNA polymerase II transcription repressor complex	2	2	0.21	0.01149	0.126372683	TRINITY_DN26333_c0_g1_i1	TRINITY_DN26333_c0_g1_i2
CC	GO:0120114	Sm-like protein family complex	57	12	6.11	0.01625	0.14547619	TRINITY_DN10731_c0_g2_i2	TRINITY_DN23247_c1_g1_i1	TRINITY_DN31033_c0_g10_i1	TRINITY_DN31033_c0_g10_i3	TRINITY_DN33684_c0_g1_i1	TRINITY_DN33684_c0_g1_i10	TRINITY_DN33684_c0_g1_i13	TRINITY_DN33684_c0_g1_i5	TRINITY_DN33684_c0_g1_i6	TRINITY_DN33684_c0_g1_i9	TRINITY_DN34022_c1_g4_i3	TRINITY_DN34022_c1_g4_i5
CC	GO:0044815	DNA packaging complex	196	31	21.02	0.01763	0.15416	TRINITY_DN11590_c0_g1_i1	TRINITY_DN12364_c0_g1_i1	TRINITY_DN12391_c0_g1_i1	TRINITY_DN1307_c0_g2_i1	TRINITY_DN25544_c1_g1_i1	TRINITY_DN25544_c1_g1_i2	TRINITY_DN25544_c1_g3_i1	TRINITY_DN27754_c2_g4_i1	TRINITY_DN27754_c2_g4_i2	TRINITY_DN27754_c2_g4_i7	TRINITY_DN28666_c0_g1_i5	TRINITY_DN28735_c1_g2_i1	TRINITY_DN28735_c1_g7_i2	TRINITY_DN28956_c0_g1_i1	TRINITY_DN30079_c1_g1_i2	TRINITY_DN30079_c1_g1_i4	TRINITY_DN30079_c1_g1_i5	TRINITY_DN30156_c1_g1_i1	TRINITY_DN32420_c0_g5_i3	TRINITY_DN32420_c0_g5_i5	TRINITY_DN32420_c0_g6_i5	TRINITY_DN32420_c1_g1_i2	TRINITY_DN32420_c1_g2_i4	TRINITY_DN33007_c0_g1_i1	TRINITY_DN33007_c0_g1_i3	TRINITY_DN33409_c0_g1_i1	TRINITY_DN33443_c2_g3_i2	TRINITY_DN33443_c2_g3_i8	TRINITY_DN33443_c2_g3_i9	TRINITY_DN33443_c2_g4_i1	TRINITY_DN33740_c0_g3_i4
CC	GO:0044427	chromosomal part	332	48	35.6	0.01977	0.168943636	TRINITY_DN11590_c0_g1_i1	TRINITY_DN12364_c0_g1_i1	TRINITY_DN12391_c0_g1_i1	TRINITY_DN12396_c0_g2_i1	TRINITY_DN1307_c0_g2_i1	TRINITY_DN25544_c1_g1_i1	TRINITY_DN25544_c1_g1_i2	TRINITY_DN25544_c1_g3_i1	TRINITY_DN27754_c2_g4_i1	TRINITY_DN27754_c2_g4_i2	TRINITY_DN27754_c2_g4_i7	TRINITY_DN28494_c0_g2_i4	TRINITY_DN28666_c0_g1_i5	TRINITY_DN28735_c1_g2_i1	TRINITY_DN28735_c1_g7_i2	TRINITY_DN28786_c0_g3_i9	TRINITY_DN28956_c0_g1_i1	TRINITY_DN30079_c1_g1_i2	TRINITY_DN30079_c1_g1_i4	TRINITY_DN30079_c1_g1_i5	TRINITY_DN30156_c1_g1_i1	TRINITY_DN30498_c0_g2_i3	TRINITY_DN30758_c0_g1_i3	TRINITY_DN30758_c0_g2_i1	TRINITY_DN30758_c0_g2_i2	TRINITY_DN30758_c0_g2_i7	TRINITY_DN30758_c0_g2_i8	TRINITY_DN32420_c0_g5_i3	TRINITY_DN32420_c0_g5_i5	TRINITY_DN32420_c0_g6_i5	TRINITY_DN32420_c1_g1_i2	TRINITY_DN32420_c1_g2_i4	TRINITY_DN33007_c0_g1_i1	TRINITY_DN33007_c0_g1_i3	TRINITY_DN33133_c0_g1_i4	TRINITY_DN33133_c0_g1_i5	TRINITY_DN33236_c2_g1_i10	TRINITY_DN33236_c2_g1_i5	TRINITY_DN33236_c2_g1_i7	TRINITY_DN33409_c0_g1_i1	TRINITY_DN33443_c2_g3_i2	TRINITY_DN33443_c2_g3_i8
CC	GO:0032993	protein-DNA complex	183	29	19.62	0.02065	0.172542222	TRINITY_DN11590_c0_g1_i1	TRINITY_DN12364_c0_g1_i1	TRINITY_DN12391_c0_g1_i1	TRINITY_DN1307_c0_g2_i1	TRINITY_DN25544_c1_g1_i1	TRINITY_DN25544_c1_g1_i2	TRINITY_DN25544_c1_g3_i1	TRINITY_DN27754_c2_g4_i1	TRINITY_DN27754_c2_g4_i2	TRINITY_DN27754_c2_g4_i7	TRINITY_DN28735_c1_g2_i1	TRINITY_DN28735_c1_g7_i2	TRINITY_DN28956_c0_g1_i1	TRINITY_DN30079_c1_g1_i2	TRINITY_DN30079_c1_g1_i4	TRINITY_DN30079_c1_g1_i5	TRINITY_DN32420_c0_g5_i3	TRINITY_DN32420_c0_g5_i5	TRINITY_DN32420_c0_g6_i5	TRINITY_DN32420_c1_g1_i2	TRINITY_DN32420_c1_g2_i4	TRINITY_DN33007_c0_g1_i1	TRINITY_DN33007_c0_g1_i3	TRINITY_DN33409_c0_g1_i1	TRINITY_DN33443_c2_g3_i2	TRINITY_DN33443_c2_g3_i8	TRINITY_DN33443_c2_g3_i9	TRINITY_DN33443_c2_g4_i1	TRINITY_DN33740_c0_g3_i4
CC	GO:0031969	chloroplast membrane	116	20	12.44	0.02183	0.178436522	TRINITY_DN31430_c0_g1_i1	TRINITY_DN31430_c0_g1_i2	TRINITY_DN31430_c0_g1_i7	TRINITY_DN32801_c0_g2_i10	TRINITY_DN32801_c0_g2_i12	TRINITY_DN32801_c0_g2_i14	TRINITY_DN32801_c0_g2_i16	TRINITY_DN32801_c0_g2_i19	TRINITY_DN32801_c0_g2_i2	TRINITY_DN32801_c0_g2_i20	TRINITY_DN32801_c0_g2_i21	TRINITY_DN32801_c0_g2_i22	TRINITY_DN32801_c0_g2_i5	TRINITY_DN32801_c0_g2_i9	TRINITY_DN33060_c0_g1_i2	TRINITY_DN33060_c0_g1_i6	TRINITY_DN33407_c0_g1_i4	TRINITY_DN33581_c0_g1_i16	TRINITY_DN33962_c0_g1_i10	TRINITY_DN34087_c4_g3_i1
CC	GO:0043227	membrane-bounded organelle	7050	796	756	0.0318	0.220404364	TRINITY_DN10731_c0_g2_i2	TRINITY_DN11590_c0_g1_i1	TRINITY_DN12105_c0_g2_i1	TRINITY_DN12364_c0_g1_i1	TRINITY_DN12391_c0_g1_i1	TRINITY_DN12396_c0_g2_i1	TRINITY_DN1307_c0_g2_i1	TRINITY_DN13505_c0_g1_i1	TRINITY_DN13505_c0_g1_i2	TRINITY_DN13565_c0_g1_i3	TRINITY_DN13565_c0_g1_i4	TRINITY_DN13805_c0_g1_i1	TRINITY_DN15005_c0_g1_i1	TRINITY_DN15236_c0_g1_i1	TRINITY_DN15236_c0_g1_i2	TRINITY_DN16058_c0_g2_i1	TRINITY_DN16628_c1_g2_i1	TRINITY_DN17227_c0_g1_i1	TRINITY_DN17343_c0_g1_i1	TRINITY_DN17426_c0_g1_i1	TRINITY_DN17637_c0_g1_i1	TRINITY_DN17637_c0_g2_i1	TRINITY_DN17680_c0_g1_i2	TRINITY_DN18400_c0_g1_i1	TRINITY_DN18955_c0_g1_i1	TRINITY_DN18955_c0_g1_i2	TRINITY_DN19293_c0_g1_i1	TRINITY_DN19313_c1_g1_i2	TRINITY_DN19825_c0_g1_i1	TRINITY_DN19825_c0_g1_i2	TRINITY_DN19854_c0_g1_i1	TRINITY_DN19854_c0_g1_i2	TRINITY_DN19940_c0_g2_i2	TRINITY_DN20206_c0_g1_i1	TRINITY_DN20256_c0_g1_i1	TRINITY_DN20558_c1_g1_i1	TRINITY_DN20560_c0_g1_i1	TRINITY_DN20560_c0_g1_i2	TRINITY_DN20624_c0_g1_i3	TRINITY_DN20697_c0_g1_i2	TRINITY_DN20902_c0_g1_i2	TRINITY_DN21056_c0_g1_i1
CC	GO:0010598	NAD(P)H dehydrogenase complex (plastoquinone)	12	4	1.29	0.03224	0.220404364	TRINITY_DN29293_c0_g1_i1	TRINITY_DN29293_c0_g1_i2	TRINITY_DN29293_c0_g1_i4	TRINITY_DN29293_c0_g1_i7
CC	GO:0046658	anchored component of plasma membrane	12	4	1.29	0.03224	0.220404364	TRINITY_DN23866_c0_g1_i1	TRINITY_DN23866_c0_g1_i3	TRINITY_DN23866_c0_g1_i4	TRINITY_DN31910_c0_g1_i2
CC	GO:0005742	mitochondrial outer membrane translocase complex	7	3	0.75	0.03093	0.220404364	TRINITY_DN31063_c0_g1_i3	TRINITY_DN31063_c0_g1_i4	TRINITY_DN31063_c0_g1_i6
CC	GO:0048476	Holliday junction resolvase complex	7	3	0.75	0.03093	0.220404364	TRINITY_DN29276_c0_g1_i2	TRINITY_DN29276_c0_g1_i6	TRINITY_DN29276_c0_g1_i8
CC	GO:0098799	outer mitochondrial membrane protein complex	7	3	0.75	0.03093	0.220404364	TRINITY_DN31063_c0_g1_i3	TRINITY_DN31063_c0_g1_i4	TRINITY_DN31063_c0_g1_i6
CC	GO:0031501	mannosyltransferase complex	3	2	0.32	0.03202	0.220404364	TRINITY_DN24993_c0_g1_i1	TRINITY_DN24993_c0_g1_i2
CC	GO:0033185	dolichol-phosphate-mannose synthase complex	3	2	0.32	0.03202	0.220404364	TRINITY_DN24993_c0_g1_i1	TRINITY_DN24993_c0_g1_i2
CC	GO:0090568	nuclear transcriptional repressor complex	3	2	0.32	0.03202	0.220404364	TRINITY_DN26333_c0_g1_i1	TRINITY_DN26333_c0_g1_i2
CC	GO:0005778	peroxisomal membrane	36	8	3.86	0.0339	0.223621053	TRINITY_DN29793_c0_g2_i1	TRINITY_DN29793_c0_g2_i5	TRINITY_DN30273_c6_g1_i2	TRINITY_DN30273_c6_g1_i4	TRINITY_DN30273_c6_g1_i5	TRINITY_DN30273_c6_g1_i6	TRINITY_DN30273_c6_g1_i7	TRINITY_DN31640_c2_g4_i2
CC	GO:0031903	microbody membrane	36	8	3.86	0.0339	0.223621053	TRINITY_DN29793_c0_g2_i1	TRINITY_DN29793_c0_g2_i5	TRINITY_DN30273_c6_g1_i2	TRINITY_DN30273_c6_g1_i4	TRINITY_DN30273_c6_g1_i5	TRINITY_DN30273_c6_g1_i6	TRINITY_DN30273_c6_g1_i7	TRINITY_DN31640_c2_g4_i2
CC	GO:0005635	nuclear envelope	78	14	8.36	0.03665	0.233433333	TRINITY_DN29346_c0_g2_i1	TRINITY_DN29346_c0_g2_i3	TRINITY_DN29346_c0_g2_i4	TRINITY_DN30303_c0_g2_i1	TRINITY_DN31369_c3_g2_i3	TRINITY_DN31722_c0_g2_i2	TRINITY_DN33318_c0_g1_i2	TRINITY_DN33318_c0_g1_i6	TRINITY_DN33923_c2_g3_i5	TRINITY_DN34001_c0_g1_i1	TRINITY_DN34270_c1_g2_i1	TRINITY_DN34270_c1_g2_i3	TRINITY_DN34270_c1_g2_i8	TRINITY_DN34270_c1_g3_i1
CC	GO:0044438	microbody part	50	10	5.36	0.03725	0.233433333	TRINITY_DN29214_c2_g1_i13	TRINITY_DN29793_c0_g2_i1	TRINITY_DN29793_c0_g2_i5	TRINITY_DN30273_c6_g1_i2	TRINITY_DN30273_c6_g1_i4	TRINITY_DN30273_c6_g1_i5	TRINITY_DN30273_c6_g1_i6	TRINITY_DN30273_c6_g1_i7	TRINITY_DN31640_c2_g4_i2	TRINITY_DN33259_c2_g2_i1
CC	GO:0044439	peroxisomal part	50	10	5.36	0.03725	0.233433333	TRINITY_DN29214_c2_g1_i13	TRINITY_DN29793_c0_g2_i1	TRINITY_DN29793_c0_g2_i5	TRINITY_DN30273_c6_g1_i2	TRINITY_DN30273_c6_g1_i4	TRINITY_DN30273_c6_g1_i5	TRINITY_DN30273_c6_g1_i6	TRINITY_DN30273_c6_g1_i7	TRINITY_DN31640_c2_g4_i2	TRINITY_DN33259_c2_g2_i1
CC	GO:0044422	organelle part	3442	398	369.1	0.04464	0.27072	TRINITY_DN10731_c0_g2_i2	TRINITY_DN11590_c0_g1_i1	TRINITY_DN12364_c0_g1_i1	TRINITY_DN12391_c0_g1_i1	TRINITY_DN12396_c0_g2_i1	TRINITY_DN1307_c0_g2_i1	TRINITY_DN13565_c0_g1_i3	TRINITY_DN13565_c0_g1_i4	TRINITY_DN15005_c0_g1_i1	TRINITY_DN16058_c0_g2_i1	TRINITY_DN17426_c0_g1_i1	TRINITY_DN17637_c0_g1_i1	TRINITY_DN17637_c0_g2_i1	TRINITY_DN18955_c0_g1_i1	TRINITY_DN18955_c0_g1_i2	TRINITY_DN19293_c0_g1_i1	TRINITY_DN19313_c1_g1_i2	TRINITY_DN19854_c0_g1_i1	TRINITY_DN19854_c0_g1_i2	TRINITY_DN20206_c0_g1_i1	TRINITY_DN20558_c1_g1_i1	TRINITY_DN20560_c0_g1_i1	TRINITY_DN20560_c0_g1_i2	TRINITY_DN20624_c0_g1_i3	TRINITY_DN20697_c0_g1_i2	TRINITY_DN21489_c0_g1_i1	TRINITY_DN21489_c0_g1_i2	TRINITY_DN22179_c0_g1_i1	TRINITY_DN22193_c0_g1_i1	TRINITY_DN22195_c0_g1_i3	TRINITY_DN22319_c0_g1_i2	TRINITY_DN22319_c0_g1_i4	TRINITY_DN2235_c0_g1_i1	TRINITY_DN22374_c0_g1_i3	TRINITY_DN22596_c0_g2_i1	TRINITY_DN22596_c0_g2_i2	TRINITY_DN22672_c0_g1_i2	TRINITY_DN22672_c0_g1_i3	TRINITY_DN22990_c0_g1_i1	TRINITY_DN23213_c0_g1_i2	TRINITY_DN23247_c1_g1_i1	TRINITY_DN23436_c0_g1_i1
CC	GO:0044446	intracellular organelle part	3441	398	368.99	0.04402	0.27072	TRINITY_DN10731_c0_g2_i2	TRINITY_DN11590_c0_g1_i1	TRINITY_DN12364_c0_g1_i1	TRINITY_DN12391_c0_g1_i1	TRINITY_DN12396_c0_g2_i1	TRINITY_DN1307_c0_g2_i1	TRINITY_DN13565_c0_g1_i3	TRINITY_DN13565_c0_g1_i4	TRINITY_DN15005_c0_g1_i1	TRINITY_DN16058_c0_g2_i1	TRINITY_DN17426_c0_g1_i1	TRINITY_DN17637_c0_g1_i1	TRINITY_DN17637_c0_g2_i1	TRINITY_DN18955_c0_g1_i1	TRINITY_DN18955_c0_g1_i2	TRINITY_DN19293_c0_g1_i1	TRINITY_DN19313_c1_g1_i2	TRINITY_DN19854_c0_g1_i1	TRINITY_DN19854_c0_g1_i2	TRINITY_DN20206_c0_g1_i1	TRINITY_DN20558_c1_g1_i1	TRINITY_DN20560_c0_g1_i1	TRINITY_DN20560_c0_g1_i2	TRINITY_DN20624_c0_g1_i3	TRINITY_DN20697_c0_g1_i2	TRINITY_DN21489_c0_g1_i1	TRINITY_DN21489_c0_g1_i2	TRINITY_DN22179_c0_g1_i1	TRINITY_DN22193_c0_g1_i1	TRINITY_DN22195_c0_g1_i3	TRINITY_DN22319_c0_g1_i2	TRINITY_DN22319_c0_g1_i4	TRINITY_DN2235_c0_g1_i1	TRINITY_DN22374_c0_g1_i3	TRINITY_DN22596_c0_g2_i1	TRINITY_DN22596_c0_g2_i2	TRINITY_DN22672_c0_g1_i2	TRINITY_DN22672_c0_g1_i3	TRINITY_DN22990_c0_g1_i1	TRINITY_DN23213_c0_g1_i2	TRINITY_DN23247_c1_g1_i1	TRINITY_DN23436_c0_g1_i1
CC	GO:0031300	intrinsic component of organelle membrane	66	12	7.08	0.04641	0.27265875	TRINITY_DN28606_c0_g1_i4	TRINITY_DN29793_c0_g2_i1	TRINITY_DN29793_c0_g2_i5	TRINITY_DN30273_c6_g1_i2	TRINITY_DN30273_c6_g1_i4	TRINITY_DN30273_c6_g1_i5	TRINITY_DN30273_c6_g1_i6	TRINITY_DN30273_c6_g1_i7	TRINITY_DN31640_c2_g4_i2	TRINITY_DN33592_c0_g1_i4	TRINITY_DN33592_c0_g1_i9	TRINITY_DN33682_c1_g10_i6
CC	GO:0031301	integral component of organelle membrane	66	12	7.08	0.04641	0.27265875	TRINITY_DN28606_c0_g1_i4	TRINITY_DN29793_c0_g2_i1	TRINITY_DN29793_c0_g2_i5	TRINITY_DN30273_c6_g1_i2	TRINITY_DN30273_c6_g1_i4	TRINITY_DN30273_c6_g1_i5	TRINITY_DN30273_c6_g1_i6	TRINITY_DN30273_c6_g1_i7	TRINITY_DN31640_c2_g4_i2	TRINITY_DN33592_c0_g1_i4	TRINITY_DN33592_c0_g1_i9	TRINITY_DN33682_c1_g10_i6
[truncated: 754 more columns]

## Sheet: Molecular function_enriched1
Supplementary Table S3
List of molecular function class GO terms associated with some of the significant DEGS.
GO class: Molecular Function
Class	GO.ID	Term	Annotated	Significant	Expected	P.value	P.adjust	Genelist
MF	GO:0004180	carboxypeptidase activity	149	42	16.54	7.90E-09	4.91E-06	TRINITY_DN22616_c0_g2_i2	TRINITY_DN26513_c0_g1_i4	TRINITY_DN27826_c0_g1_i1	TRINITY_DN27826_c0_g1_i2	TRINITY_DN27826_c0_g1_i4	TRINITY_DN27826_c0_g1_i5	TRINITY_DN27826_c0_g1_i8	TRINITY_DN27832_c0_g1_i1	TRINITY_DN27832_c0_g1_i2	TRINITY_DN27832_c0_g1_i4	TRINITY_DN27832_c0_g1_i5	TRINITY_DN27866_c0_g3_i5	TRINITY_DN28087_c0_g1_i2	TRINITY_DN30943_c0_g1_i1	TRINITY_DN30943_c0_g1_i10	TRINITY_DN30943_c0_g1_i11	TRINITY_DN30943_c0_g1_i14	TRINITY_DN30943_c0_g1_i15	TRINITY_DN30943_c0_g1_i4	TRINITY_DN30943_c0_g1_i5	TRINITY_DN30943_c0_g1_i9	TRINITY_DN32227_c3_g1_i9	TRINITY_DN32497_c3_g2_i1	TRINITY_DN32497_c3_g2_i2	TRINITY_DN32497_c3_g2_i3	TRINITY_DN32497_c3_g2_i7	TRINITY_DN32497_c3_g3_i3	TRINITY_DN32497_c3_g3_i7	TRINITY_DN32825_c1_g1_i4	TRINITY_DN33633_c0_g1_i10	TRINITY_DN33633_c0_g1_i11	TRINITY_DN33633_c0_g1_i2	TRINITY_DN33633_c0_g1_i5	TRINITY_DN33633_c0_g1_i7	TRINITY_DN34142_c0_g5_i1	TRINITY_DN34142_c0_g5_i11	TRINITY_DN34142_c0_g5_i2	TRINITY_DN34142_c0_g5_i3	TRINITY_DN34142_c0_g5_i4	TRINITY_DN34142_c0_g5_i7	TRINITY_DN34142_c0_g5_i8	TRINITY_DN46587_c0_g1_i1
MF	GO:0004185	serine-type carboxypeptidase activity	124	37	13.76	1.10E-08	4.91E-06	TRINITY_DN22616_c0_g2_i2	TRINITY_DN27826_c0_g1_i1	TRINITY_DN27826_c0_g1_i2	TRINITY_DN27826_c0_g1_i4	TRINITY_DN27826_c0_g1_i5	TRINITY_DN27826_c0_g1_i8	TRINITY_DN27866_c0_g3_i5	TRINITY_DN28087_c0_g1_i2	TRINITY_DN30943_c0_g1_i1	TRINITY_DN30943_c0_g1_i10	TRINITY_DN30943_c0_g1_i11	TRINITY_DN30943_c0_g1_i14	TRINITY_DN30943_c0_g1_i15	TRINITY_DN30943_c0_g1_i4	TRINITY_DN30943_c0_g1_i5	TRINITY_DN30943_c0_g1_i9	TRINITY_DN32227_c3_g1_i9	TRINITY_DN32497_c3_g2_i1	TRINITY_DN32497_c3_g2_i2	TRINITY_DN32497_c3_g2_i3	TRINITY_DN32497_c3_g2_i7	TRINITY_DN32497_c3_g3_i3	TRINITY_DN32497_c3_g3_i7	TRINITY_DN32825_c1_g1_i4	TRINITY_DN33633_c0_g1_i10	TRINITY_DN33633_c0_g1_i11	TRINITY_DN33633_c0_g1_i2	TRINITY_DN33633_c0_g1_i5	TRINITY_DN33633_c0_g1_i7	TRINITY_DN34142_c0_g5_i1	TRINITY_DN34142_c0_g5_i11	TRINITY_DN34142_c0_g5_i2	TRINITY_DN34142_c0_g5_i3	TRINITY_DN34142_c0_g5_i4	TRINITY_DN34142_c0_g5_i7	TRINITY_DN34142_c0_g5_i8	TRINITY_DN46587_c0_g1_i1
MF	GO:0008780	acyl-[acyl-carrier-protein]-UDP-N-acetylglucosamine O-acyltransferase activity	12	10	1.33	1.50E-08	4.91E-06	TRINITY_DN29300_c0_g1_i10	TRINITY_DN29300_c0_g1_i11	TRINITY_DN29300_c0_g1_i12	TRINITY_DN29300_c0_g1_i13	TRINITY_DN29300_c0_g1_i2	TRINITY_DN29300_c0_g1_i3	TRINITY_DN29300_c0_g1_i4	TRINITY_DN29300_c0_g1_i6	TRINITY_DN29300_c0_g1_i7	TRINITY_DN29300_c0_g1_i9
MF	GO:0070008	serine-type exopeptidase activity	138	39	15.32	2.50E-08	6.14E-06	TRINITY_DN22616_c0_g2_i2	TRINITY_DN25932_c0_g1_i1	TRINITY_DN27826_c0_g1_i1	TRINITY_DN27826_c0_g1_i2	TRINITY_DN27826_c0_g1_i4	TRINITY_DN27826_c0_g1_i5	TRINITY_DN27826_c0_g1_i8	TRINITY_DN27866_c0_g3_i5	TRINITY_DN28087_c0_g1_i2	TRINITY_DN30943_c0_g1_i1	TRINITY_DN30943_c0_g1_i10	TRINITY_DN30943_c0_g1_i11	TRINITY_DN30943_c0_g1_i14	TRINITY_DN30943_c0_g1_i15	TRINITY_DN30943_c0_g1_i4	TRINITY_DN30943_c0_g1_i5	TRINITY_DN30943_c0_g1_i9	TRINITY_DN31844_c0_g1_i7	TRINITY_DN32227_c3_g1_i9	TRINITY_DN32497_c3_g2_i1	TRINITY_DN32497_c3_g2_i2	TRINITY_DN32497_c3_g2_i3	TRINITY_DN32497_c3_g2_i7	TRINITY_DN32497_c3_g3_i3	TRINITY_DN32497_c3_g3_i7	TRINITY_DN32825_c1_g1_i4	TRINITY_DN33633_c0_g1_i10	TRINITY_DN33633_c0_g1_i11	TRINITY_DN33633_c0_g1_i2	TRINITY_DN33633_c0_g1_i5	TRINITY_DN33633_c0_g1_i7	TRINITY_DN34142_c0_g5_i1	TRINITY_DN34142_c0_g5_i11	TRINITY_DN34142_c0_g5_i2	TRINITY_DN34142_c0_g5_i3	TRINITY_DN34142_c0_g5_i4	TRINITY_DN34142_c0_g5_i7	TRINITY_DN34142_c0_g5_i8	TRINITY_DN46587_c0_g1_i1
MF	GO:0008238	exopeptidase activity	226	54	25.08	3.80E-08	7.46E-06	TRINITY_DN22616_c0_g2_i2	TRINITY_DN25932_c0_g1_i1	TRINITY_DN26513_c0_g1_i4	TRINITY_DN27826_c0_g1_i1	TRINITY_DN27826_c0_g1_i2	TRINITY_DN27826_c0_g1_i4	TRINITY_DN27826_c0_g1_i5	TRINITY_DN27826_c0_g1_i8	TRINITY_DN27832_c0_g1_i1	TRINITY_DN27832_c0_g1_i2	TRINITY_DN27832_c0_g1_i4	TRINITY_DN27832_c0_g1_i5	TRINITY_DN27866_c0_g3_i5	TRINITY_DN28087_c0_g1_i2	TRINITY_DN30943_c0_g1_i1	TRINITY_DN30943_c0_g1_i10	TRINITY_DN30943_c0_g1_i11	TRINITY_DN30943_c0_g1_i14	TRINITY_DN30943_c0_g1_i15	TRINITY_DN30943_c0_g1_i4	TRINITY_DN30943_c0_g1_i5	TRINITY_DN30943_c0_g1_i9	TRINITY_DN31199_c0_g3_i1	TRINITY_DN31844_c0_g1_i7	TRINITY_DN32227_c3_g1_i9	TRINITY_DN32497_c3_g2_i1	TRINITY_DN32497_c3_g2_i2	TRINITY_DN32497_c3_g2_i3	TRINITY_DN32497_c3_g2_i7	TRINITY_DN32497_c3_g3_i3	TRINITY_DN32497_c3_g3_i7	TRINITY_DN32505_c0_g1_i4	TRINITY_DN32825_c1_g1_i4	TRINITY_DN32924_c0_g3_i8	TRINITY_DN33064_c1_g3_i2	TRINITY_DN33287_c2_g7_i5	TRINITY_DN33454_c0_g5_i3	TRINITY_DN33633_c0_g1_i10	TRINITY_DN33633_c0_g1_i11	TRINITY_DN33633_c0_g1_i2	TRINITY_DN33633_c0_g1_i5	TRINITY_DN33633_c0_g1_i7
MF	GO:0004784	superoxide dismutase activity	26	12	2.89	7.40E-06	0.001038114	TRINITY_DN23084_c0_g1_i2	TRINITY_DN23084_c0_g1_i3	TRINITY_DN23084_c0_g1_i4	TRINITY_DN23084_c0_g1_i5	TRINITY_DN23084_c0_g1_i7	TRINITY_DN27475_c0_g1_i13	TRINITY_DN27475_c0_g1_i4	TRINITY_DN27475_c0_g1_i5	TRINITY_DN27475_c0_g1_i7	TRINITY_DN32841_c5_g3_i10	TRINITY_DN32841_c5_g3_i3	TRINITY_DN32841_c5_g3_i5
MF	GO:0016721	oxidoreductase activity, acting on superoxide radicals as acceptor	26	12	2.89	7.40E-06	0.001038114	TRINITY_DN23084_c0_g1_i2	TRINITY_DN23084_c0_g1_i3	TRINITY_DN23084_c0_g1_i4	TRINITY_DN23084_c0_g1_i5	TRINITY_DN23084_c0_g1_i7	TRINITY_DN27475_c0_g1_i13	TRINITY_DN27475_c0_g1_i4	TRINITY_DN27475_c0_g1_i5	TRINITY_DN27475_c0_g1_i7	TRINITY_DN32841_c5_g3_i10	TRINITY_DN32841_c5_g3_i3	TRINITY_DN32841_c5_g3_i5
MF	GO:0003876	AMP deaminase activity	20	10	2.22	1.80E-05	0.0017676	TRINITY_DN22557_c0_g1_i1	TRINITY_DN31467_c0_g2_i10	TRINITY_DN31467_c0_g2_i11	TRINITY_DN31467_c0_g2_i8	TRINITY_DN34095_c2_g1_i3	TRINITY_DN34095_c2_g1_i4	TRINITY_DN34095_c2_g1_i5	TRINITY_DN34095_c2_g1_i7	TRINITY_DN34095_c2_g2_i11	TRINITY_DN34095_c2_g2_i6
MF	GO:0047623	adenosine-phosphate deaminase activity	20	10	2.22	1.80E-05	0.0017676	TRINITY_DN22557_c0_g1_i1	TRINITY_DN31467_c0_g2_i10	TRINITY_DN31467_c0_g2_i11	TRINITY_DN31467_c0_g2_i8	TRINITY_DN34095_c2_g1_i3	TRINITY_DN34095_c2_g1_i4	TRINITY_DN34095_c2_g1_i5	TRINITY_DN34095_c2_g1_i7	TRINITY_DN34095_c2_g2_i11	TRINITY_DN34095_c2_g2_i6
MF	GO:0004392	heme oxygenase (decyclizing) activity	5	5	0.55	1.70E-05	0.0017676	TRINITY_DN27233_c0_g3_i1	TRINITY_DN27233_c0_g3_i2	TRINITY_DN27233_c0_g3_i3	TRINITY_DN27233_c0_g3_i4	TRINITY_DN27964_c0_g2_i1
MF	GO:0009882	blue light photoreceptor activity	17	9	1.89	2.70E-05	0.002410364	TRINITY_DN33383_c0_g3_i3	TRINITY_DN33383_c0_g3_i5	TRINITY_DN33383_c0_g3_i7	TRINITY_DN33383_c0_g3_i8	TRINITY_DN33383_c0_g4_i1	TRINITY_DN33383_c0_g4_i2	TRINITY_DN33383_c0_g4_i3	TRINITY_DN33383_c0_g4_i4	TRINITY_DN33383_c0_g4_i5
MF	GO:0004030	aldehyde dehydrogenase [NAD(P)+] activity	48	16	5.33	3.50E-05	0.002794923	TRINITY_DN13244_c0_g1_i1	TRINITY_DN13244_c0_g1_i2	TRINITY_DN29665_c0_g1_i2	TRINITY_DN29665_c0_g1_i3	TRINITY_DN30808_c0_g1_i1	TRINITY_DN30808_c0_g1_i10	TRINITY_DN30808_c0_g1_i14	TRINITY_DN30808_c0_g1_i3	TRINITY_DN30808_c0_g1_i4	TRINITY_DN30808_c0_g1_i5	TRINITY_DN30808_c0_g1_i6	TRINITY_DN30808_c0_g1_i7	TRINITY_DN30808_c0_g1_i8	TRINITY_DN32809_c0_g1_i2	TRINITY_DN32809_c0_g1_i4	TRINITY_DN32809_c0_g1_i5
MF	GO:0008176	tRNA (guanine-N7-)-methyltransferase activity	14	8	1.55	3.70E-05	0.002794923	TRINITY_DN30587_c0_g1_i1	TRINITY_DN30587_c0_g1_i3	TRINITY_DN30587_c0_g1_i4	TRINITY_DN32501_c0_g1_i12	TRINITY_DN32501_c0_g1_i2	TRINITY_DN32501_c0_g1_i6	TRINITY_DN32501_c0_g1_i8	TRINITY_DN32501_c0_g1_i9
MF	GO:0016491	oxidoreductase activity	3048	404	338.31	5.70E-05	0.003998143	TRINITY_DN10887_c0_g1_i1	TRINITY_DN12991_c0_g1_i1	TRINITY_DN13244_c0_g1_i1	TRINITY_DN13244_c0_g1_i2	TRINITY_DN13441_c0_g2_i1	TRINITY_DN13661_c0_g2_i1	TRINITY_DN14156_c0_g1_i1	TRINITY_DN14277_c0_g1_i1	TRINITY_DN15335_c0_g1_i1	TRINITY_DN15442_c0_g1_i1	TRINITY_DN16124_c0_g1_i2	TRINITY_DN16412_c0_g1_i1	TRINITY_DN1728_c0_g1_i1	TRINITY_DN17456_c0_g1_i1	TRINITY_DN17944_c0_g1_i2	TRINITY_DN18410_c0_g1_i2	TRINITY_DN19104_c0_g1_i5	TRINITY_DN20019_c0_g1_i2	TRINITY_DN20042_c0_g1_i1	TRINITY_DN20571_c0_g1_i2	TRINITY_DN21190_c0_g1_i1	TRINITY_DN21362_c0_g1_i1	TRINITY_DN21484_c0_g1_i1	TRINITY_DN21489_c0_g1_i1	TRINITY_DN21489_c0_g1_i2	TRINITY_DN21593_c0_g1_i5	TRINITY_DN2204_c0_g1_i1	TRINITY_DN2204_c0_g2_i1	TRINITY_DN22223_c0_g1_i3	TRINITY_DN22544_c0_g1_i1	TRINITY_DN22544_c0_g1_i2	TRINITY_DN22742_c0_g1_i1	TRINITY_DN22864_c1_g2_i7	TRINITY_DN22864_c1_g2_i8	TRINITY_DN22872_c0_g1_i2	TRINITY_DN23023_c0_g1_i2	TRINITY_DN23023_c0_g1_i3	TRINITY_DN23026_c0_g1_i2	TRINITY_DN23084_c0_g1_i2	TRINITY_DN23084_c0_g1_i3	TRINITY_DN23084_c0_g1_i4	TRINITY_DN23084_c0_g1_i5
MF	GO:0016882	cyclo-ligase activity	6	5	0.67	9.20E-05	0.0056465	TRINITY_DN20403_c1_g1_i1	TRINITY_DN20403_c1_g1_i2	TRINITY_DN20403_c1_g1_i3	TRINITY_DN30346_c0_g1_i1	TRINITY_DN30346_c0_g1_i2
MF	GO:0019237	centromeric DNA binding	6	5	0.67	9.20E-05	0.0056465	TRINITY_DN30758_c0_g1_i3	TRINITY_DN30758_c0_g2_i1	TRINITY_DN30758_c0_g2_i2	TRINITY_DN30758_c0_g2_i7	TRINITY_DN30758_c0_g2_i8
MF	GO:0050308	sugar-phosphatase activity	29	11	3.22	0.00016	0.009242353	TRINITY_DN28836_c0_g1_i1	TRINITY_DN28836_c0_g1_i3	TRINITY_DN31386_c0_g2_i1	TRINITY_DN31386_c0_g2_i2	TRINITY_DN31386_c0_g2_i3	TRINITY_DN31386_c0_g2_i4	TRINITY_DN31386_c0_g2_i5	TRINITY_DN31386_c0_g2_i6	TRINITY_DN31386_c0_g2_i7	TRINITY_DN34065_c1_g5_i6	TRINITY_DN34065_c1_g5_i7
MF	GO:0050307	sucrose-phosphate phosphatase activity	21	9	2.33	0.00021	0.011456667	TRINITY_DN31386_c0_g2_i1	TRINITY_DN31386_c0_g2_i2	TRINITY_DN31386_c0_g2_i3	TRINITY_DN31386_c0_g2_i4	TRINITY_DN31386_c0_g2_i5	TRINITY_DN31386_c0_g2_i6	TRINITY_DN31386_c0_g2_i7	TRINITY_DN34065_c1_g5_i6	TRINITY_DN34065_c1_g5_i7
MF	GO:0008236	serine-type peptidase activity	472	77	52.39	0.00037	0.017301905	TRINITY_DN15655_c0_g1_i1	TRINITY_DN22616_c0_g2_i2	TRINITY_DN25853_c0_g1_i2	TRINITY_DN25932_c0_g1_i1	TRINITY_DN26460_c0_g1_i2	TRINITY_DN26513_c0_g1_i4	TRINITY_DN26764_c1_g1_i1	TRINITY_DN27826_c0_g1_i1	TRINITY_DN27826_c0_g1_i2	TRINITY_DN27826_c0_g1_i4	TRINITY_DN27826_c0_g1_i5	TRINITY_DN27826_c0_g1_i8	TRINITY_DN27866_c0_g3_i5	TRINITY_DN28087_c0_g1_i2	TRINITY_DN28752_c0_g1_i1	TRINITY_DN28752_c0_g1_i3	TRINITY_DN28948_c0_g1_i1	TRINITY_DN29214_c2_g1_i13	TRINITY_DN29219_c0_g2_i2	TRINITY_DN29326_c0_g1_i12	TRINITY_DN29326_c0_g1_i13	TRINITY_DN29326_c0_g1_i14	TRINITY_DN29326_c0_g1_i2	TRINITY_DN29326_c0_g1_i3	TRINITY_DN29326_c0_g1_i4	TRINITY_DN29326_c0_g1_i5	TRINITY_DN29326_c0_g1_i8	TRINITY_DN29486_c0_g1_i2	TRINITY_DN29486_c0_g1_i3	TRINITY_DN29486_c0_g1_i4	TRINITY_DN30941_c0_g1_i10	TRINITY_DN30941_c0_g1_i13	TRINITY_DN30943_c0_g1_i1	TRINITY_DN30943_c0_g1_i10	TRINITY_DN30943_c0_g1_i11	TRINITY_DN30943_c0_g1_i14	TRINITY_DN30943_c0_g1_i15	TRINITY_DN30943_c0_g1_i4	TRINITY_DN30943_c0_g1_i5	TRINITY_DN30943_c0_g1_i9	TRINITY_DN31277_c0_g1_i5	TRINITY_DN31844_c0_g1_i7
MF	GO:0017171	serine hydrolase activity	472	77	52.39	0.00037	0.017301905	TRINITY_DN15655_c0_g1_i1	TRINITY_DN22616_c0_g2_i2	TRINITY_DN25853_c0_g1_i2	TRINITY_DN25932_c0_g1_i1	TRINITY_DN26460_c0_g1_i2	TRINITY_DN26513_c0_g1_i4	TRINITY_DN26764_c1_g1_i1	TRINITY_DN27826_c0_g1_i1	TRINITY_DN27826_c0_g1_i2	TRINITY_DN27826_c0_g1_i4	TRINITY_DN27826_c0_g1_i5	TRINITY_DN27826_c0_g1_i8	TRINITY_DN27866_c0_g3_i5	TRINITY_DN28087_c0_g1_i2	TRINITY_DN28752_c0_g1_i1	TRINITY_DN28752_c0_g1_i3	TRINITY_DN28948_c0_g1_i1	TRINITY_DN29214_c2_g1_i13	TRINITY_DN29219_c0_g2_i2	TRINITY_DN29326_c0_g1_i12	TRINITY_DN29326_c0_g1_i13	TRINITY_DN29326_c0_g1_i14	TRINITY_DN29326_c0_g1_i2	TRINITY_DN29326_c0_g1_i3	TRINITY_DN29326_c0_g1_i4	TRINITY_DN29326_c0_g1_i5	TRINITY_DN29326_c0_g1_i8	TRINITY_DN29486_c0_g1_i2	TRINITY_DN29486_c0_g1_i3	TRINITY_DN29486_c0_g1_i4	TRINITY_DN30941_c0_g1_i10	TRINITY_DN30941_c0_g1_i13	TRINITY_DN30943_c0_g1_i1	TRINITY_DN30943_c0_g1_i10	TRINITY_DN30943_c0_g1_i11	TRINITY_DN30943_c0_g1_i14	TRINITY_DN30943_c0_g1_i15	TRINITY_DN30943_c0_g1_i4	TRINITY_DN30943_c0_g1_i5	TRINITY_DN30943_c0_g1_i9	TRINITY_DN31277_c0_g1_i5	TRINITY_DN31844_c0_g1_i7
MF	GO:0016635	oxidoreductase activity, acting on the CH-CH group of donors, quinone or related compound as acceptor	14	7	1.55	0.00035	0.017301905	TRINITY_DN30742_c0_g1_i1	TRINITY_DN30742_c0_g1_i2	TRINITY_DN30742_c0_g1_i3	TRINITY_DN31062_c0_g1_i3	TRINITY_DN32484_c0_g3_i16	TRINITY_DN32484_c0_g3_i7	TRINITY_DN32484_c0_g3_i8
MF	GO:0016744	transferase activity, transferring aldehyde or ketonic groups	48	14	5.33	0.00052	0.022201739	TRINITY_DN24787_c0_g1_i1	TRINITY_DN24787_c0_g1_i3	TRINITY_DN28658_c1_g1_i1	TRINITY_DN28658_c1_g1_i2	TRINITY_DN28658_c1_g1_i3	TRINITY_DN28658_c1_g1_i4	TRINITY_DN31093_c0_g1_i1	TRINITY_DN31970_c3_g3_i4	TRINITY_DN32569_c0_g1_i1	TRINITY_DN32569_c0_g1_i8	TRINITY_DN33076_c1_g1_i3	TRINITY_DN33076_c1_g1_i7	TRINITY_DN34086_c3_g2_i15	TRINITY_DN34086_c3_g2_i7
MF	GO:0008661	1-deoxy-D-xylulose-5-phosphate synthase activity	11	6	1.22	0.00052	0.022201739	TRINITY_DN24787_c0_g1_i1	TRINITY_DN24787_c0_g1_i3	TRINITY_DN28658_c1_g1_i1	TRINITY_DN28658_c1_g1_i2	TRINITY_DN28658_c1_g1_i3	TRINITY_DN28658_c1_g1_i4
MF	GO:0019239	deaminase activity	38	12	4.22	0.00058	0.023731667	TRINITY_DN22557_c0_g1_i1	TRINITY_DN22906_c0_g1_i1	TRINITY_DN23378_c0_g1_i3	TRINITY_DN31467_c0_g2_i10	TRINITY_DN31467_c0_g2_i11	TRINITY_DN31467_c0_g2_i8	TRINITY_DN34095_c2_g1_i3	TRINITY_DN34095_c2_g1_i4	TRINITY_DN34095_c2_g1_i5	TRINITY_DN34095_c2_g1_i7	TRINITY_DN34095_c2_g2_i11	TRINITY_DN34095_c2_g2_i6
MF	GO:0008233	peptidase activity	1739	234	193.02	0.00097	0.0381016	TRINITY_DN12344_c1_g1_i1	TRINITY_DN15655_c0_g1_i1	TRINITY_DN15866_c0_g1_i1	TRINITY_DN17244_c0_g2_i1	TRINITY_DN17972_c0_g1_i3	TRINITY_DN17998_c0_g2_i1	TRINITY_DN18337_c0_g1_i1	TRINITY_DN19536_c0_g1_i1	TRINITY_DN19735_c0_g1_i2	TRINITY_DN20610_c0_g3_i2	TRINITY_DN20861_c0_g1_i1	TRINITY_DN20896_c0_g2_i1	TRINITY_DN20896_c1_g1_i1	TRINITY_DN21191_c0_g5_i1	TRINITY_DN21526_c1_g2_i1	TRINITY_DN21530_c0_g1_i1	TRINITY_DN21530_c0_g1_i2	TRINITY_DN22313_c1_g1_i1	TRINITY_DN22489_c0_g2_i2	TRINITY_DN22492_c1_g2_i1	TRINITY_DN22616_c0_g2_i2	TRINITY_DN22666_c0_g3_i1	TRINITY_DN22666_c0_g3_i2	TRINITY_DN22669_c0_g1_i2	TRINITY_DN2314_c0_g1_i1	TRINITY_DN23937_c0_g1_i1	TRINITY_DN24317_c0_g1_i1	TRINITY_DN24885_c0_g1_i2	TRINITY_DN24885_c0_g1_i3	TRINITY_DN24898_c0_g1_i1	TRINITY_DN25853_c0_g1_i2	TRINITY_DN25898_c0_g1_i1	TRINITY_DN25932_c0_g1_i1	TRINITY_DN26189_c0_g1_i1	TRINITY_DN26297_c1_g1_i3	TRINITY_DN26460_c0_g1_i2	TRINITY_DN26513_c0_g1_i4	TRINITY_DN26764_c1_g1_i1	TRINITY_DN27369_c0_g1_i1	TRINITY_DN27732_c0_g1_i1	TRINITY_DN27732_c0_g1_i2	TRINITY_DN27732_c0_g1_i4
MF	GO:0070011	peptidase activity, acting on L-amino acid peptides	1568	213	174.04	0.00101	0.038146923	TRINITY_DN12344_c1_g1_i1	TRINITY_DN15655_c0_g1_i1	TRINITY_DN15866_c0_g1_i1	TRINITY_DN17244_c0_g2_i1	TRINITY_DN17972_c0_g1_i3	TRINITY_DN17998_c0_g2_i1	TRINITY_DN19536_c0_g1_i1	TRINITY_DN19735_c0_g1_i2	TRINITY_DN20610_c0_g3_i2	TRINITY_DN20861_c0_g1_i1	TRINITY_DN20896_c0_g2_i1	TRINITY_DN20896_c1_g1_i1	TRINITY_DN21191_c0_g5_i1	TRINITY_DN21526_c1_g2_i1	TRINITY_DN22313_c1_g1_i1	TRINITY_DN22489_c0_g2_i2	TRINITY_DN22492_c1_g2_i1	TRINITY_DN22616_c0_g2_i2	TRINITY_DN22666_c0_g3_i1	TRINITY_DN22666_c0_g3_i2	TRINITY_DN2314_c0_g1_i1	TRINITY_DN23937_c0_g1_i1	TRINITY_DN24317_c0_g1_i1	TRINITY_DN24885_c0_g1_i2	TRINITY_DN24885_c0_g1_i3	TRINITY_DN24898_c0_g1_i1	TRINITY_DN25853_c0_g1_i2	TRINITY_DN25898_c0_g1_i1	TRINITY_DN25932_c0_g1_i1	TRINITY_DN26189_c0_g1_i1	TRINITY_DN26297_c1_g1_i3	TRINITY_DN26460_c0_g1_i2	TRINITY_DN26513_c0_g1_i4	TRINITY_DN26764_c1_g1_i1	TRINITY_DN27369_c0_g1_i1	TRINITY_DN27732_c0_g1_i1	TRINITY_DN27732_c0_g1_i2	TRINITY_DN27732_c0_g1_i4	TRINITY_DN27826_c0_g1_i1	TRINITY_DN27826_c0_g1_i2	TRINITY_DN27826_c0_g1_i4	TRINITY_DN27826_c0_g1_i5
MF	GO:0016719	carotene 7,8-desaturase activity	3	3	0.33	0.00137	0.044844667	TRINITY_DN30742_c0_g1_i1	TRINITY_DN30742_c0_g1_i2	TRINITY_DN30742_c0_g1_i3
MF	GO:0030272	5-formyltetrahydrofolate cyclo-ligase activity	3	3	0.33	0.00137	0.044844667	TRINITY_DN20403_c1_g1_i1	TRINITY_DN20403_c1_g1_i2	TRINITY_DN20403_c1_g1_i3
MF	GO:0052886	9,9'-dicis-carotene:quinone oxidoreductase activity	3	3	0.33	0.00137	0.044844667	TRINITY_DN30742_c0_g1_i1	TRINITY_DN30742_c0_g1_i2	TRINITY_DN30742_c0_g1_i3
MF	GO:0052887	7,9,9'-tricis-neurosporene:quinone oxidoreductase activity	3	3	0.33	0.00137	0.044844667	TRINITY_DN30742_c0_g1_i1	TRINITY_DN30742_c0_g1_i2	TRINITY_DN30742_c0_g1_i3
MF	GO:0000234	phosphoethanolamine N-methyltransferase activity	9	5	1	0.00144	0.045615484	TRINITY_DN19340_c0_g2_i3	TRINITY_DN31675_c0_g1_i10	TRINITY_DN31675_c0_g1_i12	TRINITY_DN31675_c0_g1_i2	TRINITY_DN31675_c0_g1_i5
MF	GO:0046422	violaxanthin de-epoxidase activity	6	4	0.67	0.00189	0.056241818	TRINITY_DN30856_c0_g2_i10	TRINITY_DN30856_c0_g2_i6	TRINITY_DN30856_c0_g2_i7	TRINITY_DN30856_c0_g2_i9
MF	GO:0070626	(S)-2-(5-amino-1-(5-phospho-D-ribosyl)imidazole-4-carboxamido)succinate AMP-lyase (fumarate-forming) activity	6	4	0.67	0.00189	0.056241818	TRINITY_DN31742_c1_g1_i11	TRINITY_DN31742_c1_g1_i2	TRINITY_DN31742_c1_g1_i3	TRINITY_DN31742_c1_g4_i10
MF	GO:0003756	protein disulfide isomerase activity	18	7	2	0.00216	0.060603429	TRINITY_DN22672_c0_g1_i2	TRINITY_DN22672_c0_g1_i3	TRINITY_DN33062_c0_g1_i2	TRINITY_DN33062_c0_g1_i3	TRINITY_DN33062_c0_g1_i6	TRINITY_DN33331_c1_g1_i1	TRINITY_DN33331_c1_g1_i5
MF	GO:0016864	intramolecular oxidoreductase activity, transposing S-S bonds	18	7	2	0.00216	0.060603429	TRINITY_DN22672_c0_g1_i2	TRINITY_DN22672_c0_g1_i3	TRINITY_DN33062_c0_g1_i2	TRINITY_DN33062_c0_g1_i3	TRINITY_DN33062_c0_g1_i6	TRINITY_DN33331_c1_g1_i1	TRINITY_DN33331_c1_g1_i5
MF	GO:0016423	tRNA (guanine) methyltransferase activity	23	8	2.55	0.00241	0.065380526	TRINITY_DN30587_c0_g1_i1	TRINITY_DN30587_c0_g1_i3	TRINITY_DN30587_c0_g1_i4	TRINITY_DN32501_c0_g1_i12	TRINITY_DN32501_c0_g1_i2	TRINITY_DN32501_c0_g1_i6	TRINITY_DN32501_c0_g1_i8	TRINITY_DN32501_c0_g1_i9
MF	GO:0016421	CoA carboxylase activity	14	6	1.55	0.00253	0.065380526	TRINITY_DN23436_c0_g1_i1	TRINITY_DN25523_c0_g1_i1	TRINITY_DN33060_c0_g1_i2	TRINITY_DN33060_c0_g1_i6	TRINITY_DN33310_c0_g1_i5	TRINITY_DN33715_c1_g2_i1
MF	GO:0016885	ligase activity, forming carbon-carbon bonds	14	6	1.55	0.00253	0.065380526	TRINITY_DN23436_c0_g1_i1	TRINITY_DN25523_c0_g1_i1	TRINITY_DN33060_c0_g1_i2	TRINITY_DN33060_c0_g1_i6	TRINITY_DN33310_c0_g1_i5	TRINITY_DN33715_c1_g2_i1
MF	GO:0016746	transferase activity, transferring acyl groups	625	92	69.37	0.00302	0.073535814	TRINITY_DN12640_c0_g2_i1	TRINITY_DN14225_c0_g2_i1	TRINITY_DN14799_c0_g2_i1	TRINITY_DN21753_c0_g1_i1	TRINITY_DN21753_c0_g1_i2	TRINITY_DN22083_c0_g1_i1	TRINITY_DN22407_c0_g1_i3	TRINITY_DN22540_c0_g1_i2	TRINITY_DN22540_c0_g1_i3	TRINITY_DN22559_c0_g1_i1	TRINITY_DN22559_c0_g1_i2	TRINITY_DN22597_c0_g1_i1	TRINITY_DN22597_c0_g1_i2	TRINITY_DN22928_c0_g1_i2	TRINITY_DN23012_c0_g1_i1	TRINITY_DN24078_c0_g1_i1	TRINITY_DN25563_c0_g1_i3	TRINITY_DN25576_c0_g1_i5	TRINITY_DN26161_c0_g1_i1	TRINITY_DN26350_c0_g1_i1	TRINITY_DN26350_c0_g1_i2	TRINITY_DN26998_c0_g1_i1	TRINITY_DN27069_c0_g1_i5	TRINITY_DN27141_c0_g1_i1	TRINITY_DN27145_c0_g1_i1	TRINITY_DN27661_c0_g1_i4	TRINITY_DN27661_c0_g1_i5	TRINITY_DN27661_c0_g1_i6	TRINITY_DN27898_c0_g2_i1	TRINITY_DN28016_c0_g1_i5	TRINITY_DN28452_c0_g1_i4	TRINITY_DN28778_c0_g2_i2	TRINITY_DN29032_c0_g1_i2	TRINITY_DN29040_c0_g1_i2	TRINITY_DN29300_c0_g1_i10	TRINITY_DN29300_c0_g1_i11	TRINITY_DN29300_c0_g1_i12	TRINITY_DN29300_c0_g1_i13	TRINITY_DN29300_c0_g1_i2	TRINITY_DN29300_c0_g1_i3	TRINITY_DN29300_c0_g1_i4	TRINITY_DN29300_c0_g1_i6
MF	GO:0016209	antioxidant activity	261	44	28.97	0.00322	0.073535814	TRINITY_DN22544_c0_g1_i1	TRINITY_DN22544_c0_g1_i2	TRINITY_DN23023_c0_g1_i2	TRINITY_DN23023_c0_g1_i3	TRINITY_DN23084_c0_g1_i2	TRINITY_DN23084_c0_g1_i3	TRINITY_DN23084_c0_g1_i4	TRINITY_DN23084_c0_g1_i5	TRINITY_DN23084_c0_g1_i7	TRINITY_DN23933_c1_g1_i1	TRINITY_DN25833_c0_g1_i1	TRINITY_DN26487_c1_g1_i2	TRINITY_DN26487_c1_g1_i5	TRINITY_DN26531_c0_g3_i2	TRINITY_DN27475_c0_g1_i13	TRINITY_DN27475_c0_g1_i4	TRINITY_DN27475_c0_g1_i5	TRINITY_DN27475_c0_g1_i7	TRINITY_DN28957_c0_g1_i3	TRINITY_DN28957_c0_g1_i6	TRINITY_DN29366_c0_g1_i4	TRINITY_DN29992_c0_g1_i6	TRINITY_DN30054_c0_g1_i4	TRINITY_DN31910_c0_g5_i11	TRINITY_DN31910_c0_g5_i15	TRINITY_DN31910_c0_g5_i3	TRINITY_DN32309_c0_g2_i10	TRINITY_DN32309_c0_g2_i2	TRINITY_DN32309_c0_g2_i7	TRINITY_DN32309_c0_g2_i8	TRINITY_DN32309_c0_g2_i9	TRINITY_DN32442_c0_g1_i7	TRINITY_DN32453_c0_g1_i6	TRINITY_DN32841_c5_g3_i10	TRINITY_DN32841_c5_g3_i3	TRINITY_DN32841_c5_g3_i5	TRINITY_DN33393_c2_g2_i13	TRINITY_DN33393_c2_g2_i4	TRINITY_DN33393_c2_g2_i5	TRINITY_DN33820_c0_g1_i5	TRINITY_DN33820_c0_g1_i7	TRINITY_DN4173_c0_g1_i1
MF	GO:0003684	damaged DNA binding	63	15	6.99	0.00319	0.073535814	TRINITY_DN27299_c0_g1_i4	TRINITY_DN29047_c1_g2_i1	TRINITY_DN30561_c0_g4_i14	TRINITY_DN30561_c0_g4_i15	TRINITY_DN30561_c0_g4_i16	TRINITY_DN30561_c0_g4_i4	TRINITY_DN30561_c0_g4_i6	TRINITY_DN30561_c0_g4_i9	TRINITY_DN30561_c0_g7_i2	TRINITY_DN30794_c2_g3_i5	TRINITY_DN34144_c1_g2_i11	TRINITY_DN34144_c1_g2_i13	TRINITY_DN34144_c1_g2_i6	TRINITY_DN34144_c1_g2_i7	TRINITY_DN34144_c1_g2_i9
MF	GO:0015095	magnesium ion transmembrane transporter activity	34	10	3.77	0.00298	0.073535814	TRINITY_DN25587_c0_g1_i1	TRINITY_DN25587_c0_g2_i1	TRINITY_DN26256_c0_g1_i1	TRINITY_DN30263_c0_g1_i1	TRINITY_DN30263_c0_g1_i2	TRINITY_DN30263_c0_g1_i3	TRINITY_DN30263_c0_g1_i5	TRINITY_DN31582_c1_g2_i2	TRINITY_DN31582_c1_g2_i4	TRINITY_DN32162_c0_g1_i1
MF	GO:0009881	photoreceptor activity	29	9	3.22	0.00319	0.073535814	TRINITY_DN33383_c0_g3_i3	TRINITY_DN33383_c0_g3_i5	TRINITY_DN33383_c0_g3_i7	TRINITY_DN33383_c0_g3_i8	TRINITY_DN33383_c0_g4_i1	TRINITY_DN33383_c0_g4_i2	TRINITY_DN33383_c0_g4_i3	TRINITY_DN33383_c0_g4_i4	TRINITY_DN33383_c0_g4_i5
MF	GO:0003690	double-stranded DNA binding	284	47	31.52	0.00346	0.077220909	TRINITY_DN20256_c0_g1_i1	TRINITY_DN22955_c0_g1_i1	TRINITY_DN23962_c0_g2_i2	TRINITY_DN25177_c0_g2_i1	TRINITY_DN28100_c0_g3_i10	TRINITY_DN28100_c0_g3_i3	TRINITY_DN28100_c0_g3_i7	TRINITY_DN28100_c0_g3_i8	TRINITY_DN28106_c0_g2_i14	TRINITY_DN28733_c0_g1_i1	TRINITY_DN28866_c0_g2_i1	TRINITY_DN28866_c0_g4_i6	TRINITY_DN28866_c0_g6_i1	TRINITY_DN28866_c0_g6_i3	TRINITY_DN29040_c0_g1_i2	TRINITY_DN30449_c0_g2_i4	TRINITY_DN30758_c0_g1_i3	TRINITY_DN30758_c0_g2_i1	TRINITY_DN30758_c0_g2_i2	TRINITY_DN30758_c0_g2_i7	TRINITY_DN30758_c0_g2_i8	TRINITY_DN30794_c2_g3_i5	TRINITY_DN31359_c2_g1_i5	TRINITY_DN31888_c0_g1_i2	TRINITY_DN32329_c0_g3_i7	TRINITY_DN32329_c0_g3_i8	TRINITY_DN32599_c1_g2_i12	TRINITY_DN32599_c1_g2_i14	TRINITY_DN32599_c1_g2_i3	TRINITY_DN32599_c1_g2_i6	TRINITY_DN32599_c1_g4_i1	TRINITY_DN32599_c1_g5_i1	TRINITY_DN32645_c1_g1_i7	TRINITY_DN32750_c4_g3_i1	TRINITY_DN33394_c1_g1_i3	TRINITY_DN33394_c1_g1_i4	TRINITY_DN33394_c1_g1_i5	TRINITY_DN33519_c0_g1_i14	TRINITY_DN33519_c0_g1_i16	TRINITY_DN33519_c0_g1_i18	TRINITY_DN33519_c0_g1_i19	TRINITY_DN33622_c0_g1_i3
MF	GO:0016814	hydrolase activity, acting on carbon-nitrogen (but not peptide) bonds, in cyclic amidines	46	12	5.11	0.0036	0.07856	TRINITY_DN22557_c0_g1_i1	TRINITY_DN31467_c0_g2_i10	TRINITY_DN31467_c0_g2_i11	TRINITY_DN31467_c0_g2_i8	TRINITY_DN33551_c0_g1_i1	TRINITY_DN33551_c0_g1_i3	TRINITY_DN34095_c2_g1_i3	TRINITY_DN34095_c2_g1_i4	TRINITY_DN34095_c2_g1_i5	TRINITY_DN34095_c2_g1_i7	TRINITY_DN34095_c2_g2_i11	TRINITY_DN34095_c2_g2_i6
MF	GO:0004181	metallocarboxypeptidase activity	7	4	0.78	0.00402	0.08399234	TRINITY_DN27832_c0_g1_i1	TRINITY_DN27832_c0_g1_i2	TRINITY_DN27832_c0_g1_i4	TRINITY_DN27832_c0_g1_i5
MF	GO:0004662	CAAX-protein geranylgeranyltransferase activity	7	4	0.78	0.00402	0.08399234	TRINITY_DN27218_c0_g1_i3	TRINITY_DN27218_c0_g1_i4	TRINITY_DN27218_c0_g1_i6	TRINITY_DN27218_c0_g1_i7
MF	GO:0003989	acetyl-CoA carboxylase activity	11	5	1.22	0.00436	0.087377959	TRINITY_DN23436_c0_g1_i1	TRINITY_DN25523_c0_g1_i1	TRINITY_DN33060_c0_g1_i2	TRINITY_DN33060_c0_g1_i6	TRINITY_DN33715_c1_g2_i1
MF	GO:0016670	oxidoreductase activity, acting on a sulfur group of donors, oxygen as acceptor	11	5	1.22	0.00436	0.087377959	TRINITY_DN29688_c0_g1_i19	TRINITY_DN29688_c0_g1_i8	TRINITY_DN30811_c0_g1_i2	TRINITY_DN30811_c0_g1_i4	TRINITY_DN30811_c0_g1_i5
MF	GO:0000210	NAD+ diphosphatase activity	4	3	0.44	0.00501	0.091107778	TRINITY_DN31282_c0_g1_i2	TRINITY_DN31282_c0_g1_i3	TRINITY_DN31282_c0_g1_i5
MF	GO:0001735	prenylcysteine oxidase activity	4	3	0.44	0.00501	0.091107778	TRINITY_DN30811_c0_g1_i2	TRINITY_DN30811_c0_g1_i4	TRINITY_DN30811_c0_g1_i5
MF	GO:0004615	phosphomannomutase activity	4	3	0.44	0.00501	0.091107778	TRINITY_DN25949_c0_g4_i1	TRINITY_DN25949_c0_g4_i3	TRINITY_DN25949_c0_g4_i4
MF	GO:0005093	Rab GDP-dissociation inhibitor activity	4	3	0.44	0.00501	0.091107778	TRINITY_DN32454_c0_g1_i1	TRINITY_DN32454_c0_g1_i2	TRINITY_DN32454_c0_g1_i7
MF	GO:0010945	CoA pyrophosphatase activity	4	3	0.44	0.00501	0.091107778	TRINITY_DN31282_c0_g1_i2	TRINITY_DN31282_c0_g1_i3	TRINITY_DN31282_c0_g1_i5
MF	GO:0038023	signaling receptor activity	92	19	10.21	0.00542	0.096771636	TRINITY_DN13436_c0_g1_i1	TRINITY_DN32208_c0_g1_i3	TRINITY_DN32208_c0_g1_i4	TRINITY_DN32208_c0_g2_i12	TRINITY_DN32208_c0_g2_i4	TRINITY_DN32799_c3_g1_i7	TRINITY_DN32799_c3_g1_i9	TRINITY_DN32994_c0_g1_i4	TRINITY_DN33383_c0_g3_i3	TRINITY_DN33383_c0_g3_i5	TRINITY_DN33383_c0_g3_i7	TRINITY_DN33383_c0_g3_i8	TRINITY_DN33383_c0_g4_i1	TRINITY_DN33383_c0_g4_i2	TRINITY_DN33383_c0_g4_i3	TRINITY_DN33383_c0_g4_i4	TRINITY_DN33383_c0_g4_i5	TRINITY_DN33601_c0_g2_i4	TRINITY_DN6408_c0_g2_i1
MF	GO:0016725	oxidoreductase activity, acting on CH or CH2 groups	16	6	1.78	0.00556	0.097498571	TRINITY_DN21362_c0_g1_i1	TRINITY_DN29770_c1_g4_i3	TRINITY_DN29770_c1_g4_i4	TRINITY_DN29770_c1_g4_i5	TRINITY_DN33021_c1_g3_i5	TRINITY_DN33021_c1_g3_i6
MF	GO:0060089	molecular transducer activity	94	19	10.43	0.00689	0.109061515	TRINITY_DN13436_c0_g1_i1	TRINITY_DN32208_c0_g1_i3	TRINITY_DN32208_c0_g1_i4	TRINITY_DN32208_c0_g2_i12	TRINITY_DN32208_c0_g2_i4	TRINITY_DN32799_c3_g1_i7	TRINITY_DN32799_c3_g1_i9	TRINITY_DN32994_c0_g1_i4	TRINITY_DN33383_c0_g3_i3	TRINITY_DN33383_c0_g3_i5	TRINITY_DN33383_c0_g3_i7	TRINITY_DN33383_c0_g3_i8	TRINITY_DN33383_c0_g4_i1	TRINITY_DN33383_c0_g4_i2	TRINITY_DN33383_c0_g4_i3	TRINITY_DN33383_c0_g4_i4	TRINITY_DN33383_c0_g4_i5	TRINITY_DN33601_c0_g2_i4	TRINITY_DN6408_c0_g2_i1
MF	GO:0003884	D-amino-acid oxidase activity	12	5	1.33	0.0068	0.109061515	TRINITY_DN18410_c0_g1_i2	TRINITY_DN32905_c0_g1_i3	TRINITY_DN32905_c0_g1_i4	TRINITY_DN34133_c0_g2_i4	TRINITY_DN34133_c0_g2_i6
MF	GO:0008445	D-aspartate oxidase activity	12	5	1.33	0.0068	0.109061515	TRINITY_DN18410_c0_g1_i2	TRINITY_DN32905_c0_g1_i3	TRINITY_DN32905_c0_g1_i4	TRINITY_DN34133_c0_g2_i4	TRINITY_DN34133_c0_g2_i6
MF	GO:0008534	oxidized purine nucleobase lesion DNA N-glycosylase activity	12	5	1.33	0.0068	0.109061515	TRINITY_DN30561_c0_g4_i15	TRINITY_DN30561_c0_g4_i4	TRINITY_DN30561_c0_g4_i6	TRINITY_DN30561_c0_g4_i9	TRINITY_DN30561_c0_g7_i2
MF	GO:0050518	2-C-methyl-D-erythritol 4-phosphate cytidylyltransferase activity	12	5	1.33	0.0068	0.109061515	TRINITY_DN33012_c1_g2_i1	TRINITY_DN33012_c1_g2_i13	TRINITY_DN33012_c1_g2_i15	TRINITY_DN33012_c1_g2_i17	TRINITY_DN33012_c1_g2_i6
MF	GO:0004748	ribonucleoside-diphosphate reductase activity, thioredoxin disulfide as acceptor	8	4	0.89	0.00733	0.109061515	TRINITY_DN21362_c0_g1_i1	TRINITY_DN29770_c1_g4_i3	TRINITY_DN29770_c1_g4_i4	TRINITY_DN29770_c1_g4_i5
MF	GO:0008017	microtubule binding	8	4	0.89	0.00733	0.109061515	TRINITY_DN31991_c0_g1_i11	TRINITY_DN31991_c0_g1_i14	TRINITY_DN33924_c1_g1_i12	TRINITY_DN33924_c1_g1_i6
MF	GO:0015631	tubulin binding	8	4	0.89	0.00733	0.109061515	TRINITY_DN31991_c0_g1_i11	TRINITY_DN31991_c0_g1_i14	TRINITY_DN33924_c1_g1_i12	TRINITY_DN33924_c1_g1_i6
MF	GO:0016728	oxidoreductase activity, acting on CH or CH2 groups, disulfide as acceptor	8	4	0.89	0.00733	0.109061515	TRINITY_DN21362_c0_g1_i1	TRINITY_DN29770_c1_g4_i3	TRINITY_DN29770_c1_g4_i4	TRINITY_DN29770_c1_g4_i5
MF	GO:0061731	ribonucleoside-diphosphate reductase activity	8	4	0.89	0.00733	0.109061515	TRINITY_DN21362_c0_g1_i1	TRINITY_DN29770_c1_g4_i3	TRINITY_DN29770_c1_g4_i4	TRINITY_DN29770_c1_g4_i5
MF	GO:0022836	gated channel activity	136	25	15.1	0.00779	0.110866377	TRINITY_DN13436_c0_g1_i1	TRINITY_DN23039_c0_g2_i1	TRINITY_DN23039_c0_g2_i2	TRINITY_DN28749_c0_g1_i3	TRINITY_DN30303_c0_g2_i1	TRINITY_DN30810_c0_g4_i3	TRINITY_DN30989_c0_g2_i2	TRINITY_DN30989_c0_g2_i6	TRINITY_DN31719_c0_g3_i5	TRINITY_DN32208_c0_g1_i3	TRINITY_DN32208_c0_g1_i4	TRINITY_DN32208_c0_g2_i12	TRINITY_DN32208_c0_g2_i4	TRINITY_DN32532_c0_g2_i1	TRINITY_DN32532_c0_g2_i2	TRINITY_DN32799_c3_g1_i7	TRINITY_DN32799_c3_g1_i9	TRINITY_DN32994_c0_g1_i4	TRINITY_DN33592_c0_g1_i12	TRINITY_DN33592_c0_g1_i13	TRINITY_DN33592_c0_g1_i4	TRINITY_DN33592_c0_g1_i7	TRINITY_DN33592_c0_g1_i9	TRINITY_DN6211_c0_g1_i1	TRINITY_DN6408_c0_g2_i1
MF	GO:0016843	amine-lyase activity	17	6	1.89	0.00779	0.110866377	TRINITY_DN29795_c0_g1_i1	TRINITY_DN33651_c0_g1_i3	TRINITY_DN33651_c0_g1_i6	TRINITY_DN33825_c0_g1_i1	TRINITY_DN33825_c0_g1_i4	TRINITY_DN33825_c0_g1_i9
MF	GO:0016844	strictosidine synthase activity	17	6	1.89	0.00779	0.110866377	TRINITY_DN29795_c0_g1_i1	TRINITY_DN33651_c0_g1_i3	TRINITY_DN33651_c0_g1_i6	TRINITY_DN33825_c0_g1_i1	TRINITY_DN33825_c0_g1_i4	TRINITY_DN33825_c0_g1_i9
MF	GO:0022839	ion gated channel activity	118	22	13.1	0.01021	0.12557325	TRINITY_DN13436_c0_g1_i1	TRINITY_DN23039_c0_g2_i1	TRINITY_DN23039_c0_g2_i2	TRINITY_DN30303_c0_g2_i1	TRINITY_DN30989_c0_g2_i2	TRINITY_DN30989_c0_g2_i6	TRINITY_DN31719_c0_g3_i5	TRINITY_DN32208_c0_g1_i3	TRINITY_DN32208_c0_g1_i4	TRINITY_DN32208_c0_g2_i12	TRINITY_DN32208_c0_g2_i4	TRINITY_DN32532_c0_g2_i1	TRINITY_DN32532_c0_g2_i2	TRINITY_DN32799_c3_g1_i7	TRINITY_DN32799_c3_g1_i9	TRINITY_DN32994_c0_g1_i4	TRINITY_DN33592_c0_g1_i12	TRINITY_DN33592_c0_g1_i13	TRINITY_DN33592_c0_g1_i4	TRINITY_DN33592_c0_g1_i7	TRINITY_DN33592_c0_g1_i9	TRINITY_DN6408_c0_g2_i1
MF	GO:0019203	carbohydrate phosphatase activity	52	12	5.77	0.01023	0.12557325	TRINITY_DN25340_c0_g1_i1	TRINITY_DN28836_c0_g1_i1	TRINITY_DN28836_c0_g1_i3	TRINITY_DN31386_c0_g2_i1	TRINITY_DN31386_c0_g2_i2	TRINITY_DN31386_c0_g2_i3	TRINITY_DN31386_c0_g2_i4	TRINITY_DN31386_c0_g2_i5	TRINITY_DN31386_c0_g2_i6	TRINITY_DN31386_c0_g2_i7	TRINITY_DN34065_c1_g5_i6	TRINITY_DN34065_c1_g5_i7
MF	GO:0004970	ionotropic glutamate receptor activity	34	9	3.77	0.01004	0.12557325	TRINITY_DN13436_c0_g1_i1	TRINITY_DN32208_c0_g1_i3	TRINITY_DN32208_c0_g1_i4	TRINITY_DN32208_c0_g2_i12	TRINITY_DN32208_c0_g2_i4	TRINITY_DN32799_c3_g1_i7	TRINITY_DN32799_c3_g1_i9	TRINITY_DN32994_c0_g1_i4	TRINITY_DN6408_c0_g2_i1
MF	GO:0005230	extracellular ligand-gated ion channel activity	34	9	3.77	0.01004	0.12557325	TRINITY_DN13436_c0_g1_i1	TRINITY_DN32208_c0_g1_i3	TRINITY_DN32208_c0_g1_i4	TRINITY_DN32208_c0_g2_i12	TRINITY_DN32208_c0_g2_i4	TRINITY_DN32799_c3_g1_i7	TRINITY_DN32799_c3_g1_i9	TRINITY_DN32994_c0_g1_i4	TRINITY_DN6408_c0_g2_i1
MF	GO:0008066	glutamate receptor activity	34	9	3.77	0.01004	0.12557325	TRINITY_DN13436_c0_g1_i1	TRINITY_DN32208_c0_g1_i3	TRINITY_DN32208_c0_g1_i4	TRINITY_DN32208_c0_g2_i12	TRINITY_DN32208_c0_g2_i4	TRINITY_DN32799_c3_g1_i7	TRINITY_DN32799_c3_g1_i9	TRINITY_DN32994_c0_g1_i4	TRINITY_DN6408_c0_g2_i1
MF	GO:0015276	ligand-gated ion channel activity	34	9	3.77	0.01004	0.12557325	TRINITY_DN13436_c0_g1_i1	TRINITY_DN32208_c0_g1_i3	TRINITY_DN32208_c0_g1_i4	TRINITY_DN32208_c0_g2_i12	TRINITY_DN32208_c0_g2_i4	TRINITY_DN32799_c3_g1_i7	TRINITY_DN32799_c3_g1_i9	TRINITY_DN32994_c0_g1_i4	TRINITY_DN6408_c0_g2_i1
MF	GO:0022824	transmitter-gated ion channel activity	34	9	3.77	0.01004	0.12557325	TRINITY_DN13436_c0_g1_i1	TRINITY_DN32208_c0_g1_i3	TRINITY_DN32208_c0_g1_i4	TRINITY_DN32208_c0_g2_i12	TRINITY_DN32208_c0_g2_i4	TRINITY_DN32799_c3_g1_i7	TRINITY_DN32799_c3_g1_i9	TRINITY_DN32994_c0_g1_i4	TRINITY_DN6408_c0_g2_i1
MF	GO:0022834	ligand-gated channel activity	34	9	3.77	0.01004	0.12557325	TRINITY_DN13436_c0_g1_i1	TRINITY_DN32208_c0_g1_i3	TRINITY_DN32208_c0_g1_i4	TRINITY_DN32208_c0_g2_i12	TRINITY_DN32208_c0_g2_i4	TRINITY_DN32799_c3_g1_i7	TRINITY_DN32799_c3_g1_i9	TRINITY_DN32994_c0_g1_i4	TRINITY_DN6408_c0_g2_i1
MF	GO:0022835	transmitter-gated channel activity	34	9	3.77	0.01004	0.12557325	TRINITY_DN13436_c0_g1_i1	TRINITY_DN32208_c0_g1_i3	TRINITY_DN32208_c0_g1_i4	TRINITY_DN32208_c0_g2_i12	TRINITY_DN32208_c0_g2_i4	TRINITY_DN32799_c3_g1_i7	TRINITY_DN32799_c3_g1_i9	TRINITY_DN32994_c0_g1_i4	TRINITY_DN6408_c0_g2_i1
MF	GO:0030594	neurotransmitter receptor activity	34	9	3.77	0.01004	0.12557325	TRINITY_DN13436_c0_g1_i1	TRINITY_DN32208_c0_g1_i3	TRINITY_DN32208_c0_g1_i4	TRINITY_DN32208_c0_g2_i12	TRINITY_DN32208_c0_g2_i4	TRINITY_DN32799_c3_g1_i7	TRINITY_DN32799_c3_g1_i9	TRINITY_DN32994_c0_g1_i4	TRINITY_DN6408_c0_g2_i1
MF	GO:0004747	ribokinase activity	28	8	3.11	0.00923	0.12557325	TRINITY_DN23073_c0_g1_i1	TRINITY_DN24759_c0_g2_i1	TRINITY_DN29581_c0_g1_i1	TRINITY_DN32476_c2_g3_i14	TRINITY_DN32476_c2_g3_i5	TRINITY_DN32476_c2_g3_i7	TRINITY_DN32476_c2_g3_i8	TRINITY_DN32476_c2_g3_i9
MF	GO:0016879	ligase activity, forming carbon-nitrogen bonds	198	33	21.98	0.01141	0.130088602	TRINITY_DN20403_c1_g1_i1	TRINITY_DN20403_c1_g1_i2	TRINITY_DN20403_c1_g1_i3	TRINITY_DN2235_c0_g1_i1	TRINITY_DN26305_c0_g1_i1	TRINITY_DN26305_c0_g1_i2	TRINITY_DN26305_c0_g1_i4	TRINITY_DN26305_c0_g1_i5	TRINITY_DN26305_c0_g1_i6	TRINITY_DN27169_c0_g1_i2	TRINITY_DN28080_c0_g3_i1	TRINITY_DN28080_c0_g3_i2	TRINITY_DN28080_c0_g3_i3	TRINITY_DN30346_c0_g1_i1	TRINITY_DN30346_c0_g1_i2	TRINITY_DN30668_c0_g1_i1	TRINITY_DN30668_c0_g1_i2	TRINITY_DN30668_c0_g1_i3	TRINITY_DN30668_c0_g2_i6	TRINITY_DN30759_c0_g1_i1	TRINITY_DN30759_c0_g1_i4	TRINITY_DN31044_c0_g3_i3	TRINITY_DN32002_c0_g1_i10	TRINITY_DN32002_c0_g1_i12	TRINITY_DN32002_c0_g1_i7	TRINITY_DN32002_c0_g1_i8	TRINITY_DN32528_c0_g1_i14	TRINITY_DN32528_c0_g1_i3	TRINITY_DN32824_c0_g2_i2	TRINITY_DN32824_c0_g2_i7	TRINITY_DN33310_c0_g1_i5	TRINITY_DN33715_c1_g2_i1	TRINITY_DN33962_c0_g1_i10
MF	GO:0043140	ATP-dependent 3'-5' DNA helicase activity	9	4	1	0.01205	0.130088602	TRINITY_DN24179_c0_g1_i2	TRINITY_DN24179_c0_g1_i3	TRINITY_DN25218_c0_g1_i1	TRINITY_DN34107_c3_g2_i2
MF	GO:0080123	jasmonate-amino synthetase activity	9	4	1	0.01205	0.130088602	TRINITY_DN32002_c0_g1_i10	TRINITY_DN32002_c0_g1_i12	TRINITY_DN32002_c0_g1_i7	TRINITY_DN32002_c0_g1_i8
MF	GO:0004612	phosphoenolpyruvate carboxykinase (ATP) activity	5	3	0.55	0.01149	0.130088602	TRINITY_DN31772_c0_g1_i1	TRINITY_DN31772_c0_g1_i3	TRINITY_DN31772_c0_g1_i4
MF	GO:0008967	phosphoglycolate phosphatase activity	5	3	0.55	0.01149	0.130088602	TRINITY_DN31350_c1_g2_i2	TRINITY_DN31350_c1_g2_i4	TRINITY_DN31350_c1_g2_i7
MF	GO:0047453	ATP-dependent NAD(P)H-hydrate dehydratase activity	5	3	0.55	0.01149	0.130088602	TRINITY_DN30425_c0_g1_i2	TRINITY_DN30425_c0_g1_i5	TRINITY_DN30425_c0_g1_i7
MF	GO:0052855	ADP-dependent NAD(P)H-hydrate dehydratase activity	5	3	0.55	0.01149	0.130088602	TRINITY_DN30425_c0_g1_i2	TRINITY_DN30425_c0_g1_i5	TRINITY_DN30425_c0_g1_i7
MF	GO:0003937	IMP cyclohydrolase activity	2	2	0.22	0.01232	0.130088602	TRINITY_DN33551_c0_g1_i1	TRINITY_DN33551_c0_g1_i3
MF	GO:0004474	malate synthase activity	2	2	0.22	0.01232	0.130088602	TRINITY_DN22559_c0_g1_i1	TRINITY_DN22559_c0_g1_i2
MF	GO:0004632	phosphopantothenate--cysteine ligase activity	2	2	0.22	0.01232	0.130088602	TRINITY_DN32824_c0_g2_i2	TRINITY_DN32824_c0_g2_i7
MF	GO:0004641	phosphoribosylformylglycinamidine cyclo-ligase activity	2	2	0.22	0.01232	0.130088602	TRINITY_DN30346_c0_g1_i1	TRINITY_DN30346_c0_g1_i2
MF	GO:0004643	phosphoribosylaminoimidazolecarboxamide formyltransferase activity	2	2	0.22	0.01232	0.130088602	TRINITY_DN33551_c0_g1_i1	TRINITY_DN33551_c0_g1_i3
MF	GO:0043874	acireductone synthase activity	2	2	0.22	0.01232	0.130088602	TRINITY_DN25383_c0_g1_i1	TRINITY_DN25383_c0_g1_i2
MF	GO:0008757	S-adenosylmethionine-dependent methyltransferase activity	185	31	20.53	0.01289	0.134659362	TRINITY_DN19340_c0_g2_i3	TRINITY_DN26869_c0_g3_i3	TRINITY_DN27886_c1_g4_i10	TRINITY_DN27886_c1_g4_i4	TRINITY_DN27886_c1_g4_i6	TRINITY_DN27886_c1_g4_i9	TRINITY_DN29990_c3_g2_i6	TRINITY_DN29990_c3_g2_i8	TRINITY_DN30587_c0_g1_i1	TRINITY_DN30587_c0_g1_i3	TRINITY_DN30587_c0_g1_i4	TRINITY_DN30766_c0_g1_i3	TRINITY_DN30766_c0_g1_i4	TRINITY_DN30766_c0_g1_i5	TRINITY_DN31675_c0_g1_i10	TRINITY_DN31675_c0_g1_i12	TRINITY_DN31675_c0_g1_i2	TRINITY_DN31675_c0_g1_i5	TRINITY_DN31677_c0_g1_i1	TRINITY_DN32501_c0_g1_i12	TRINITY_DN32501_c0_g1_i2	TRINITY_DN32501_c0_g1_i6	TRINITY_DN32501_c0_g1_i8	TRINITY_DN32501_c0_g1_i9	TRINITY_DN32653_c0_g4_i12	TRINITY_DN32653_c0_g4_i5	TRINITY_DN33228_c0_g1_i4	TRINITY_DN33279_c0_g2_i3	TRINITY_DN33564_c0_g2_i1	TRINITY_DN33916_c1_g2_i1	TRINITY_DN33916_c1_g2_i2
MF	GO:1990837	sequence-specific double-stranded DNA binding	107	20	11.88	0.01348	0.139340632	TRINITY_DN22955_c0_g1_i1	TRINITY_DN28100_c0_g3_i10	TRINITY_DN28100_c0_g3_i3	TRINITY_DN28100_c0_g3_i7	TRINITY_DN28100_c0_g3_i8	TRINITY_DN28866_c0_g2_i1	TRINITY_DN28866_c0_g4_i6	TRINITY_DN28866_c0_g6_i1	TRINITY_DN28866_c0_g6_i3	TRINITY_DN30758_c0_g1_i3	TRINITY_DN30758_c0_g2_i1	TRINITY_DN30758_c0_g2_i2	TRINITY_DN30758_c0_g2_i7	TRINITY_DN30758_c0_g2_i8	TRINITY_DN32599_c1_g2_i12	TRINITY_DN32599_c1_g2_i14	TRINITY_DN32599_c1_g2_i3	TRINITY_DN32599_c1_g2_i6	TRINITY_DN32599_c1_g4_i1	TRINITY_DN32599_c1_g5_i1
MF	GO:0016774	phosphotransferase activity, carboxyl group as acceptor	42	10	4.66	0.0147	0.15036875	TRINITY_DN26852_c0_g1_i1	TRINITY_DN32342_c0_g2_i4	TRINITY_DN32501_c0_g1_i12	TRINITY_DN32501_c0_g1_i2	TRINITY_DN32501_c0_g1_i6	TRINITY_DN32501_c0_g1_i8	TRINITY_DN32501_c0_g1_i9	TRINITY_DN32839_c0_g1_i1	TRINITY_DN32839_c0_g1_i4	TRINITY_DN33214_c0_g2_i2
MF	GO:0003712	transcription coregulator activity	108	20	11.99	0.01487	0.150539588	TRINITY_DN25576_c0_g1_i5	TRINITY_DN27852_c0_g1_i6	TRINITY_DN30768_c2_g5_i1	TRINITY_DN31679_c1_g1_i2	TRINITY_DN31679_c1_g1_i4	TRINITY_DN31913_c0_g1_i1	TRINITY_DN31913_c0_g1_i2	TRINITY_DN32418_c4_g1_i1	TRINITY_DN32418_c4_g4_i1	TRINITY_DN32427_c0_g1_i2	TRINITY_DN32427_c0_g1_i3	TRINITY_DN32756_c0_g2_i1	TRINITY_DN32756_c0_g2_i6	TRINITY_DN32888_c0_g1_i3	TRINITY_DN33319_c2_g1_i1	TRINITY_DN33319_c2_g1_i15	TRINITY_DN33319_c2_g1_i6	TRINITY_DN33370_c3_g6_i3	TRINITY_DN34123_c1_g3_i3	TRINITY_DN34123_c1_g3_i4
MF	GO:0003677	DNA binding	3276	401	363.62	0.0162	0.162330612	TRINITY_DN10920_c0_g1_i1	TRINITY_DN11590_c0_g1_i1	TRINITY_DN12364_c0_g1_i1	TRINITY_DN12391_c0_g1_i1	TRINITY_DN1307_c0_g2_i1	TRINITY_DN13505_c0_g1_i1	TRINITY_DN13505_c0_g1_i2	TRINITY_DN15236_c0_g1_i1	TRINITY_DN15236_c0_g1_i2	TRINITY_DN17227_c0_g1_i1	TRINITY_DN17343_c0_g1_i1	TRINITY_DN17426_c0_g1_i1	TRINITY_DN17680_c0_g1_i2	TRINITY_DN18812_c0_g1_i1	TRINITY_DN19184_c0_g1_i1	TRINITY_DN19240_c0_g1_i1	TRINITY_DN19625_c0_g1_i1	TRINITY_DN20241_c0_g1_i1	TRINITY_DN20256_c0_g1_i1	TRINITY_DN20739_c0_g2_i1	TRINITY_DN20739_c0_g2_i2	TRINITY_DN20902_c0_g1_i2	TRINITY_DN20965_c0_g1_i1	TRINITY_DN21056_c0_g1_i1	TRINITY_DN21147_c0_g1_i2	TRINITY_DN21691_c0_g1_i2	TRINITY_DN21774_c0_g1_i2	TRINITY_DN21908_c0_g1_i1	TRINITY_DN22317_c0_g1_i2	TRINITY_DN22330_c0_g1_i2	TRINITY_DN22330_c0_g1_i4	TRINITY_DN22335_c0_g1_i4	TRINITY_DN22386_c0_g1_i2	TRINITY_DN22596_c0_g2_i1	TRINITY_DN22596_c0_g2_i2	TRINITY_DN22852_c0_g1_i1	TRINITY_DN22902_c0_g1_i1	TRINITY_DN22902_c0_g1_i2	TRINITY_DN22902_c0_g1_i3	TRINITY_DN22902_c0_g1_i4	TRINITY_DN22955_c0_g1_i1	TRINITY_DN23031_c0_g1_i1
MF	GO:0016638	oxidoreductase activity, acting on the CH-NH2 group of donors	89	17	9.88	0.01764	0.174974545	TRINITY_DN18410_c0_g1_i2	TRINITY_DN24871_c0_g1_i2	TRINITY_DN27770_c0_g1_i1	TRINITY_DN31319_c0_g3_i12	TRINITY_DN31319_c0_g3_i18	TRINITY_DN31319_c0_g3_i20	TRINITY_DN31319_c0_g3_i5	TRINITY_DN31319_c0_g3_i7	TRINITY_DN31587_c0_g2_i3	TRINITY_DN32905_c0_g1_i3	TRINITY_DN32905_c0_g1_i4	TRINITY_DN33589_c0_g1_i5	TRINITY_DN33867_c0_g1_i7	TRINITY_DN33870_c2_g1_i4	TRINITY_DN33870_c2_g1_i6	TRINITY_DN34133_c0_g2_i4	TRINITY_DN34133_c0_g2_i6
MF	GO:0016722	oxidoreductase activity, oxidizing metal ions	20	6	2.22	0.01825	0.178315644	TRINITY_DN26193_c0_g1_i4	TRINITY_DN26193_c0_g1_i5	TRINITY_DN26193_c0_g1_i6	TRINITY_DN26193_c0_g1_i9	TRINITY_DN33682_c1_g10_i6	TRINITY_DN33990_c2_g7_i2
MF	GO:0004018	N6-(1,2-dicarboxyethyl)AMP AMP-lyase (fumarate-forming) activity	10	4	1.11	0.01834	0.178315644	TRINITY_DN31742_c1_g1_i11	TRINITY_DN31742_c1_g1_i2	TRINITY_DN31742_c1_g1_i3	TRINITY_DN31742_c1_g4_i10
MF	GO:0016641	oxidoreductase activity, acting on the CH-NH2 group of donors, oxygen as acceptor	63	13	6.99	0.01949	0.185817282	TRINITY_DN18410_c0_g1_i2	TRINITY_DN24871_c0_g1_i2	TRINITY_DN31319_c0_g3_i12	TRINITY_DN31319_c0_g3_i18	TRINITY_DN31319_c0_g3_i20	TRINITY_DN31319_c0_g3_i5	TRINITY_DN31319_c0_g3_i7	TRINITY_DN31587_c0_g2_i3	TRINITY_DN32905_c0_g1_i3	TRINITY_DN32905_c0_g1_i4	TRINITY_DN33867_c0_g1_i7	TRINITY_DN34133_c0_g2_i4	TRINITY_DN34133_c0_g2_i6
MF	GO:0015922	aspartate oxidase activity	15	5	1.66	0.01941	0.185817282	TRINITY_DN18410_c0_g1_i2	TRINITY_DN32905_c0_g1_i3	TRINITY_DN32905_c0_g1_i4	TRINITY_DN34133_c0_g2_i4	TRINITY_DN34133_c0_g2_i6
MF	GO:0004611	phosphoenolpyruvate carboxykinase activity	38	9	4.22	0.02082	0.190003486	TRINITY_DN31772_c0_g1_i1	TRINITY_DN31772_c0_g1_i3	TRINITY_DN31772_c0_g1_i4	TRINITY_DN32872_c2_g5_i1	TRINITY_DN32872_c2_g5_i3	TRINITY_DN32872_c2_g5_i4	TRINITY_DN32872_c2_g5_i5	TRINITY_DN33735_c4_g3_i13	TRINITY_DN39983_c0_g1_i1
MF	GO:0008175	tRNA methyltransferase activity	32	8	3.55	0.02094	0.190003486	TRINITY_DN30587_c0_g1_i1	TRINITY_DN30587_c0_g1_i3	TRINITY_DN30587_c0_g1_i4	TRINITY_DN32501_c0_g1_i12	TRINITY_DN32501_c0_g1_i2	TRINITY_DN32501_c0_g1_i6	TRINITY_DN32501_c0_g1_i8	TRINITY_DN32501_c0_g1_i9
MF	GO:0008235	metalloexopeptidase activity	26	7	2.89	0.02025	0.190003486	TRINITY_DN27832_c0_g1_i1	TRINITY_DN27832_c0_g1_i2	TRINITY_DN27832_c0_g1_i4	TRINITY_DN27832_c0_g1_i5	TRINITY_DN31199_c0_g3_i1	TRINITY_DN32505_c0_g1_i4	TRINITY_DN33454_c0_g5_i3
MF	GO:0003727	single-stranded RNA binding	6	3	0.67	0.02109	0.190003486	TRINITY_DN22596_c0_g2_i1	TRINITY_DN22596_c0_g2_i2	TRINITY_DN23962_c0_g2_i2
MF	GO:0004140	dephospho-CoA kinase activity	6	3	0.67	0.02109	0.190003486	TRINITY_DN15668_c0_g1_i1	TRINITY_DN30128_c0_g1_i1	TRINITY_DN30128_c0_g1_i7
MF	GO:0004419	hydroxymethylglutaryl-CoA lyase activity	6	3	0.67	0.02109	0.190003486	TRINITY_DN33270_c1_g3_i2	TRINITY_DN33270_c1_g3_i3	TRINITY_DN33270_c1_g3_i4
MF	GO:0016149	translation release factor activity, codon specific	21	6	2.33	0.02321	0.207202	TRINITY_DN28551_c6_g1_i3	TRINITY_DN28579_c0_g1_i2	TRINITY_DN28579_c0_g1_i8	TRINITY_DN32524_c0_g1_i1	TRINITY_DN32524_c0_g1_i3	TRINITY_DN32524_c0_g1_i5
MF	GO:0015075	ion transmembrane transporter activity	885	117	98.23	0.02582	0.219119153	TRINITY_DN12296_c0_g1_i1	TRINITY_DN13436_c0_g1_i1	TRINITY_DN15273_c0_g1_i1	TRINITY_DN16625_c0_g1_i1	TRINITY_DN17793_c0_g1_i1	TRINITY_DN17793_c0_g1_i2	TRINITY_DN21008_c0_g1_i1	TRINITY_DN21683_c0_g1_i1	TRINITY_DN22245_c0_g2_i1	TRINITY_DN22327_c0_g1_i1	TRINITY_DN22327_c0_g1_i2	TRINITY_DN23039_c0_g2_i1	TRINITY_DN23039_c0_g2_i2	TRINITY_DN23352_c0_g2_i1	TRINITY_DN24886_c0_g1_i1	TRINITY_DN25569_c0_g1_i1	TRINITY_DN25587_c0_g1_i1	TRINITY_DN25587_c0_g2_i1	TRINITY_DN26256_c0_g1_i1	TRINITY_DN26776_c0_g1_i3	TRINITY_DN27111_c1_g1_i4	TRINITY_DN27111_c1_g1_i6	TRINITY_DN27412_c0_g1_i2	TRINITY_DN27965_c1_g4_i2	TRINITY_DN2825_c0_g1_i1	TRINITY_DN29077_c0_g1_i1	TRINITY_DN29266_c0_g1_i1	TRINITY_DN30193_c0_g1_i2	TRINITY_DN30193_c0_g1_i3	TRINITY_DN30263_c0_g1_i1	TRINITY_DN30263_c0_g1_i2	TRINITY_DN30263_c0_g1_i3	TRINITY_DN30263_c0_g1_i5	TRINITY_DN30303_c0_g2_i1	TRINITY_DN30345_c0_g1_i2	TRINITY_DN30345_c0_g1_i4	TRINITY_DN30553_c1_g1_i1	TRINITY_DN30756_c2_g1_i2	TRINITY_DN30756_c2_g1_i4	TRINITY_DN30756_c2_g2_i4	TRINITY_DN30989_c0_g2_i2	TRINITY_DN30989_c0_g2_i6
MF	GO:0008374	O-acyltransferase activity	93	17	10.32	0.02632	0.219119153	TRINITY_DN22928_c0_g1_i2	TRINITY_DN27069_c0_g1_i5	TRINITY_DN27661_c0_g1_i4	TRINITY_DN27661_c0_g1_i5	TRINITY_DN27661_c0_g1_i6	TRINITY_DN28016_c0_g1_i5	TRINITY_DN29300_c0_g1_i10	TRINITY_DN29300_c0_g1_i11	TRINITY_DN29300_c0_g1_i12	TRINITY_DN29300_c0_g1_i13	TRINITY_DN29300_c0_g1_i2	TRINITY_DN29300_c0_g1_i3	TRINITY_DN29300_c0_g1_i4	TRINITY_DN29300_c0_g1_i6	TRINITY_DN29300_c0_g1_i7	TRINITY_DN29300_c0_g1_i9	TRINITY_DN33366_c0_g1_i1
MF	GO:0000702	oxidized base lesion DNA N-glycosylase activity	16	5	1.78	0.02571	0.219119153	TRINITY_DN30561_c0_g4_i15	TRINITY_DN30561_c0_g4_i4	TRINITY_DN30561_c0_g4_i6	TRINITY_DN30561_c0_g4_i9	TRINITY_DN30561_c0_g7_i2
MF	GO:0004618	phosphoglycerate kinase activity	16	5	1.78	0.02571	0.219119153	TRINITY_DN32501_c0_g1_i12	TRINITY_DN32501_c0_g1_i2	TRINITY_DN32501_c0_g1_i6	TRINITY_DN32501_c0_g1_i8	TRINITY_DN32501_c0_g1_i9
MF	GO:0004661	protein geranylgeranyltransferase activity	11	4	1.22	0.02633	0.219119153	TRINITY_DN27218_c0_g1_i3	TRINITY_DN27218_c0_g1_i4	TRINITY_DN27218_c0_g1_i6	TRINITY_DN27218_c0_g1_i7
MF	GO:0047325	inositol tetrakisphosphate 1-kinase activity	11	4	1.22	0.02633	0.219119153	TRINITY_DN12160_c0_g2_i1	TRINITY_DN25431_c0_g1_i1	TRINITY_DN30147_c3_g1_i4	TRINITY_DN30147_c3_g1_i5
MF	GO:0052725	inositol-1,3,4-trisphosphate 6-kinase activity	11	4	1.22	0.02633	0.219119153	TRINITY_DN12160_c0_g2_i1	TRINITY_DN25431_c0_g1_i1	TRINITY_DN30147_c3_g1_i4	TRINITY_DN30147_c3_g1_i5
MF	GO:0052726	inositol-1,3,4-trisphosphate 5-kinase activity	11	4	1.22	0.02633	0.219119153	TRINITY_DN12160_c0_g2_i1	TRINITY_DN25431_c0_g1_i1	TRINITY_DN30147_c3_g1_i4	TRINITY_DN30147_c3_g1_i5
MF	GO:0016860	intramolecular oxidoreductase activity	46	10	5.11	0.02712	0.223796975	TRINITY_DN22672_c0_g1_i2	TRINITY_DN22672_c0_g1_i3	TRINITY_DN26475_c0_g1_i2	TRINITY_DN27189_c1_g1_i2	TRINITY_DN29751_c1_g5_i2	TRINITY_DN33062_c0_g1_i2	TRINITY_DN33062_c0_g1_i3	TRINITY_DN33062_c0_g1_i6	TRINITY_DN33331_c1_g1_i1	TRINITY_DN33331_c1_g1_i5
MF	GO:0017089	glycolipid transporter activity	22	6	2.44	0.029	0.235355372	TRINITY_DN23770_c0_g1_i1	TRINITY_DN32753_c1_g1_i10	TRINITY_DN32753_c1_g1_i11	TRINITY_DN32753_c1_g1_i12	TRINITY_DN32753_c1_g1_i7	TRINITY_DN32753_c1_g1_i8
MF	GO:0051861	glycolipid binding	22	6	2.44	0.029	0.235355372	TRINITY_DN23770_c0_g1_i1	TRINITY_DN32753_c1_g1_i10	TRINITY_DN32753_c1_g1_i11	TRINITY_DN32753_c1_g1_i12	TRINITY_DN32753_c1_g1_i7	TRINITY_DN32753_c1_g1_i8
MF	GO:0003824	catalytic activity	20657	2345	2292.81	0.03115	0.245284964	TRINITY_DN1031_c0_g1_i1	TRINITY_DN10414_c0_g1_i1	TRINITY_DN10680_c0_g1_i1	TRINITY_DN10887_c0_g1_i1	TRINITY_DN10977_c0_g2_i1	TRINITY_DN11378_c0_g1_i1	TRINITY_DN11383_c0_g2_i1	TRINITY_DN11673_c0_g3_i1	TRINITY_DN11777_c0_g2_i1	TRINITY_DN11788_c0_g1_i1	TRINITY_DN11820_c0_g1_i1	TRINITY_DN11971_c0_g1_i1	TRINITY_DN12160_c0_g2_i1	TRINITY_DN12344_c1_g1_i1	TRINITY_DN12495_c0_g1_i1	TRINITY_DN12634_c0_g1_i1	TRINITY_DN12640_c0_g2_i1	TRINITY_DN126_c0_g1_i1	TRINITY_DN12991_c0_g1_i1	TRINITY_DN13244_c0_g1_i1	TRINITY_DN13244_c0_g1_i2	TRINITY_DN13372_c0_g1_i1	TRINITY_DN13402_c0_g1_i1	TRINITY_DN13441_c0_g2_i1	TRINITY_DN13489_c0_g1_i1	TRINITY_DN13661_c0_g2_i1	TRINITY_DN14156_c0_g1_i1	TRINITY_DN14174_c0_g1_i1	TRINITY_DN14225_c0_g2_i1	TRINITY_DN14277_c0_g1_i1	TRINITY_DN1428_c0_g1_i1	TRINITY_DN14297_c0_g1_i1	TRINITY_DN14484_c0_g1_i2	TRINITY_DN14571_c0_g1_i1	TRINITY_DN14799_c0_g2_i1	TRINITY_DN14831_c0_g1_i1	TRINITY_DN15108_c0_g1_i1	TRINITY_DN15252_c0_g1_i2	TRINITY_DN15273_c0_g1_i1	TRINITY_DN15335_c0_g1_i1	TRINITY_DN15374_c0_g1_i1	TRINITY_DN15402_c0_g1_i1
MF	GO:0004707	MAP kinase activity	61	12	6.77	0.0341	0.245284964	TRINITY_DN21462_c0_g1_i1	TRINITY_DN21462_c0_g1_i2	TRINITY_DN24786_c0_g1_i1	TRINITY_DN24786_c1_g1_i2	TRINITY_DN28983_c2_g9_i13	TRINITY_DN30967_c0_g2_i3	TRINITY_DN31213_c0_g1_i6	TRINITY_DN31818_c2_g1_i11	TRINITY_DN31818_c2_g1_i4	TRINITY_DN32636_c0_g2_i7	TRINITY_DN32636_c0_g2_i8	TRINITY_DN32636_c0_g2_i9
MF	GO:0004351	glutamate decarboxylase activity	7	3	0.78	0.0339	0.245284964	TRINITY_DN30708_c0_g1_i1	TRINITY_DN30708_c0_g1_i3	TRINITY_DN30708_c0_g1_i7
MF	GO:0008893	guanosine-3',5'-bis(diphosphate) 3'-diphosphatase activity	7	3	0.78	0.0339	0.245284964	TRINITY_DN31282_c0_g1_i2	TRINITY_DN31282_c0_g1_i3	TRINITY_DN31282_c0_g1_i5
MF	GO:0016794	diphosphoric monoester hydrolase activity	7	3	0.78	0.0339	0.245284964	TRINITY_DN31282_c0_g1_i2	TRINITY_DN31282_c0_g1_i3	TRINITY_DN31282_c0_g1_i5
MF	GO:0003879	ATP phosphoribosyltransferase activity	3	2	0.33	0.03422	0.245284964	TRINITY_DN20851_c0_g2_i1	TRINITY_DN34066_c1_g6_i3
MF	GO:0004097	catechol oxidase activity	3	2	0.33	0.03422	0.245284964	TRINITY_DN26713_c0_g1_i1	TRINITY_DN26713_c0_g1_i2
MF	GO:0004839	ubiquitin activating enzyme activity	3	2	0.33	0.03422	0.245284964	TRINITY_DN26089_c1_g1_i2	TRINITY_DN26089_c1_g1_i5
MF	GO:0005231	excitatory extracellular ligand-gated ion channel activity	3	2	0.33	0.03422	0.245284964	TRINITY_DN32208_c0_g2_i4	TRINITY_DN32994_c0_g1_i4
MF	GO:0005234	extracellularly glutamate-gated ion channel activity	3	2	0.33	0.03422	0.245284964	TRINITY_DN32208_c0_g2_i4	TRINITY_DN32994_c0_g1_i4
MF	GO:0008297	single-stranded DNA exodeoxyribonuclease activity	3	2	0.33	0.03422	0.245284964	TRINITY_DN31700_c0_g1_i4	TRINITY_DN31700_c0_g1_i6
MF	GO:0009029	tetraacyldisaccharide 4'-kinase activity	3	2	0.33	0.03422	0.245284964	TRINITY_DN28058_c0_g1_i1	TRINITY_DN28058_c0_g1_i3
MF	GO:0010297	heteropolysaccharide binding	3	2	0.33	0.03422	0.245284964	TRINITY_DN32580_c0_g1_i11	TRINITY_DN32580_c0_g1_i8
MF	GO:0030366	molybdopterin synthase activity	3	2	0.33	0.03422	0.245284964	TRINITY_DN27544_c0_g1_i5	TRINITY_DN27544_c0_g1_i6
MF	GO:0032542	sulfiredoxin activity	3	2	0.33	0.03422	0.245284964	TRINITY_DN23023_c0_g1_i2	TRINITY_DN23023_c0_g1_i3
MF	GO:0045145	single-stranded DNA 5'-3' exodeoxyribonuclease activity	3	2	0.33	0.03422	0.245284964	TRINITY_DN31700_c0_g1_i4	TRINITY_DN31700_c0_g1_i6
MF	GO:0033218	amide binding	96	17	10.66	0.03467	0.24670971	TRINITY_DN20810_c0_g1_i2	TRINITY_DN25510_c0_g1_i2	TRINITY_DN30256_c0_g2_i4	TRINITY_DN31044_c0_g3_i3	TRINITY_DN31225_c0_g1_i3	TRINITY_DN33318_c0_g1_i2	TRINITY_DN33318_c0_g1_i6	TRINITY_DN33339_c0_g2_i1	TRINITY_DN33339_c0_g2_i5	TRINITY_DN33393_c2_g2_i13	TRINITY_DN33393_c2_g2_i4	TRINITY_DN33393_c2_g2_i5	TRINITY_DN33414_c1_g3_i4	TRINITY_DN33640_c0_g2_i12	TRINITY_DN33640_c0_g2_i4	TRINITY_DN33640_c0_g2_i6	TRINITY_DN33889_c1_g1_i3
MF	GO:0000977	RNA polymerase II regulatory region sequence-specific DNA binding	82	15	9.1	0.03519	0.246832714	TRINITY_DN22955_c0_g1_i1	TRINITY_DN28100_c0_g3_i10	TRINITY_DN28100_c0_g3_i3	TRINITY_DN28100_c0_g3_i7	TRINITY_DN28100_c0_g3_i8	TRINITY_DN28866_c0_g2_i1	TRINITY_DN28866_c0_g4_i6	TRINITY_DN28866_c0_g6_i1	TRINITY_DN28866_c0_g6_i3	TRINITY_DN32599_c1_g2_i12	TRINITY_DN32599_c1_g2_i14	TRINITY_DN32599_c1_g2_i3	TRINITY_DN32599_c1_g2_i6	TRINITY_DN32599_c1_g4_i1	TRINITY_DN32599_c1_g5_i1
MF	GO:0001012	RNA polymerase II regulatory region DNA binding	82	15	9.1	0.03519	0.246832714	TRINITY_DN22955_c0_g1_i1	TRINITY_DN28100_c0_g3_i10	TRINITY_DN28100_c0_g3_i3	TRINITY_DN28100_c0_g3_i7	TRINITY_DN28100_c0_g3_i8	TRINITY_DN28866_c0_g2_i1	TRINITY_DN28866_c0_g4_i6	TRINITY_DN28866_c0_g6_i1	TRINITY_DN28866_c0_g6_i3	TRINITY_DN32599_c1_g2_i12	TRINITY_DN32599_c1_g2_i14	TRINITY_DN32599_c1_g2_i3	TRINITY_DN32599_c1_g2_i6	TRINITY_DN32599_c1_g4_i1	TRINITY_DN32599_c1_g5_i1
MF	GO:0015171	amino acid transmembrane transporter activity	48	10	5.33	0.03555	0.247589362	TRINITY_DN12296_c0_g1_i1	TRINITY_DN16625_c0_g1_i1	TRINITY_DN17793_c0_g1_i1	TRINITY_DN17793_c0_g1_i2	TRINITY_DN24886_c0_g1_i1	TRINITY_DN27111_c1_g1_i4	TRINITY_DN27111_c1_g1_i6	TRINITY_DN29077_c0_g1_i1	TRINITY_DN33839_c2_g1_i2	TRINITY_DN33839_c2_g1_i8
MF	GO:0016741	transferase activity, transferring one-carbon groups	848	111	94.12	0.03713	0.254976643	TRINITY_DN1031_c0_g1_i1	TRINITY_DN1428_c0_g1_i1	TRINITY_DN15108_c0_g1_i1	TRINITY_DN19340_c0_g2_i3	TRINITY_DN20264_c0_g1_i2	TRINITY_DN20531_c0_g1_i1	TRINITY_DN24512_c0_g1_i1	TRINITY_DN24512_c0_g1_i2	TRINITY_DN24512_c0_g1_i4	TRINITY_DN24512_c0_g1_i5	TRINITY_DN25436_c0_g1_i3	TRINITY_DN25567_c0_g1_i1	TRINITY_DN26869_c0_g3_i14	TRINITY_DN26869_c0_g3_i16	TRINITY_DN26869_c0_g3_i2	TRINITY_DN26869_c0_g3_i3	TRINITY_DN26869_c0_g3_i9	TRINITY_DN27104_c0_g1_i1	TRINITY_DN27177_c0_g2_i1	TRINITY_DN27177_c0_g2_i3	TRINITY_DN27240_c0_g1_i1	TRINITY_DN27886_c1_g4_i10	TRINITY_DN27886_c1_g4_i4	TRINITY_DN27886_c1_g4_i6	TRINITY_DN27886_c1_g4_i9	TRINITY_DN28059_c0_g2_i1	TRINITY_DN28452_c0_g1_i2	TRINITY_DN28452_c0_g1_i3	TRINITY_DN28452_c0_g1_i4	TRINITY_DN28452_c0_g1_i5	TRINITY_DN28452_c0_g1_i7	TRINITY_DN29468_c0_g2_i2	TRINITY_DN29947_c0_g1_i3	TRINITY_DN29947_c0_g1_i4	TRINITY_DN29990_c3_g2_i6	TRINITY_DN29990_c3_g2_i8	TRINITY_DN30367_c0_g1_i3	TRINITY_DN30367_c0_g1_i4	TRINITY_DN30505_c0_g1_i2	TRINITY_DN30505_c0_g1_i4	TRINITY_DN30505_c0_g1_i5	TRINITY_DN30505_c0_g1_i6
MF	GO:0008168	methyltransferase activity	823	108	91.35	0.03706	0.254976643	TRINITY_DN1031_c0_g1_i1	TRINITY_DN1428_c0_g1_i1	TRINITY_DN15108_c0_g1_i1	TRINITY_DN19340_c0_g2_i3	TRINITY_DN20264_c0_g1_i2	TRINITY_DN20531_c0_g1_i1	TRINITY_DN24512_c0_g1_i1	TRINITY_DN24512_c0_g1_i2	TRINITY_DN24512_c0_g1_i4	TRINITY_DN24512_c0_g1_i5	TRINITY_DN25436_c0_g1_i3	TRINITY_DN25567_c0_g1_i1	TRINITY_DN26869_c0_g3_i14	TRINITY_DN26869_c0_g3_i16	TRINITY_DN26869_c0_g3_i2	TRINITY_DN26869_c0_g3_i3	TRINITY_DN26869_c0_g3_i9	TRINITY_DN27104_c0_g1_i1	TRINITY_DN27177_c0_g2_i1	TRINITY_DN27177_c0_g2_i3	TRINITY_DN27240_c0_g1_i1	TRINITY_DN27886_c1_g4_i10	TRINITY_DN27886_c1_g4_i4	TRINITY_DN27886_c1_g4_i6	TRINITY_DN27886_c1_g4_i9	TRINITY_DN28059_c0_g2_i1	TRINITY_DN28452_c0_g1_i2	TRINITY_DN28452_c0_g1_i3	TRINITY_DN28452_c0_g1_i4	TRINITY_DN28452_c0_g1_i5	TRINITY_DN28452_c0_g1_i7	TRINITY_DN29947_c0_g1_i3	TRINITY_DN29947_c0_g1_i4	TRINITY_DN29990_c3_g2_i6	TRINITY_DN29990_c3_g2_i8	TRINITY_DN30367_c0_g1_i3	TRINITY_DN30367_c0_g1_i4	TRINITY_DN30505_c0_g1_i2	TRINITY_DN30505_c0_g1_i4	TRINITY_DN30505_c0_g1_i5	TRINITY_DN30505_c0_g1_i6	TRINITY_DN30587_c0_g1_i1
MF	GO:0046873	metal ion transmembrane transporter activity	279	41	30.97	0.0379	0.258456944	TRINITY_DN15273_c0_g1_i1	TRINITY_DN21683_c0_g1_i1	TRINITY_DN23039_c0_g2_i1	TRINITY_DN23039_c0_g2_i2	TRINITY_DN25569_c0_g1_i1	TRINITY_DN25587_c0_g1_i1	TRINITY_DN25587_c0_g2_i1	TRINITY_DN26256_c0_g1_i1	TRINITY_DN27412_c0_g1_i2	TRINITY_DN2825_c0_g1_i1	TRINITY_DN30193_c0_g1_i2	TRINITY_DN30193_c0_g1_i3	TRINITY_DN30263_c0_g1_i1	TRINITY_DN30263_c0_g1_i2	TRINITY_DN30263_c0_g1_i3	TRINITY_DN30263_c0_g1_i5	TRINITY_DN30303_c0_g2_i1	TRINITY_DN30345_c0_g1_i2	TRINITY_DN30345_c0_g1_i4	TRINITY_DN30553_c1_g1_i1	TRINITY_DN31056_c0_g1_i4	TRINITY_DN31582_c1_g2_i2	TRINITY_DN31582_c1_g2_i4	TRINITY_DN32162_c0_g1_i1	TRINITY_DN32532_c0_g2_i1	TRINITY_DN32532_c0_g2_i2	TRINITY_DN32597_c0_g1_i16	TRINITY_DN32706_c0_g1_i2	TRINITY_DN33105_c1_g1_i12	TRINITY_DN33105_c1_g1_i8	TRINITY_DN33196_c3_g1_i1	TRINITY_DN33196_c3_g1_i13	TRINITY_DN33635_c0_g2_i2	TRINITY_DN33831_c0_g2_i2	TRINITY_DN33952_c1_g3_i1	TRINITY_DN33952_c1_g3_i3	TRINITY_DN33980_c2_g1_i2	TRINITY_DN34019_c0_g1_i2	TRINITY_DN34019_c0_g1_i5	TRINITY_DN34223_c1_g3_i3	TRINITY_DN34223_c1_g3_i4
MF	GO:0016830	carbon-carbon lyase activity	225	34	24.97	0.03897	0.262113288	TRINITY_DN21301_c0_g1_i2	TRINITY_DN27763_c0_g1_i2	TRINITY_DN28595_c0_g1_i2	TRINITY_DN28595_c0_g1_i5	TRINITY_DN28595_c0_g1_i7	TRINITY_DN29797_c2_g3_i1	TRINITY_DN30561_c0_g1_i1	TRINITY_DN30708_c0_g1_i1	TRINITY_DN30708_c0_g1_i3	TRINITY_DN30708_c0_g1_i7	TRINITY_DN30731_c0_g1_i9	TRINITY_DN31429_c0_g1_i2	TRINITY_DN31772_c0_g1_i1	TRINITY_DN31772_c0_g1_i3	TRINITY_DN31772_c0_g1_i4	TRINITY_DN31880_c2_g3_i2	TRINITY_DN31998_c0_g1_i1	TRINITY_DN32872_c2_g5_i1	TRINITY_DN32872_c2_g5_i3	TRINITY_DN32872_c2_g5_i4	TRINITY_DN32872_c2_g5_i5	TRINITY_DN32919_c0_g2_i3	TRINITY_DN32919_c0_g2_i4	TRINITY_DN33197_c0_g1_i6	TRINITY_DN33254_c3_g2_i3	TRINITY_DN33270_c1_g3_i2	TRINITY_DN33270_c1_g3_i3	TRINITY_DN33270_c1_g3_i4	TRINITY_DN33527_c0_g2_i1	TRINITY_DN33735_c4_g3_i13	TRINITY_DN33927_c4_g1_i1	TRINITY_DN33927_c4_g2_i1	TRINITY_DN33927_c4_g2_i2	TRINITY_DN39983_c0_g1_i1
MF	GO:0016881	acid-amino acid ligase activity	76	14	8.44	0.03883	0.262113288	TRINITY_DN2235_c0_g1_i1	TRINITY_DN30668_c0_g1_i1	TRINITY_DN30668_c0_g1_i2	TRINITY_DN30668_c0_g1_i3	TRINITY_DN30668_c0_g2_i6	TRINITY_DN31044_c0_g3_i3	TRINITY_DN32002_c0_g1_i10	TRINITY_DN32002_c0_g1_i12	TRINITY_DN32002_c0_g1_i7	TRINITY_DN32002_c0_g1_i8	TRINITY_DN32528_c0_g1_i14	TRINITY_DN32528_c0_g1_i3	TRINITY_DN32824_c0_g2_i2	TRINITY_DN32824_c0_g2_i7
MF	GO:0015318	inorganic molecular entity transmembrane transporter activity	829	108	92.01	0.04376	0.292328707	TRINITY_DN12296_c0_g1_i1	TRINITY_DN13436_c0_g1_i1	TRINITY_DN15273_c0_g1_i1	TRINITY_DN16625_c0_g1_i1	TRINITY_DN17793_c0_g1_i1	TRINITY_DN17793_c0_g1_i2	TRINITY_DN21008_c0_g1_i1	TRINITY_DN21683_c0_g1_i1	TRINITY_DN22245_c0_g2_i1	TRINITY_DN23039_c0_g2_i1	TRINITY_DN23039_c0_g2_i2	TRINITY_DN23352_c0_g2_i1	TRINITY_DN24886_c0_g1_i1	TRINITY_DN25569_c0_g1_i1	TRINITY_DN25587_c0_g1_i1	TRINITY_DN25587_c0_g2_i1	TRINITY_DN26256_c0_g1_i1	TRINITY_DN26776_c0_g1_i3	TRINITY_DN27111_c1_g1_i4	TRINITY_DN27111_c1_g1_i6	TRINITY_DN27412_c0_g1_i2	TRINITY_DN27965_c1_g4_i2	TRINITY_DN2825_c0_g1_i1	TRINITY_DN28870_c0_g1_i11	TRINITY_DN28870_c0_g1_i3	TRINITY_DN29077_c0_g1_i1	TRINITY_DN30193_c0_g1_i2	TRINITY_DN30193_c0_g1_i3	TRINITY_DN30263_c0_g1_i1	TRINITY_DN30263_c0_g1_i2	TRINITY_DN30263_c0_g1_i3	TRINITY_DN30263_c0_g1_i5	TRINITY_DN30303_c0_g2_i1	TRINITY_DN30345_c0_g1_i2	TRINITY_DN30345_c0_g1_i4	TRINITY_DN30553_c1_g1_i1	TRINITY_DN30989_c0_g2_i2	TRINITY_DN30989_c0_g2_i6	TRINITY_DN31056_c0_g1_i4	TRINITY_DN31254_c0_g2_i1	TRINITY_DN31254_c0_g2_i3	TRINITY_DN31302_c1_g1_i1
MF	GO:0016884	carbon-nitrogen ligase activity, with glutamine as amido-N-donor	50	10	5.55	0.04564	0.300076538	TRINITY_DN26305_c0_g1_i1	TRINITY_DN26305_c0_g1_i2	TRINITY_DN26305_c0_g1_i4	TRINITY_DN26305_c0_g1_i5	TRINITY_DN26305_c0_g1_i6	TRINITY_DN27169_c0_g1_i2	TRINITY_DN28080_c0_g3_i1	TRINITY_DN28080_c0_g3_i2	TRINITY_DN28080_c0_g3_i3	TRINITY_DN33962_c0_g1_i10
MF	GO:0004003	ATP-dependent DNA helicase activity	37	8	4.11	0.04687	0.300076538	TRINITY_DN24179_c0_g1_i2	TRINITY_DN24179_c0_g1_i3	TRINITY_DN25218_c0_g1_i1	TRINITY_DN29018_c0_g1_i1	TRINITY_DN30962_c0_g1_i6	TRINITY_DN31039_c2_g1_i4	TRINITY_DN33157_c0_g1_i2	TRINITY_DN34107_c3_g2_i2
MF	GO:0004014	adenosylmethionine decarboxylase activity	13	4	1.44	0.04767	0.300076538	TRINITY_DN31429_c0_g1_i2	TRINITY_DN33927_c4_g1_i1	TRINITY_DN33927_c4_g2_i1	TRINITY_DN33927_c4_g2_i2
MF	GO:0004664	prephenate dehydratase activity	13	4	1.44	0.04767	0.300076538	TRINITY_DN29749_c0_g1_i1	TRINITY_DN29749_c0_g1_i4	TRINITY_DN31108_c2_g3_i2	TRINITY_DN31108_c2_g3_i5
MF	GO:0008092	cytoskeletal protein binding	13	4	1.44	0.04767	0.300076538	TRINITY_DN31991_c0_g1_i11	TRINITY_DN31991_c0_g1_i14	TRINITY_DN33924_c1_g1_i12	TRINITY_DN33924_c1_g1_i6
MF	GO:0010013	N-1-naphthylphthalamic acid binding	13	4	1.44	0.04767	0.300076538	TRINITY_DN33640_c0_g2_i12	TRINITY_DN33640_c0_g2_i4	TRINITY_DN33640_c0_g2_i6	TRINITY_DN33889_c1_g1_i3
MF	GO:0033926	glycopeptide alpha-N-acetylgalactosaminidase activity	13	4	1.44	0.04767	0.300076538	TRINITY_DN32543_c2_g4_i2	TRINITY_DN33932_c0_g1_i1	TRINITY_DN33932_c0_g1_i2	TRINITY_DN33932_c0_g1_i6
MF	GO:0051765	inositol tetrakisphosphate kinase activity	13	4	1.44	0.04767	0.300076538	TRINITY_DN12160_c0_g2_i1	TRINITY_DN25431_c0_g1_i1	TRINITY_DN30147_c3_g1_i4	TRINITY_DN30147_c3_g1_i5
MF	GO:0051766	inositol trisphosphate kinase activity	13	4	1.44	0.04767	0.300076538	TRINITY_DN12160_c0_g2_i1	TRINITY_DN25431_c0_g1_i1	TRINITY_DN30147_c3_g1_i4	TRINITY_DN30147_c3_g1_i5
MF	GO:0019784	NEDD8-specific protease activity	8	3	0.89	0.04984	0.302116543	TRINITY_DN31936_c0_g3_i1	TRINITY_DN33389_c1_g3_i1	TRINITY_DN33389_c1_g3_i3
MF	GO:0031559	oxidosqualene cyclase activity	8	3	0.89	0.04984	0.302116543	TRINITY_DN33517_c2_g2_i1	TRINITY_DN33517_c2_g2_i10	TRINITY_DN33517_c2_g2_i3
MF	GO:0035299	inositol pentakisphosphate 2-kinase activity	8	3	0.89	0.04984	0.302116543	TRINITY_DN30756_c2_g1_i3	TRINITY_DN30756_c2_g4_i1	TRINITY_DN30756_c2_g4_i2
MF	GO:0042300	beta-amyrin synthase activity	8	3	0.89	0.04984	0.302116543	TRINITY_DN33517_c2_g2_i1	TRINITY_DN33517_c2_g2_i10	TRINITY_DN33517_c2_g2_i3
MF	GO:0042561	alpha-amyrin synthase activity	8	3	0.89	0.04984	0.302116543	TRINITY_DN33517_c2_g2_i1	TRINITY_DN33517_c2_g2_i10	TRINITY_DN33517_c2_g2_i3
MF	GO:0043139	5'-3' DNA helicase activity	8	3	0.89	0.04984	0.302116543	TRINITY_DN28236_c0_g1_i3	TRINITY_DN28236_c0_g1_i4	TRINITY_DN33157_c0_g1_i2
[truncated: 1,267 more columns]
