# Supplementary material for: RNA-Seq–based transcriptomics reveals differential gene expression between two Pisum sativum subspecies and uncovers their molecular marker profiles
Source: BMC Genomics. 2025 Dec 19;27:89. doi: 10.1186/s12864-025-12419-7 (PMC12831409; doi:10.1186/s12864-025-12419-7)
Supplement: Supplementary file 7 — Supplementary Table 4. [file 12864_2025_12419_MOESM7_ESM.xlsx]

## Sheet: Sheet1
Supplementary Table S4
The List of 1,481 significantly differentially expressed unigenes between Pisum sativum and Pisum abyssinicum groups and their annotations in KEGG Pathway database
p-value < 0.01 and absolute log2 fold change > 2.
geneid	Unigene_ID_length_Path	Unigene_sequence	baseMean	log2FC	Pvalue	Padj	trend	Pathway
TRINITY_DN32868_c1_g2_i6	en=3588 path=[3327:0-232 12210:233-256 3561:257-351 3656:352-366 3671:367-394 3699:395-615 3920:616-937 4242:938-976 4281:977-1202 4507:1203-1226 4531:1227-1247 4552:1248-1532 12209:1533-1556 4861:1557-1634 4939:1635-1677 4982:1678-1775 5080:1776-1799 5104:1800-1815 5120:1816-1906 12199:1907-1930 5235:1931-1983 5288:1984-2006 5311:2007-2057 12207:2058-2081 5386:2082-2243 12200:2244-2267 5572:2268…	GCAAACACAAAAGGGATATACTACACACTCACAATCACAACCCAAAAGAAATCCTTTTTACCTTTCCCCGGTGCTTTCCAACTACTACTACATGTCAACTCAACCTTCCCTTCACAGTACACGTACAAAGAACCAAAGAACGGAAACTAACACCAATAGCCAGTCATTTCATATCCTCTCTTCGGTGCCTTATTGTTTGTTCGAGAAAACAATGAAATGAACGATCACAATTCGAAAACAGAACCAAGTGGGTCCCACAACCCCAATCACCATGCTAAACTCAGTTCTGAACTGTACTCACACGTAGCAACATCACTTCTCGGTTTTCATTGTCCCTCCACCCAGATAATAACGCCATTCTTCACCGTACAATACATCCCTATCTATAATAATCAAACA…	646.564	-12.7024	5.262e-23	2.28797e-20	DOWN	[ko00500:Starch and sucrose metabolism]
TRINITY_DN31661_c1_g1_i4	en=2657 path=[2986:0-58 10789:59-100 14490:101-124 10855:125-208 3172:209-211 3175:212-246 12939:247-283 3247:284-301 14502:302-325 3289:326-391 14512:392-415 3379:416-598 14493:599-622 3586:623-787 3751:788-814 3778:815-817 3781:818-862 3826:863-871 3835:872-878 3842:879-983 14488:984-1007 3971:1008-1033 3997:1034-1036 4000:1037-1117 14501:1118-1141 4105:1142-1219 14489:1220-1243 4207:1244-1297 …	GCTAATAGGAATGAAATTTTAGCTCTTCTTTCAAGGATTGAAGCAAAGGGAAAGGGAATCCTGCAACATCATCAGATCATTGCTGAGTTTGAAGAAATCCCCGAGGAGAATAGGCAGAAGCTTGTTAATGGAGTCTTTGGAGAAGTTCTGAGATCTACTCAGGAAGCTATAGTGTTAGTGCCGTTTGTTGCTCTTGCTGTTCGTCCAAGGCCTGGCGTTTGGGAGTATCTGAGAGTCGACGTGCACGATCTTGTTGTTGACGAACTGAGTGCTGCTGAGTATCTCAAGTTCAAGGAGGAGCTTGTTGAAGGAAGTTCTAATGAAAACTTTGTGCTTGAGTTGGACTTTGAACCATTCAATGCCTCGATTCCGAAACCAACGCAGAATAAGTCAATTGGA…	320.67	-11.6907	5.81451e-12	2.57714e-10	DOWN	[ko00500:Starch and sucrose metabolism]
TRINITY_DN29751_c1_g5_i2	en=1335 path=[9531:0-64 9573:65-154 9663:155-175 9684:176-204 9713:205-221 9730:222-245 9754:246-246 9755:247-256 9765:257-258 10095:259-368 10205:369-383 10220:384-387 10224:388-388 11834:389-496 3212:497-497 3213:498-502 3218:503-530 3246:531-567 3283:568-584 3300:585-606 3322:607-628 6781:629-1021 7174:1022-1052 11475:1053-1172 8616:1173-1175 13833:1176-1223 8667:1224-1247 8691:1248-1260 18857…	CCAGCATGATAACCAAGTGGTGAAGATAGAATTGGCCATGAATCATGTTACTGTAAGTAACAATAAGTGGCAATGGTTACGTGGATTGTCGAATCATGGCGGTAACATCATTTTCATGTTAAGCGTCATGAGCAACCAATGAAACTATTACTAATGATGGACATTGAAGAAAATACACGGCCTCAGGTGCCACCGCGTCCTCTTCCTCTCACGAACTCAGTTTGTTCACCTCTGGTTACACGCTCCGCCGGACCGGTGGTGGTCCTCGACGGTGATGAGGGATTAAACTTAAAGGCCTCCTAACGTGCTACTTGATTCAAAGCGTCAAGATCTCCTAATCCTTCCCGAATGTCTCGAATTGGCAATAGCTATTTAGGAATCCTAACCGAGAAACCTACG…	231.732	-11.2223	2.35661e-19	5.35177e-17	DOWN	[ko00010:Glycolysis / Gluconeogenesis][ko00030:Pentose phosphate pathway][ko00500:Starch and sucrose metabolism][ko00520:Amino sugar and nucleotide sugar metabolism]
TRINITY_DN31386_c0_g2_i7	en=1854 path=[1:0-98 77:99-119 98:120-161 8469:162-185 164:186-197 8464:198-221 200:222-251 8465:252-275 254:276-347 8471:348-371 350:372-380 359:381-417 396:418-481 3449:482-676 3644:677-685 5649:686-867 479:868-898 8468:899-922 534:923-949 561:950-1058 670:1059-1146 758:1147-1166 778:1167-1234 8461:1235-1258 870:1259-1300 5062:1301-1343 955:1344-1438 1050:1439-1443 8463:1444-1467 1079:1468-1485…	ACCGAAATGGCCAGATGGCGTAAACTCTATCTCTAAATTTATGTGACAGTGAACAACCTTCCCTCACTGACAAGAAGCGGCAATTGGAACCGATTCCGGATCAAATTAGGGATTGAATATCATGGATCGGCTTATATCTTCTGCACGGCTCATGATTGTTTCGGATCTCGATCACACAATGGTTGATCATCATGACACGGAGAATAGTTCCCTTTTGAGGTTCAATGCCCTATGGGAATCCACTTATCGCCACGATTCTCTTCTCGTGTTTTCAACTGGAAGGTCTCCTACACTCTACAAACAGCTGAGGAAAGAGAAGCCTATGATAACTCCGGATATAACCATCACATCTGTGGGAACTGAGATTACTTATGGAAAATTGATGGTTCCTGATGATGG…	186.109	-10.9053	6.10321e-14	4.12282e-12	DOWN	[ko00500:Starch and sucrose metabolism]
TRINITY_DN31910_c0_g1_i2	en=702 path=[4819:0-115 4912:116-125 4922:126-243 25734:244-267 5064:268-305 25740:306-329 5126:330-433 25717:434-457 5254:458-473 25725:474-497 5294:498-557 5354:558-579 5376:580-603 5400:604-623 20721:624-651 15807:652-655 15811:656-664 15820:665-701] [-1, 4819, 4912, 4922, 25734, 5064, 25740, 5126, 25717, 5254, 25725, 5294, 5354, 5376, 5400, 20721, 15807, 15811, 15820, -2]	TCCATATTGCAATTGACCGTCTGCACGATCTCTGGTGGCTGAAATGTTGAATGTGAAAGAAAGCTTCCAACATGACTTGAATGCAACAGCCAATGTTGAGCTTATATACACATCCGCGTTTAATGGGACGGTAACTTTGACTCGAGTACTCAAACCGGCTTTTGTAAGAGCTGCCTGGATGTTTTGCAGAGCTGGGAGCGTAGTGGCTTCAAAAGTGCCATTGTATGTTGACAGAAATGGTTCAGTCCCTACCGCAACATACCTAATGTCAACACCTCCAGAAGAAACATGAGCAGAAACATTCTTGGAAACCCATTTTTCAGCAGCTTGAACACTATTAGCAAGTGTATAAAGCATGTCATTTGGAATCCCCACCATAACTTGAATACCAGATTTCTT…	127.494	-10.3599	1.31874e-16	1.68085e-14	DOWN	[ko00500:Starch and sucrose metabolism]
TRINITY_DN33323_c0_g7_i2	en=1490 path=[13507:0-397 13882:398-418 13903:419-844 1846:845-847 1849:848-979 1981:980-985 19335:986-1274 2287:1275-1275 19624:1276-1323 2333:1324-1489] [-1, 13507, 13882, 13903, 1846, 1849, 1981, 19335, 2287, 19624, 2333]	GGGTATTGGTATATCTGTAGGGACCGGACCTGAGCCCTAACCTCGTTGTGCCGAAAATCTCCTCTCGCGGTGGTGGAGGTTTAATCACCACCAAATTTACCCCAATGTAACCATCTTCCCACATACTCTCTCGCTCTCACGTTAATCTTTCTTAATTCCTCATCAACGATCCAAACCGAACAGGAAATCCCAAAACCCTAAAATGTGAAAACTCAAATTAAACTCTGACAAAGCCTAATCCATATTACAGAGCTTAGGGCTATAGTGTCTTGGCATTCATACAATCAACTGGTAACAAGATTTGGAGGAAGTGAGAAACAGAAGAAGAACCTACCTTCGGAGCGGTTGAGCAGCTCGAAGAGGAGAAAGTTGAGAAATCGAGAGGATCTTCGAACGAGG…	65.244	-9.39392	8.81701e-14	5.73607e-12	DOWN	[ko00500:Starch and sucrose metabolism]
TRINITY_DN17417_c0_g2_i3	en=1838 path=[1:0-446 425:447-523 502:524-1213 1192:1214-1334 1313:1335-1357 1336:1358-1491 1470:1492-1837] [-1, 1, 425, 502, 1192, 1313, 1336, 1470, -2]	TATACCATCAAACTCATGTAAAGCTAGCTTTGTTAATTCAATTTCAAGCGTTACTTTCAAGCGTTATTTTATTTTATAAATAAACTACTATATAATTTTTATAATCTTAATTATTCCTTAACTTTTCACACACATAAACTCCACCATATAAGAACCAAAGCATGGCCACTTTGGTTGAAATGATGCAAAATATACAGTCATTCATGGCAATAAATCTTCTGCTTCTTCTTCTTTCTGGAATCGTTGTAATTCTTAGCTCTGCGTCTATGATCGAATCTACAATATTGTTAACCAATAATGATATTACCAAGTCTTTCAATCGGAGTAGTTTTCCAGAAAATTTTATTTTTGGAACAGCTTCATCAGCTTACCAGGTTGAAGGTGCAGCAAATGTTGGTG…	55.6604	-9.16382	1.3768e-12	6.98567e-11	DOWN	[ko00460:Cyanoamino acid metabolism][ko00500:Starch and sucrose metabolism][ko00940:Phenylpropanoid biosynthesis]
TRINITY_DN33257_c0_g3_i3	en=811 path=[1:0-54 33:55-83 62:84-87 66:88-101 80:102-104 83:105-122 101:123-125 104:126-146 125:147-147 126:148-156 135:157-188 167:189-213 18239:214-237 216:238-294 273:295-301 8985:302-345 3962:346-346 325:347-361 7352:362-368 7359:369-392 371:393-403 9073:404-468 447:469-486 465:487-503 482:504-510 6505:511-547 526:548-549 528:550-551 530:552-553 532:554-569 548:570-573 552:574-574 553:575-5…	TGCTTCAAGGAATTTGGTGATAGAGTGAAACATTGGATTACTATAAATGAACCATCGACTTTGAGCATGAATGCTTATGCATTCGGAAAGTTCGCACCGGGTCGATGTTCAGATTGGTTAAATCTGAATTGCACAGGAGGTGATTCAGGGACAGAACCATATTTGGCTGCACACAACCAGCTTCTTGCTCATTCTGCTGCTGCAAATTTGTACCGGATCAAATATAAGTCATCTCAACGAGGCATAATAGGGATTACCTTAGTCTCACACTGGTATGAGCCGGCCACTACAGCGAAGGCCGATGTTGATGCTTCAAAACGAGGCCTCGACTTCATGTTTGGATGGTATATGAATCCGCTTACAAGAGGCAAATATCCAAAAAGCATGCGAACTTTGGTG…	55.0864	-9.14916	0.00288594	0.0196847	DOWN	[ko00460:Cyanoamino acid metabolism][ko00500:Starch and sucrose metabolism][ko00940:Phenylpropanoid biosynthesis]
TRINITY_DN17417_c0_g2_i1	en=3579 path=[1:0-446 425:447-523 502:524-1213 1192:1214-1334 3631:1335-1470 3767:1471-2117 4414:2118-2132 4429:2133-2495 4792:2496-3096 5393:3097-3098 1336:3099-3232 1470:3233-3578] [-1, 1, 425, 502, 1192, 3631, 3767, 4414, 4429, 4792, 5393, 1336, 1470, -2]	TATACCATCAAACTCATGTAAAGCTAGCTTTGTTAATTCAATTTCAAGCGTTACTTTCAAGCGTTATTTTATTTTATAAATAAACTACTATATAATTTTTATAATCTTAATTATTCCTTAACTTTTCACACACATAAACTCCACCATATAAGAACCAAAGCATGGCCACTTTGGTTGAAATGATGCAAAATATACAGTCATTCATGGCAATAAATCTTCTGCTTCTTCTTCTTTCTGGAATCGTTGTAATTCTTAGCTCTGCGTCTATGATCGAATCTACAATATTGTTAACCAATAATGATATTACCAAGTCTTTCAATCGGAGTAGTTTTCCAGAAAATTTTATTTTTGGAACAGCTTCATCAGCTTACCAGGTTGAAGGTGCAGCAAATGTTGGTG…	41.2002	-8.7285	2.20397e-10	6.82654e-09	DOWN	[ko00460:Cyanoamino acid metabolism][ko00500:Starch and sucrose metabolism][ko00940:Phenylpropanoid biosynthesis]
TRINITY_DN34273_c1_g1_i5	en=464 path=[15749:0-59 12804:60-74 12819:75-75 12820:76-119 22257:120-143 12888:144-150 14736:151-211 12956:212-249 22265:250-273 13018:274-277 13022:278-297 13042:298-322 13067:323-326 22271:327-350 13095:351-365 15685:366-391 13136:392-392 13137:393-419 18101:420-463] [-1, 15749, 12804, 12819, 12820, 22257, 12888, 14736, 12956, 22265, 13018, 13022, 13042, 13067, 22271, 13095, 15685, 13136, 131…	ATATCCGTAATCCTGCAAAACTTCGGCAGCGGCACAACTGTATTATGACCCGAAGTCCTGCAGCAGAACCATCATCAATTGCAGCAACCTCCAAATGTCATTCCAGCTTGGACCTGAACGCCGTAGTTGAGACCCACAAAGGACTTGATGACATAGTGGAAATGCCAAGTCCGCACATTGTGTAGAGAGAATATCTGAGTGCTGCAACTCCAAATGCTCAGAACTCTTGGTTTCCCCATTTTATTATAGTGACTGTCAAAAGCATAATTAGCATGTGCTATCACATTGTCTGGTTCATGGCATGGTTGTCCTTGCAGCAATGGAGAGTATTCAACTTTTCCGGATCCACACACCCAATCTAACGCAGCCTGTATCATCTTTGGGTCTGCGCCATCCTTT…	13.3422	-7.10856	6.58968e-06	8.29597e-05	DOWN	[ko00500:Starch and sucrose metabolism]
TRINITY_DN31910_c0_g1_i5	en=1949 path=[14513:0-277 25727:278-301 14792:302-313 14804:314-326 14817:327-379 14870:380-586 25718:587-610 15101:611-682 25732:683-706 15197:707-775 16769:776-808 15299:809-1015 25739:1016-1039 15530:1040-1054 15545:1055-1068 4912:1069-1078 4922:1079-1196 25734:1197-1220 5064:1221-1258 25740:1259-1282 5126:1283-1386 25717:1387-1410 5254:1411-1426 25725:1427-1450 5294:1451-1510 5354:1511-1532 5…	CTACAAGTGTTTTTTTACACCGGTTAAACCCATACATACTGAGAATTTGTAATGCACATTAAGTCATCCAAAAATAATAAATTAAAAAAAAAACAAGCAAATCAAAATGAAACATTACACAACAGTAAAACAACCAAAGCAATGAGTACTGTTGTTGTTGATCCAACCATAGCATTTAGCTCAGCAGAATCTGTCTGAATCATGATTCTAAATTTGCAAGTTCCAAATGAAGGATCTTTATCAGTGATCATGGAAAGTCCAGGAAATTTGCATGCACTGTCCATTTGGTCATTCACTTGGTAATAGCTGTTAAAAGCATAAGAGATATTTCCTTTCACATCCAAATTACCACATGAAGTTCCATACCCAAGACTTGTACAATCTGCATTTTGACAGGCA…	11.0337	-6.83179	1.63427e-06	2.32645e-05	DOWN	[ko00500:Starch and sucrose metabolism]
TRINITY_DN29728_c1_g1_i13	en=2773 path=[2224:0-109 10025:110-128 2331:129-230 8803:231-322 2451:323-345 10044:346-369 2498:370-392 2521:393-501 10049:502-525 2654:526-526 2655:527-547 2676:548-606 10052:607-630 2759:631-704 2833:705-724 2853:725-1026 10045:1027-1050 3179:1051-1085 3214:1086-1105 3234:1106-1339 5363:1340-1544 10051:1545-1568 5592:1569-1618 9184:1619-1657 5666:1658-1757 9385:1758-1780 5793:1781-1864 3539:18…	CAAACATTGATTGCAAAAGAAAAGGAATTGAGTTCACTACCGTTCCTTGTATTTCCTGTTTTGAAATGCATTATCTAATTAATTAATTACAACCCGTGGTTTAAATAAAAGCGATACTACTACAAAGTTCCGAAATCAGCGATGGACAAAGGCCTTTAAATTCCCCTTCGCACAAACATAATCACAATTTATTTTCTTCCAGAACCTTTCTCATCACACTCTCCTAAGGTACACTCGTCCTTCTCTCTCCTCTCTCTCTCTCTGAAATCTGAAATTTCCGGATTTCGTTTTTCTTTGATCAGGTAACAATGGCGCTATTCACTGTTTCACGCATTCAAACTACACCGTTCGATGGACAGAAGCCTGGAACCTCTGGTCTCCGCAAAAAGGTGAAAGTAT…	370.191	-6.8088	3.12599e-10	9.34938e-09	DOWN	[ko00010:Glycolysis / Gluconeogenesis][ko00030:Pentose phosphate pathway][ko00052:Galactose metabolism][ko00230:Purine metabolism][ko00500:Starch and sucrose metabolism][ko00520:Amino sugar and nucleotide sugar metabolism][ko00521:Streptomycin biosynthesis]
TRINITY_DN34016_c3_g7_i1	en=471 path=[14386:0-59 3095:60-76 5575:77-129 18325:130-153 5652:154-165 3201:166-183 3219:184-207 3243:208-208 6743:209-231 6766:232-245 6780:246-289 6824:290-324 6859:325-325 6860:326-347 6882:348-356 6891:357-376 6911:377-384 6919:385-412 3448:413-436 11615:437-470] [-1, 14386, 3095, 5575, 18325, 5652, 3201, 3219, 3243, 6743, 6766, 6780, 6824, 6859, 6860, 6882, 6891, 6911, 6919, 3448, 11615, …	GGATTTATCGGTTTTAATCTCATTGTTAATGGTTTTGTTCCACTAACAAATACTAGTGAAGACATAATTGCCACTCAAAGAGCACGAGACTTCTATATTGGGTGGTTTCTAAATCCCTTCATTTTTGGAGGATATCCCGACGTCATGAAAAAGAATGTTGGTTCAAGGCTTCCTTACTTCACCACCAAGGAATCAAATTTGGTTAAGGGCTCAATTGATTTTCTTGGAATAAATTTCTACTATGCACATATTGTTAATAACAACGCAAAAAGCCTGCAGAAAAAGGAGAGAGATTACACATCAGATACCGCTGTAGATATTAGAAGATACTCTTCAAATGATACGTCTTCATATGAGATTCCAGTTATACCCGGAATTTTGGAAGATGAACTTCATTCA…	389.822	-6.66312	8.43206e-10	2.33206e-08	DOWN	[ko00460:Cyanoamino acid metabolism][ko00500:Starch and sucrose metabolism][ko00940:Phenylpropanoid biosynthesis]
TRINITY_DN34016_c3_g5_i3	en=833 path=[12509:0-58 2959:59-74 2975:75-85 2986:86-119 3020:120-124 3025:125-142 3043:143-194 3095:195-211 3112:212-215 3116:216-253 3154:254-300 3201:301-318 6719:319-342 3243:343-343 3244:344-379 3280:380-380 3281:381-382 3283:383-383 5126:384-430 5173:431-459 5202:460-466 18311:467-490 5233:491-505 18312:506-529 5272:530-551 5294:552-616 5359:617-730 5473:731-763 5506:764-832] [-1, 12509, 2…	TGTACTCTTCCCTCTATATATAATTGCTCCAAAAGCAATTCTTCAACTGAGCCATATTTGGCAGCACATCATATGTTGTTAGCACACGCGTCAGCTGCGAGACTGTATAGGAAAAAGTATCAGGTCAAGCAACAAGGTTTGATTGGTCTTAATCTCCTTGTTTTTGGTTTGATTCCACTAACAAATACTAGTGAAGACATAATTGCCACTCAGAGAACTCAAGACTTCAATATTGGGTGGTTTCTGAATCCCTTTATATTTGGAGTATATCCTGACTCCATGAAAAAGAATGTTGGTTCAAGGCTTCCTTACTTCACCATCAAGGAATCAAATTTGGTTAAGGGTTCAATTGACTTTCTTGGAATCAATTTTTACTATGCATTTTATATTAAGAACAGC…	32.6543	-6.53796	1.45595e-08	3.13162e-07	DOWN	[ko00460:Cyanoamino acid metabolism][ko00500:Starch and sucrose metabolism][ko00940:Phenylpropanoid biosynthesis]
TRINITY_DN31386_c0_g2_i2	en=1789 path=[1:0-98 6211:99-162 3094:163-176 3108:177-184 3084:185-194 3094:195-208 3108:209-216 3115:217-232 3131:233-241 5303:242-265 5327:266-266 8466:267-290 5352:291-311 98:312-353 8469:354-377 164:378-389 8464:390-413 200:414-443 8465:444-467 254:468-539 8471:540-563 350:564-572 4982:573-609 396:610-673 460:674-692 479:693-723 8468:724-747 534:748-774 561:775-883 670:884-971 758:972-991 77…	ACCGAAATGGCCAGATGGCGTAAACTCTATCTCTAAATTTATGTGACAGTGAACAACCTTCCCTCACTGACAAGAAGCGGCAATTGGAACCGATTCCGGTTAGTTATTCTTATTCCTTCGCATCTTTTTTCATTCTCATTTCATCATCACTCAATTCTTACCGAAAACAATCTCATCATCACTCAATTCTTACCGAAAACAATCTCATCATCACTCACTACCACTTCTTCTTCTTCTTCTTCCATTCTAACATTGCTTCCACTTCACCACCACCATTCATATTCTTAAAGGATCAAATTAGGGATTGAATATCATGGATCGGCTTATATCTTCTGCACGGCTCATGATTGTTTCGGATCTCGATCACACAATGGTTGATCATCATGACACGGAGAATAG…	9.04994	-6.5378	3.41284e-06	4.54472e-05	DOWN	[ko00500:Starch and sucrose metabolism]
TRINITY_DN25340_c0_g1_i1	en=389 path=[3684:0-235 2110:236-244 4855:245-268 2143:269-273 2148:274-388] [-1, 3684, 2110, 4855, 2143, 2148, -2]	GTTCAATTTTTCTTCATTTCATATCTTTAGTATTGTATGCTAATTTAGGGTTTGTTTTGTTGATTATTCTATTAGTTTTTCTGGTTTATGTGAAATGTGAGATCTACCATGGATCCACTATTATTATTTCATTATGGAAGTAGTTATTACTCATGTAGTCATACAACGTGTTTTGTGCTGATTTGTTGATATTGTAAATCGGGACTTGGTAAATATGACCATGATGGTTCAAAAGCTAGGAATCTTGAGAGTGCAATTGGAATTAAAGTCATCACACACAAGGTACGACCTATGATTAATTTGGATAAGGGAAAAGCCATCACGTTTTTACTCGAGTCACTTGGACTTAACTGCTGTGACGACGTGCTTCCTATATATATTGGCGATGA	5.97619	-5.94763	3.61019e-05	0.000388747	DOWN	[ko00500:Starch and sucrose metabolism]
TRINITY_DN23865_c0_g2_i1	en=441 path=[1:0-72 51:73-78 57:79-85 937:86-112 91:113-114 93:115-122 101:123-137 116:138-169 148:170-176 155:177-181 160:182-205 1998:206-229 208:230-240 219:241-258 237:259-315 1645:316-392 1722:393-404 1985:405-417 1142:418-440] [-1, 1, 51, 57, 937, 91, 93, 101, 116, 148, 155, 160, 1998, 208, 219, 237, 1645, 1722, 1985, 1142, -2]	GTTCACTATAAAAAAAATAGAAATAAAAAAAACTCAGAGCTAAAAGCAGAAGCAAAAAGCAATATGGCTTTTGCTTTGACAGTGTTTGTAGCTGTAATTCTCGTCCTCTTCTCTTGGAGTGCTCATAGTTTGAGCAGAGATGAGTTCCCTTCCGACTTTGTCTTTGGTGCATCAACCTCTGCCTACCAGGTTGAAGGTGCAGCAAATGAAGATGGTAGGAAACCAAGCATATGGGATACCTTTTCTCACGCTGGAAATGCGAATATTTACAAAGGTGATGGAGATGTTTCATGCGATGGATATCACAAATATAAGGTCTGTTACAAAATATATTAAACATGTGCAAATCTTATACATATATTGGTCTATGAAAAATGCAAATCTTGATTTCCTGCAGGA…	3.57681	-5.20678	0.00114991	0.00882667	DOWN	[ko00460:Cyanoamino acid metabolism][ko00500:Starch and sucrose metabolism][ko00940:Phenylpropanoid biosynthesis]
TRINITY_DN31386_c0_g2_i6	en=2322 path=[1:0-98 77:99-119 98:120-161 8469:162-185 164:186-197 8464:198-221 200:222-251 8465:252-275 254:276-347 8471:348-371 350:372-380 359:381-417 396:418-481 3449:482-676 3644:677-685 5649:686-867 479:868-898 8468:899-922 534:923-949 561:950-1058 670:1059-1146 758:1147-1166 778:1167-1234 8461:1235-1258 870:1259-1300 5062:1301-1343 955:1344-1438 1050:1439-1443 8463:1444-1467 1079:1468-1485…	ACCGAAATGGCCAGATGGCGTAAACTCTATCTCTAAATTTATGTGACAGTGAACAACCTTCCCTCACTGACAAGAAGCGGCAATTGGAACCGATTCCGGATCAAATTAGGGATTGAATATCATGGATCGGCTTATATCTTCTGCACGGCTCATGATTGTTTCGGATCTCGATCACACAATGGTTGATCATCATGACACGGAGAATAGTTCCCTTTTGAGGTTCAATGCCCTATGGGAATCCACTTATCGCCACGATTCTCTTCTCGTGTTTTCAACTGGAAGGTCTCCTACACTCTACAAACAGCTGAGGAAAGAGAAGCCTATGATAACTCCGGATATAACCATCACATCTGTGGGAACTGAGATTACTTATGGAAAATTGATGGTTCCTGATGATGG…	2.56734	-4.72664	0.00550447	0.0343592	DOWN	[ko00500:Starch and sucrose metabolism]
TRINITY_DN34016_c3_g2_i4	en=647 path=[7785:0-154 7917:155-180 7943:181-200 7963:201-232 7995:233-235 7998:236-275 2390:276-277 2392:278-301 2416:302-304 2419:305-305 2420:306-311 2426:312-316 2431:317-322 6413:323-346 2461:347-347 2462:348-349 2464:350-355 2470:356-401 2516:402-418 2533:419-436 2551:437-437 10612:438-461 2576:462-481 2596:482-485 10176:486-523 5930:524-604 18321:605-628 6035:629-646] [-1, 7785, 7917, 794…	AGTCAATATAACACTTCTTCTGACCGAAATTACAAAAGTCTTCCGCGACGGCCACATTTATTTAAAACATAGGATATAGTAATTCTTTATATTTTATGTTCAGAAACACAAGACTAAGAAATAAACAAGAGTTAATTGTTAATAATGTTGATGAAGTCTAATTCCTTTGCGGTGATGATGAATTTGTTAGGTGCAATTTTATTGGTATCAATAGCTTCTGTTGCTAATGCTCTCACTAAGAATGATTTCCCTTCTCACTTCTTGTTTGGTGCTTCAACCTCTGCTTATCAGGTTGAAGGTGCAGCAAATGAAGATGGCAGGAAGCCAAGCATATGGGATACCTTTGCACATGCTGGCAATGGAGGGCTATACAAGGGAGATGGTGACATTGCATGTGAT…	17.6322	-3.75832	3.55237e-05	0.00038312	DOWN	[ko00460:Cyanoamino acid metabolism][ko00500:Starch and sucrose metabolism][ko00940:Phenylpropanoid biosynthesis]
TRINITY_DN27664_c0_g1_i1	en=2514 path=[1:0-238 217:239-260 239:261-261 240:262-299 278:300-318 297:319-334 313:335-358 337:359-401 380:402-406 385:407-453 432:454-458 437:459-485 464:486-486 465:487-488 464:489-489 465:490-491 464:492-492 465:493-494 464:495-495 467:496-511 483:512-648 6727:649-672 644:673-929 6721:930-953 925:954-1001 973:1002-1100 6724:1101-1124 1096:1125-1235 6723:1236-1259 1231:1260-1367 6725:1368-13…	GCTATATGTTTGGATTCTAACTCTAAATATCAAAACTTAACAAATTATCCAATGGCATCATCATGTGTAGGAACTTTATCCTCCCCCAACCCCTCTCTATTTTTCTCACAAACCAAACATATGGCATCAACAAGGAGGAGAGTTATAAAAGCATCTGTCACAGAGAAACTTGGCATCAAGATTGAGAAGAACCCTCCTGAGTCCAAGCTCACTCAACTTGGTGTTAGACAATGGCCCAAATGGGGTTGCCCTCCAAGCAATTTTCCATGGACATATGATGCAACAGAAACATGCTATCTTGAAGGAAAAGTGAAGGTCACTCCTAGTGGAGCTAACGAGGCTGTTGAAATTGCTGCTGGTGACTTGGTTGTGTTTCCTAAAGGAATGAGTTGCACTTGG…	370.472	-3.74702	3.57219e-21	1.12573e-18	DOWN	[ko00051:Fructose and mannose metabolism][ko00500:Starch and sucrose metabolism][ko00520:Amino sugar and nucleotide sugar metabolism]
TRINITY_DN29442_c0_g1_i2	en=722 path=[606:0-166 1403:167-280 770:281-363 853:364-364 1695:365-412 902:413-448 938:449-450 940:451-472 962:473-474 964:475-487 977:488-511 1001:512-520 1010:521-544 1034:545-556 1927:557-580 1070:581-641 1928:642-665 1155:666-721] [-1, 606, 1403, 770, 853, 1695, 902, 938, 940, 962, 964, 977, 1001, 1010, 1034, 1927, 1070, 1928, 1155, -2]	CCGGAATTTTGGAAGATGAACTTCATTCATTGAAGAATGATTATGGAAATTTTCCAATTTACATTCATGAAAGTGGTCAACAAACAAGTAGGAATTCATCTTTAGATGATTGGTCAAGGGTGAAGTCTATGCATGTATACATAGGGAGCTTGCTTGATATGTTAAGGTACCTCTATTTTCCTCTTCAAGTATTCATTAACAATATTCTTAATATTCACCAAATACTAGTGAAAACAGTTTTTTTTTGGTCACATTGACAGGAATGGATTGAATATAAGAGGCTACTTTGTATGGGCCTTTTTGGATGTATTTGAGTTGCTATATGGATATGAAAAAAGTTTTGGCTTATATTACATAGATTTGAACGATCCAACTTTGAGGAGGCAACCAAAACTTTCT…	123.021	-3.45532	5.77328e-05	0.000595622	DOWN	[ko00460:Cyanoamino acid metabolism][ko00500:Starch and sucrose metabolism][ko00940:Phenylpropanoid biosynthesis]
TRINITY_DN34016_c3_g1_i4	en=636 path=[2028:0-230 18326:231-254 2260:255-262 18316:263-286 2292:287-309 18319:310-333 2339:334-377 2383:378-383 6971:384-401 6989:402-407 4415:408-413 2419:414-414 4421:415-434 4441:435-438 2444:439-449 2455:450-455 2461:456-456 2462:457-458 2464:459-464 4149:465-476 4161:477-497 4182:498-500 4185:501-504 4189:505-526 12690:527-635] [-1, 2028, 18326, 2260, 18316, 2292, 18319, 2339, 2383, 69…	CCAAACGATACGTAAGGGAGTAGAAAGCAAATTTGAATATTTTGAATATGACAAGACAAAAGCAATAAAGACAAAAGATTGCAACTTACACTATTAAAAATTATTATAGAGATAAAGTATTGTATTATTGATGTAATGAAACCAGGAACCACAAATCTAAACAAGATATGCTGAAATTTTTGGTCGACATGATATAATAATATATAAGCATTGACCACTCACCTTCTTGATATGTGTTCCAATTAAACAATTAACGTTGATAATTTCCTTTGCTATGATGCATCAGTTTGTTGCAGTTTTATTGCTAGCACTAGCACTATTCCCAGTAGCTGTTAATTCATTCACCAAGAGTGACTTCCCTCCTCACTTCTTGTTTGGTGCTTCTACTTCAGCTTATCA…	10.665	-3.27783	0.00488311	0.0309874	DOWN	[ko00460:Cyanoamino acid metabolism][ko00500:Starch and sucrose metabolism][ko00940:Phenylpropanoid biosynthesis]
TRINITY_DN34065_c1_g5_i6	en=539 path=[18301:0-131 2613:132-136 20320:137-160 2642:161-198 20322:199-222 2704:223-297 2779:298-321 2803:322-420 20329:421-444 2926:445-486 2968:487-502 12553:503-538] [-1, 18301, 2613, 20320, 2642, 20322, 2704, 2779, 2803, 20329, 2926, 2968, 12553, -2]	AAATACTCTTACAGTAATTGTAGTACATTGTAATTGACCTAGCTTGTTACATAAGCACTTCTCATGATAAGTGCTTCTGAAATAAGCCGCAAATAAATTGTTTATCCATAGGATCAAAGCTTAAAAGGAGCTTATAGGTGCATATGGATCGACTCAATGGTTCCTCCAATCTAATGATAGTTTCAGATCTTGATTACACAATGGTAGACCATGATGATCCCGAAAACCTTGCTCTGCTTAGGTTTAATGCGCTATGGGAAGCTTATTATCGGCATAATTCTCTACTAGTTTTCTCCACGGGGAGATCACCTACTATATATGGAGAGTTGAGAAAGCAGAAGCCTTTGTTGACTCCCGATATAACGATAATGTCTGTGGGAACTGAGATTACATACGGGG…	12.8632	-3.08855	0.00160095	0.0118124	DOWN	[ko00500:Starch and sucrose metabolism]
TRINITY_DN29442_c0_g1_i3	en=628 path=[606:0-166 750:167-186 770:187-269 853:270-270 854:271-318 902:319-354 938:355-356 1259:357-380 964:381-393 977:394-417 1001:418-426 1010:427-450 1034:451-462 1927:463-486 1070:487-547 1928:548-571 1155:572-627] [-1, 606, 750, 770, 853, 854, 902, 938, 1259, 964, 977, 1001, 1010, 1034, 1927, 1070, 1928, 1155, -2]	CCGGAATTTTGGAAGATGAACTTCATTCATTGAAGAATGATTATGGAAATTTTCCAATTTACATTCATGAAAGTGGTCAACAAACAAGTAGGAATTCATCTTTAGATGATTGGTCAAGGGTGAAGTCTATGCATGTATACATAGGGAGCTTGCTTGATATGTTAAGGAATGGATTGAATATAAGAGGCTACTTTGTATGGGCCTTTTTGGATGTATTTGAGTTGCTATATGGATATGAAAAAAGTTTTGGCTTATATTACATAGATTTGAAAGATCCAACTTTGAGGAGGCAACCTAAACTTTCTTCTGTGTGGTATTCAAATTTTCTAAACAACAGAACTATGGACTCAAAGATCACCATGAAAATTGAGGAGAATTCATTTCTACTTTCCCCAAACC…	431.844	-3.04668	1.44344e-05	0.000169983	DOWN	[ko00460:Cyanoamino acid metabolism][ko00500:Starch and sucrose metabolism][ko00940:Phenylpropanoid biosynthesis]
TRINITY_DN34016_c3_g2_i2	en=581 path=[13997:0-134 7963:135-166 9291:167-190 9315:191-202 2383:203-208 2389:209-209 2390:210-211 7201:212-227 7217:228-235 2416:236-238 2419:239-239 2420:240-245 2426:246-250 2431:251-256 2437:257-263 2444:264-274 2455:275-280 2461:281-281 6437:282-295 6451:296-335 2516:336-352 2533:353-370 2551:371-371 2552:372-383 2564:384-388 2569:389-395 2576:396-415 2596:416-419 2600:420-424 2605:425-4…	CATAGTTCTAGTATAATCATTGTTCACACACATACTTGATATATGTGTGTTCAAAAACACAATACTAAGAGATAATTGTTAATAATTTTGATAATGTCTAATTCCTTTGCAGTGAATTTGTTAGGTGCAATTTTATTGGTATCAATAGCTTCTGTTGCTAATGCTCTGACCAAAAGTGATTTCCCTCCTCACTTCTTGTTTGGTGCTTCAACTTCTGCTTATCAGGTTGAAGGTGCAGCAAATGAAGATGGCAGGAAACCAAGCATATGGGATACCTTTGCAAACGCTGACAATGGAGGGAAATTCAAGGGAAATGGTGACATTGCATGTGATCAATATCACAAATATAAGGATGATGTCAAACTCATGGCAAAAATGGGCTTAGATGCCTACAGATTT…	1265.21	-2.99793	3.67268e-05	0.000394856	DOWN	[ko00460:Cyanoamino acid metabolism][ko00500:Starch and sucrose metabolism][ko00940:Phenylpropanoid biosynthesis]
TRINITY_DN32448_c0_g1_i1	en=2874 path=[1:0-228 207:229-252 231:253-271 250:272-350 329:351-372 351:373-541 520:542-563 542:564-723 10448:724-747 726:748-792 10461:793-816 795:817-1023 10447:1024-1047 1026:1048-1169 1148:1170-1190 1169:1191-1278 10454:1279-1302 1281:1303-1341 10443:1342-1365 1344:1366-1374 1353:1375-1410 1389:1411-1464 10452:1465-1488 1467:1489-1725 10459:1726-1749 1728:1750-1812 1791:1813-1834 1813:1835-…	CAATAGAAGACTAAAAATATGTTACAAATTTATTTTCATAAGATAGAAACAGATGCATTGATTAAGAGAGACGACACTCTACAATAATAATAACACAGTTGAAACTTGACACAGCATACTATAGTCAAATATAGAAAGTTATGTTCGCTTTTATTCATGACTATACACTTCTCATTAGATTCAATGCTATAATATTATACAGAGCCTTGGATGCAAGCTGAAGTTATGGGACGCGGCATTCTTCAATGTTCCAAATTTCCTTAGCATACTGAGCAATTGTCCTGTCACTGCTGAACTTCCCACTCCCAGCAGTGCTTAAAATAGACATTTTTAGCCACCTTTTCTTATCACGATATGCTTCATCTACTTTTTCCTGAGCATCCATGTAGCTTGGGAAGT…	9.6502	-2.84809	0.00608499	0.0374017	DOWN	[ko00500:Starch and sucrose metabolism][ko02026:Biofilm formation - Escherichia coli][ko04217:Necroptosis]
TRINITY_DN34016_c3_g7_i3	en=621 path=[14386:0-59 3095:60-76 5575:77-129 18325:130-153 5652:154-165 3201:166-183 3219:184-207 3243:208-208 6743:209-231 6766:232-245 6780:246-289 6824:290-324 6859:325-325 9589:326-462 9726:463-497 6882:498-506 6891:507-526 6911:527-534 6919:535-562 3448:563-586 11615:587-620] [-1, 14386, 3095, 5575, 18325, 5652, 3201, 3219, 3243, 6743, 6766, 6780, 6824, 6859, 9589, 9726, 6882, 6891, 6911, …	GGATTTATCGGTTTTAATCTCATTGTTAATGGTTTTGTTCCACTAACAAATACTAGTGAAGACATAATTGCCACTCAAAGAGCACGAGACTTCTATATTGGGTGGTTTCTAAATCCCTTCATTTTTGGAGGATATCCCGACGTCATGAAAAAGAATGTTGGTTCAAGGCTTCCTTACTTCACCACCAAGGAATCAAATTTGGTTAAGGGCTCAATTGATTTTCTTGGAATAAATTTCTACTATGCACATATTGTTAATAACAACGCAAAAAGCCTGCAGAAAAAGGAGAGAGATTACACATCAGATACCGCTGTAGATATTAGAAGTATGATTATTTATGTATACCAATTTCAATTACATAGTTATATATTGAGGTTAAACAAATAACATTCACATAAA…	30.279	-2.59078	0.00232277	0.0163047	DOWN	[ko00460:Cyanoamino acid metabolism][ko00500:Starch and sucrose metabolism][ko00940:Phenylpropanoid biosynthesis]
TRINITY_DN29268_c0_g1_i4	en=2078 path=[2056:0-113 5343:114-137 2171:138-158 5349:159-182 2216:183-252 2286:253-271 2305:272-296 2330:297-371 2405:372-403 2437:404-544 2578:545-547 2581:548-569 2603:570-571 2605:572-588 2622:589-590 2624:591-598 2632:599-930 5347:931-954 2988:955-993 5345:994-1017 3051:1018-1062 3096:1063-1084 3118:1085-1273 5346:1274-1297 3331:1298-1556 3590:1557-1565 3599:1566-1580 3614:1581-1589 3623:1…	ATTTCACCTAAAATTTATTTCATCCGTTTCAGCATTTGGTGATGATGGTTGTTGTTACTTCATTCTATGCATAGGAGGGTTTTGGCTATTGACTAATTGGACTGGTTTATTGGAAGCAGAAGACATGATGAAATACAAGAACCCTAAAGAATCAAATGATGTTAGGGTTGAGGATCTTCTTAACCGGATGAATCTCGAGGAGAAAATCGGTCAAATGTTACAGATTGAGCGCAAGTGCGCATCTGACAATGTGCTCAAAAACTATTTCATAGGAAGTGTTTTGAGCGAGGGAGGGAGTGTTCCAGTTCCAAAGGCTTCTGCTGAAAACTGGATTGATATGTTGAATGAATTTCAGAAGGATGCTTTATCAACCAGGCTTGAAATTCCAATTTTTTATGG…	155.767	-2.57052	5.24389e-05	0.000545759	DOWN	[ko00460:Cyanoamino acid metabolism][ko00500:Starch and sucrose metabolism][ko00940:Phenylpropanoid biosynthesis]
TRINITY_DN21457_c0_g2_i1	en=1377 path=[3587:0-96 3661:97-229 3794:230-539 6962:540-563 4128:564-755 6963:756-779 4344:780-1376] [-1, 3587, 3661, 3794, 6962, 4128, 6963, 4344, -2]	CAGCAACTAAGAAGAAGAAGGTAAAATGAGAGCTTGGGATTATTTCTATTTTTTGTTTCCTCCATGATCAGTGGGACATTGAGTTTGAAGTTTCAAGGAGGACTGTGCCTATCTGTCATAAAGTATAATGCTTTCTCATTCACGAGCTTCACGTTATATACGGAGACATAGCGCGTGAAGGGCTAGCGTGACCAAAACGGGGTGTTCGAATTGGGCGATTCAAAGAGCTGGTGCGAAGAGATATACGTGAGATTAGTTGTTGGCTGAGTTAAATCTAGAATTTAATGATATTGTAACTTGTTGGACTGTGAATTCCTACAATCAGCAACGAGGTTATGTTATGCATTTGTTTCCTATACGGTTGTGTTGGTTGTTCAAGATCTTCCTAGTTGTGGATAC…	13.3698	-2.51497	0.00285935	0.0195363	DOWN	[ko00500:Starch and sucrose metabolism]
TRINITY_DN23326_c0_g1_i1	en=1737 path=[1:0-66 45:67-180 4008:181-204 183:205-213 4009:214-237 216:238-760 739:761-765 4007:766-789 768:790-1302 4005:1303-1326 1305:1327-1385 1364:1386-1509 4006:1510-1533 1512:1534-1543 1522:1544-1595 1574:1596-1659 1638:1660-1691 1670:1692-1736] [-1, 1, 45, 4008, 183, 4009, 216, 739, 4007, 768, 4005, 1305, 1364, 4006, 1512, 1522, 1574, 1638, 1670, -2]	GTGCTCTTCCGATCTCACTACGATCGTTGAAGGAAGAAAGAGATAAAACTGTAAGTAGGTGAGTGAGCGAGTTGAGAATGGTGAAGAAAGAAGAATTTCTGAGAGAAAACGAAGAAAACCGTTACGAAGAACGACAAGTCTCACGCAGTGACTTCCCTTCCGACTTCGTCTTTGGAGTCGCAACTTCCGCTTATCAGATAGAAGGTGCTAGCAACGAGGGTGGTAGAGGTCCTTGTATATGGGATGCCTTTACCCACACTGAAGGAAAAATACTTGACAAAAGCAACGGTGATGTAGCAGTTGATCATTATCATCGGTATTTGGAAGATATTGATCTTATAGCCAAGTTGGGTTTTAGCGCCTACAGGTTTTCACTTTCCTGGTCTCGTATTTTTCCCG…	63.2632	-2.39004	0.00112959	0.00868682	DOWN	[ko00460:Cyanoamino acid metabolism][ko00500:Starch and sucrose metabolism][ko00940:Phenylpropanoid biosynthesis]
TRINITY_DN34016_c3_g6_i2	en=408 path=[9221:0-57 2605:58-59 2607:60-63 2611:64-66 2614:67-69 2617:70-81 2629:82-90 2638:91-105 2653:106-120 7459:121-144 2692:145-151 2699:152-175 2723:176-180 2728:181-183 18315:184-207 2755:208-213 2761:214-214 2762:215-219 12306:220-244 2792:245-273 2821:274-279 2827:280-313 2861:314-314 2862:315-363 2911:364-366 2914:367-371 10899:372-407] [-1, 9221, 2605, 2607, 2611, 2614, 2617, 2629, …	TGGCTAATATGGGTTTAGATGCCTATAGATTTTCAATATCATGGTCAAGACTTATTCCAGATGGAAAAGGAGCAATCAATCCCAAAGGACTTGAATATTACAACAACCTCATCAATGAACTCACAAGCCATGGGATCCAACCACATGTTACACTGCACCATTGGGATCTACCACAAACACTTGAAGACGAATATGAAGGATGGATTAGTAGAAATGTTGTTAATGATTTCACAGCATATGCTGATGTATGCTTCAGAGAATTTGGTGATAGAGTTAAGTATTGGACCACACTGAATGAGGTTAATGTGTTTGCAATGGTTGGCTATGGTATTGGAGCAGCACCACCTCAGAGGTGTTCTCCTTTCTCTCTAGGAAACTGCTCAAGAGGAAATTCTTCAA…	267.719	-2.36858	0.000324621	0.00285404	DOWN	[ko00460:Cyanoamino acid metabolism][ko00500:Starch and sucrose metabolism][ko00940:Phenylpropanoid biosynthesis]
TRINITY_DN32157_c0_g1_i7	en=2482 path=[2461:0-264 7611:265-288 2727:289-381 2820:382-404 2843:405-465 6669:466-488 2928:489-602 3042:603-607 3047:608-626 3066:627-668 7614:669-692 3132:693-728 7603:729-752 3192:753-814 7608:815-838 3278:839-842 3282:843-884 3324:885-890 7615:891-914 3354:915-961 3401:962-982 3422:983-1191 7607:1192-1215 3655:1216-1241 7606:1242-1265 3705:1266-1277 7609:1278-1301 3741:1302-1309 3749:1310-…	CTTGTTGTAACAAAACTGATATTATACAAATGGCAGTGGGGACATGGTTTCATCAAAGAAGACAAAAATAAAGAAATTGGATTGGAGATGATGGAAGTTGAACAGTTTGACAAGCAAACAACAAGAGTCAGTAATGGGAAGCGATGATTCACAATGTGAACGGAATGGGCACTGATACATACCTTACTATTCAACTCTTTTATTTTTATTTTTATTTTTATTCTAAACCTAACAGCGATCAAGAGATGCTGCTAGAAGAACCACAGGTCCAATTTTCAATCTAACTCAAGAATATGAATCTATTTCAATTCTGTGTTCCCTCTTTTACATCGCTCATGTCTATCTCATTCTTATTCACTTCATTTTTTTCTACTTTTTTTTCCACTATATATACCATTC…	167.326	-2.09447	0.000206439	0.0018935	DOWN	[ko00500:Starch and sucrose metabolism]
TRINITY_DN27664_c0_g1_i2	en=2069 path=[1:0-238 217:239-260 239:261-261 240:262-299 278:300-318 297:319-334 313:335-358 337:359-401 380:402-406 385:407-453 432:454-458 437:459-485 464:486-486 465:487-488 464:489-489 465:490-491 464:492-492 465:493-494 464:495-495 465:496-497 464:498-498 467:499-514 483:515-651 6727:652-675 644:676-932 6721:933-956 925:957-1004 973:1005-1103 6724:1104-1127 1096:1128-1238 6723:1239-1262 123…	GCTATATGTTTGGATTCTAACTCTAAATATCAAAACTTAACAAATTATCCAATGGCATCATCATGTGTAGGAACTTTATCCTCCCCCAACCCCTCTCTATTTTTCTCACAAACCAAACATATGGCATCAACAAGGAGGAGAGTTATAAAAGCATCTGTCACAGAGAAACTTGGCATCAAGATTGAGAAGAACCCTCCTGAGTCCAAGCTCACTCAACTTGGTGTTAGACAATGGCCCAAATGGGGTTGCCCTCCAAGCAATTTTCCATGGACATATGATGCAACAGAAACATGCTATCTTGAAGGAAAAGTGAAGGTCACTCCTAGTGGAGCTAACGAGGCTGTTGAAATTGCTGCTGGTGACTTGGTTGTGTTTCCTAAAGGAATGAGTTGCACTTGG…	3490.49	-2.08592	1.32801e-25	9.40558e-23	DOWN	[ko00051:Fructose and mannose metabolism][ko00500:Starch and sucrose metabolism][ko00520:Amino sugar and nucleotide sugar metabolism]
TRINITY_DN31386_c0_g2_i5	en=1342 path=[1:0-98 77:99-119 98:120-161 8469:162-185 164:186-197 8464:198-221 200:222-251 8465:252-275 254:276-347 8471:348-371 350:372-380 359:381-417 396:418-481 460:482-500 479:501-531 8468:532-555 534:556-582 561:583-691 670:692-779 7937:780-899 778:900-967 8461:968-991 870:992-1033 912:1034-1076 955:1077-1171 1050:1172-1176 8463:1177-1200 1079:1201-1218 1097:1219-1248 1127:1249-1317 8470:1…	ACCGAAATGGCCAGATGGCGTAAACTCTATCTCTAAATTTATGTGACAGTGAACAACCTTCCCTCACTGACAAGAAGCGGCAATTGGAACCGATTCCGGATCAAATTAGGGATTGAATATCATGGATCGGCTTATATCTTCTGCACGGCTCATGATTGTTTCGGATCTCGATCACACAATGGTTGATCATCATGACACGGAGAATAGTTCCCTTTTGAGGTTCAATGCCCTATGGGAATCCACTTATCGCCACGATTCTCTTCTCGTGTTTTCAACTGGAAGGTCTCCTACACTCTACAAACAGCTGAGGAAAGAGAAGCCTATGATAACTCCGGATATAACCATCACATCTGTGGGAACTGAGATTACTTATGGAAAATTGATGGTTCCTGATGATGG…	34.9153	-2.07274	0.00190401	0.0137256	DOWN	[ko00500:Starch and sucrose metabolism]
TRINITY_DN26905_c0_g1_i7	en=624 path=[1:0-129 108:130-177 156:178-202 181:203-226 205:227-228 207:229-233 212:234-240 219:241-324 303:325-325 4075:326-349 328:350-399 378:400-410 1890:411-434 2389:435-448 4076:449-472 2427:473-623] [-1, 1, 108, 156, 181, 205, 207, 212, 219, 303, 4075, 328, 378, 1890, 2389, 4076, 2427, -2]	GGTCAAGACTTTTTCCAGATGGAAAGGGGCCAATAAATCCTAAGGGATTGGAGTATTACAACAACCTTATCAATGAACTAGCGAGCCAAGGAATCCAAGCACATGTTACATTGTATCATTGGGATCTACCACAAGCACTTGAAGATGAATACGGAGGATGGATTAACCGAAGAGTTATAAAAGACTTCACAGCATATGCCGATATATGCTTTAGAGAGTTTGGAGATAGAGTTAAACATTGGACTACAGTGAACGAAGGAAACGCGTGTTCAATTGTGGGATATGGTACAGGAGTTTTACAGCCTCAAAGGTGTTCATCTTCCTCTATATCTAACTGCTCCAAAGGCAATTCTTCAACTGAACCATATTTGGTAACTCATCATATGTTGTTAGCACATG…	143.864	-2.03538	0.00422274	0.0273217	DOWN	[ko00460:Cyanoamino acid metabolism][ko00500:Starch and sucrose metabolism][ko00940:Phenylpropanoid biosynthesis]
TRINITY_DN34016_c3_g7_i4	en=618 path=[14386:0-59 3095:60-76 5575:77-129 18325:130-153 5652:154-165 3201:166-183 3219:184-207 3243:208-208 6743:209-231 6766:232-245 6780:246-289 6824:290-324 6859:325-325 9589:326-462 12985:463-497 13020:498-506 13029:507-531 13054:532-546 13069:547-555 13078:556-570 13093:571-617] [-1, 14386, 3095, 5575, 18325, 5652, 3201, 3219, 3243, 6743, 6766, 6780, 6824, 6859, 9589, 12985, 13020, 1302…	GGATTTATCGGTTTTAATCTCATTGTTAATGGTTTTGTTCCACTAACAAATACTAGTGAAGACATAATTGCCACTCAAAGAGCACGAGACTTCTATATTGGGTGGTTTCTAAATCCCTTCATTTTTGGAGGATATCCCGACGTCATGAAAAAGAATGTTGGTTCAAGGCTTCCTTACTTCACCACCAAGGAATCAAATTTGGTTAAGGGCTCAATTGATTTTCTTGGAATAAATTTCTACTATGCACATATTGTTAATAACAACGCAAAAAGCCTGCAGAAAAAGGAGAGAGATTACACATCAGATACCGCTGTAGATATTAGAAGTATGATTATTTATGTATACCAATTTCAATTACATAGTTATATATTGAGGTTAAACAAATAACATTCACATAAA…	22.524	-1.81769	0.00276825	0.0190046	DOWN	[ko00460:Cyanoamino acid metabolism][ko00500:Starch and sucrose metabolism][ko00940:Phenylpropanoid biosynthesis]
TRINITY_DN34273_c1_g1_i3	en=1006 path=[15749:0-59 12804:60-74 12819:75-75 12820:76-119 22257:120-143 12888:144-150 12895:151-211 12956:212-249 22265:250-273 13018:274-277 13022:278-297 13042:298-322 13067:323-326 22271:327-350 13095:351-365 13110:366-391 13136:392-392 13137:393-419 13164:420-446 13191:447-448 22278:449-472 13217:473-490 13235:491-645 17793:646-681 13411:682-707 13437:708-726 13456:727-772 13502:773-787 1…	ATATCCGTAATCCTGCAAAACTTCGGCAGCGGCACAACTGTATTATGACCCGAAGTCCTGCAGCAGAACCATCATCAATTGCAGCAACCTCCAAATGTCATTCCAGCTTGGACCTGAACGCCGTAGTTGAGACCCACAAAGGACTTGATGATAGAGTGGAAATGCCAAGCCCGCACATTGTGTAGAGACAATATCTGAGTGCTGCAACTCCAAATGCTCAGAACTCTTGGTTTCCCCATTTTATTATAGTGACTGTCAAAAGCATAATTAGCATGTGCTATCACATTGTCTGGTTCATGGCATGGTTGTCCTTGCAGCAATGGAGAGTATTCAACTTTTCCGGATCCACACACCCAATCTAACGCAACATGTATCATCTTTGGGTCTGCGCCATCCTTT…	19.7096	-1.80617	0.00111835	0.00861231	DOWN	[ko00500:Starch and sucrose metabolism]
TRINITY_DN21457_c0_g1_i1	en=1816 path=[1794:0-586 6959:587-610 2382:611-763 6961:764-787 2559:788-841 6964:842-865 2637:866-1651 6960:1652-1675 3447:1676-1815] [-1, 1794, 6959, 2382, 6961, 2559, 6964, 2637, 6960, 3447, -2]	TGCATTCAATCCGCTTTAAATCACCCTTCCACTTCTATCAAAGTTAGAGAAATCTGCAAACAACTTAAGGGGAAAAAACTTATTATTAGTGTTGACGACCTGGATATTTTCAAAGGCGTGGACTTGAAGTTTGCAGCCTTTGAACAACTATTGAAACTGTGCCCTGAACTACTGGGACAGTTGGTATTAGTCCAAATTTTAAATCCTTCAAGGAGTGATTGTAGATATGTTGAAGAAGCGAAGAAGATATCCCACATGCTTGCAAAATGGATAAATCGAAGGTTTGGTTTTCTAGGTTATACTCCTGTCATAATCATTGATCGTTATGTTCCTTTCCATGAAAAGGCGGCATATTACGCATTAGCGGAATGTTGCTTTGTGAATGCAGTGCAGGATGAT…	27.1716	-1.49528	0.00359578	0.0237941	DOWN	[ko00500:Starch and sucrose metabolism]
TRINITY_DN34016_c3_g6_i1	en=490 path=[9221:0-57 2605:58-59 2607:60-63 2611:64-66 2614:67-69 2617:70-81 9529:82-105 2653:106-120 2668:121-132 2680:133-141 7631:142-165 7655:166-175 2723:176-180 2728:181-183 18315:184-207 2755:208-213 7725:214-273 2821:274-279 8349:280-288 18314:289-312 8382:313-313 2861:314-314 8383:315-336 8405:337-363 2911:364-366 2914:367-371 2919:372-372 18322:373-396 2944:397-411 2959:412-427 2975:42…	TGGCTAATATGGGTTTAGATGCCTATAGATTTTCAATATCATGGTCAAGACTTATTCCAGATGGAAAAGGAGCAATCAATCCAAAAGGACTTGAATATTACAACAACCTCATCAATGAACTGACAAGCCATGGGATCCAACCCCATGTTACATTGCACCATTGGGATCTACCACAAACACTTGAAGACGAATATGAAGGATGGATTAGTAGAAAGATTGTGTATGATTTCACAGCGTATGCTGATGTATGTTTCAGAGAATTTGGTGATAGAGTTAAGTACTGGACCACAGTGAATGAGGTTAATGTGTTTGCAACGTTTGGCTATGGTTTTGGAACGGTGCCACCTCAGAGGTGTTCTCCTTTCTCTCTAGCTAACTGTTCAAGAGGAAATTCTTCAA…	274.286	-1.31354	0.000922825	0.00726126	DOWN	[ko00460:Cyanoamino acid metabolism][ko00500:Starch and sucrose metabolism][ko00940:Phenylpropanoid biosynthesis]
TRINITY_DN34016_c3_g1_i1	en=606 path=[2028:0-230 18326:231-254 2260:255-262 18316:263-286 2292:287-309 18319:310-333 2339:334-377 2383:378-383 6971:384-401 6989:402-407 4415:408-413 2419:414-414 4421:415-434 4441:435-438 2444:439-449 2455:450-455 2461:456-456 2462:457-458 2464:459-464 4149:465-476 4161:477-497 4182:498-500 4185:501-504 4189:505-526 4211:527-533 4218:534-558 2564:559-563 10779:564-569 10785:570-587 7594:5…	CCAAACGATACGTAAGGGAGTAGAAAGCAAATTTGAATATTTTGAATATGACAAGACAAAAGCAATAAAGACAAAAGATTGCAACTTACACTATTAAAAATTATTATAGAGATAAAGTATTGTATTATTGATGTAATGAAACCAGGAACCACAAATCTAAACAAGATATGCTGAAATTTTTGGTCGACATGATATAATAATATATAAGCATTGACCACTCACCTTCTTGATATGTGTTCCAATTAAACAATTAACGTTGATAATTTCCTTTGCTATGATGCATCAGTTTGTTGCAGTTTTATTGCTAGCACTAGCACTATTCCCAGTAGCTGTTAATTCATTCACCAAGAGTGACTTCCCTCCTCACTTCTTGTTTGGTGCTTCTACTTCAGCTTATCA…	402.026	1.17818	0.00765807	0.045366	UP	[ko00460:Cyanoamino acid metabolism][ko00500:Starch and sucrose metabolism][ko00940:Phenylpropanoid biosynthesis]
TRINITY_DN31386_c0_g2_i4	en=1564 path=[1:0-98 77:99-119 98:120-161 8469:162-185 164:186-197 8464:198-221 200:222-251 8465:252-275 254:276-347 8471:348-371 350:372-380 359:381-417 396:418-481 460:482-500 479:501-531 8468:532-555 534:556-582 561:583-691 670:692-779 758:780-799 778:800-867 8461:868-891 870:892-933 912:934-976 955:977-1071 1050:1072-1076 8463:1077-1100 1079:1101-1118 1097:1119-1148 1127:1149-1217 8470:1218-1…	ACCGAAATGGCCAGATGGCGTAAACTCTATCTCTAAATTTATGTGACAGTGAACAACCTTCCCTCACTGACAAGAAGCGGCAATTGGAACCGATTCCGGATCAAATTAGGGATTGAATATCATGGATCGGCTTATATCTTCTGCACGGCTCATGATTGTTTCGGATCTCGATCACACAATGGTTGATCATCATGACACGGAGAATAGTTCCCTTTTGAGGTTCAATGCCCTATGGGAATCCACTTATCGCCACGATTCTCTTCTCGTGTTTTCAACTGGAAGGTCTCCTACACTCTACAAACAGCTGAGGAAAGAGAAGCCTATGATAACTCCGGATATAACCATCACATCTGTGGGAACTGAGATTACTTATGGAAAATTGATGGTTCCTGATGATGG…	1493.04	1.19363	0.0018944	0.0136624	UP	[ko00500:Starch and sucrose metabolism]
TRINITY_DN27871_c0_g1_i3	en=1957 path=[1935:0-299 2212:300-396 4877:397-420 2333:421-456 4876:457-480 2393:481-492 4875:493-516 2429:517-747 2660:748-774 2687:775-882 4880:883-906 2819:907-1260 4874:1261-1284 3197:1285-1413 4879:1414-1437 3350:1438-1446 3359:1447-1506 3419:1507-1538 3451:1539-1566 3479:1567-1575 3949:1576-1599 3512:1600-1752 4878:1753-1776 3689:1777-1956] [-1, 1935, 2212, 4877, 2333, 4876, 2393, 4875, 24…	ACAATGTTTTTGAGTTTTTGACCAGAACGAGGAATAAAGCCATTCCTCTTTCCTCTGTTCAGTTTTCTCTCTCTCTCAAAAGTTGCGAACTTTCTTTTGTTTTTTCCTCCCTCCAAAACTCTAGCAGCTCCTCAACTTTCCTTTCTGTTCTGGGTTTCTATAGGCACTTCTGCAGTGCCTTTTACAAGGAAGAATAACAACAAGAAGAAGCTTTAATGGCTACTACTCCTAAGCTTCTTCTTTTTTACCTCCTTTCAATCTCACTCTCTTTTCATGGAGATGCTTATATAGGTGTCAACATTGGTACAGATATAACTAACTTGCCAAGTCCAACAGAAACTGTGGCCCTTCTCAAGGCTCAAAGCATCCAGCATGTCAGACTCTACGATGCGGACAGGT…	89.8677	1.25278	0.00249663	0.0173708	UP	[ko00500:Starch and sucrose metabolism]
TRINITY_DN29606_c0_g2_i2	en=2851 path=[1:0-264 243:265-293 272:294-386 9468:387-410 389:411-640 619:641-676 655:677-919 9467:920-943 922:944-1174 1153:1175-1198 1177:1199-1201 1180:1202-1228 7871:1229-1270 1249:1271-1312 7805:1313-1321 7814:1322-1336 1315:1337-1345 1324:1346-1393 9469:1394-1417 1396:1418-1432 1411:1433-1474 1453:1475-1504 1483:1505-1585 6075:1586-1595 6085:1596-1609 6099:1610-1957 9472:1958-1981 6471:198…	ACACGAGCGTCGAATCTTCAAAGACTCACAAGAAAGCAGTAAAGTCCTAGAACAGTCAGTCCAATCTCTCCCCACTCTTCATCCGCCAGATCTCTCTCATCTTCTTCTTCCCTTCACTCACCCAAACCAAACACAATAATTATTTATTTTTAATCCTAAATAAATAAATAAAAAAAATACATTTTAATGAGAAATAATGCTAGCTTCTGTTGTAGCCGAAGCTGAACCAGAAGCTCCTTTTCATCTTCAATGGCAAATTCTAACAACTTCATCCTTCTCATTTCCTTCCTCTCATTTTCCTTCCTCTCCATTTCCACCTCAGGTGAAACTGAACAAAAAGGACCATTCGTCGGTGTTAACATCGGAACCGACGTTGAAAACATGCCATCAACTTCCGAC…	47.8052	1.35501	0.00296729	0.0201555	UP	[ko00500:Starch and sucrose metabolism]
TRINITY_DN32948_c0_g1_i3	en=2942 path=[2920:0-95 2993:96-100 2998:101-280 3178:281-299 3197:300-344 7966:345-368 3266:369-387 7969:388-411 3309:412-441 3339:442-486 3384:487-528 7961:529-552 3450:553-573 6239:574-633 3531:634-687 7970:688-711 3609:712-732 3630:733-739 3637:740-741 3639:742-756 3654:757-1032 7963:1033-1056 3954:1057-1089 7965:1090-1113 4011:1114-1122 4020:1123-1149 7968:1150-1173 4071:1174-1197 7972:1198-…	GAATAAATAAAAATATCCGATAATGTTAGAGACTAAACCAAAGACTCCTCGTCCTCAATCAAGCGAAAAAGGAGATTGAGATCTAGTGGTAACTGGTAAGGTACAAAAGCCTGTCAATAGTATACTATGATTATTCTATAAATAAATAAAAATTCATGTCGATGGCCCTAAAATCTACATAATCTAGCGTTATTTTTTGTATTGGTATTGGCGCATTTTCTATGACCCCTTTCTCTCTCCATATCTAGTTTCATCACACGTCATTCATCTCATGTGACCCCTTTTTGTACACACCACACACACACAACACTACACTCTCTCTTCCTTTTCTCTATTTCTCTCTTCGCGATCCTTTCCCTCCTTCACTGGACTTCGTTCATCGAATCCGTATGGAGTCTC…	4161.72	1.47781	0.000100003	0.000980195	UP	[ko00500:Starch and sucrose metabolism][ko02026:Biofilm formation - Escherichia coli]
TRINITY_DN34016_c3_g7_i2	en=468 path=[14386:0-59 3095:60-76 5575:77-129 18325:130-153 5652:154-165 3201:166-183 3219:184-207 3243:208-208 6743:209-231 6766:232-245 14885:246-289 6824:290-324 16194:325-347 13020:348-356 13029:357-381 13054:382-396 13069:397-405 13078:406-420 13093:421-467] [-1, 14386, 3095, 5575, 18325, 5652, 3201, 3219, 3243, 6743, 6766, 14885, 6824, 16194, 13020, 13029, 13054, 13069, 13078, 13093, -2]	GGATTTATCGGTTTTAATCTCATTGTTAATGGTTTTGTTCCACTAACAAATACTAGTGAAGACATAATTGCCACTCAAAGAGCACGAGACTTCTATATTGGGTGGTTTCTAAATCCCTTCATTTTTGGAGGATATCCCGACGTCATGAAAAAGAATGTTGGTTCAAGGCTTCCTTACTTCACCACCAAGGAATCAAATTTGGTTAAGGGCTCAATTGATTTTCTTGGAATAAATTTCTACTATGCATATATTGTTAATAACAACGCGAAAAGCCTGCAGAAAAAGGAGAGAGATTACACATCAGATACCGCTGTAGATATTAGAATATACTTTTCAAATGATACGTCTTCATACGAGGTAAAAGTTGAGTATAAACTTTGAAACTCCGTTTATTTTTTA…	53.3488	1.60314	5.5555e-05	0.0005754	UP	[ko00460:Cyanoamino acid metabolism][ko00500:Starch and sucrose metabolism][ko00940:Phenylpropanoid biosynthesis]
TRINITY_DN34016_c3_g3_i1	en=392 path=[11364:0-93 17669:94-106 6266:107-130 6290:131-175 3571:176-193 3589:194-245 16241:246-269 10303:270-307 3703:308-355 16727:356-391] [11364, 17669, 6266, 6290, 3571, 3589, 16241, 10303, 3703, 16727]	GAACCTAAACTTTTTGTACTAGTACTTTTATCAATAGCATCAAAATGTTAGATGAGCTATGATGAATCTTTGAACTTCTATTCAGGTCAACTATTAACTAGGAACACATTAGACGACCAACCAAGGGTGGAGTACATTCGTGAATACATAGGAAGCCTGCTTGAAATGATGAGGAATGGACTCGATATAAGAGGCTATTTCGTATGGTCCTTCTTGGATGTGTTTGAGTTACAAAGTGGATATGAAGCAAGTTTTGGCTTATATTACATAGATTTTGAAGATCCGACTTTGAGGAGACAACCTAAACTTTCAGCTTTGTGGTACTCAAATTTTCTCAACAACAAAACTATGGACATCAACTCGAAGATCACCATGAACATTGAGGAGAATTC	43.508	1.66974	3.37329e-05	0.000365875	UP	[ko00460:Cyanoamino acid metabolism][ko00500:Starch and sucrose metabolism][ko00940:Phenylpropanoid biosynthesis]
TRINITY_DN33257_c0_g1_i7	en=1303 path=[18243:0-46 3392:47-98 14613:99-122 3468:123-137 3483:138-159 3505:160-212 3558:213-217 3563:218-242 3588:243-245 3591:246-260 3606:261-265 3611:266-274 3620:275-284 18230:285-308 3654:309-400 18235:401-424 3770:425-479 3825:480-550 3896:551-554 3900:555-573 3919:574-578 3924:579-596 3942:597-597 3943:598-616 3962:617-617 3963:618-620 3966:621-683 4029:684-707 4053:708-716 4062:717-7…	GGATGATATCAGAATCATGAAGTATATGAATATGGATGCTTATAGATTCTCCATTTCATGGTCTAGAGTGCTACCAAAAGGAAAGCTTAGTGGAGGTGTTAACAGTGAAGGGATAAATTACTATAACAACCTCATCGATGAACTATTGGCTAATGGTCTCCAACCATATGTGACCATTTTTCACTGGGACGTTCCACAAGCCTTAGAGGATGAGTATGGCGGTTTTTTAAGCCGTCACATTGTAGATGATTTTAGGGACTATGCTGAACTTTGCTTCAAGAAATTTGGTGATAGAGTGAAACGTTGGATTACTTTGAATGAACCAAGAAGTGTGAGTAAGAATGGCTATGCAAACGGAAGGTTTGCACCAGGGCGATGCTCAGACTGGTTGAAAATGAA…	49.5648	1.95631	0.000373575	0.00323273	UP	[ko00460:Cyanoamino acid metabolism][ko00500:Starch and sucrose metabolism][ko00940:Phenylpropanoid biosynthesis]
TRINITY_DN31661_c1_g1_i3	en=2386 path=[2986:0-58 10789:59-100 14490:101-124 10855:125-208 3172:209-211 3175:212-246 3210:247-283 3247:284-301 14502:302-325 3289:326-391 14512:392-415 3379:416-598 14493:599-622 3586:623-787 3751:788-814 3778:815-817 3781:818-862 3826:863-871 3835:872-878 3842:879-983 14488:984-1007 3971:1008-1033 3997:1034-1036 4000:1037-1117 14501:1118-1141 4105:1142-1219 14489:1220-1243 4207:1244-1297 1…	GCTAATAGGAATGAAATTTTAGCTCTTCTTTCAAGGATTGAAGCAAAGGGAAAGGGAATCCTGCAACATCATCAGATCATTGCTGAGTTTGAAGAAATCCCCGAGGAGAATAGGCAGAAGCTTGTTAATGGAGTCTTTGGAGAAGTTCTGAGATCTACTCAGGAAGCTATAGTGTTAGTGCCGTTTGTTGCTCTTGCTGTTCGTCCAAGGCCTGGCGTTTGGGAGTATCTGAGAGTCGACGTGCACGGTCTTGTTGTCGATGAACTGAGTGCTGCTGAGTATCTCAAGTTCAAGGAGGAGCTTGTTGAAGGAAGTTCTAATGAAAACTTTGTGCTTGAGTTGGACTTTGAACCATTCAATGCCTCGATTCCGAAACCAACGCAGAATAAGTCAATTGGA…	336.398	2.10345	6.75684e-05	0.000686577	UP	[ko00500:Starch and sucrose metabolism]
TRINITY_DN31718_c4_g6_i1	en=1139 path=[12800:0-76 15771:77-100 12878:101-199 5422:200-210 15775:211-234 5457:235-248 15776:249-272 5495:273-319 9807:320-361 5584:362-407 5630:408-424 15794:425-448 5671:449-490 15774:491-514 5737:515-560 15779:561-584 5807:585-619 15785:620-643 5866:644-864 15793:865-888 6111:889-904 6127:905-926 6149:927-1016 6239:1017-1018 6241:1019-1021 15778:1022-1045 6268:1046-1068 6291:1069-1138] [-…	TGTTCATATATGTAATTGAACACCGGAAAAGTATAGCTAACAACATCCAAATTTGTGGTTCATGAGTTTTGCCACCCGATATATTCATTCAATATCTACTGAACATAATTAACTGCAATGTTGAACTAGCAATTCAATTTTTTCGTATCAATAAGGTGAAAGTTTAATACAAAACAGATTGCTGGAATCCACTGGTGGTATAAAACTGAGACCCATGCTACGGAGCTGACTTCAGGATATTACAACTTAAGCGATAGAGATGGATACCGTCCCATAGCACGGATGTTCTCGAGACATAATGCCATTTTGAATTTCACATGTCTTGAGATGAGAAATTCTGAGCAACCAGAAGAAGCCAAAAGTTGTGCCCAGGAACTTGTTCAGCAGGTTCTGAGTGGA…	53.6703	2.50035	0.000228488	0.00207937	UP	[ko00500:Starch and sucrose metabolism]
TRINITY_DN23073_c0_g1_i1	en=1438 path=[1416:0-261 1655:262-297 3300:298-321 1715:322-563 3299:564-587 1981:588-1035 2429:1036-1040 2434:1041-1059 2453:1060-1064 2458:1065-1157 3298:1158-1181 2575:1182-1246 3297:1247-1270 2664:1271-1283 2677:1284-1324 2718:1325-1437] [-1, 1416, 1655, 3300, 1715, 3299, 1981, 2429, 2434, 2453, 2458, 3298, 2575, 3297, 2664, 2677, 2718, -2]	GAAAATTACAAGAAAACAACAAGTGACAGAGTTTGAAAAAGTGTAGGCAGCAAGTTGGAGAAACCTGTGTGCTATGCTCTAATTCTTGTTGAATTTCTCGCTGTCACCTTTCTCATTCATAAATATTATTCTAACACCAACCCGTTTCTCTCCTTATTCTCATCTACCTTTTTTCATTCTCTCTCTCATACTTCAAGAACATTAACAAACAACATAGTTGTACCTTCTCCAGTGTTTTGATTAATGGCTCATTCTACTATCTCTTCAGTTGAAACCAATGGTTTTACAAAAGAAGACCATAACGAAACAAGTTCACTGGTTGTTTCCTTTGGGGAAATGCTGATAGACTTTGTGCCAACGGTAGGAGGAGTGTCGCTCACCGAGGCACCGGCTTTCAAG…	67.22	2.70344	1.14142e-06	1.67483e-05	UP	[ko00051:Fructose and mannose metabolism][ko00500:Starch and sucrose metabolism][ko00520:Amino sugar and nucleotide sugar metabolism]
TRINITY_DN34065_c1_g5_i7	en=579 path=[15309:0-138 2580:139-171 2613:172-176 20320:177-200 2642:201-238 20322:239-262 2704:263-337 11929:338-361 2803:362-460 20329:461-484 2926:485-526 2968:527-542 12553:543-578] [-1, 15309, 2580, 2613, 20320, 2642, 20322, 2704, 11929, 2803, 20329, 2926, 2968, 12553, -2]	AATCATTCGAATGAACCCTTTAGAGTGTTTCTTGACCTCACTGCATGCATTAGATGATATACCCTTCCGATACGACAATTATCGTCGTGCGTCCTTTGGATGACATGGCCTAACAAATACGATCGATGCATGCATAAATCTTTTGACGAAGGATCAAAGCTTAAAAGGAGCTTATAGGTGCATATGGATCGACTCAATGGTTCCTCCAATCTAATGATAGTTTCAGATCTTGATTACACAATGGTAGACCATGATGATCCCGAAAACCTTGCTCTGCTTAGGTTTAATGCGCTATGGGAAGCTTATTATCGGCATAATTCTCTACTAGTTTTCTCCACTGGGAGATCACCTACTATATATGGAGAGTTGAGAAAGCAGAAGCCTTTGTTGACTCCCGAT…	11.8366	4.6919	0.00615762	0.0377319	UP	[ko00500:Starch and sucrose metabolism]
TRINITY_DN34016_c3_g1_i2	en=564 path=[17779:0-111 7117:112-161 11683:162-460 7188:461-473 4189:474-495 4211:496-502 7540:503-556 7594:557-559 2596:560-563] [-1, 17779, 7117, 11683, 7188, 4189, 4211, 7540, 7594, 2596]	CAGCTTATCAGGTTATCCTCTCTTTCTCTCTCTCTAACCTCATATTGTTTTAACCATCATTCACACTGAATTGAAGTTATTTGATATCAAGGTGGAAGGTGCAGCAGATCAAGATGGCAGGAAGCCAAGTATTTGGGATACCTTTGCACTTGCTGGCAATGGTGTACATTTTGTTTTCTAAAATTTACTCAACATTAATTAGCATAGAAATCAAGGTTTTAAATAACTGCCGCGGCCGTGGAGAGAGTTCTGCGATTTCGGTTAATATAGGTGTTGCGACACTGATTGCCGTTGTCGCGATGTAAATTTATCACAATTTATTCTTTATTATAAAAATTGTGAATAACGATGTCGTGAGATATAAGGACCGTTTTTTAAAACTTTGATAAAAATCTCATG…	5.87768	5.13332	0.00052254	0.0043704	UP	[ko00460:Cyanoamino acid metabolism][ko00500:Starch and sucrose metabolism][ko00940:Phenylpropanoid biosynthesis]
TRINITY_DN34016_c3_g5_i1	en=806 path=[14585:0-52 3020:53-57 8563:58-234 18323:235-258 8764:259-386 3043:387-438 3095:439-455 3112:456-459 3116:460-497 3154:498-544 3201:545-562 6719:563-586 3243:587-587 3244:588-623 3280:624-624 3281:625-626 3283:627-627 5126:628-674 5173:675-703 16331:704-805] [-1, 14585, 3020, 8563, 18323, 8764, 3043, 3095, 3112, 3116, 3154, 3201, 6719, 3243, 3244, 3280, 3281, 3283, 5126, 5173, 16331, …	ATCATATGTTGTTGGCACACGCATCAGCTTCGAGACTGTATAGGAAAAAGTATCAGGTAAGCCAATATATCAGACATACACCATTTTGCTGTCAATCATCTAAGTGTGTGTTTGGGAAACTTAAAACTCACGGTGGAAAATCATGGTGGAACAGAAGCTACACATACCAGCTTTTCAAAATCAAGGTGAAAAAAGCCTTAAACGTTCAGCAGCGGTGACCCACCGTGTTACCAAACATAGGCTAAAGCTTTTCACATTTAGATCATGATTATTCTTGATATTTTGTAAGATGATAGTTATGGTATCATTTTTTACTATGATAATCAAAGTATCTTTTGTTTAATAATGCAACCGATGGTACTTGCAGGTCAAGCAACAAGGTTTGATTGGTCTTAATCT…	5.05255	5.90685	0.000400343	0.00343709	UP	[ko00460:Cyanoamino acid metabolism][ko00500:Starch and sucrose metabolism][ko00940:Phenylpropanoid biosynthesis]
TRINITY_DN27664_c0_g1_i9	en=2158 path=[1:0-238 5059:239-358 240:359-396 4745:397-418 297:419-434 4827:435-456 4849:457-458 337:459-501 380:502-506 5012:507-553 432:554-558 5906:559-603 483:604-740 6727:741-764 644:765-1021 6721:1022-1045 925:1046-1093 973:1094-1192 6724:1193-1216 1096:1217-1327 6723:1328-1351 1231:1352-1459 6725:1460-1483 1363:1484-1504 1384:1505-1510 1390:1511-1555 1435:1556-1583 1463:1584-1603 1483:160…	GCTATATGTTTGGATTCTAACTCTAAATATCAAAACTTAACAAATTATCCAATGGCATCATCATGTGTAGGAACTTTATCCTCCCCCAACCCCTCTCTATTTTTCTCACAAACCAAACATATGGCATCAACAAGGAGGAGAGTTATAAAAGCATCTGTCACAGAGAAACTTGGCATCAAGATTGAGAAGAACCCTCCTGAGTCCAAGCTCACTCAACTTGGTGTTAGACAATGGCCCAAGTAAAAACCTCATTTCTTCATTATCTTCTTACTCTCTCCCTCATGATTTCTATTATATATTCTAACTAATATGTTTGATGTAAATAAACTTTCATAGATGGGGTTGCCCTCCAAGCAATTTTCCATGGACATATGATGCAACAGAAACATGCTATCTTCT…	1227.4	6.53202	1.49772e-121	5.14466e-117	UP	[ko00051:Fructose and mannose metabolism][ko00500:Starch and sucrose metabolism][ko00520:Amino sugar and nucleotide sugar metabolism]
TRINITY_DN31386_c0_g2_i1	en=2257 path=[1:0-98 6211:99-162 3094:163-176 3108:177-184 3084:185-194 3094:195-208 3108:209-216 3115:217-232 3131:233-241 5303:242-265 5327:266-266 8466:267-290 5352:291-311 98:312-353 8469:354-377 164:378-389 8464:390-413 200:414-443 8465:444-467 254:468-539 8471:540-563 350:564-572 359:573-609 396:610-673 3449:674-868 3644:869-877 5649:878-1059 479:1060-1090 8468:1091-1114 534:1115-1141 561:1…	ACCGAAATGGCCAGATGGCGTAAACTCTATCTCTAAATTTATGTGACAGTGAACAACCTTCCCTCACTGACAAGAAGCGGCAATTGGAACCGATTCCGGTTAGTTATTCTTATTCCTTCGCATCTTTTTTCATTCTCATTTCATCATCACTCAATTCTTACCGAAAACAATCTCATCATCACTCAATTCTTACCGAAAACAATCTCATCATCACTCACTACCACTTCTTCTTCTTCTTCTTCCATTCTAACATTGCTTCCACTTCACCACCACCATTCATATTCTTAAAGGATCAAATTAGGGATTGAATATCATGGATCGGCTTATATCTTCTGCACGGCTCATGATTGTTTCGGATCTCGATCACACAATGGTTGATCATCATGACACGGAGAATAG…	119.397	6.69312	1.67981e-12	8.38685e-11	UP	[ko00500:Starch and sucrose metabolism]
TRINITY_DN34071_c1_g2_i6	en=607 path=[6234:0-74 6286:75-75 18044:76-99 6311:100-111 6323:112-140 6352:141-174 18047:175-198 6410:199-199 7172:200-201 7174:202-217 7903:218-238 7924:239-256 15113:257-298 7984:299-301 18049:302-325 8011:326-448 6660:449-449 8134:450-502 18053:503-526 8211:527-606] [-1, 6234, 6286, 18044, 6311, 6323, 6352, 18047, 6410, 7172, 7174, 7903, 7924, 15113, 7984, 18049, 8011, 6660, 8134, 18053, 821…	ATCACAATTAACATGACACCATTCCATTTCAACGTGTTTCCGTTATTCTTCATTCTATCCATCACCATTGTTACACATATCGATGCTGCTGAACCTTTTCCCCTTCACGACGCTCCTTATCTCAATCGTAGCAGTTTCCCGCCAGATTTCGTTTTTGGAACAGCCTCTTCTGCATTTCAGTATGAAGGTGCAGCATTTGAAGATGGAAAAGGACCTAGTATTTGGGATACTTTCACTCATGAATATCCAGAAAAAATAAGAGATGGAGGTAATGGTGATGTAGCTGACGACGCGTATCATCGGTATAAGGAAGATATTGGACTGATAAAGGATTTGAATATGGATGCGTATAGATTTTCGATTGCTTGGTCTAGAGTTCTACCGAAAGGAAAGGTTTGT…	8.87494	6.70912	0.00020229	0.00185893	UP	[ko00460:Cyanoamino acid metabolism][ko00500:Starch and sucrose metabolism][ko00940:Phenylpropanoid biosynthesis]
TRINITY_DN32868_c1_g2_i1	en=1573 path=[3327:0-232 12210:233-256 3561:257-351 3656:352-366 10985:367-382 11001:383-388 3920:389-710 7506:711-749 4281:750-975 10465:976-999 4531:1000-1020 4552:1021-1305 12209:1306-1329 4861:1330-1407 9710:1408-1450 4982:1451-1548 9619:1549-1564 9635:1565-1572] [-1, 3327, 12210, 3561, 3656, 10985, 11001, 3920, 7506, 4281, 10465, 4531, 4552, 12209, 4861, 9710, 4982, 9619, 9635]	GCAAACACAAAAGGGATATACTACACACTCACAATCACAACCCAAAAGAAATCCTTTTTACCTTTCCCCGGTGCTTTCCAACTACTACTACATGTCAACTCAACCTTCCCTTCACAGTACACGTACAAAGAACCAAAGAACGGAAACTAACACCAATAGCCAGTCATTTCATATCCTCTCTTCGGTGCCTTATTGTTTGTTCGAGAAAACAATGAAATGAACGATCACAATTCGAAAACAGAACCAAGTGGGTCCCACAACCCCAATCACCATGCTAAACTCAGTTCTGAACTGTACTCACACGTAGCAACATCACTTCTCGGTTTTCATTGTCCCTCCACCCAGATAATAACGCCATTCTTCACCGAATTCGATTTCCCGTTCTTCCTTCTCTGCACA…	274.818	7.16686	7.32028e-05	0.00073837	UP	[ko00500:Starch and sucrose metabolism]
TRINITY_DN32868_c1_g2_i10	en=4388 path=[3327:0-232 12210:233-256 3561:257-351 3656:352-366 3671:367-394 3699:395-615 3920:616-937 7506:938-976 4281:977-1202 4507:1203-1226 8587:1227-1246 8607:1247-1896 12205:1897-1920 9281:1921-2026 11494:2027-2047 4552:2048-2332 12209:2333-2356 4861:2357-2434 9710:2435-2477 4982:2478-2575 9619:2576-2591 9635:2592-2599 5104:2600-2615 5120:2616-2706 12199:2707-2730 5235:2731-2783 5288:2784…	GCAAACACAAAAGGGATATACTACACACTCACAATCACAACCCAAAAGAAATCCTTTTTACCTTTCCCCGGTGCTTTCCAACTACTACTACATGTCAACTCAACCTTCCCTTCACAGTACACGTACAAAGAACCAAAGAACGGAAACTAACACCAATAGCCAGTCATTTCATATCCTCTCTTCGGTGCCTTATTGTTTGTTCGAGAAAACAATGAAATGAACGATCACAATTCGAAAACAGAACCAAGTGGGTCCCACAACCCCAATCACCATGCTAAACTCAGTTCTGAACTGTACTCACACGTAGCAACATCACTTCTCGGTTTTCATTGTCCCTCCACCCAGATAATAACGCCATTCTTCACCGTACAATACATCCCTATCTATAATAATCAAACA…	1668.49	7.81573	3.56141e-10	1.05144e-08	UP	[ko00500:Starch and sucrose metabolism]
TRINITY_DN31386_c0_g2_i3	en=1955 path=[1:0-98 77:99-119 98:120-161 8469:162-185 164:186-197 8464:198-221 200:222-251 8465:252-275 254:276-347 8471:348-371 350:372-380 4982:381-417 396:418-481 460:482-500 479:501-531 8468:532-555 534:556-582 561:583-691 670:692-779 758:780-799 778:800-867 8461:868-891 870:892-933 912:934-976 955:977-1071 1050:1072-1076 8463:1077-1100 1079:1101-1118 4741:1119-1148 1127:1149-1217 8470:1218-…	ACCGAAATGGCCAGATGGCGTAAACTCTATCTCTAAATTTATGTGACAGTGAACAACCTTCCCTCACTGACAAGAAGCGGCAATTGGAACCGATTCCGGATCAAATTAGGGATTGAATATCATGGATCGGCTTATATCTTCTGCACGGCTCATGATTGTTTCGGATCTCGATCACACAATGGTTGATCATCATGACACGGAGAATAGTTCCCTTTTGAGGTTCAATGCCCTATGGGAATCCACTTATCGCCACGATTCTCTTCTCGTGTTTTCAACTGGAAGGTCTCCTACACTCTACAAACAGCTGAGGAAAGAGAAGCCTATGATAACTCCGGATATAACCATCACATCTGTGGGAACTGAGATTACTTATGGAAAATTAATGGTTCCTGATCATGG…	21.1498	7.96585	2.09268e-09	5.34649e-08	UP	[ko00500:Starch and sucrose metabolism]
TRINITY_DN29728_c1_g1_i2	en=2319 path=[2224:0-109 10025:110-128 2331:129-230 8803:231-322 2451:323-345 10044:346-369 2498:370-392 2521:393-501 10049:502-525 2654:526-526 2655:527-547 2676:548-606 10052:607-630 2759:631-704 2833:705-724 2853:725-1026 10045:1027-1050 3179:1051-1085 3214:1086-1105 3234:1106-1339 3468:1340-1410 3539:1411-1549 10047:1550-1573 3702:1574-1657 3786:1658-1680 3809:1681-1773 10050:1774-1797 3926:1…	CAAACATTGATTGCAAAAGAAAAGGAATTGAGTTCACTACCGTTCCTTGTATTTCCTGTTTTGAAATGCATTATCTAATTAATTAATTACAACCCGTGGTTTAAATAAAAGCGATACTACTACAAAGTTCCGAAATCAGCGATGGACAAAGGCCTTTAAATTCCCCTTCGCACAAACATAATCACAATTTATTTTCTTCCAGAACCTTTCTCATCACACTCTCCTAAGGTACACTCGTCCTTCTCTCTCCTCTCTCTCTCTCTGAAATCTGAAATTTCCGGATTTCGTTTTTCTTTGATCAGGTAACAATGGCGCTATTCACTGTTTCACGCATTCAAACTACACCGTTCGATGGACAGAAGCCTGGAACCTCTGGTCTCCGCAAAAAGGTGAAAGTAT…	65.5118	9.59894	3.46463e-13	1.98681e-11	UP	[ko00010:Glycolysis / Gluconeogenesis][ko00030:Pentose phosphate pathway][ko00052:Galactose metabolism][ko00230:Purine metabolism][ko00500:Starch and sucrose metabolism][ko00520:Amino sugar and nucleotide sugar metabolism][ko00521:Streptomycin biosynthesis]
TRINITY_DN31661_c1_g1_i1	en=2958 path=[2986:0-58 10789:59-100 14490:101-124 10855:125-208 3172:209-211 3175:212-246 3210:247-283 3247:284-301 14502:302-325 3289:326-391 14512:392-415 3379:416-598 14493:599-622 3586:623-787 3751:788-814 3778:815-817 3781:818-862 3826:863-871 3835:872-878 3842:879-983 14488:984-1007 3971:1008-1033 3997:1034-1036 4000:1037-1117 14501:1118-1141 4105:1142-1219 14489:1220-1243 4207:1244-1297 1…	GCTAATAGGAATGAAATTTTAGCTCTTCTTTCAAGGATTGAAGCAAAGGGAAAGGGAATCCTGCAACATCATCAGATCATTGCTGAGTTTGAAGAAATCCCCGAGGAGAATAGGCAGAAGCTTGTTAATGGAGTCTTTGGAGAAGTTCTGAGATCTACTCAGGAAGCTATAGTGTTAGTGCCGTTTGTTGCTCTTGCTGTTCGTCCAAGGCCTGGCGTTTGGGAGTATCTGAGAGTCGACGTGCACGGTCTTGTTGTCGATGAACTGAGTGCTGCTGAGTATCTCAAGTTCAAGGAGGAGCTTGTTGAAGGAAGTTCTAATGAAAACTTTGTGCTTGAGTTGGACTTTGAACCATTCAATGCCTCGATTCCGAAACCAACGCAGAATAAGTCAATTGGA…	1248.27	11.4565	4.01564e-16	4.48576e-14	UP	[ko00500:Starch and sucrose metabolism]
TRINITY_DN30239_c1_g1_i9	en=3248 path=[3685:0-55 3718:56-93 3756:94-163 10455:164-187 3850:188-203 8093:204-306 3899:307-362 9285:363-383 3975:384-416 10451:417-440 4032:441-481 10457:482-505 4097:506-780 10445:781-804 4396:805-858 10447:859-882 4474:883-884 4476:885-922 4514:923-967 4559:968-1037 4629:1038-1232 10446:1233-1256 4848:1257-1335 10459:1336-1359 4951:1360-1592 10449:1593-1616 5208:1617-1657 10450:1658-1681 5…	AACCAAACCAACATGGCCGAGGTAGCAGTCTCAACAGTTGTAACAAAACTAACCCAGCTGTTACTCTAACCAGCAACTTCATCACTTTCAACACTCGCCACAGCAACACACCAACTCGAGAAACTCAAAAACGAGTTATCATGGATGCAATCTTTCCTTAAAGACGCCGACTCAAAACAACAATCCAACCAACGTCTTCGCACGTGGGTTTCCGAAATCCGTAACGTAGCTTTTGAAGCTGAAGAAATCGTCGAAACCTACATCTATAGTAACTCAACAATCCAAACCCATTTCCACAACAAAATCTTCACGCCTTTTCATCTCTACAAACTCGGCACAAGAATCGACAGAATCCTTCGCAAAATCAAAGATATTTCAGATAGACGTGATACATACGGA…	34.3932	-8.46933	4.93938e-08	9.5212e-07	DOWN	[ko04626:Plant-pathogen interaction]
TRINITY_DN33601_c0_g2_i4	en=790 path=[26093:0-128 163:129-137 172:138-168 203:169-178 14201:179-265 300:266-272 307:273-277 11463:278-371 11557:372-372 21869:373-384 419:385-412 447:413-420 455:421-421 456:422-432 467:433-455 490:456-503 538:504-506 541:507-551 28534:552-575 610:576-584 619:585-609 644:610-622 13900:623-736 25955:737-756 21793:757-771 833:772-772 834:773-789] [-1, 26093, 163, 172, 203, 14201, 300, 307, 1…	AGTCGCTTATCGCTCTTCTTCTAAACCTTCCAAAGAGAGGGTTTGTGATTGTAGTTGAATAAAGATGGAGGAAAGAGTGATTTCATCATCTTCTTCTAAACCTTCCTTTCTTTTTTGGGCAATTTTGGTGCTTCATTTCCTGCTTCAAGCTTCTTCCAATCCAGAAGGTGATGCACTGAGTATATTGAAGATCAACTTGAAGGATCCTAATAATGTTCTTCAAAATTGGGATGCTACCCTTCCCAATCCCTGCACGTGGTTTCATGTTACATGCAATGAAGATAACAGCGTGATCGCCGTTGATCTTGGAAATCAGGACCTTTCTGGTACACTGGTTTCAAATCTTGGTGATCTCTCAAATCTGCAGTACTTGGAACTTTATAATAATAATATAACAGG…	8.49136	-6.45086	2.64025e-06	3.59392e-05	DOWN	[ko04016:MAPK signaling pathway - plant][ko04075:Plant hormone signal transduction][ko04626:Plant-pathogen interaction]
TRINITY_DN27852_c0_g1_i8	en=655 path=[2449:0-54 2481:55-79 2506:80-99 2526:100-232 2659:233-247 9062:248-271 2698:272-315 5701:316-338 473:339-408 543:409-413 7960:414-654] [-1, 2449, 2481, 2506, 2526, 2659, 9062, 2698, 5701, 473, 543, 7960, -2]	AAACTGTAAAGATTCGGTCTCTTTTACTTTCCTTCATCTTTTATCTTTAACAAAAACCCTACCAGTTCCAATTCTCGTTTGCGTTTTGCGTGTGTAAGGAATATAAAGTTCTTGTGATTAGGGTTGTTATGGAGAAAACCGATGTTAAAGTTCGATGCCAGAGGATTGGTTGCAATGCTACGTTCACCGACGACGACAATCTTGACGATTCCTGTCAATACCACGAATCGGGACCTCTATTTCATGATGGAATGAAAGAATGGAGTTGCTGCAAGAAAAGAAGTCATGATTTTAGCTTGTTTTTGGAAATTCCAGGGCCAAAGACTATATACAAGGATCCAGATGATGGGAGGCAACGGTTTTTGCTTGAACTGGAATTTGTTCAATGCCTTGCTAATC…	4.0438	-5.3904	0.000848162	0.00674251	DOWN	[ko04626:Plant-pathogen interaction]
TRINITY_DN53926_c0_g1_i1	en=733 path=[711:0-732] [-1, 711, -2]	ACAGCAAGAAACTTCTATGGCTCTTTCAACTCGAAATGGATATGAAACTTCGGGATCCAGTGGGCACGCTACTAGTCTTACAGGACTTATGATGGAAAAGTCAAGAGAGTTTTCATATCAAGAACTAGCAAAGGCTACAAATAACTTCAGCTTGGATAGTAAAATTGGTCAAGGTGGATTTGGCACGGTCTATTACGCAGAACTTAGAGGGAAGAAAACTGCAATAAAAAAGATGAAGGTCCAAGCAACAAGAGAGTTTCTTGCTGAACTCAAAGTCTTAACAAGTGTTCATCACTGGAACCTGGTACACTTGATTGGATATTGTGTTGAGGGATTTCTATTTCTTGTATATGAATACATGGACAACGGAAACTTAAGCCAACATCTACATAATTCAGA…	3.8731	-5.33003	0.00419132	0.027144	DOWN	[ko04626:Plant-pathogen interaction]
TRINITY_DN32629_c0_g1_i2	en=2742 path=[1:0-109 88:110-137 116:138-149 128:150-169 5095:170-205 184:206-212 191:213-217 6195:218-241 220:242-441 7847:442-465 444:466-556 7845:557-580 559:581-591 7838:592-615 594:616-618 7840:619-642 621:643-841 7841:842-865 844:866-930 909:931-963 942:964-994 973:995-999 7846:1000-1023 1002:1024-1063 1042:1064-1068 7836:1069-1092 1071:1093-1332 7839:1333-1356 1335:1357-1392 1371:1393-1416…	CAGAAACAAAAACAAGACATTCATTCATTCTTACAACAAAAACCAAACACAAAGCTAAGAGAGAAAAAAAGATGAATCATCTCATTTACTCTCAAGATTAACAACAACAAGGAGAGACCCAGATAAATTTTTGGGTCGGGTTCGGGTTTCTCGGATCCGATTCTTTTGTTATAATCATTTCCGGTGGTGGTTGAGCTCCCTTGTCTGATTTTTCTCTTAAAAATCTTATCTTTACGATTCATTATTTTCTAGGTTAGGTGTTTGATTGATAAAGTGAGGTTTGAATGGCTGGGATTGATGAAAATGTTGGACTTAATGGTGATTGGGGTCTTCCGAATCCGAGTCCGAGAACCCTATTTTCTCGAATGCTTGATGAAGAGAGTAATAGTGTAACAAGAC…	240.224	-5.06373	7.46352e-28	8.13879e-25	DOWN	[ko04626:Plant-pathogen interaction]
TRINITY_DN19240_c0_g1_i1	en=722 path=[1:0-490 1899:491-721] [-1, 1, 1899, -2]	ATTTCACACAACCTTCTAAGAAATTACGCCACCCAATCAAAACTCAAACCACCTTAATCCTTGTTCATTACATTTACGTACATGAACATTCAACCTCTCTTTATATATTAACCTTCCATTTCTCATTATCAAAACTTTTTCCAAATCCAAAAAAAAAAACTTATGGCGTCTTCATCTAGTAATTTAAATACCAATAATAATATTAATAATGGTTTGAACTCATTCAACCATTTTTCCTTCTCAACTCAACCTTTCATGACGACCAGTTCTTTCTCTGACCTTTTAGCTTCCCCTCTTGATGAGAATGAGAACAATAACAACAACAACAACTTAAGAAATGATTATGGTGTTCCTAAGTTCAAGTCTACACCACCTCCTTCTTTGCCTTTGTCACCACCT…	5.78786	-4.9058	0.00183946	0.0133162	DOWN	[ko04016:MAPK signaling pathway - plant][ko04626:Plant-pathogen interaction]
TRINITY_DN31792_c0_g2_i2	en=3505 path=[3483:0-266 3727:267-274 3735:275-290 3751:291-298 3759:299-321 10249:322-345 3806:346-444 10255:445-468 3929:469-492 10253:493-516 3977:517-813 4274:814-841 4302:842-954 4415:955-1056 10250:1057-1080 4541:1081-1198 9187:1199-1245 4706:1246-1250 4711:1251-1342 10256:1343-1366 4827:1367-1370 10254:1371-1394 4855:1395-1442 4903:1443-1457 4918:1458-1677 5138:1678-1686 7507:1687-1701 752…	ATTCAGTTGACAAATTACAGAATAACAAACCTTTTTCTTTGAAAACAAGGTCCGCATCCCGCACCAAGTTGATAAAACTTATCACGTTTTGTGACAACACCATAGGCTGAGAAGCAAAACATAATGGCAATCCTTTTCTTTGACTTTTGAAGCTTAATTTTCCTTGGCATCATTCAAAGCACCTATACCCAGAGGGGATAAAAGAGAGGAAATACACAGTACTAGAATGATATACACATGATCCCAACAGCATAATTGCAAGGTAGCAGCTAGCAATATGAGATGAGAGTTAAATGGCAGAAACTGCAGTATTGTTTGCCCTAGGGGAAGTTTTCCAATTCCTTAAAGAAGAAACAAATCTTCTGAGAGGTGTACACAAAGATTTTTCAGACATCAAAG…	123.232	-4.81298	4.30223e-05	0.000456257	DOWN	[ko04626:Plant-pathogen interaction]
TRINITY_DN49058_c0_g1_i1	en=508 path=[1:0-507] [-1, 1, -2]	AATGCATATGGGCGTATTTCTCGCAAGATAGATGTATATGCTTTTGGAGTTGTTCTTTATCAACTAATTTCTGCTAAAACAGCTGTGATCAAAATCGATAAACCTAGTAGCGGGTTTGAAAGTCTTGAGATTAAGACTAATGAGTCTGTTGATGAATACAAGAGCCTTGTAACTTTGTTTGATGAAGTTATTGATGGAGAGGGAGATTATATAGAAGGTCTAAGAAAGCTGGTGGATCCAAGGCTAGGAGATAACTATTCTATTGATTCTATAAGCAAGATGACACAGCTTGCGAAGGATTGCACAAATCGAGATCCGAAAGGACGTCCAAGAATGAGAGCTGTTGTGGTTTCACTTATGAAATTAAATCCTAGTATTGATGAGGGAAATATGAGAGGT…	2.60468	-4.75654	0.00560276	0.0348681	DOWN	[ko04626:Plant-pathogen interaction]
TRINITY_DN29119_c0_g2_i3	en=2567 path=[1957:0-87 2022:88-112 2047:113-179 6346:180-203 2138:204-249 2184:250-277 2212:278-418 6339:419-442 2377:443-463 6340:464-487 2422:488-549 6344:550-573 2508:574-621 2556:622-763 6345:764-787 2722:788-826 6338:827-850 2785:851-1047 2982:1048-1087 3022:1088-1114 6341:1115-1138 3073:1139-1208 3143:1209-1223 4570:1224-1248 6342:1249-1272 4619:1273-1375 4722:1376-1832 3179:1833-2086 6343…	CCTTCGGCAACTTTCTCATTCTACCTCTTCATTTTCTTCTCCCCCCCCTTCTTCTTCTCTCCTTCAAATTATTATTCTTCCTCATCTCCATTTTTTGTCAGTTAACCTTATTAAAACCAAACATTCTTCATTTTTATTCATCTCATCTTCATCATCATCACACCTTCTCCATTCTCAATGACCTCCTCTTTCTTCTCCGACCTCCTTAATTCCCCAACCAACAAAGACACCCTAAGAGACACCGAAAGACCTCACCATCATCATCATCATCGTCATAACAATGTTTTGTTGGATCAAACCGATTCAGATTTACCCAAATTCAAGTCCACACCTCCTCCATCACTTCCTCTCTCTCCTACACCTCTCTTCTCTCCTTCTTACTTTTCCATCCCTCATGGC…	29.005	-4.01381	0.00137607	0.0103488	DOWN	[ko04016:MAPK signaling pathway - plant][ko04626:Plant-pathogen interaction]
TRINITY_DN29852_c0_g2_i1	en=1445 path=[1924:0-236 2138:237-272 2174:273-392 2294:393-449 2351:450-467 2369:468-530 2432:531-537 2439:538-546 5923:547-570 2472:571-575 2477:576-593 2495:594-600 2502:601-618 2520:619-619 2521:620-629 2531:630-671 2573:672-730 2632:731-751 2653:752-771 2673:772-773 2675:774-989 2891:990-1022 2924:1023-1067 5927:1068-1091 2993:1092-1158 5926:1159-1182 3084:1183-1187 5925:1188-1211 3113:1212-…	ATTTTCAATAACCCTCATCACTCTACATGTCTTATATCTATCTTTACTACTCACTACACACAATCACATCAACCATATTCGTTCCTTCTTCTACACAATCTCACATCCCATTATTTTCTTTCTTCAAATGATTCACTACCTTCTTCCATATGGTTTCACTCTTATATGAAGAGTCAACATTCCATTCCCATGTGAATGTATTGGAGGTGAATTTCTTGGGCATGTGTTTGAATACACTGCAAATGAAGGCGATACTTATGATTTAATTGCAAATACCTATTATGCAAGCTTAACAACTGTTGAGGTTTTGAAAAAGTACAACAGCTATGATCCAAATCATATACCTGTCAAAGCTAAGGTTAATGTCACTGTTAATTGTTCTTGTGGGAACAGCCAGAT…	39.6687	-3.26384	0.000100046	0.000980475	DOWN	[ko04626:Plant-pathogen interaction]
TRINITY_DN33820_c0_g1_i7	en=2506 path=[3642:0-231 3851:232-256 3876:257-322 11873:323-346 3966:347-473 4093:474-497 4117:498-498 4118:499-510 4130:511-530 4150:531-545 4165:546-585 4205:586-592 4212:593-603 4223:604-669 4289:670-682 4302:683-706 4326:707-720 4340:721-777 4397:778-807 11874:808-831 4451:832-850 4470:851-894 4514:895-1036 4656:1037-1105 4725:1106-1188 11878:1189-1212 4832:1213-1741 5361:1742-1818 5438:1819…	AATCGTGTGCCCAAATTCGTTGATAGGTGTCTCTATTGTTTTCCAAGCTTTGCCTTTCCAATTCTTACATTTCATTTATTTATACAGACACTTCACACCCCAAACGTGGGAACCATTATCCCTCTCTTTCTTTCTAACTTCTTTACCTTCCAAAACTTTCAAAATAAACATTTTTATTTTCTCTTTCTATCTCTGAATGTATCACGCATTCTAGAGAGAGAAAGAAGAGTTCCTTAACCGCATTACAAGTTCTAGAATTTTCCATGAGAACGTCGTCGTTCCGGAGATGCACCACCAGCAAAACCGAATTAGACTTCCCGGAAAATTCCGAAACCTCATCGCCGACGGCGGGAAAACATGTTTACGGCGCAATGTTGCCGGTTTTTCTCAACGATCTCC…	12.7792	-3.09116	0.00189818	0.013685	DOWN	[ko04016:MAPK signaling pathway - plant][ko04626:Plant-pathogen interaction]
TRINITY_DN33765_c1_g2_i2	en=503 path=[9077:0-100 9155:101-117 9172:118-141 9196:142-165 9220:166-208 9263:209-261 9316:262-270 9325:271-277 9332:278-278 16201:279-302 9357:303-369 16203:370-393 9448:394-474 6097:475-477 6100:478-488 13037:489-502] [-1, 9077, 9155, 9172, 9196, 9220, 9263, 9316, 9325, 9332, 16201, 9357, 16203, 9448, 6097, 6100, 13037]	GGATTCCAAATCTCAAGTACCTTGTGAAGCTAAGACTTGGCTTATCTAACTTCGAAGATGATCCACTAGAGTCTTTCAAGATTTTGCCTAATTTGTTGAGGTTGAATTTGTGGGATGATGCCTTTTCTGGTGAAAGATTGCACTTTCAGAAAGGAGGGTTTTATAAGCTGATAGAGTTGGATCTCACTAGATTAAATAGACTAAAATCTGTATCTATAGACAGAGAAGCTTTACTTGGGCTTGAAGACTTCAGATTTAACAACAACCCTCAATTGAAGGTGGTACCCCAAGACCTCCAAAACTTGAAAAACCTTCAAATCCTTGAATTGATTGACATGCCAGCTGAACTAGTTGATAGCATTGATCCAGACAAAGGTGGACCATGCCATTGGATTATTA…	9.36623	-3.03131	0.00436608	0.0280959	DOWN	[ko04626:Plant-pathogen interaction]
TRINITY_DN33829_c0_g3_i18	en=3090 path=[10709:0-370 20306:371-394 11081:395-604 20301:605-628 11315:629-835 20287:836-859 11546:860-964 20298:965-988 11675:989-1020 11707:1021-1033 20305:1034-1057 11744:1058-1066 1184:1067-1123 1241:1124-1133 1251:1134-1159 1277:1160-1178 1296:1179-1180 20297:1181-1204 1322:1205-1237 20299:1238-1261 1379:1262-1263 1381:1264-1265 1383:1266-1290 1408:1291-1375 1493:1376-1381 15176:1382-1408…	AGAGAGTGTATATATGGAACAAGTGTAATAACGAAATCTTCAACCTAAACTTAACTGAAGATTAATCTCAGTGTTAGAAGCTACTAGAAACTGTGAAAACTCATTGCAATGAGGAAGAGGACTATCCCTTCCGCGCTTCTTCTTCTCTGTATTCTCTTTCTCTTTGTTGCAGATCAAGGTCAAAAGTTTCAGGCGAATGCGGAAGATAATTCCGATGAGCTTGTAGATCCACCTAAGGTGGAAGACAAGATCGGTGCTGTTCCGCAAGGACTTTCAACCGATTCAGATGTGGCAAAGAGAGAAGCGGAGTCGATCTCGAAGAGATCGCTACGAAGCAACGCGGAGAAGTTTGAGTTTCAAGCCGAAGTTTCGCGGCTTATGGATATTCTCATCAATTCG…	181.186	-2.98804	1.12324e-06	1.64992e-05	DOWN	[ko04141:Protein processing in endoplasmic reticulum][ko04151:PI3K-Akt signaling pathway][ko04626:Plant-pathogen interaction]
TRINITY_DN22317_c0_g1_i2	en=1992 path=[1867:0-395 4530:396-419 2264:420-752 2597:753-788 2633:789-851 4529:852-875 2720:876-1113 4282:1114-1237 2979:1238-1533 4532:1534-1557 3299:1558-1649 4533:1650-1673 3415:1674-1759 4531:1760-1783 3525:1784-1890 3632:1891-1920 3662:1921-1991] [-1, 1867, 4530, 2264, 2597, 2633, 4529, 2720, 4282, 2979, 4532, 3299, 4533, 3415, 4531, 3525, 3632, 3662, -2]	ACTGTTTTTTATATCTCACCACCCTCCTTTCCTCTTCTTACACCTCAATTCAAAAACCAAGACTTCAAAATTCTTCTTTTGACTAACACATAAAAATCCATTCATTCTCTATCAAAAACAGTAACATAACATGACTATGGATGATCAACATCATCATCATCATAATAACTGGGAAGTTTCTGAACTTAATGATGTTCCTAAGTTCAAATCTGTTCAACCACCTTCACTTCCTCTTTCTCAATCACCAATTTCACCTTCTTTTAACTTACCCTTTTCATCTACTTTTAGCCCAACTGATTTCTTAATCTCACCTTTCTTTCTTTCTTCTCCAAATGTTTTTGCTTCTCCAACTACTGAGGCTTTTGCTAACCAGAGCTTCAACTGGAATAAGAACAGCTT…	19.3655	-2.78627	8.10121e-07	1.22266e-05	DOWN	[ko04016:MAPK signaling pathway - plant][ko04626:Plant-pathogen interaction]
TRINITY_DN28159_c0_g1_i1	en=524 path=[4433:0-129 4540:130-158 4569:159-209 4620:210-233 2191:234-234 2192:235-238 2196:239-261 2219:262-265 2223:266-270 2228:271-281 2239:282-397 2355:398-407 2365:408-413 5773:414-523] [-1, 4433, 4540, 4569, 4620, 2191, 2192, 2196, 2219, 2223, 2228, 2239, 2355, 2365, 5773, -2]	AAAGTTTTTGACAGCAAGGATGTCGTCAGACACTTCGATTGTCGTGTATGGATCACAGTCTCTCAATCATATAATGTTGAAGAGTTGCTGAAGGACATGCTAATAAAGTTTTTCAAAGAAAAAGGAGACAGTGCAACTAGGGATATTTCTCGAATGGATCGAGGGTCATTGACAGATGAGGTGAGAAACTACTTGAAGCAAAAAAGGTACATTGTCGTGTTTGATGATGTTTGGAATGTACATTTTTGGGATGATATTGAATTTGCTGTAATTGATAATAAACATGGAAGTAAGGTATTGATAACAACTAGGAACCTAGATGTTGCGGTGTCTTGTGGAAAATCTTCTTTCATTGAGGTGCTTAAGTTGGAACCTTTAACTCAAGAACAATCTTTGGAG…	8.48908	-2.55682	0.00409709	0.0266331	DOWN	[ko04626:Plant-pathogen interaction]
TRINITY_DN19188_c0_g1_i2	en=3143 path=[3121:0-81 6702:82-105 3204:106-586 3685:587-2367 5466:2368-2396 5495:2397-2415 5514:2416-2457 5556:2458-3142] [-1, 3121, 6702, 3204, 3685, 5466, 5495, 5514, 5556, -2]	AGAAACTATAAAGCAAAACCTTTTATATAGCTAATAAGTCTAAACTCTATTTAGCATATCAAAGTCTGTCTCTACTACTCTGTTATGGACTAGCAGAAGGTTTGTGATTAATCTAGAAAAATCAAGAGAACATGGCAGAGAGTGCCGTGAATTTTCTTCTGCAAAGGCTTGGGCCTGTATTTGAGAATAAGGTGAATTTGCTCGCTGGGGTTGAAGCAGAAGCAGGGTATCTGAAAGGACAGTTGGAGCTCATAGCAGCCTTCTTAAAGGTTGCAGATGCATTAGAAGAGGGTGGTGATGAAGAACTCAAAGTTTGGGTTAAGCAAGTCAGAGAAGTTGCTCATGAAACTACAGATCTTCTTGATGAATTGGAACTTCTTGTCCAGGCGCGTAATCACG…	58.076	-2.39166	0.000519309	0.00434761	DOWN	[ko04626:Plant-pathogen interaction]
TRINITY_DN29981_c1_g1_i1	en=1404 path=[1382:0-229 3519:230-253 1613:254-539 3516:540-563 1923:564-769 2129:770-778 2138:779-811 2171:812-1000 2360:1001-1030 2390:1031-1054 3517:1055-1078 2438:1079-1096 3515:1097-1120 2480:1121-1136 2496:1137-1159 2519:1160-1191 2551:1192-1216 2576:1217-1231 2591:1232-1288 2648:1289-1301 3518:1302-1325 2685:1326-1403] [-1, 1382, 3519, 1613, 3516, 1923, 2129, 2138, 2171, 2360, 2390, 3517, …	GCATCTTATCATCTCTTTCTCTCTCTAAAAAGTCAGCGCCTTCTCTCTTTCTCTCTCCTCAAAAAGCATCACATCACTGTACAAAACAGACACTTTCACACCTTGTCTCTAACGGTTATGGACTCAGATTGGGATCTATATGCCGTTGTTAGAGGCTGCACCACCGTAACCTCCACCACCACCACCACCACCACAACCGCCGCCAGAACAACCAGTGCTACACCTTCTTCATCTTATTTCTCTATTTACCCTGCTGAACAATCCGGTCAAGTTTTATCAATTTCAAACCCTTATGAATCAAAAAGTTCCGTTGAAGAATTGCATGAACTTTGCAAACCTTTCTTCATCCAATCGCAACCTCTCTCTTCAAATTCATTCTCTTATTCATCACCATCACCA…	48.6519	-2.348	0.0051505	0.0324088	DOWN	[ko04016:MAPK signaling pathway - plant][ko04626:Plant-pathogen interaction]
TRINITY_DN33820_c0_g1_i5	en=3667 path=[3642:0-231 3851:232-256 3876:257-322 11873:323-346 3966:347-473 4093:474-497 4117:498-498 4118:499-510 4130:511-530 4150:531-545 4165:546-585 4205:586-592 4212:593-603 4223:604-669 4289:670-682 4302:683-706 4326:707-720 4340:721-777 4397:778-807 11874:808-831 4451:832-850 4470:851-894 4514:895-1036 4656:1037-1105 4725:1106-1188 11878:1189-1212 4832:1213-1741 5361:1742-1818 5438:1819…	AATCGTGTGCCCAAATTCGTTGATAGGTGTCTCTATTGTTTTCCAAGCTTTGCCTTTCCAATTCTTACATTTCATTTATTTATACAGACACTTCACACCCCAAACGTGGGAACCATTATCCCTCTCTTTCTTTCTAACTTCTTTACCTTCCAAAACTTTCAAAATAAACATTTTTATTTTCTCTTTCTATCTCTGAATGTATCACGCATTCTAGAGAGAGAAAGAAGAGTTCCTTAACCGCATTACAAGTTCTAGAATTTTCCATGAGAACGTCGTCGTTCCGGAGATGCACCACCAGCAAAACCGAATTAGACTTCCCGGAAAATTCCGAAACCTCATCGCCGACGGCGGGAAAACATGTTTACGGCGCAATGTTGCCGGTTTTTCTCAACGATCTCC…	60.2957	-2.23517	0.00292573	0.0199066	DOWN	[ko04016:MAPK signaling pathway - plant][ko04626:Plant-pathogen interaction]
TRINITY_DN29119_c0_g2_i2	en=1979 path=[1957:0-87 2022:88-112 2047:113-179 6346:180-203 2138:204-249 2184:250-277 2212:278-418 6339:419-442 2377:443-463 6340:464-487 2422:488-549 6344:550-573 2508:574-621 2556:622-763 6345:764-787 2722:788-826 6338:827-850 2785:851-1047 2982:1048-1087 3022:1088-1114 6341:1115-1138 3073:1139-1208 3143:1209-1223 3158:1224-1232 3167:1233-1243 3178:1244-1244 3179:1245-1498 6343:1499-1522 3457…	CCTTCGGCAACTTTCTCATTCTACCTCTTCATTTTCTTCTCCCCCCCCTTCTTCTTCTCTCCTTCAAATTATTATTCTTCCTCATCTCCATTTTTTGTCAGTTAACCTTATTAAAACCAAACATTCTTCATTTTTATTCATCTCATCTTCATCATCATCACACCTTCTCCATTCTCAATGACCTCCTCTTTCTTCTCCGACCTCCTTAATTCCCCAACCAACAAAGACACCCTAAGAGACACCGAAAGACCTCACCATCATCATCATCATCGTCATAACAATGTTTTGTTGGATCAAACCGATTCAGATTTACCCAAATTCAAGTCCACACCTCCTCCATCACTTCCTCTCTCTCCTACACCTCTCTTCTCTCCTTCTTACTTTTCCATCCCTCATGGC…	1128.69	-2.23417	0.00558754	0.034805	DOWN	[ko04016:MAPK signaling pathway - plant][ko04626:Plant-pathogen interaction]
TRINITY_DN22200_c0_g2_i1	en=930 path=[1:0-250 2661:251-274 253:275-306 285:307-339 318:340-428 407:429-494 473:495-506 2662:507-530 509:531-812 2664:813-836 815:837-929] [-1, 1, 2661, 253, 285, 318, 407, 473, 2662, 509, 2664, 815, -2]	GAAAGTTTCCACATTGACACATTCAAAATCACCCAATTTCCATAATGGGTGTCTTTGTTTCGATCTATCATCCTATTTTTTCTTTCCATCTTTACTCACACTCCATGATTTCTCTCATCATCTCATTCATTATTCATCATTGCCTTAAATAGAAACAAACTCTTGTCTCATTCTCTCTTTTCCACTCTCAACAATCAACCACTTTCTTCTACTGCAAGATATGGGAAACAACTGTGTTGGATCCAGAAGAAACTCCAAAGATCAATTCATTTTTCCACCTATTAATCTTCTTCCAACTTCATGGTCACAGTCACACCCCGTTCAACAACACCCACCACCTGTTTGTAAAATTGACAACAAAGATTCACAGCCGGTTATTATGTTCAAGGAACAACATTC…	15.6562	-2.14261	0.00302672	0.0205186	DOWN	[ko04626:Plant-pathogen interaction]
TRINITY_DN32951_c0_g1_i4	en=556 path=[5545:0-133 5656:134-174 9078:175-198 5721:199-237 5760:238-283 5806:284-316 5839:317-349 5872:350-394 9082:395-418 5941:419-448 5971:449-502 6025:503-555] [-1, 5545, 5656, 9078, 5721, 5760, 5806, 5839, 5872, 9082, 5941, 5971, 6025, -2]	AAATCAGACGACGGATACAATTGGAGAAAATACGGACAAAAACAAGTGAAAGGAAGTGAGAATCCGAGAAGCTATTACAAATGCACGTACCCGAATTGTCCAACGAAGAAGAAAGTTGAGAGATCCGTCGAGGGACAGATTACTGAGATCGTTTATAAGGGTACTCATAATCATCCTAAGCCTCAATCTACTAGGAAAAACTCGTCGAATGCTCTTGTGATTGTTCCTGCTAATCCAAGTGGAAATGAAATCATTGATCAGTCATATGGATCATTTGGTAATGGACAAATGGATTCTGGTGCTACTCCTGAGAATTCGTCGATATCTATCGGCGGAGATGATGATTTTGAACAGAGTTCTCATCAAAAGACTAGATCTGGCGGCGGTGATGAATATGAT…	200.248	-2.00399	0.00354308	0.0234883	DOWN	[ko04016:MAPK signaling pathway - plant][ko04626:Plant-pathogen interaction]
TRINITY_DN24773_c0_g1_i1	en=2381 path=[1:0-121 100:122-138 117:139-230 209:231-256 235:257-325 4649:326-372 351:373-383 6016:384-407 386:408-408 6011:409-432 411:433-597 576:598-604 583:605-621 600:622-657 6015:658-681 660:682-840 6013:841-864 843:865-903 6014:904-927 906:928-1080 6012:1081-1104 1083:1105-1351 5169:1352-1482 5300:1483-1499 5317:1500-1541 1351:1542-1549 1359:1550-1588 1398:1589-1600 6017:1601-1624 1434:16…	CGTTTAAATTATTAAAAAAAAATAAAAAAGTAGCTAACTTTGAAATAAACGAAAACGAAGCAGACACAGAAGAAGCATAGTCTCGTGCCGTGTCTTAATAATAATCAAACCAAACATTTTTTATCTATTCACTCATTCATTCATCTACCTCAACTGACTTGGTAAACTCTAAAGATATTGTAGGCATAGATAGATCCGTGTGATGAAATTGGTTGCTCAATTAGTGTGAAGCGAAAATGGGGAATTCTTGTGTTGGTCCTAGCATTTCGAAGAATGGTATTATTCAATCGTTTTCGGCTGCGATTTGGCGGACACACTTACCTGAAACGGAAGGATCAGTGTCTAATCGGGGTTCGGTGAATGATGTAGCAACTGATAATGAACCCGAATCTCCGTTGC…	86.7022	-1.97497	4.45469e-05	0.000471044	DOWN	[ko04626:Plant-pathogen interaction]
TRINITY_DN33059_c0_g2_i4	en=2457 path=[6802:0-463 490:464-472 5887:473-544 11976:545-568 5983:569-613 11963:614-637 6052:638-685 6100:686-709 736:710-714 741:715-736 763:737-738 765:739-939 966:940-949 976:950-990 1017:991-994 9897:995-1036 9939:1037-1060 1087:1061-1069 8939:1070-1273 1300:1274-1282 1309:1283-1339 11957:1340-1363 1390:1364-1381 1408:1382-1399 5066:1400-1426 5093:1427-1432 5099:1433-1456 5123:1457-1477 11…	TTTTTTTGCCCAAACTTGCATTTAATTAATAGCGCCAATAGTGCAGGGAAAATAACAAAACCATAACCAAAAAAGTAAAAAAAAATCTAAGAGTCAACAACAAAAGCTTAACTCCTTCAAAAAAAATATAAGATAAATTAAACCGCAACTTAATCAACCTCTTCCATCTTGCTTCCTTCGGCATCTGCATCAGCTTCCTCCAATGGAGGCATATCGGCATCAGCTTCAGTGGCATCATCATCAATGCTCAATCCAAGCTTCAACATTCTGTGGATCCTGTTTCCAAAGGTGTTTGGCTCATCAAGGCTGAACCCAGATGTGAGAAGGGCAGTCTCAAAGAGCAAGAGAACAAGGTCCTTCACAGATTTGTCATTGCGGTCAGCATCAGCACGCTTCCTC…	13.5667	-1.76335	0.00754828	0.0448277	DOWN	[ko04141:Protein processing in endoplasmic reticulum][ko04151:PI3K-Akt signaling pathway][ko04217:Necroptosis][ko04626:Plant-pathogen interaction]
TRINITY_DN30303_c0_g2_i1	en=2559 path=[2537:0-212 2727:213-233 5247:234-238 5252:239-257 2772:258-276 2791:277-303 2818:304-465 6177:466-489 3004:490-744 3259:745-745 3260:746-765 3280:766-774 6182:775-798 3313:799-815 6185:816-839 3354:840-903 3418:904-992 6184:993-1016 3531:1017-1094 6181:1095-1118 3633:1119-1259 6180:1260-1283 3798:1284-1287 6183:1288-1311 3826:1312-1544 6186:1545-1568 4083:1569-1580 6187:1581-1604 41…	TTTTTTTTTATTTCAGAAAAATATTACGTCCATACATCAAATTCACCACGACGAAGACTTTGAATGCAGTATCAAATTCACATGTCTTACCAAAAAGACTATTGCACCTATGGTTTACTTTACTTGTTCTGCTTTTCAGTCACATGATGTCTGCCTAAACAATGGGTAAAACTTAAACTATAGAGCAATGGTTTCTGTTAAATCAAGATCTGTAAGGTTTCATGATGATCTTGATAAAGAGAAGTTAAAGGAAGTTGAAGAAAATCAAATGGAAATGACGACGTATGAGATGAGCAATCAACACAAGCATGTAAGGGATGCGAAAACCAAGCCATCATCAAATGGAAAAGACCTTTCAAGAGTGTTTTCTGAAGATTACGACGCAGAAGAGATTTTAAT…	253.432	-1.58558	0.000285377	0.00253857	DOWN	[ko04626:Plant-pathogen interaction]
TRINITY_DN27969_c1_g2_i2	en=1108 path=[1:0-103 82:104-124 103:125-127 106:128-142 121:143-158 137:159-178 157:179-187 166:188-188 167:189-199 178:200-212 191:213-236 5279:237-260 239:261-335 314:336-353 332:354-355 5280:356-379 358:380-403 5282:404-427 406:428-514 5277:515-538 517:539-553 532:554-562 541:563-586 565:587-774 753:775-794 773:795-896 875:897-916 895:917-1020 5283:1021-1044 1023:1045-1107] [-1, 1, 82, 103, 1…	AAAAAAAGTGCATTTAAAAACGTTAAGTTAATTTTGCTTATATTGAACACGTAACCGAGTAACTCAAAACAAAATAAACTTGTCTTCGTATCGCTCTGGTTTTGCGTTTTTCTCTTTCAATTTTTCAATCAAATCGAAATCGAAGCTATCTAGTAGTTTTATCTTCCAACCATGTCTTCTTCATACGGTAGATACAATTCTCAATCTTACGCTCCATCTGCACCCGAGTTACCTCCACCTTCTAACCACACCCCTCCTAGTAACTCCTACACCCAAACCTCACCCCCCTCTTCTAACTACAACAACTACCCATCCTATGGTTATCCTCCACCTTCTGGATATTCCAATTTTCCGCCCGGAACAAACCCTGATGTTATTAGGAGCTTTCAGATGGTAGAT…	244.802	-1.03776	0.00373464	0.0245709	DOWN	[ko04626:Plant-pathogen interaction]
TRINITY_DN32394_c1_g3_i5	en=2498 path=[1:0-204 183:205-213 192:214-238 217:239-242 221:243-243 222:244-303 9137:304-327 306:328-437 416:438-438 9136:439-462 441:463-486 465:487-494 473:495-501 480:502-510 489:511-518 497:519-525 504:526-572 9138:573-596 575:597-641 620:642-694 673:695-699 678:700-709 688:710-720 699:721-733 712:734-778 757:779-809 788:810-1083 9127:1084-1107 1086:1108-1320 9130:1321-1344 1323:1345-1353 9…	GCACGTTCTTCATTTTTAGCAATAAAGCTAGAGTACAACATCACCTCCATCAAATGAGTTAGGTTCACCTACATTTGAAAGAACACTTTTTGCATTCTAAAGATACAAGAATCAATTCACAAAATGAAAACAAAATAGATAAAATTATTGTAGTTTCCTAGAAAAAACTGTGACAATTATATACAGTTTAATTGATCACAAAAATCATGTACAATTTCGCGCTCTAGTGGCATAGATAACACAACATTTGTACAGTAGCGGCAGCATCTTTCATGACCAAATATCAGCAACCAGCCACCACTTTGCAATACTGTTGAATTTAGAATTTCCATGCAATAACAATTCCATGAGTATGAGACCCTGATTGGATCAAGTGAATGTATGGGCATATACTGCAAA…	129.995	1.53258	6.44089e-05	0.000657488	UP	[ko04016:MAPK signaling pathway - plant][ko04626:Plant-pathogen interaction]
TRINITY_DN34205_c0_g2_i8	en=2080 path=[15417:0-50 4005:51-52 4007:53-100 4055:101-101 4056:102-135 4090:136-193 4148:194-230 17944:231-254 4209:255-302 17948:303-326 4281:327-327 17951:328-351 4306:352-361 4316:362-376 4331:377-393 4348:394-422 4377:423-467 4422:468-474 4429:475-491 4446:492-502 6889:503-512 6899:513-521 12459:522-563 4518:564-564 4519:565-584 17960:585-608 4563:609-613 7337:614-640 13084:641-653 4608:65…	AAACTACTTGCAGCAAAAGAGGTACATCGTCGTGTTTGATGATGTTTGGAGTGTGCATTTTTGGGATGATATTGAATACGCTGTAATTGATAATAAAAGTGGAAGTAGGATACTTATCACAACTAGGAACCAAAATATTGTGGTTTCATGTAAAAAATCTTCTTTCACTGGGATGCTTGAATTGCAACCTCTAACTCAAGAACAATCTCTAGAGCTGTTCAATAAGAAGGCATTCAAATTTGACTATGACGGGTGCTGTCCAAAAGAGCTTACTGCTATAGCCAATGAAATTGTTCAAAAATGTAATGGCTTACCACTAGCAATTGTTGCCATTGGTGGTCTTTTGTCTACAAGAGAGAAAACTGGGTTTGAGTGGCATAGATTTAGAGAAAACCTGAG…	91.5749	1.75304	7.58624e-06	9.46042e-05	UP	[ko04626:Plant-pathogen interaction]
TRINITY_DN32629_c0_g1_i3	en=2570 path=[1:0-109 88:110-137 116:138-149 128:150-169 5095:170-205 184:206-212 191:213-217 6195:218-241 220:242-441 7847:442-465 444:466-556 7845:557-580 559:581-591 7838:592-615 594:616-618 7840:619-642 621:643-841 7841:842-865 844:866-930 909:931-963 942:964-994 973:995-999 7846:1000-1023 1002:1024-1063 1042:1064-1068 7836:1069-1092 1071:1093-1332 7839:1333-1356 1335:1357-1392 5167:1393-1407…	CAGAAACAAAAACAAGACATTCATTCATTCTTACAACAAAAACCAAACACAAAGCTAAGAGAGAAAAAAAGATGAATCATCTCATTTACTCTCAAGATTAACAACAACAAGGAGAGACCCAGATAAATTTTTGGGTCGGGTTCGGGTTTCTCGGATCCGATTCTTTTGTTATAATCATTTCCGGTGGTGGTTGAGCTCCCTTGTCTGATTTTTCTCTTAAAAATCTTATCTTTACGATTCATTATTTTCTAGGTTAGGTGTTTGATTGATAAAGTGAGGTTTGAATGGCTGGGATTGATGAAAATGTTGGACTTAATGGTGATTGGGGTCTTCCGAATCCGAGTCCGAGAACCCTATTTTCTCGAATGCTTGATGAAGAGAGTAATAGTGTAACAAGAC…	824.206	2.00509	7.43382e-06	9.2872e-05	UP	[ko04626:Plant-pathogen interaction]
TRINITY_DN33559_c0_g3_i1	en=919 path=[2364:0-87 21932:88-111 2453:112-132 2474:133-133 2475:134-169 2511:170-195 2537:196-202 17923:203-250 2573:251-266 21916:267-290 2613:291-497 21920:498-521 2844:522-603 2926:604-610 2933:611-777 3100:778-791 16872:792-816 3139:817-818 3141:819-826 3149:827-830 17435:831-854 3177:855-866 3189:867-874 3197:875-882 3205:883-899 3222:900-902 3225:903-906 3229:907-918] [-1, 2364, 21932, 2…	AGAGATTGAGTTTAGCTTTTATTTATAATTCTAGAGAAAGAGAAAAATCAAAAGAGAGAGAAAGAAAGCGGAAGAGAAAGAAGGAAGGGGACCATGGACATGTCGTCAGCTCATCGTCTTTGACCATCTCCTTCCTTTCACATTCTCTTTTATTTCTCTCCCGAAAACCTTCCTTATATGGTAATATCTCCTTCACCACCTTTTATCAAATTAACAATTTAATTCCACAAACAATAGATCTTGAATAGATCTCTAAACAATGGGAAACTGCTGTACAATTCCAAATGTCAAGAACCGGAAACAAAAAACAAAGGAAAAGCCCGAGAAAGATGGAAAGACGAAGACGAAGACGAAGAAAAACAACAAGAATAATACCAAACTGGAGGTGTTAAAAGAGCC…	108.965	2.25904	0.00140547	0.0105445	UP	[ko04626:Plant-pathogen interaction]
TRINITY_DN23593_c0_g1_i1	en=1367 path=[1:0-161 3175:162-185 164:186-311 290:312-351 330:352-533 512:534-559 538:560-565 544:566-609 588:610-929 908:930-955 934:956-989 3177:990-1013 992:1014-1129 3176:1130-1153 1132:1154-1155 1134:1156-1199 1178:1200-1366] [-1, 1, 3175, 164, 290, 330, 512, 538, 544, 588, 908, 934, 3177, 992, 3176, 1132, 1134, 1178, -2]	ATGCCAACCAAGTTTTCTCTTTCTCTCTCTAACTTGACTTTGTAAAAAACGCCCACTTTTCTCTCTCTATATAAACAAAGTCCATTCTCACTTATTGTAGTAATATCATCTCTCTCACCAAAAGTCAGCGCCTTCTTTTGTCCTTCTCTCTCAAAGAAACACAAACTTCACACATTATTGCAGCCTTTGTCTCTTTTTACCTATGGAACAAGATTGGGATCTCCATGCGGTGGTTAGAGGTTGCTCCACCGTCACTTCCACCAACACACCCACACCCACACCCACACCCTCTGTTTCTTCTTCCTCCTCCTCTGTTTTCCCCCTCCAATCAGAACCTTCTTCTGCCTTCTCCTCTATCTTTACCACTGAACAAAAACCTCAAACTTTCTCACTTTCAAC…	74.2565	2.27336	2.6525e-08	5.41857e-07	UP	[ko04016:MAPK signaling pathway - plant][ko04626:Plant-pathogen interaction]
TRINITY_DN27969_c1_g2_i5	en=674 path=[3964:0-119 532:120-128 541:129-152 565:153-340 753:341-360 773:361-462 875:463-482 895:483-586 5283:587-610 1023:611-673] [-1, 3964, 532, 541, 565, 753, 773, 875, 895, 5283, 1023, -2]	ATCCCCACGAGTCCCTCAGAATTGGTAACTTTTTTAAAAAAAAAAAAAATTTGGGGAATTTTATTGTTTTCGATTTTTAATTGCTTTTTCTGTTATAGGGCCAAAGGAATTTACGGAGCTTTGGAGTTGCCTTGGTCACTGGCGAGGCATATTTGAGAGATATGACAAAGATAGGAGTGGGAAAATTGATCCATTAGAGCTAAGAGATGCTCTGTATGGTATTGGCTATGCAGTACCTGCCTCAGTTCTACAACTTTTGCTTTCAAAGTACAGTGATGGAAGTAGTAGAAGGGTTGAACTCGGGTTCGACAGTTTTGTCGAGTGTGGGATGATTATCAAGGGTCTGACTGACAAATTTAAGGTTAAGGACAGGCGTTACTCGGGATCAGCTACACTTTC…	19.0405	2.37431	7.20033e-06	9.01025e-05	UP	[ko04626:Plant-pathogen interaction]
TRINITY_DN28414_c1_g4_i4	en=1224 path=[812:0-280 4131:281-290 5823:291-304 1094:305-331 4181:332-363 1153:364-378 1168:379-390 1180:391-391 4008:392-415 1205:416-428 1218:429-440 1230:441-448 1238:449-452 1242:453-453 1243:454-464 1254:465-472 1262:473-473 3585:474-477 3589:478-543 1333:544-555 2858:556-561 3749:562-603 2906:604-627 2930:628-672 1462:673-674 1464:675-678 3833:679-704 1494:705-720 1510:721-732 2975:733-74…	GGGACTTAATCCTTAAGCCAATTTTACGAGGAACTTATCCCCTAATGAATAATTTGCGATGCTCTATTTATTTAACTAGGGGACATCTCCCCTCATAAGTTTTTATTTTGTGAAGCAGTTTTTGTATTAGCGAGGGATTTTATCCCTATCAAACTTTTTTTTATAAAGCGACAAGAGAAACCATTTCCACAAGACATGCTTTATAGATTCCCATTCAGTGGATAACAGGCAACTTCCATTTGTGTTTCCATTTTCATGATTGGTATACAATCAGTGTCGTCATCTTCATCTTACAAAACAACAATAATCAAAGCTCAACTCTTATGGCGGAAATTGCAGTCTCATTAGTTATTGACCAACTACTTCCACTCTTAAGGGAAGAAGTGAAGCTGCTTAGAG…	110.848	2.43574	3.16796e-12	1.48154e-10	UP	[ko04626:Plant-pathogen interaction]
TRINITY_DN31792_c0_g2_i1	en=2380 path=[3483:0-266 3727:267-274 3735:275-290 3751:291-298 3759:299-321 10249:322-345 3806:346-444 10255:445-468 3929:469-492 10253:493-516 3977:517-813 4274:814-841 4302:842-954 4415:955-1056 10250:1057-1080 4541:1081-1198 4659:1199-1245 4706:1246-1250 8947:1251-1442 4903:1443-1457 8049:1458-1552 8144:1553-1650 10252:1651-1674 8266:1675-1677 5138:1678-1686 5147:1687-1868 5329:1869-1869 7689…	ATTCAGTTGACAAATTACAGAATAACAAACCTTTTTCTTTGAAAACAAGGTCCGCATCCCGCACCAAGTTGATAAAACTTATCACGTTTTGTGACAACACCATAGGCTGAGAAGCAAAACATAATGGCAATCCTTTTCTTTGACTTTTGAAGCTTAATTTTCCTTGGCATCATTCAAAGCACCTATACCCAGAGGGGATAAAAGAGAGGAAATACACAGTACTAGAATGATATACACATGATCCCAACAGCATAATTGCAAGGTAGCAGCTAGCAATATGAGATGAGAGTTAAATGGCAGAAACTGCAGTATTGTTTGCCCTAGGGGAAGTTTTCCAATTCCTTAAAGAAGAAACAAATCTTCTGAGAGGTGTACACAAAGATTTTTCAGACATCAAAG…	36.9217	2.63812	3.29105e-06	4.39703e-05	UP	[ko04626:Plant-pathogen interaction]
TRINITY_DN33059_c0_g2_i1	en=1862 path=[1:0-72 11687:73-122 93:123-123 94:124-126 9429:127-222 192:223-415 11970:416-439 409:440-442 11968:443-466 436:467-481 11969:482-505 475:506-520 490:521-529 499:530-580 550:581-607 11958:608-631 601:632-760 730:761-766 736:767-771 741:772-793 763:794-795 765:796-996 966:997-1006 976:1007-1047 1017:1048-1051 9897:1052-1093 9939:1094-1117 1087:1118-1126 8939:1127-1330 1300:1331-1339 1…	GGCAAAGATAGCACCAATTTTGTCGTAAGAAAACAAAAAAGAACGCACGTCAACAATTGACACCAAAAACTAATGAAAAATAATAAGCTAAAAAACTAAAAAACTGCACCTAGTATTGTTAACATTCCAAAATCAAAAACTAAAAAACAAAAACATCATAAAAGACATCGACCCAGACCTTTCTAAAACTAACAACTACATCAGACTTAATCGACCTCTTCCATCTTGCTACCCTCTGCATCGGCATCAGCTTCCTCCAATGGTGGCATGTCAGCATCAGCTTCAACAGCATCATCATCAATGCTAAGTCCAAGCTTGAGCATCCTGTGAATCCTGTTGCCAAAAGTGTTTGGCTCATCAAGGCTGAATCCAGATGTTAGAAGGGCAGTCTCAAACAGC…	4.54337	3.84031	0.00729208	0.0435774	UP	[ko04141:Protein processing in endoplasmic reticulum][ko04151:PI3K-Akt signaling pathway][ko04217:Necroptosis][ko04626:Plant-pathogen interaction]
TRINITY_DN24693_c0_g1_i1	en=1490 path=[1468:0-231 1677:232-253 1699:254-344 1790:345-373 1819:374-503 1949:504-523 1969:524-533 1979:534-581 2027:582-606 2052:607-668 3613:669-692 2138:693-722 2168:723-758 2204:759-896 2342:897-947 2393:948-1108 2554:1109-1165 2611:1166-1300 2746:1301-1337 2783:1338-1489] [-1, 1468, 1677, 1699, 1790, 1819, 1949, 1969, 1979, 2027, 2052, 3613, 2138, 2168, 2204, 2342, 2393, 2554, 2611, 2746…	ACTAGATTCATGTCACTTTCAAGTGATTTCAATAGAAAGAGTAGATAAAAATTTCAAGAAATATATCTTCAAACAGAAGTTTACATTACAAACTGAAAACAGAATCAACCCTTGTCCCAAAACCAAGGAAGAAAGAAAGAAAACACAGACACTTCTTGTCACAACAGTAGTTTGTGTCTTTCGTTGCAATTACCTTCCTCCTCCTCCAAAAAAATCCATTAGTAGTACCTGGGTAGAACACATTCATGTAAAGCCTAGTGTTAATCTAACTCGACTCAGATTCACTGTACCGAGTCAATCTAAGTTGTTGGATAGAGATTCCAATTCAAGGACTCGTGTCGTCGAATCGACAACTTGAAACCTCAAAGTGTCCAATTTTTATAACATCTAGCCCACAGC…	3.78977	4.43941	0.00304425	0.0206212	UP	[ko04626:Plant-pathogen interaction]
TRINITY_DN34205_c0_g5_i1	en=450 path=[17951:0-46 4306:47-56 15541:57-114 15599:115-115 15896:116-248 9268:249-261 13687:262-449] [-1, 17951, 4306, 15541, 15599, 15896, 9268, 13687, -2]	ATGGCTTACCACTAGCAATTGTTGCCATTGGTGGTCTTTTGTCTACAAGAGAGAAAAACGTGTTCGAGTGGCAGAGGTTCAAAGAAAATTTAAGTTTAGAGCTAAAGAAAGATACACATTTAATTGGGATAGAAAAAATTTTAGGTTTAAGTTATGATGATTTGCCTTACTATCTCAAGTCATGCTTGTTATATTTTGGAATATATCCAGAAGATTATGAAGTTAAATCAAAGAGAGTGATTCGACAATGGATAGCTGAAGGATTTGTCAAGGAGGAAAGGGGAAAAACTTTGGAAGAAGTGGCAGAAGGATATTTAACAGAATTGATCCATAGAAACTTGGTGCAAGCATCTTCAACTAGAATTGATGGTAAAGCTAAAGCATGTCGTGTTCATGATC…	3.52794	5.38907	0.00425537	0.0275095	UP	[ko04626:Plant-pathogen interaction]
TRINITY_DN41335_c0_g1_i1	en=687 path=[665:0-686] [-1, 665, -2]	ACAAAAACTTTTCTGACATCAGAGATGAACTAGAAAGCATTCAAGTCTTCCTCAAAGATGCAGATAGAAGAGCTGCGGATGAAGCAGACACCAACGAAGTAATCAGAATATGGGTGAGGCAGCTGAGAGAAGCATCATTTCGCATTGAAGATGTCGTTGATGAATACCTTTGGCTGATGCGTGAAGTCAACCCTCCTGGATGTGGAGCTTTAGTCTACCAGATTACAGGCTTAATAGAAACTTTGATTCCCCGGCATCAGGTAGCATCTGAGATACAGAACATTATGATGTCAATTCGTGGGATCAAGGAAAGAAGTGTGAGGTATAACTTTCAAATTTCACAAGAACCAGGATCATCAAGCAGCAGCAGCAACACTAGAGAGCGTGATCCTCGACTGT…	20.0743	5.49729	1.51082e-06	2.16417e-05	UP	[ko04626:Plant-pathogen interaction]
TRINITY_DN28293_c0_g1_i1	en=1048 path=[5341:0-77 1333:78-166 5741:167-190 1446:191-716 4646:717-724 4654:725-755 2011:756-814 4874:815-837 2094:838-946 2203:947-964 2221:965-965 2222:966-1047] [-1, 5341, 1333, 5741, 1446, 4646, 4654, 2011, 4874, 2094, 2203, 2221, 2222, -2]	CTTGACTGCCCATGAAGTTTTATATCAAGGGACATTACTTGTTGTGCTTGTTCAGGTCATCCTTGGATATGTGAAAATGGCGTTGCCCCTGACAGAGCATTGGATCCTGCTGTTCTTTCTCGTCTCAAACAGTTTTCTGCAATGAATAAGCTAAAGAAGATGGCTTTGCGGGTGATTGCTGAAAGTCTATCGGAGGAGGAAATTGCTGGTTTGAGAGAAATGTTTCAGGCTATGGATACTGATAGCAGTGGTGCAATCACTTTTGATGAACTCAAAGCTGGTCTAAGAAGATATGGGTCTACCCTTAAGGATACAGAAATACGTGATCTTATGGAAGCGGCTGACGTGGACAACAGTGGAACTATAGATTATGGGGAGTTTATTGCTGCAACAGTTCAT…	510.979	6.3737	2.14207e-21	6.94151e-19	UP	[ko04626:Plant-pathogen interaction]
TRINITY_DN32442_c0_g1_i7	en=2929 path=[3117:0-278 3373:279-310 3405:311-379 9629:380-403 3498:404-517 9622:518-541 3636:542-611 9624:612-635 3730:636-683 9620:684-707 3802:708-721 3816:722-745 3840:746-1203 9619:1204-1227 4322:1228-1336 9631:1337-1360 4455:1361-1400 4495:1401-1411 6781:1412-1557 4529:1558-1719 7088:1720-1802 4711:1803-1884 4793:1885-2116 5025:2117-2140 5049:2141-2257 9626:2258-2281 5190:2282-2368 9627:23…	CAATTCTCAATGGCCAATGACCTTATGTTTTGTGAAAATGGTGAGTCTCTATTATTCCCCAGAGTTTTCTCCACGATGAACCTAAATTTACAAACAAACCCACCAATCCCAACCAGAATTCATCATCTTCCTCTTTCACCAAATATCCCAATTCCCCTTCAAAACAACAGGTTCAAATGCATTACTGCAAAAGCCACCAACCAACCAGTTCCATTGCCATCCATGTCCGAAATCCTAGAATCATCAAAATCACAAAAACTCGACCTTCACCTCCAAACTCTAGGACCATTTTTCAGAATCACAGCAAAGAGTTTGATAACAGATAGAGAGCTTGGAAAAGCTGAGGGATTGATAAGAATATGGTTTGGAAGAGGTAATATCCTTCACTTGGACTCTATT…	21.8233	8.01197	0.00714592	0.0428232	UP	[ko04016:MAPK signaling pathway - plant][ko04626:Plant-pathogen interaction]
TRINITY_DN30239_c1_g1_i7	en=3222 path=[3685:0-55 3718:56-93 3756:94-163 10455:164-187 3850:188-203 8093:204-306 3899:307-362 9285:363-383 3975:384-416 10451:417-440 4032:441-481 10457:482-505 4097:506-780 10445:781-804 4396:805-858 10447:859-882 4474:883-884 4476:885-922 4514:923-967 4559:968-1037 4629:1038-1232 10446:1233-1256 4848:1257-1335 10459:1336-1359 4951:1360-1592 10449:1593-1616 5208:1617-1657 10450:1658-1681 5…	AACCAAACCAACATGGCCGAGGTAGCAGTCTCAACAGTTGTAACAAAACTAACCCAGCTGTTACTCTAACCAGCAACTTCATCACTTTCAACACTCGCCACAGCAACACACCAACTCGAGAAACTCAAAAACGAGTTATCATGGATGCAATCTTTCCTTAAAGACGCCGACTCAAAACAACAATCCAACCAACGTCTTCGCACGTGGGTTTCCGAAATCCGTAACGTAGCTTTTGAAGCTGAAGAAATCGTCGAAACCTACATCTATAGTAACTCAACAATCCAAACCCATTTCCACAACAAAATCTTCACGCCTTTTCATCTCTACAAACTCGGCACAAGAATCGACAGAATCCTTCGCAAAATCAAAGATATTTCAGATAGACGTGATACATACGGA…	52.717	9.2833	1.13852e-12	5.86769e-11	UP	[ko04626:Plant-pathogen interaction]
TRINITY_DN30845_c1_g1_i2	en=1469 path=[1447:0-221 3744:222-245 1670:246-789 2214:790-809 3743:810-833 2258:834-1001 2426:1002-1014 2439:1015-1043 2468:1044-1070 2495:1071-1106 2531:1107-1126 2551:1127-1137 3745:1138-1161 2586:1162-1353 2778:1354-1468] [-1, 1447, 3744, 1670, 2214, 3743, 2258, 2426, 2439, 2468, 2495, 2531, 2551, 3745, 2586, 2778, -2]	GTGAACACTGCAAGAGACATTTTCGAGCCATGATGCTTCACCTAGTCTAATTTGTGCATGAGATGAATGCATGTGGCCTGGTTTGATGTGGCCATGTCCATCTCCCATCTTCTTCACACCAATTGAACGGAAATTTCTACTCAGTGATTTGGAGATTGAGGACTCAGAAGAAGCAATGAGCTTCGCAGCATATCTGAGTCCGTTGTTTAATGCCCTTGCTAACGCAATTTCAATTCCGCCAGCTTCTGAAAATGTGTGTTTAATGATGAGGAATCTGCTGCGGAACTGTTGGCTTGTAAGGGTGAGTTTGGTCAGTTGCGTATTATGGCTTTTGTTATGTTCCTAATGCACTACTAAACGACCTGCTGCAGAATTAGCATTGCCAACTGCAGGTATGGG…	95.7331	-9.94696	3.45496e-09	8.48002e-08	DOWN	[ko04110:Cell cycle][ko04152:AMPK signaling pathway][ko04218:Cellular senescence]
TRINITY_DN32135_c5_g3_i2	en=596 path=[20315:0-61 15112:62-62 15113:63-87 15138:88-116 15167:117-217 23948:218-241 15292:242-340 2844:341-356 2860:357-370 2874:371-383 2887:384-399 2903:400-412 2916:413-417 2921:418-435 2939:436-438 2942:439-459 2963:460-482 2986:483-500 3004:501-595] [-1, 20315, 15112, 15113, 15138, 15167, 23948, 15292, 2844, 2860, 2874, 2887, 2903, 2916, 2921, 2939, 2942, 2963, 2986, 3004, -2]	CGCCTCCCTCTTCCAGGGTTTCAGTTGGTGCTATTGATGTTCAAAGGAGAAAGCTTTCAGAAGCACTTTTTCACGCTCAGAAGTGCTTTTCCTAACTGATGATGGATTTTGGAAAAGTGAATTGAATGGAGCACTAATGTTTAACCGCCTTTGACCAAGAGAAGGAATTTGTAGACATCCATCTTTTCAATCTCGTTAACCTTTTGTCTCTTGTAAAAGGCTTGTGCCACTCGAGGAAACCTCCTGCTTTTTTTGTGTATGCGTTATCTGTGATGGAACAAAAGTCTTCAACATGGGGAGCGTTGATTTCTTCGTACCTTGAGGCTATTAGCATGCAAGTGATGCCGAGCAACTGAAATTTATGTCTTTCGGTGAAATTTTTTTCTGAGGGAAACCAAT…	90.8084	-9.86951	8.4302e-13	4.46879e-11	DOWN	[ko04110:Cell cycle][ko04152:AMPK signaling pathway][ko04218:Cellular senescence]
TRINITY_DN31772_c0_g1_i3	en=2568 path=[2308:0-37 7729:38-61 2347:62-89 7734:90-113 2399:114-115 2401:116-134 2420:135-139 2425:140-174 2460:175-186 7731:187-210 2496:211-327 2613:328-351 2637:352-404 7738:405-428 2714:429-669 7730:670-693 2979:694-696 7732:697-720 3006:721-914 5297:915-1190 3238:1191-1364 7733:1365-1388 3436:1389-1452 3500:1453-1469 3517:1470-1480 7736:1481-1504 3552:1505-1978 7740:1979-2002 4050:2003-20…	GTTTTTTCCATAGAATTCTTACACCAACGTTGCACCATTTTTTATGATCGTTTTTTCAACAGTTTCCTTCGTTTCTCTTTAGTTTTTTCATTCTCCATATTTTCCCATTTCCTCATCCACAACAACCTAGCTACAATTTTCTGAAGATGGCTGAAAATGGGAATGGAAACGTAGCAACAGAAAACGGGCTTGCGAAGATTCAGACGCAGAAGCAGAAAGCTCTTAACGGGATTTGTCACGATGATAGTGGTCCCACGGTGAAAGCGAAAACCATTGATGAACTTCACTCATTGCAGACGAAGAAATCTGCACCAACTACCCCTAATACTGGGAGTTCAACTCCGTTTGCGTCTCTCTCGGAACAAGAACGCCAGCAACTGCAACTTCAATCAATTAGTG…	90.4414	-9.8654	2.10865e-08	4.38318e-07	DOWN	[ko00010:Glycolysis / Gluconeogenesis][ko00020:Citrate cycle (TCA cycle)][ko00620:Pyruvate metabolism][ko00710:Carbon fixation in photosynthetic organisms]
TRINITY_DN33923_c2_g1_i1	en=993 path=[4880:0-89 822:90-113 1487:114-187 1561:188-992] [-1, 4880, 822, 1487, 1561, -2]	AGCGAATCGGAGAATGAACGGATGAAACCTAACTTACGAGTTACGAAATTAAATTCTACATGTTTGAAATCAAAGGCTGGGAGGTTGGGGATTTGACTCCCCCAGCTGAAACCTTCATCTCAGTAGTGATATCGGAGCGAACAACGATAAAAACGGGATACTCACCGGCGACGATGACGCGACGATGACCGGAGTTCAGGTTCCGGTTTGGCCAATGCGTAATACAGGTTCTGCACAAGGTTTGCACACTGCAGGTCCCTGCTGAACATGCTCAAAAATTGTGGCTTGGTTATGCGTGGTTTCGTTACAGCAGGTTGACGGAGTGTGGTGGGGAGTTGGAGAAGGGAGAGGAAAATGGAGTTTGAGATTGATGTGAATGGAGAAGATGGATGATGAATG…	73.5799	-9.56825	7.32361e-13	3.93379e-11	DOWN	[ko03030:DNA replication][ko04110:Cell cycle]
TRINITY_DN31712_c0_g1_i1	en=896 path=[874:0-542 1394:543-560 1412:561-630 1482:631-631 1483:632-672 1524:673-895] [-1, 874, 1394, 1412, 1482, 1483, 1524, -2]	AACAGTAATTTGCTTGGTCATGTTTCACGTATTAGGAAAGCATGTAGTTAATCTAACTTTGAGAAAGGCAGAAAGTCTATGTCTAGAAAAATTCCTGCAACAGTAGGGTAATCCATTGCTTTTGTCGGGTCAGATGCGGCTGGTCCGTCAATGTCATCGTTAGCTTGCAACAATGTCATTAATAGCTCAGGAAGAAGCCTCAACCTTGGTTCTGCCTCTGCCAGGGCTTCTACTTGTGTTTCTGCACCAGACATTTGATGAGGTTGATGGGAATAAAGCTAGGCAAACCGATTCTTCAAGCTTATTAGGGGGATATTCGATCATAGATGTAATGCACTTGCTTGTGCACCTGAGTACATTTACTTGACCACCATCATACTCCAGACGCTTTATCATCTT…	59.005	-9.24833	0.00274563	0.0188719	DOWN	[ko03440:Homologous recombination][ko04064:NF-kappa B signaling pathway][ko04068:FoxO signaling pathway][ko04110:Cell cycle][ko04210:Apoptosis][ko04218:Cellular senescence]
TRINITY_DN32484_c0_g3_i8	en=1685 path=[5443:0-72 5493:73-92 5513:93-202 5623:203-204 5625:205-223 5644:224-257 5678:258-268 13145:269-285 15365:286-308 5729:309-338 17013:339-404 5816:405-406 5818:407-407 5819:408-422 5834:423-546 5958:547-551 6981:552-582 7012:583-606 6018:607-623 7541:624-630 7548:631-634 7552:635-636 7554:637-672 18362:673-696 7614:697-700 7618:701-711 7629:712-747 7665:748-796 7714:797-810 18355:811-…	GGAGAATTAGATCTGAAGTTAAATCTGAAGCGTCCAGCTGGCATCTAAGTGAAGGACATGGTTTGATTGTAGGATCTCCATTGGTTGCAGGTATCTGAAGTTACAGTGGGGTGGCTTATGACATGAACTGGACAACAACCTCACTCCACACTAGCTTGGTTGCACTCAGAGATTGTTTTTAGGTTGTCGTTGCAGCGGCCTTCATTGTCACTTGAATTGTTGACACGTGGCTGCATTTGGCTTATTCAGTTGGAAGCTTAGGGAGTCATTTGTGAAGGATACGCGTACGAGTTTTTTCGGTTGGATACTTATTGATTGAGGTGAGTGAAATTAGGAGAACAGTCTGGAAAATTTGCTGATTCATTACGACTCAAACTTTTTACAGGTGTCATCGTGTAG…	39.8279	-8.68373	7.8792e-11	2.68236e-09	DOWN	[ko00020:Citrate cycle (TCA cycle)][ko00190:Oxidative phosphorylation]
TRINITY_DN32135_c5_g3_i1	en=676 path=[20315:0-61 15112:62-62 15113:63-87 15138:88-116 15167:117-217 23948:218-241 15292:242-340 2844:341-356 2860:357-370 2874:371-383 2887:384-399 2903:400-412 2916:413-417 2921:418-435 2939:436-438 2942:439-459 2963:460-482 21833:483-580 3004:581-675] [-1, 20315, 15112, 15113, 15138, 15167, 23948, 15292, 2844, 2860, 2874, 2887, 2903, 2916, 2921, 2939, 2942, 2963, 21833, 3004, -2]	CGCCTCCCTCTTCCAGGGTTTCAGTTGGTGCTATTGATGTTCAAAGGAGAAAGCTTTCAGAAGCACTTTTTCACGCTCAGAAGTGCTTTTCCTAACTGATGATGGATTTTGGAAAAGTGAATTGAATGGAGCACTAATGTTTAACCGCCTTTGACCAAGAGAAGGAATTTGTAGACATCCATCTTTTCAATCTCGTTAACCTTTTGTCTCTTGTAAAAGGCTTGTGCCACTCGAGGAAACCTCCTGCTTTTTTTGTGTATGCGTTATCTGTGATGGAACAAAAGTCTTCAACATGGGGAGCGTTGATTTCTTCGTACCTTGAGGCTATTAGCATGCAAGTGATGCCGAGCAACTGAAATTTATGTCTTTCGGTGAAATTTTTTTCTGAGGGAAACCAAT…	34.0792	-8.45397	2.46146e-08	5.05841e-07	DOWN	[ko04110:Cell cycle][ko04152:AMPK signaling pathway][ko04218:Cellular senescence]
TRINITY_DN32135_c5_g6_i2	en=543 path=[2525:0-148 2651:149-170 2673:171-173 2676:174-200 2703:201-285 2788:286-298 2801:299-329 2832:330-341 2844:342-357 2860:358-371 15767:372-406 15802:407-411 2916:412-416 2921:417-434 18023:435-458 2963:459-481 21509:482-542] [-1, 2525, 2651, 2673, 2676, 2703, 2788, 2801, 2832, 2844, 2860, 15767, 15802, 2916, 2921, 18023, 2963, 21509, -2]	CTTCAAACCAGATTAGGGTTACAAAGGTCTTCCAAAGGTTCCAATGGAGAAAAACTCCAGAAGCGCTTTTGTGTGCTCAGAATCACTTTTATCTTGTTTCACGCTACACTCCGGAAACGTGACTTAAATGGAGCATTGATTTTTAACCGCCTTTGACCATGTGAAGGAATTTGTAGACATCCATCCCTTCAATCTCGTTAGCTTTTGTCTCTTGTAACAAGCTTGCGCCCCTCGAAAGAAACCGCCTGCTCTTTTGTGTATGCGTTGTCTGTGATGAAGCAGAAGTCTTCAACATGGGGAGCGTTAGTTTCTTCGTACTTTGAGGCTATTAGCATGCAAGTGATGCCGAGCAACTGAAATTTATGTCTTTCGATGAAATTTTTCTGAGAGAAACCAATC…	33.915	-8.44942	4.34735e-11	1.57108e-09	DOWN	[ko04110:Cell cycle][ko04152:AMPK signaling pathway][ko04218:Cellular senescence]
TRINITY_DN30432_c1_g1_i3	en=501 path=[9142:0-169 11557:170-189 9413:190-314 9538:315-357 6472:358-412 6527:413-441 10978:442-462 10999:463-500] [-1, 9142, 11557, 9413, 9538, 6472, 6527, 10978, 10999, -2]	CTCTTGGGAGTGCTTTAAGGTGCTCAGTTTGTTTGCCTCAATTTGGTACTCGATCTGAAAAGGTTTGGCAATGGAAGATTTGACGCGTTGATTGCTGTGGTGTATGATCTGTTAATGATGCGGCAGAGATTGTGTTGTATCCACCACTAGTGATCTATGCTTTAGACAAGCATTCGCATTGGAAGCAAAGTCTCTAATTTCTGCTTCTAACATCTCAATTGCACTCCTGCATATGGAAAGAGCATTTCGCATACCTCCAGAAGCTGCAACAACTTTCCTGGCACATAGTTCTAATGCTTGATGTTGGAAGACTGTGTAAGGAAGTTCATTTAACATGATCTTTTGTGTATGCTCGAAAAGTTACAACAGTGGGCTTGCAATTTGATGCAGTGAGCCTTG…	14.7166	-7.24713	3.50544e-06	4.66171e-05	DOWN	[ko04110:Cell cycle]
TRINITY_DN32484_c0_g3_i7	en=1869 path=[5443:0-72 14733:73-189 5513:190-299 5623:300-301 5625:302-320 5644:321-354 5678:355-365 13145:366-382 13162:383-403 5819:404-418 5834:419-542 5958:543-547 6981:548-578 7012:579-602 6018:603-619 7541:620-626 7548:627-630 7552:631-632 7554:633-668 18362:669-692 7614:693-696 7618:697-707 7629:708-743 7665:744-792 7714:793-806 18355:807-830 7752:831-831 7753:832-894 7816:895-915 7837:91…	GGAGAATTAGATCTGAAGTTAAATCTGAAGCGTCCAGCTGGCATCTAAGTGAAGGACATGGTTTGATTGTAGGTATGTGCTGGTATGCTATATGGTGTCCTGTCATGACTTAGGATTTGCAGCATAAAGTCTGCCTTCACATGACCCTTGACTCCACATGATTCCACAGGATCTCCATTGGTTGCAGGTATCTGAAGTTACAGTGGGGTGGCTTATGACATGAACTGGACAACAACCTCACTCCACACTAGCTTGGTTGCACTCAGAGATTGTTTTTAGGTTGTCGTTGCAGCGGCCTTCATTGTCACTTGAATTGTTGACACGTGGCTGCATTTGGCTTATTCAGTTGGAAGCTTAGGGAGTCATTTGTGAAGGATACGCGTGTCATCGTGTAGCTGG…	41.0057	-6.81102	5.60936e-08	1.06897e-06	DOWN	[ko00020:Citrate cycle (TCA cycle)][ko00190:Oxidative phosphorylation]
TRINITY_DN30432_c1_g1_i4	en=605 path=[9142:0-169 9289:170-293 9413:294-418 9538:419-461 6472:462-516 6527:517-545 10978:546-566 10999:567-604] [-1, 9142, 9289, 9413, 9538, 6472, 6527, 10978, 10999, -2]	CTCTTGGGAGTGCTTTAAGGTGCTCAGTTTGTTTGCCTCAATTTGGTACTCGATCTGAAAAGGTTTGGCAATGGAAGATTTGACGCGTTGATTGCTGTGGTGTATGATCTGTTAATGATGCGGCAGAGATTGTGTTGTATCCACCACTAGTGATCTATGCTTTAGACAAGGCAAGAGCCATATGATCAATCCTTACCATATTAAGCTCTTGTTTATTTGCAACTTCCAGAGCTGTAGGAAGATTTTATTCTGATGATGATTTTCTCTTCTGAAGCATTCGCATTGGAAGCAAAGTCTCTAATTTCTGCTTCTAACATCTCAATTGCACTCCTGCATATGGAAAGAGCATTTCGCATACCTCCAGAAGCTGCAACAACTTTCCTGGCACATAGTTCTAAT…	8.87054	-6.51584	3.08821e-05	0.000337996	DOWN	[ko04110:Cell cycle]
TRINITY_DN34209_c1_g3_i3	en=567 path=[6249:0-116 299:117-129 312:130-130 313:131-140 323:141-149 332:150-153 336:154-164 6813:165-188 371:189-203 3835:204-448 7279:449-467 4284:468-566] [-1, 6249, 299, 312, 313, 323, 332, 336, 6813, 371, 3835, 7279, 4284, -2]	CTTTCACTCTTTCGCCAATCGAATCCCAACGGTGCACTCGAAACTCGCCTTCCTTGCCTCTGGTGTGAGCTTCGTCCAACGGCGGTGAAAAAAAAGCTAGGGTTTCAAATTGGTGCCCTTGTGTTCAAAAGCGTATCTCTGTAAAATCCTCTTTGATGTTCTCAGATTGGATGGGCTTGTTTAATGCTAAAACCGGAAACGTGATTTTTGGTGAGCTTCCATCTCATGCAGTCCATATGTGTTATCAGTAATTTGGCAGAAATCCACTGCTTTTGGTGGAGTGATTTCTTCACACTTCGATGCAATGAGCATAGCGGAAACACCGAGCAGCTGAAGCTTGGATCAATCCACCAATGTTCTCCTCATATTTGTAGTAATGCATCTCTGAACTTTATCCAT…	8.49794	-6.45461	0.00735124	0.0438813	DOWN	[ko04110:Cell cycle][ko04152:AMPK signaling pathway][ko04218:Cellular senescence]
TRINITY_DN25802_c0_g1_i7	en=655 path=[684:0-90 752:91-129 791:130-137 799:138-160 3000:161-184 846:185-232 894:233-256 918:257-271 933:272-280 942:281-290 952:291-374 1435:375-442 1155:443-452 2999:453-476 1189:477-489 3001:490-513 1226:514-654] [-1, 684, 752, 791, 799, 3000, 846, 894, 918, 933, 942, 952, 1435, 1155, 2999, 1189, 3001, 1226, -2]	TATACACAGTTTCATGTTTTCTCAAACGAAGTTATCCATTTATTTGAAAAAATAAAAGTATCCAACAGTGGCAAGGTAGCATCGATCCGATTCTCTCAGTCTCAGTCAGGAAATACAGTGTGGTGGCAAAGCTAAGAAATGGCAGATCTGAGTTTGGGAGTTCTAATTGATATTGTTGATGAGGATTGGATGAGAGACACTCTCCCTGATGATGATCTTCCACTGCCTCCAACTTTGGTTGTTCGAACCGATGATACCGAGGATTCAAATCAGGAGGTGCAGCAAGTTAACGGGGAAGTTTGGCATGATCTTGCCCTTGGCCAAGAGTAGAAGTTTCAATTAACTAGTGCCAGTGTGTCATGCTTATAGCAGTAAGTAGATGAATATCAAGAAATTTGC…	184.867	-5.39829	0.00480966	0.0305552	DOWN	[ko04110:Cell cycle][ko04114:Oocyte meiosis][ko04120:Ubiquitin mediated proteolysis]
TRINITY_DN32484_c0_g3_i16	en=837 path=[5443:0-72 14733:73-189 5513:190-299 5623:300-301 5625:302-320 5644:321-354 5678:355-365 13145:366-382 13162:383-403 5819:404-418 5834:419-542 5958:543-547 6981:548-578 7012:579-602 6018:603-619 6035:620-651 6067:652-653 6069:654-654 7946:655-657 7949:658-699 6115:700-706 11057:707-715 11066:716-753 11104:754-754 6170:755-760 13569:761-804 1696:805-824 1716:825-835 1727:836-836] [-1, …	GGAGAATTAGATCTGAAGTTAAATCTGAAGCGTCCAGCTGGCATCTAAGTGAAGGACATGGTTTGATTGTAGGTATGTGCTGGTATGCTATATGGTGTCCTGTCATGACTTAGGATTTGCAGCATAAAGTCTGCCTTCACATGACCCTTGACTCCACATGATTCCACAGGATCTCCATTGGTTGCAGGTATCTGAAGTTACAGTGGGGTGGCTTATGACATGAACTGGACAACAACCTCACTCCACACTAGCTTGGTTGCACTCAGAGATTGTTTTTAGGTTGTCGTTGCAGCGGCCTTCATTGTCACTTGAATTGTTGACACGTGGCTGCATTTGGCTTATTCAGTTGGAAGCTTAGGGAGTCATTTGTGAAGGATACGCGTGTCATCGTGTAGCTGG…	14.0322	-5.27694	7.97056e-06	9.89837e-05	DOWN	[ko00020:Citrate cycle (TCA cycle)][ko00190:Oxidative phosphorylation]
TRINITY_DN30432_c1_g1_i2	en=833 path=[9142:0-169 9289:170-293 9413:294-418 9538:419-461 6472:462-516 6527:517-545 13411:546-794 10999:795-832] [-1, 9142, 9289, 9413, 9538, 6472, 6527, 13411, 10999, -2]	CTCTTGGGAGTGCTTTAAGGTGCTCAGTTTGTTTGCCTCAATTTGGTACTCGATCTGAAAAGGTTTGGCAATGGAAGATTTGACGCGTTGATTGCTGTGGTGTATGATCTGTTAATGATGCGGCAGAGATTGTGTTGTATCCACCACTAGTGATCTATGCTTTAGACAAGGCAAGAGCCATATGATCAATCCTTACCATATTAAGCTCTTGTTTATTTGCAACTTCCAGAGCTGTAGGAAGATTTTATTCTGATGATGATTTTCTCTTCTGAAGCATTCGCATTGGAAGCAAAGTCTCTAATTTCTGCTTCTAACATCTCAATTGCACTCCTGCATATGGAAAGAGCATTTCGCATACCTCCAGAAGCTGCAACAACTTTCCTGGCACATAGTTCTAAT…	3.75813	-5.27592	0.00132889	0.0100467	DOWN	[ko04110:Cell cycle]
TRINITY_DN31772_c0_g1_i1	en=2516 path=[2308:0-37 7729:38-61 2347:62-89 7734:90-113 2399:114-115 2401:116-134 2420:135-139 2425:140-174 2460:175-186 7731:187-210 2496:211-327 2613:328-351 2637:352-404 7738:405-428 2714:429-669 7730:670-693 2979:694-696 7732:697-720 3006:721-914 3200:915-952 3238:953-1126 7733:1127-1150 3436:1151-1214 4818:1215-1417 3517:1418-1428 7736:1429-1452 3552:1453-1926 7740:1927-1950 4050:1951-1968…	GTTTTTTCCATAGAATTCTTACACCAACGTTGCACCATTTTTTATGATCGTTTTTTCAACAGTTTCCTTCGTTTCTCTTTAGTTTTTTCATTCTCCATATTTTCCCATTTCCTCATCCACAACAACCTAGCTACAATTTTCTGAAGATGGCTGAAAATGGGAATGGAAACGTAGCAACAGAAAACGGGCTTGCGAAGATTCAGACGCAGAAGCAGAAAGCTCTTAACGGGATTTGTCACGATGATAGTGGTCCCACGGTGAAAGCGAAAACCATTGATGAACTTCACTCATTGCAGACGAAGAAATCTGCACCAACTACCCCTAATACTGGGAGTTCAACTCCGTTTGCGTCTCTCTCGGAACAAGAACGCCAGCAACTGCAACTTCAATCAATTAGTG…	113.681	-5.18654	0.00682458	0.0411668	DOWN	[ko00010:Glycolysis / Gluconeogenesis][ko00020:Citrate cycle (TCA cycle)][ko00620:Pyruvate metabolism][ko00710:Carbon fixation in photosynthetic organisms]
TRINITY_DN26349_c0_g1_i1	en=2221 path=[1:0-30 6916:31-54 33:55-69 48:70-120 99:121-147 126:148-216 195:217-451 6922:452-475 454:476-543 522:544-562 541:563-602 581:603-637 616:638-681 4408:682-708 4435:709-756 4483:757-776 4503:777-834 4561:835-856 681:857-862 6918:863-886 711:887-901 4188:902-929 4216:930-946 771:947-951 776:952-976 4853:977-1007 832:1008-1219 6921:1220-1243 1068:1244-1561 6919:1562-1585 1410:1586-1612 …	TTTCGATTCAGGCTCTTCCGCCAATTGTTCCCGGACAAGAAGCTTATTATGTTTCTTGGGGAATGTTTCCAATGGGTTTTGTGTTTGAGAGTTTAGAAAATGGTGGAGGTGGTGGTGATTCTACTACGCCAAAGGCATAGATGTTTTTTGTCTTTTCTAAAAAAATCTTTTGTTTTGTTTTATAAATGTAACTCTACTGGTTTCTAACTAACATGACGTTAATTAAAAATTTAACTAGAAAGATATAATTATGATAAACTTCAGAATCAACTAACCTAGCTTTGATAAAAAAATTAACTTGAAATATATAATTATGATAAATTTCATAACTAATGTCAAGCGCTCACTTGAAATATATCAAACAGCACCTTTGATCCAGATCCAGCTGCAGTCTAAAGA…	2.74992	-4.81345	0.00825418	0.0482977	DOWN	[ko00020:Citrate cycle (TCA cycle)][ko00480:Glutathione metabolism][ko00720:Carbon fixation pathways in prokaryotes][ko04146:Peroxisome]
TRINITY_DN31678_c1_g4_i1	en=1057 path=[1188:0-59 9215:60-84 14754:85-108 9264:109-131 1297:132-133 1299:134-142 1308:143-149 7401:150-185 7437:186-195 7447:196-210 7462:211-299 7551:300-656 7908:657-660 7912:661-684 7936:685-730 7982:731-731 7983:732-732 7984:733-788 8040:789-814 8066:815-835 8087:836-838 8090:839-854 8106:855-858 8110:859-926 8178:927-1056] [-1, 1188, 9215, 14754, 9264, 1297, 1299, 1308, 7401, 7437, 744…	GTGATTGGTGAGATTGTGAAAGGGTGTCGAGAGAGTTGAAGAAAGAGATCGAAGAGACTCCTTTTGCAGGTTTTTTGTGTGACTGCTACAGGGTGATGGTGAGAGAACCGAAACTCAGTAGTGATTCCATTGAAGAGTTGGTTGAAGGTTGCAGGGAGAGTTTGGATTGTGTATTGCATATTTAAGGTTTTTTTTTTATGTTGAAGATTAGGGAGTATTTAAGAAGTTCTGCTGAAGGTTTTAATGTGTTGAAATCTCAGTTTTTTCCTGAATTTTCAGCTTGCAGGTTTGTTATCGGTTAGCAGTTGATGGTTTGGAAATTCTGTTGTGGATCCTTTTCTAAGGGCTTTTTGTTCTGTCATATCAGTTGGTAAAATTGGTTGTTAGAAATTCTGTTAG…	11.4004	-4.4346	0.000767322	0.00616045	DOWN	[ko03460:Fanconi anemia pathway][ko04110:Cell cycle][ko04218:Cellular senescence]
TRINITY_DN32148_c0_g2_i2	en=647 path=[13126:0-99 1631:100-175 1707:176-189 1721:190-207 1739:208-261 1793:262-270 1802:271-278 10792:279-325 10839:326-335 13821:336-359 10873:360-398 13824:399-422 10936:423-491 13829:492-515 11029:516-589 1828:590-622 13817:623-646] [-1, 13126, 1631, 1707, 1721, 1739, 1793, 1802, 10792, 10839, 13821, 10873, 13824, 10936, 13829, 11029, 1828, 13817]	TTTTATGCTTAAACTTTATTTATATGCATTCCTGCATTCTTACTGCTTGACCAAAGACTAAGTTATAACTGGTGTAGCATCTAAAGGAAGATATGAAGTTAAGCTACCTGGCTCAGGAACTAGTACACAGTGATCGCTTAGCTCCACAATCTTGGTGCGCCATGGGCAATTGCTACAGCCTGCAGAAAGATCATGAAACTGCACTGAAGACTTTCCAACGAGCTGTGCAACTAAATCCCAGATTTGCATATGCACACACCCTTTGTGGACATGAGTATGAACATTGTCTTGCATCATTTTATAATTCACCAGAATGGGTGTCCAATAATTTGCTGTTTAACTAACTGGGAAAGGGAAGTAGAACGATGTAGGAGTTAGTTGACAGTTAGAGGGCTTCCT…	3.41954	-4.09922	0.00614505	0.0376798	DOWN	[ko04110:Cell cycle][ko04114:Oocyte meiosis][ko04120:Ubiquitin mediated proteolysis]
TRINITY_DN26232_c0_g1_i4	en=1878 path=[1728:0-361 4455:362-385 2091:386-942 2648:943-957 2663:958-1144 2850:1145-1178 4458:1179-1202 2908:1203-1231 4457:1232-1255 2961:1256-1313 4456:1314-1337 3043:1338-1346 3052:1347-1382 3671:1383-1388 3677:1389-1399 3799:1400-1532 3110:1533-1533 3111:1534-1877] [-1, 1728, 4455, 2091, 2648, 2663, 2850, 4458, 2908, 4457, 2961, 4456, 3043, 3052, 3671, 3677, 3799, 3110, 3111, -2]	CACCACCGCTTGTTCTGTTAATTTGGCATTGGCGGCCTCACATGACAACACATCACCTCACTTCCATTAAGAGAGAATCAATATCAAATCACATCACACTTGTTTACGTTATTTCCATCTCTACAATTTCGCCACACTCTTTCTTCCCCCTCAAATTCAATCCAATTCTCTGCCGCTAAACCCTCACACTCTCTCTTCTTCTACTACTTCCATATTCTTCATCATTTTCATCTTCCATTCAATTTCATTCATGTCGACACCACGAGAAGATCAATTTCACCATTTCTCACCATTCAAATTCGACCTATTGCATTCCCCTAACCCTCCTCATCTTCCTCCTTTTACTCCTGTGCTTCCCTTGAGTCAAAGAAACGGAATCAATAATGTAAACTTGCATGC…	18.3521	-3.06405	0.00100438	0.00782852	DOWN	[ko04110:Cell cycle][ko04218:Cellular senescence]
TRINITY_DN13489_c0_g1_i1	en=863 path=[841:0-268 1087:269-290 1109:291-386 1911:387-410 1229:411-862] [-1, 841, 1087, 1109, 1911, 1229, -2]	AAAAAAAACTGCTGAAATCTGAAGGCTCATCGCTGAACTGGATATCATACCTTAAAAATCCATCAGTTTAAGTTTATTACAGATACAGATTTACCTTCCTACAACTAATGGATGATTTTATTTTCAATAATTTAATTCACAGTTTGCTTTTTCTTTAGGTTTTGTTCAGGTCTCAGTTTCAGGGACCAAAGGTTGATATTTGGTCTGCTGGAGTCACTCTACTATACCTGCTGATTGGGAAAACTTCTTTCCCTGGCGAACCAGAACAGAGTTTAAAAGAAATTGCCAAATTGCGGGGCAGTGAAGAACTTTGGGAAGTGGCCAAGCTGCATGACCGCGAAGCATCATTTCCACTGGAGTTATTTGATGACCAATACTTGCTTTCATGCGACATAGAAA…	11.2622	-2.82291	0.000623947	0.00512496	DOWN	[ko04110:Cell cycle]
TRINITY_DN28647_c0_g1_i3	en=1228 path=[1188:0-194 3712:195-218 1384:219-230 3713:231-254 1420:255-278 1444:279-296 1462:297-369 1535:370-528 3716:529-552 1718:553-569 3714:570-593 1759:594-746 1912:747-844 2010:845-851 3709:852-875 2041:876-902 2667:903-938 2104:939-950 3715:951-974 2140:975-990 3710:991-1014 2180:1015-1039 3023:1040-1227] [-1, 1188, 3712, 1384, 3713, 1420, 1444, 1462, 1535, 3716, 1718, 3714, 1759, 1912,…	GAATCACATTAGCTAACTACCAATCTATTCAAACTCTTTCCATAAACAATCTCCCTCTCATTCTCTCTCTCTCTCACTCTCACTCTCGTTTGTTCTGAAATGGGGGAAATAGAGCAACTAAGAAAACCGTATCTATCAAGAAATCAATCGAATGTGCTAACTCCGTTGTACAAAGATTTTGAACTGATCTGCGCTCAAGGTCCAAGGTTCGGCAACATGCTCAAGTGCACCGATATTGCTACCAATGAGGTAGTAGCTATCAAGATTTTGAACATTCCGGAAAACCAGAAAATCTATGGAGTTCCATACAAAATTTTGAAGCACGTCTCTATCCTCAAAACGTTATCCCATCCCAATATTGTCAGTTTGCTGAAAGTGATGGAAACAGTTGATGACGTG…	14.7364	-2.0775	0.00331699	0.0221849	DOWN	[ko04068:FoxO signaling pathway][ko04110:Cell cycle][ko04114:Oocyte meiosis][ko04151:PI3K-Akt signaling pathway][ko04218:Cellular senescence]
TRINITY_DN33950_c1_g2_i4	en=2275 path=[6389:0-61 13588:62-85 6452:86-103 6470:104-115 6482:116-139 6506:140-415 13591:416-439 6806:440-470 6837:471-496 6863:497-732 7099:733-754 2825:755-769 8470:770-832 2903:833-858 7777:859-902 2973:903-940 7985:941-986 3057:987-997 13597:998-1021 3092:1022-1024 13583:1025-1048 3119:1049-1066 3137:1067-1112 3183:1113-1136 3207:1137-1137 3208:1138-1150 3221:1151-1174 3245:1175-1175 3246…	ATCACATCTATATGGCCTCTTCCATTTGGTTTATTGCTCCAGCAGGAAGTTGAAGCAAGCACATCATCACGTGTTTCCTTTTCATCTACAAGCCCTTTGCTTAGCGCCCGTGATGTATTGCTTAGTGCATCTAATCATATCCAGAAGAGGGATGGAAGTTTAGTATCCTCTCATTTGATCTTGATGGATCCGCTGGATGAACAGCAGCCAACTTTTATTGAAGAAAGAGGGAAATTGAATGTTATGAAGGAATATGACGAAAAGACAATTTGGACAAGTGATCAGGTCCCGCTTATGGCATCCTATAATAAAGGCAAGATGCAGCACTCTTTGTGGGTTGCAGAAATCATCAATTCTAACTTTGATGAGGCAGCTTCTGGTTTATTGAATGTAGATCCT…	60.5978	-1.67344	0.00193376	0.0138993	DOWN	[ko04110:Cell cycle][ko04114:Oocyte meiosis][ko04120:Ubiquitin mediated proteolysis]
TRINITY_DN26032_c0_g6_i5	en=1365 path=[3306:0-49 98:50-54 103:55-60 3237:61-66 3243:67-73 3250:74-85 3262:86-86 12646:87-130 3306:131-157 98:158-162 103:163-168 1:169-169 109:170-172 6841:173-176 6845:177-190 6859:191-201 6870:202-266 13884:267-290 6959:291-663 7332:664-666 7335:667-687 7356:688-786 7455:787-811 7480:812-859 7528:860-998 13877:999-1022 7691:1023-1031 3580:1032-1032 3581:1033-1043 3592:1044-1054 13869:105…	ACATGCAATATGGGAGTCAGATGATAGGTAATAAAATGGGAAGTGTAAACACATTTACTGCCTCTGACATACCTGCGCCTGAAAAAACGCACTCCTTGGGTCAATCAAACATGCAATATGGGAGTCAGATGATAGGTAATAAAATGGGAAGTGTAAACACATTTACTGCTTCTAACATACCTGAGCCTGAGAAAATGCTCTCTTTGGCTTATCCACATTTTGGTGAGATGAATCATTTGCTGCTGGAGTCTACTCCTGGCAATCAGGTTATATCTGGAGGTCATAGAGATGTTGCAGCAGTAACATCAATATCTGGTCAAAAGCGCAGCTACACAGAAAGTACTCTTACAGTGCAGAGCATGGGTTTAGTTGAATCATATGGTGGGGCTCAGTCCAGAA…	715.755	-1.01226	0.000751512	0.00605049	DOWN	[ko04110:Cell cycle]
TRINITY_DN24532_c0_g1_i1	en=1932 path=[1:0-302 281:303-326 305:327-334 313:335-927 4278:928-951 930:952-1145 4277:1146-1169 1148:1170-1341 4279:1342-1365 1344:1366-1417 4275:1418-1441 1420:1442-1454 3819:1455-1502 1481:1503-1532 4276:1533-1556 1535:1557-1627 4280:1628-1651 1630:1652-1931] [-1, 1, 281, 305, 313, 4278, 930, 4277, 1148, 4279, 1344, 4275, 1420, 3819, 1481, 4276, 1535, 4280, 1630, -2]	ATTTATTCAATATATATATTTACTGACTGAAGCAGAAGATTAAACACCACCGTATTAGAAATCACCACCATCATCTTCATTTTCGTCTTCATCGATTCGCAGATTCAGTAATTTGAAAATGAAGGGAAAAACCCCAAAACCTACGAAAGTTAGGGGAAGAAAAAAGCTATCAAATGGAAGAAACACGTTGCAGCTTCATTTCAGCAAATTCTCTCTCAATCAATACAAACCATTACCAACAACAGCTTGTCCTTCTAACACCTTTTCTCGCCTCCGGAGCATGATCGAAGCCGAGGCCAACGACAGCCCTGCCATTTGCGTAAGGGATACAGACGAAGCTGCCGAAACGGATTCAAGAGATTGTATTCTCAGTCAAGATTTGTTTTGTTCTCCAGATTA…	164.075	1.45554	2.40493e-06	3.30525e-05	UP	[ko04110:Cell cycle]
TRINITY_DN34001_c1_g2_i1	en=1552 path=[6770:0-115 6863:116-141 6889:142-646 7394:647-670 7418:671-676 7424:677-713 7461:714-731 2211:732-737 2217:738-745 2225:746-773 2253:774-778 16364:779-802 2282:803-925 2405:926-985 16369:986-1009 2489:1010-1147 16371:1148-1171 2651:1172-1187 2667:1188-1214 2694:1215-1357 2837:1358-1380 2860:1381-1551] [-1, 6770, 6863, 6889, 7394, 7418, 7424, 7461, 2211, 2217, 2225, 2253, 16364, 2282…	GTGCTCGCTCGCTAATATCGCAATAAATTGGAAATTGGAATTGAAACCATCGTCACTCTCAAACCTGCGCCTCTCTTTCTTTATTCTCGAAAAGCTTTCAGACCCAAAAAGCAGAGAAGAAAAAAGCATTCAACAACGGAGAGAATAATGAGGCCATCCATGCTCAGATCCATCCACTCAGCCGTGTCTCGCAGCCGCTCTCACCTAGCCCGCCGTGGCTATGCCACCGAACCGGTCCCAGAACGCAAGGTGGCCATTCTCGGCGCTGCCGGCGGTATCGGTCAGCCCCTCTCTCTTCTGATGAAGCTCAACCCTCTCGTTTCAACCCTATCTCTTTACGATATCGCTGGAACCCCCGGTGTTGCCGCCGATGTTAGCCACATCAACTCCAGATCTGAG…	2794.43	1.49735	2.02612e-05	0.00023076	UP	[ko00020:Citrate cycle (TCA cycle)][ko00270:Cysteine and methionine metabolism][ko00620:Pyruvate metabolism][ko00630:Glyoxylate and dicarboxylate metabolism][ko00710:Carbon fixation in photosynthetic organisms]
TRINITY_DN34001_c1_g2_i2	en=1057 path=[6770:0-115 6863:116-141 6889:142-646 7394:647-670 7418:671-676 7424:677-713 7461:714-731 2211:732-737 2217:738-745 2225:746-773 2253:774-778 16364:779-802 2282:803-925 15059:926-1056] [-1, 6770, 6863, 6889, 7394, 7418, 7424, 7461, 2211, 2217, 2225, 2253, 16364, 2282, 15059, -2]	GTGCTCGCTCGCTAATATCGCAATAAATTGGAAATTGGAATTGAAACCATCGTCACTCTCAAACCTGCGCCTCTCTTTCTTTATTCTCGAAAAGCTTTCAGACCCAAAAAGCAGAGAAGAAAAAAGCATTCAACAACGGAGAGAATAATGAGGCCATCCATGCTCAGATCCATCCACTCAGCCGTGTCTCGCAGCCGCTCTCACCTAGCCCGCCGTGGCTATGCCACCGAACCGGTCCCAGAACGCAAGGTGGCCATTCTCGGCGCTGCCGGCGGTATCGGTCAGCCCCTCTCTCTTCTGATGAAGCTCAACCCTCTCGTTTCAACCCTATCTCTTTACGATATCGCTGGAACCCCCGGTGTTGCCGCCGATGTTAGCCACATCAACTCCAGATCTGAG…	1498.55	1.54575	0.000276211	0.00246374	UP	[ko00020:Citrate cycle (TCA cycle)][ko00270:Cysteine and methionine metabolism][ko00620:Pyruvate metabolism][ko00630:Glyoxylate and dicarboxylate metabolism][ko00710:Carbon fixation in photosynthetic organisms]
TRINITY_DN33899_c1_g1_i2	en=482 path=[12230:0-170 12378:171-208 12416:209-272 12480:273-277 12485:278-307 12515:308-348 12969:349-398 12606:399-412 12620:413-427 13697:428-451 13721:452-452 12660:453-481] [-1, 12230, 12378, 12416, 12480, 12485, 12515, 12969, 12606, 12620, 13697, 13721, 12660, -2]	GGCTTAGCTACAATTCCTATTCGAGCTCCTCCAAGATTTCCCTTCACATCATTTTCACACAGGAGATTAGATAACTTTTGTGCCGATGAGATGAGTTGATTGTAACTATAACTCTTTCAGCTTTCCCCAAAGGATCAGCAACTACGCCAAGGCCATTGTCTAAATGCAAACGGGTCGTTGAATTCATCATAGGAGCTGAAGTTGAATTGGTTGAGGTAGTTGTGGCACGCGAAGATACAACCACCGAAGGCTGTGTTGCTGGCTTACTAAGAAAGTTTTTGAACGGGTGCAAATTATCCCGTGTAACTGGACCTCTCCTCGGCAACATGGAGCAACTTACTCCTCCATCAGGCTCACCCTTTTGAATTTTAATTTTCTTTGAATCATCAATTGAAGCTT…	32.5668	4.28668	0.00790978	0.0466279	UP	[ko04110:Cell cycle]
TRINITY_DN29408_c0_g1_i2	en=3259 path=[3237:0-79 3294:80-127 3342:128-272 7756:273-296 3511:297-398 7759:399-422 3637:423-437 7758:438-461 3676:462-476 7762:477-500 3715:501-808 4023:809-1340 7760:1341-1364 4579:1365-1730 4945:1731-1752 4967:1753-2141 7763:2142-2165 5380:2166-2403 7755:2404-2427 5642:2428-2839 6054:2840-2865 6080:2866-2917 6132:2918-2949 7764:2950-2973 6188:2974-2979 7757:2980-3003 6218:3004-3029 7761:30…	CGAGAAATACAAAAGCTTTTCCCTCGCACCAAAACCCCAACATCGAAACCCAAACCCATTGCGGAGGAGTGGCACCGTGGTAGCACCAACGAGCAAAACAACACCCAATTGCCGAGAACTTCAACTTCACCCACTCACGATAATGGCAATGGATGATTCACATTCATCTCTATTCAACTTAGGGATTTTAGACACTCTCACCCAAGACGAACTTCACGAAATCCTCGACAGCTACAACGCCTTCTGCAACGCCACGCAATCTCTTCTCGGCGGCGCCGGCGACCTCTCATACGGTGCTCAATTTGTTTCTCATGTTCACACCCTCTGCAAACACGGCCTCGAATCACTAGTTCGCGACCACTTTCTCAGAGTCTTAGAGGAAACTTTTGAACGAAATGG…	99.1268	5.22451	0.00615336	0.0377143	UP	[ko04110:Cell cycle][ko04114:Oocyte meiosis][ko04120:Ubiquitin mediated proteolysis]
TRINITY_DN4138_c0_g1_i1	en=692 path=[1:0-507 1365:508-533 512:534-691] [-1, 1, 1365, 512, -2]	ATCGTTATTATGGCTAGTTAAGAATGGATCATCTTATTTTCCCCATTTCATCGCACTTTCAATGGCCAATAATGGAATTTATGGTTGCTCGGATCACTCCATAAAAACCACTTCGTCTGTTGTTACCACTTCCCCTCTCCTCCATTCCCTCGAGATATATATTACGCCTGCCAACTGTTTGATAAAATGCCTTAGCCAGATATCGAACTTTGCGACGCAAGTAACTGCTACAAAGCTAGTAAACTTCTCATTCAAGCCATTTCTCTTCTCTCCGTTTTCAACCAAAAACTTGTCAACACATCAATGAGCAAGTTCATCATCTTTGAAGAAGGATGGGAGACTTTGCACAGGGGTATCACCAAGCTCCACAAATCTCTAGAAGGATTGGAGCCTAGCTTC…	4.07647	5.59581	0.001485	0.0110566	UP	[ko04110:Cell cycle][ko04114:Oocyte meiosis][ko04120:Ubiquitin mediated proteolysis][ko04141:Protein processing in endoplasmic reticulum][ko04310:Wnt signaling pathway][ko04340:Hedgehog signaling pathway][ko04350:TGF-beta signaling pathway]
TRINITY_DN29408_c0_g1_i1	en=3302 path=[3237:0-79 3294:80-127 3342:128-272 7756:273-296 3511:297-398 7759:399-422 3637:423-437 7758:438-461 3676:462-476 7762:477-500 3715:501-808 4023:809-1340 7760:1341-1364 4579:1365-1730 7214:1731-1795 4967:1796-2184 7763:2185-2208 5380:2209-2446 7755:2447-2470 5642:2471-2882 6054:2883-2908 6080:2909-2960 6132:2961-2992 7764:2993-3016 6188:3017-3022 7757:3023-3046 6218:3047-3072 7761:30…	CGAGAAATACAAAAGCTTTTCCCTCGCACCAAAACCCCAACATCGAAACCCAAACCCATTGCGGAGGAGTGGCACCGTGGTAGCACCAACGAGCAAAACAACACCCAATTGCCGAGAACTTCAACTTCACCCACTCACGATAATGGCAATGGATGATTCACATTCATCTCTATTCAACTTAGGGATTTTAGACACTCTCACCCAAGACGAACTTCACGAAATCCTCGACAGCTACAACGCCTTCTGCAACGCCACGCAATCTCTTCTCGGCGGCGCCGGCGACCTCTCATACGGTGCTCAATTTGTTTCTCATGTTCACACCCTCTGCAAACACGGCCTCGAATCACTAGTTCGCGACCACTTTCTCAGAGTCTTAGAGGAAACTTTTGAACGAAATGG…	16.8646	5.79796	3.30528e-05	0.000359349	UP	[ko04110:Cell cycle][ko04114:Oocyte meiosis][ko04120:Ubiquitin mediated proteolysis]
TRINITY_DN32766_c1_g2_i12	en=1614 path=[1137:0-61 15193:62-127 1242:128-131 21940:132-155 1270:156-160 11863:161-212 1327:213-215 21945:216-239 1354:240-240 1355:241-318 15116:319-329 12284:330-337 12292:338-382 12337:383-406 2940:407-470 3004:471-472 11693:473-506 3040:507-507 3041:508-530 16813:531-554 3088:555-555 16837:556-599 16881:600-609 16891:610-651 16933:652-795 1455:796-854 1514:855-886 1546:887-926 1586:927-97…	TATCCTTTGCTACCAATGGTACATTTTCCAGGTTGGGTTCAATATCTAAGGTCTCGTATTCAAGACTTTTGGTTGGTGAGTTTCGTTGAATCGGTAGCGGCAGTGTGATTAAATAAGTTTGGAAGTTCAGTTTTGAACCTGTCATGGTTAGCTTAGGTTCACAGACTTAAAAATGGTTCTACTCCAAGCAGTCATGCGAAGCTCCTTGTGATTAAAACGGGAAAAGAGAGAAAGAGCTGCAGTTTTATGTTTATGCATGTGTCAGTTTGCAAGGCTATCACGTCACTGTTGGGTTATGTTGATGCGTTTCCTGCAGCCGGTATGCTTGGGCCCATTTTTATTTGATTTGAATGCGGACAAGATTATGAACATTTGGACTGGTTTGGTTTCAGTTGCTAG…	85.5488	5.82077	4.77852e-23	2.10659e-20	UP	[ko04110:Cell cycle][ko04114:Oocyte meiosis][ko04120:Ubiquitin mediated proteolysis]
TRINITY_DN26032_c0_g6_i2	en=1281 path=[3306:0-49 98:50-54 103:55-60 3237:61-66 3243:67-73 3250:74-85 3262:86-86 12646:87-130 3306:131-157 98:158-162 103:163-168 1:169-169 109:170-172 6841:173-176 6845:177-190 6859:191-201 6870:202-266 13884:267-290 6959:291-663 7332:664-666 7335:667-687 7356:688-786 7455:787-811 7480:812-859 7528:860-998 13877:999-1022 7691:1023-1031 3580:1032-1032 3581:1033-1043 3592:1044-1054 13869:105…	ACATGCAATATGGGAGTCAGATGATAGGTAATAAAATGGGAAGTGTAAACACATTTACTGCCTCTGACATACCTGCGCCTGAAAAAACGCACTCCTTGGGTCAATCAAACATGCAATATGGGAGTCAGATGATAGGTAATAAAATGGGAAGTGTAAACACATTTACTGCTTCTAACATACCTGAGCCTGAGAAAATGCTCTCTTTGGCTTATCCACATTTTGGTGAGATGAATCATTTGCTGCTGGAGTCTACTCCTGGCAATCAGGTTATATCTGGAGGTCATAGAGATGTTGCAGCAGTAACATCAATATCTGGTCAAAAGCGCAGCTACACAGAAAGTACTCTTACAGTGCAGAGCATGGGTTTAGTTGAATCATATGGTGGGGCTCAGTCCAGAA…	112.733	6.52627	3.94455e-06	5.19257e-05	UP	[ko04110:Cell cycle]
TRINITY_DN31878_c0_g1_i2	en=3585 path=[3544:0-199 9574:200-223 3745:224-333 9562:334-357 3879:358-437 9563:438-461 3983:462-718 9561:719-742 4264:743-1005 9564:1006-1029 4551:1030-1365 9570:1366-1389 4911:1390-1518 9566:1519-1542 5064:1543-2007 9571:2008-2031 5553:2032-2043 9568:2044-2067 5589:2068-2133 9573:2134-2157 5679:2158-2189 9567:2190-2213 5735:2214-2217 9575:2218-2241 5763:2242-2340 5862:2341-2511 6033:2512-2550…	CTTTTGTTTCCAGATTTCCCAGAGTTTCTCTGTTCTTGTTCTCTCTAGGGTTTCCTCAATTTTACAAGGTTATTCCCTTTCCTCGTCACAATTCACCCACTTTCCGCTCGAATTAGGGTTTTTTCCTCACGATCTGTGTAAATTAGGGTTCTTTCATGAGTCTTCCAGCTGAAACGGATATGGAAGATACCAAACCCTCTTTTGTAATGGTCGACAATGGTGACCAAGCTCAGTTTCGGTTTGCTGAGTTTTCCAAGAATGAGCTAGCATTGGATGAAAAAAGCTGTAAAGAAGCAATGGATCTGTTTGGAGAAACCAAACATCTTCTCGTGGCGAATGTTTTGTCAATGGGGAATGGAACGACAGAAGAAGCGGAGCGGTACTGGTTTGCTTTTATTT…	128.987	6.61327	3.7108e-05	0.000398456	UP	[ko04110:Cell cycle][ko04218:Cellular senescence][ko04350:TGF-beta signaling pathway]
TRINITY_DN27898_c0_g2_i1	en=1060 path=[5629:0-139 3233:140-141 3235:142-501 3595:502-525 3619:526-1059] [-1, 5629, 3233, 3235, 3595, 3619]	CTGGCATTCTATTTGATCTATTTTGCAGACAATTACTATTTGTCCATTTTCTTTCTTCTTCCCAATAAAGTTTCACCATCTAGCTGACCAATTTATGTCTGACATTGGGGGAGACTAGATACTTAGCTAAGATAGTTGCACCAGAAGGTACAAAAGAAGTGGCAGTTGGACAGCCTATTGCAATAACAGTTGAAGATGCGGGTGATATTGAAGCTGTAAAGAATTCTTTTAGCAGCAGCTCAGTAAACCAAAAGGAGAAGGCCCCTCAACCCAGCACTAAAAGTGAGGTCAAAACTCACAAAAACAATACCGCACGGATCAGTCCAGCTGCAAAGTTGCTAATTACGGAATATGGATTGGATGCATCAACATTGAACGCAACTGGTCCTCTTAGCACCC…	10.0193	6.88681	0.000155199	0.00146188	UP	[ko00010:Glycolysis / Gluconeogenesis][ko00020:Citrate cycle (TCA cycle)][ko00620:Pyruvate metabolism]
TRINITY_DN33370_c3_g6_i3	en=1013 path=[12586:0-117 519:118-118 520:119-123 525:124-125 12797:126-149 551:150-160 562:161-164 566:165-166 568:167-167 569:168-176 578:177-190 592:191-198 600:199-200 602:201-206 608:207-208 610:209-216 618:217-230 632:231-240 642:241-251 653:252-259 661:260-275 677:276-276 678:277-307 709:308-323 725:324-347 749:348-361 763:362-367 769:368-371 773:372-379 781:380-385 787:386-403 805:404-469…	CATATTGTTAGGGTCTTTTGAATTGGCCGCTGAGATCAAAGGAGTATTGGAATTGGAAGTGCTTTCTTGTGCTACTCTGTTGTCTATCCCATTTTGGGAGGAGGTGTGAATTGAGGTGCTGATGACCATAAGTCGTGCTGACCAGATGGAAATGAAAGGTATTGAGCACTCCTAGGACAATCTTCAGATGAATTTTGCTGGAACTGATTCTGCATCTCAGACATATGGAACTGTTCAGGAACATGAGAATTGAGCACTTCTTTATGGTGTTCAATTCCAGGCTCTATCTTCACTTGGTTTTCTAGATTGGAAGACAACTGAGACTGATTGAATCCATCGTCATTGACCAAATGCTGAGGCTGCTGACTATGTAGTTTCAACTGAAATTGTTGCTGTGAT…	11.2451	7.05789	0.000889034	0.00702595	UP	[ko04024:cAMP signaling pathway][ko04066:HIF-1 signaling pathway][ko04068:FoxO signaling pathway][ko04110:Cell cycle][ko04310:Wnt signaling pathway][ko04330:Notch signaling pathway][ko04350:TGF-beta signaling pathway][ko04520:Adherens junction][ko04630:Jak-STAT signaling pathway]
TRINITY_DN25576_c0_g1_i5	en=2135 path=[3416:0-303 6951:304-327 3721:328-489 5305:490-550 3907:551-560 3917:561-576 3933:577-613 6952:614-637 3994:638-645 6948:646-669 4026:670-768 6949:769-792 4149:793-890 4247:891-901 4258:902-914 4271:915-923 4280:924-1321 4678:1322-1338 4695:1339-1410 4767:1411-1456 1286:1457-1468 1298:1469-1514 1344:1515-1515 1345:1516-1523 4867:1524-1539 4883:1540-1568 1398:1569-1569 6953:1570-1593 …	ATTTTTATGATCTGGCGAACCGGCCACATGATATAGCCCATTTTCAGGAGTGTAGTTTAACACACCAAATCAGAAACGAAAACCCTATTTACTCTATTTTGTCCTTATTTATTCCCAAATTCAAAACCCTAACCCTATTTTCTTCCATTGCAGTCAAGAATTAATCGTATAATTATAACTGCATTTGTTTGGTTCAGCCGTGAATTTTCAAACGCATTTGTTTGTTTGGTTCAGCCTTGAATTTTCAAACGCGCGATTCCTTTTTTTCATCGATTTCAGTGGCTATTAGGGTTTTGGTTGGAAAATTGATTCTGGTTCTAATACATGTCAAAAGTGATTTACCAATTTTATGCTTAGCGAAAAAATGGAATACAACAGTTGGATTCTACACAGACTGGT…	39.8	8.87875	0.00329131	0.022049	UP	[ko04024:cAMP signaling pathway][ko04066:HIF-1 signaling pathway][ko04068:FoxO signaling pathway][ko04110:Cell cycle][ko04310:Wnt signaling pathway][ko04330:Notch signaling pathway][ko04350:TGF-beta signaling pathway][ko04520:Adherens junction][ko04630:Jak-STAT signaling pathway]
TRINITY_DN31772_c0_g1_i4	en=2754 path=[2308:0-37 7729:38-61 2347:62-89 7734:90-113 2399:114-115 2401:116-134 5661:135-174 2460:175-186 7731:187-210 2496:211-327 6263:328-351 2637:352-404 7738:405-428 2714:429-669 7730:670-693 2979:694-696 7732:697-720 3006:721-914 5297:915-1190 3238:1191-1364 7733:1365-1388 3436:1389-1452 4818:1453-1655 3517:1656-1666 7736:1667-1690 3552:1691-2164 7740:2165-2188 4050:2189-2206 7739:2207-…	GTTTTTTCCATAGAATTCTTACACCAACGTTGCACCATTTTTTATGATCGTTTTTTCAACAGTTTCCTTCGTTTCTCTTTAGTTTTTTCATTCTCCATATTTTCCCATTTCCTCATCCACAACAACCTAGCTACAGTTTTCTGAAGATGGCCGAAAATGGGAATGGAAACGTAGCAACAGAAAACGGGCTTGCGAAGATTCAGACGCAGAAGCAGAAAGCTCTTAACGGGATTTGTCACGATGATAGTGGTCCCACGGTGAAAGCGAAAACCATTGATGAACTTCACTCATTGCAGACGAAGAAATCTGCACCAACTACCCCTAATACGGGGAGTTCAACTCCGTTTGCGTCTCTCTCGGAACAAGAACGCCAGCAACTGCAACTTCAATCAATTAGTG…	98.8289	10.1917	3.9098e-15	3.40004e-13	UP	[ko00010:Glycolysis / Gluconeogenesis][ko00020:Citrate cycle (TCA cycle)][ko00620:Pyruvate metabolism][ko00710:Carbon fixation in photosynthetic organisms]
TRINITY_DN30668_c0_g1_i2	en=1795 path=[1:0-78 57:79-118 97:119-164 143:165-390 369:391-397 376:398-411 390:412-543 522:544-548 527:549-555 4683:556-594 12090:595-633 13791:634-741 4778:742-743 4780:744-769 4806:770-805 17447:806-829 4866:830-840 4877:841-850 11762:851-862 11774:863-874 4911:875-901 17433:902-925 4962:926-948 17438:949-972 5009:973-1131 5168:1132-1152 5189:1153-1174 11475:1175-1219 5256:1220-1224 17440:12…	ACCAACACCATTAGTAAACAAAAATGGAATCATATTAAGTCGCATATACCACAAAAAAAACAATTCTTTCTATCCCCTTGTAATCCTTCAATCTCTACTCCACCTTCCATTGTCACTCACTCTCTGCTTCATAATTCACACACTCAAAAGCTATGACTGAACAAGATGGGAGTAATGGGTCTTCGAAATCGCCATCTTTGACTTCCTATGAAGAAGCATTAGAGGCTTTGTCGTCTTTGATCATTAGACGCACTCGTGCTGATGGTACCAATTTCGGTGATCAATTTGATGTTCTATTTCAATACATCAAGATGCTAGATTTGGAGGAGCAGATTTCAAATATGAAGATTATCCATGTGGCTGGTACCAAAGGGAAGGGATCTACATGCACCTTCACAG…	110.687	10.3546	0.000913283	0.0072002	UP	[ko00790:Folate biosynthesis]
TRINITY_DN34201_c2_g2_i2	en=400 path=[9200:0-43 10796:44-67 9245:68-73 1429:74-82 1438:83-96 1452:97-99 1455:100-101 1457:102-106 1462:107-114 1470:115-115 10795:116-139 1495:140-173 1529:174-191 1547:192-197 1553:198-215 1571:216-238 1594:239-249 7045:250-293 1787:294-309 1803:310-321 7443:322-399] [-1, 9200, 10796, 9245, 1429, 1438, 1452, 1455, 1457, 1462, 1470, 10795, 1495, 1529, 1547, 1553, 1571, 1594, 7045, 1787, 18…	GAACATATTTGTTTCAAGAATGAATAGGAAGTTTGAAGGTTATTGGTTAGTTTGGGAATTTCGGCTTGGATGCGGCTACGAAGCGCATTGGATGGCGGGGCTGTTTTGGAATTCTGTAAAGCTTCTTCATGTTCCACGACTTCAATAGATGAATTGATCGAGCGACAAGCAGCAGCAGCGGATTTAACTTTTAGCTGACCAATATATGCTTCCGTGTGTATAATCTGTCTATGCATATTATTCAACTCAAACTTGTCATGATCAAGAACATTGTATCTATGAATCATGTGAGGTTCTAATCCATTTGTAGCGTACCGTAAAGTTTTAAAATGCCGGAGATTAGCTTTAGTGCCTCAAATTTGTAATTTCCGTTTGTTTATGGTTGTTTGTAATTAGGTGC	118.401	10.4517	9.67983e-15	7.67903e-13	UP	[ko04122:Sulfur relay system]
TRINITY_DN25802_c0_g1_i2	en=565 path=[684:0-90 752:91-129 791:130-137 799:138-160 3000:161-184 846:185-232 894:233-256 918:257-271 933:272-280 942:281-290 952:291-374 1036:375-405 1067:406-433 1095:434-493 1155:494-503 2999:504-527 1189:528-540 3001:541-564] [-1, 684, 752, 791, 799, 3000, 846, 894, 918, 933, 942, 952, 1036, 1067, 1095, 1155, 2999, 1189, 3001, -2]	TATACACAGTTTCATGTTTTCTCAAACGAAGTTATCCATTTATTTGAAAAAATAAAAGTATCCAACAGTGGCAAGGTAGCATCGATCCGATTCTCTCAGTCTCAGTCAGGAAATACAGTGTGGTGGCAAAGCTAAGAAATGGCAGATCTGAGTTTGGGAGTTCTAATTGATATTGTTGATGAGGATTGGATGAGAGACACTCTCCCTGATGATGATCTTCCACTGCCTCCAACTTTGGTTGTTCGAACCGATGATACCGAGGATTCAAATCAGGAGGTGCAGCAAGTTAACGGGGAAGTTTGGCATGATCTTGCCCTTGGCCAAGAGTAGAAGTTTCAATTAACTAGTGCCAGTGTGTCATGCTTATAGCAGTAACTAGATGATATTGCTTCCAGTTAC…	197.183	11.1878	3.40062e-07	5.55319e-06	UP	[ko04110:Cell cycle][ko04114:Oocyte meiosis][ko04120:Ubiquitin mediated proteolysis]
TRINITY_DN32002_c0_g1_i8	en=2381 path=[2261:0-407 6167:408-431 2670:432-462 6169:463-486 2725:487-575 6162:576-599 2838:600-605 4617:606-724 2865:725-805 2946:806-834 2975:835-845 2986:846-867 3008:868-926 3067:927-1053 3194:1054-1071 3212:1072-1077 3218:1078-1095 3236:1096-1167 6161:1168-1191 3332:1192-1264 6158:1265-1288 3429:1289-1320 6168:1321-1344 3485:1345-1372 6160:1373-1396 3537:1397-1422 6165:1423-1446 3587:1447…	GTTGGATGACATTATACACATCTTTGATTATTCCATCTCCCAAGAACGAATCTTCAACCCAATCCACCCTTTATTTCTTCACTCTGCAACAAAAAAACACTGTCTACTAGTACTACTACCTATGTGCCATGTCACAAACTTCATACTATTTCATTATTTCCCAATTCTACCTAATACTCTCATCCAACCACTATTTCTATAGCTCCTAATTCCTTTCAACACATCTCAACCTTCTTTCTCATTCATTTCTCTGCACAATATTTCATCAAGATTCTCTGCCACACCACATATTATCAACTTTAGGTTTGTGAGAATGTTAGAGAAAGTGGAAGTGATTAACATGGAGAAAGTTATGGAAGAATTTGAGTCAATGACTAAGGATGCAGAAAAGGTTCAGAG…	265.818	11.6185	1.17408e-11	4.80689e-10	UP	[ko04075:Plant hormone signal transduction]
TRINITY_DN24701_c0_g2_i1	en=1634 path=[1612:0-116 4916:117-140 1730:141-161 1751:162-186 1776:187-231 1821:232-292 1882:293-293 1883:294-330 1920:331-1073 4915:1074-1097 2687:1098-1109 4921:1110-1133 2723:1134-1160 2750:1161-1180 2770:1181-1181 4918:1182-1205 2795:1206-1305 2895:1306-1346 2936:1347-1407 4920:1408-1431 3021:1432-1547 4917:1548-1571 3161:1572-1596 3186:1597-1633] [-1, 1612, 4916, 1730, 1751, 1776, 1821, 18…	TGTTAAGGAGTTGGAGAGTTAAATCCTCAGAAAAATATTGGAAGAATTAAATCGTTCTGAACGACACCGTTTAAAGTTTGAAAACGGTTTGATACTTCCTCACTCTATCTTCTTCTGGTTCAGTAAAAACTACACACTCACCGCATAAATGGCTGCAACTGCCTCTGCTTCTGCCTCATTCTCTCGCTTCTCTGTCATCTCAAAACCACCTTCCCAACCGCAATTCTTCCTCGTCAGCTACCCTAATCGAACAGAAACCCCCTTTTCTCGAACAACCGCAACCCGGTTCAGATGCTCAGCCGGTCAGGCCGGGTTATTCTCGAAACTAGGCCGGTTGCTAAAGGAGAAAGCGAAGAGCGACGTAGAGAAGTTATTCTCCGGTTTCTCCAAGACTCGCAA…	641.642	12.8901	2.41051e-22	8.90334e-20	UP	[ko02024:Quorum sensing][ko03060:Protein export][ko03070:Bacterial secretion system]
TRINITY_DN32392_c1_g2_i3	en=1066 path=[1:0-213 8051:214-257 236:258-338 12102:339-362 341:363-465 444:466-585 564:586-600 579:601-624 603:625-642 621:643-663 642:664-714 693:715-715 12098:716-739 718:740-741 720:742-744 12101:745-768 747:769-777 756:778-798 777:799-805 784:806-946 9074:947-1065] [-1, 1, 8051, 236, 12102, 341, 444, 564, 579, 603, 621, 642, 693, 12098, 718, 720, 12101, 747, 756, 777, 784, 9074, -2]	CGTGTCTTCATGACCTCATATAAATGATCTAGTGACCATGGAACCTTAGGCTAAAACGGTAATCGCAGGTTTAAGTATCATACATACATACATACAGATAGACTTATCCTTACATGATATCTACCACTTCTTTGTCTTACAAATTTCATCCACTCAATCATAATATCTTCTGTTCAACCAGAAAAAAAAACGATACTACTCTATAGATCACTCAATCACTGCATATACATATCTCCATTGAATTAATCAACATTACTCTCTCTTCCTCCATCTTCTAGATTCTTCCATCATCAACAACAACAACAAACATGGCTGCTGCAGTAACAGCCGCAGTCTCCTTGCCATACTCCAACTCCACTTCCCTTCCGATCAGAACATCTATTGTTGCACCAGAGAGAC…	23175.4	13.8312	6.32396e-90	8.68912e-86	UP	[ko00195:Photosynthesis]
TRINITY_DN30742_c0_g1_i3	en=2285 path=[1:0-185 5966:186-209 188:210-301 280:302-304 283:305-390 369:391-392 371:393-414 393:415-416 395:417-448 5967:449-472 451:473-562 5974:563-586 565:587-604 5971:605-628 607:629-637 5977:638-661 640:662-694 5965:695-718 697:719-739 5972:740-763 742:764-798 777:799-819 798:820-1222 5970:1223-1246 1225:1247-1552 5975:1553-1576 1555:1577-1594 5968:1595-1618 1597:1619-1676 5973:1677-1700 …	AGTGGATGTGTCCGCAGCTGTATTATTTGTTGTTTGATTATGCATCGCTAATGCCGGAGGAAGTGGCATCTCCATTTTCCATAAACTCATAAAAATAACACATAGTACCAAGTAATCGATGTATATGGATTACTTTACTACTACCACTCACAAGTTGTAACCCTCTCAACTAACTACCAGACAAATCCACCAATCTCAGCATCAACGTACCTAGATTCCCTTCTCTTCATGCTCTTTCTATTCTACTTATAACACAACTACCATTTTTTCCTCTTTCCTTTTTCCTACTATCTCACTTTCCATTTCTCAATCATGGCTTCTTTGTTTCACTGTCCCGCAACTCGATTAGGAGATTCTTCTGGCTTCTTTCTTCCCACCCGTAGTACCCGTTTCATAAAG…	1330.46	13.9421	5.86411e-26	4.42708e-23	UP	[ko00906:Carotenoid biosynthesis]
TRINITY_DN27233_c0_g3_i4	en=1503 path=[1:0-50 29:51-83 62:84-176 155:177-207 186:208-272 3675:273-300 268:301-454 3065:455-502 470:503-504 472:505-547 515:548-685 653:686-727 695:728-833 801:834-925 893:926-953 921:954-1012 980:1013-1060 1028:1061-1096 5377:1097-1120 1088:1121-1204 5379:1205-1228 1196:1229-1251 5378:1252-1275 1243:1276-1502] [-1, 1, 29, 62, 155, 186, 3675, 268, 3065, 470, 472, 515, 653, 695, 801, 893, 92…	ATTCTATGGTCGTAATCGTTTTATAGCAATTTTATTCTTTGTAATCCTTTGGTATTAGAAACCCTCTCTTCAATGAAAGGAGAAGGCAGACACAAAACACAAGTCCTCAGACTGAACACCGCCACCCCCTGCTGCTTGCTTAAAACAAACCATTTCATTCAAACACTTATCCTCAACATCATCAATCAACCACCATTATTATTTTAATACACCACCTTTATTTTTAATTTATTATTATTTTCCTTATAAGGTCGCATTTTCTTCAACGTTACTTCTAGGTTACTGCATCAACCTCTCACATCTCCAATATTAATTTATTCTCAGTTTCGCATTCTATCAAACACCCTCCGTGCACTCAACTCTCTCTGCTTTCTCCCCCAATCCATGGCGTCACCAACA…	1861.55	14.4267	2.8719e-28	3.34406e-25	UP	[ko00860:Porphyrin and chlorophyll metabolism]
TRINITY_DN28549_c0_g1_i1	en=1826 path=[1701:0-114 4639:115-152 1831:153-271 4933:272-295 1974:296-465 4934:466-489 2168:490-618 4937:619-642 2321:643-684 4931:685-708 2387:709-786 4935:787-810 2489:811-969 4135:970-1065 4806:1066-1116 4277:1117-1138 4716:1139-1177 4322:1178-1187 4870:1188-1199 2666:1200-1211 2678:1212-1226 4936:1227-1250 2717:1251-1306 4932:1307-1330 2797:1331-1385 3562:1386-1424 2891:1425-1574 3041:1575…	TGATGATATAGACATTAAGCTTAGGTGCTTGTCCAACATAGGACTAACATAGAGTTGCAAGTGAAACTGTGGGACCACCCTACACATCTCATAATTAAATAAGCAAAAGGAAAAACCATACCAACCAGAACAAAACTCATCCACCGAATCCCTTTCTCATCTTCTCTATCATGTCACTACCACCGATAACACCACCGTCGCTCGCAACTTCTTTCACGGCAAAGCCAACACAACCACCGATCCGACAGATTCCGGGAAGTCACGGATGGCCAATACTAGGTCCTCTCTCAGATAGATTAGACTATTTCTGGTTCCAGAAGCCAGAAAGCTTCTTCAGAACACGAATGGAAAAGTACAAAAGCACCGTGTTCCGTACAAATATTCCTCCAACGTTTCCGT…	3240.59	-15.0278	1.5576e-30	2.30028e-27	DOWN	[ko00592:alpha-Linolenic acid metabolism]
TRINITY_DN30742_c0_g1_i1	en=2308 path=[1:0-185 5966:186-209 188:210-301 280:302-304 5045:305-324 280:325-327 283:328-413 369:414-415 371:416-437 393:438-439 395:440-471 5967:472-495 451:496-585 5974:586-609 565:610-627 5971:628-651 607:652-660 5977:661-684 640:685-717 5965:718-741 697:742-762 5972:763-786 742:787-821 777:822-842 798:843-1245 5970:1246-1269 1225:1270-1575 5975:1576-1599 1555:1600-1617 5968:1618-1641 1597:…	AGTGGATGTGTCCGCAGCTGTATTATTTGTTGTTTGATTATGCATCGCTAATGCCGGAGGAAGTGGCATCTCCATTTTCCATAAACTCATAAAAATAACACATAGTACCAAGTAATCGATGTATATGGATTACTTTACTACTACCACTCACAAGTTGTAACCCTCTCAACTAACTACCAGACAAATCCACCAATCTCAGCATCAACGTACCTAGATTCCCTTCTCTTCATGCTCTTTCTATTCTACTTATAACACAACTACCATTTTTTCCTCTTTCCTTTTTCCTACTATCTCACTTTCCATTTTCCTACTATCTCACTTTCCATTTCTCAATCATGGCTTCTTTGTTTCACTGTCCCGCAACTCGATTAGGAGATTCTTCTGGCTTCTTTCTTCCCA…	1709.52	-14.1052	1.14898e-29	1.48934e-26	DOWN	[ko00906:Carotenoid biosynthesis]
TRINITY_DN29082_c0_g3_i6	en=1075 path=[1092:0-50 1120:51-83 1153:84-89 11282:90-113 1183:114-114 1184:115-155 1225:156-191 1261:192-225 1295:226-230 1300:231-231 1301:232-255 1325:256-269 1339:270-289 7207:290-333 1403:334-338 1408:339-527 1597:528-528 1598:529-529 1599:530-533 1603:534-549 1619:550-758 1828:759-762 1832:763-764 1834:765-767 4949:768-1074] [-1, 1092, 1120, 1153, 11282, 1183, 1184, 1225, 1261, 1295, 1300,…	GAAAGAAACATCCACATAACAGAGAACAAGAGACTAGGAAAGAAAGATGGATAATAAGAGACATTTTGTGTTGGTTCATGGAGCATGCCATGGAGCATGGTGTTGGTACAAGGTTATTCCTCTATTGAAATCATCTGGACATAAAGTCACAGCATTAGACATGGCTGCTTCTGGTATTCATCCAAAACAAGTACGTGAACAGAATTCCATTGAAGATTATTATGAACCGTTGATTGAATTTGTAAGATCATTGCCAGAAGAGGAGAGGGTAATCCTTGTGGGTCATAGCTATGGTGGAGTTTGTATATCTGTGGCTATGGAATTATTCCCAAAGAAAATAGCAGTTGCTGTATTTGTTGCATCTGTAGTGCCTTCTCCTGAGCTAGGCTTCATGCCTAC…	1304.85	-13.7155	1.84986e-24	1.03071e-21	DOWN	[ko00901:Indole alkaloid biosynthesis]
TRINITY_DN34265_c1_g1_i1	en=858 path=[10442:0-270 10690:271-273 10693:274-298 10718:299-331 10751:332-335 16897:336-359 15483:360-360 10779:361-363 17924:364-387 10806:388-397 10816:398-413 10832:414-414 14309:415-438 10857:439-511 17929:512-535 10954:536-537 17934:538-561 10980:562-704 11123:705-730 11149:731-784 4938:785-797 15187:798-857] [-1, 10442, 10690, 10693, 10718, 10751, 16897, 15483, 10779, 17924, 10806, 10816…	CTGGCATGTTGATTGCAGCAAGATTATTAGAACAAACTCCAAAATATTTAGCATCTTGGTCATAGTCAAAATCGTACTCTCACACCAAGCTTCCTAACAACATCATCAACAATGTCTTCCAAAGGCCCCGGTCTCTTCTCCGACATCGGAAAATTATCCAGAGATATCCTTACCAAAGATTACAACTCCGATCAACGGTTCACAATATCTTCCTCCACCAACTCCGGCATCGATTTGCATTCAACGCTATTGAAGAGTAGAGGACTTTCCTCCGGTGATGTTGCTGCTCAAATTAACCACAAAACAATTCTCTTCTTTTCAAAGTTGATACCGAATAAAGTGTGTTGACAACATTTACTCTCACAGATTTTGTGTCTTCTGCGAAAGCCGTTGCTTCTA…	924.384	-13.2182	2.38157e-26	2.04517e-23	DOWN	[ko04020:Calcium signaling pathway][ko04022:cGMP-PKG signaling pathway][ko04216:Ferroptosis][ko04217:Necroptosis][ko04218:Cellular senescence]
TRINITY_DN30561_c0_g4_i6	en=1560 path=[12831:0-159 28396:160-183 12992:184-274 13083:275-307 13116:308-321 13130:322-331 13140:332-347 13156:348-366 18659:367-444 13253:445-465 28415:466-489 13298:490-514 28417:515-538 13347:539-616 13425:617-625 13434:626-636 13445:637-649 13458:650-749 12553:750-753 12557:754-758 22625:759-768 22635:769-782 12586:783-832 20477:833-892 28419:893-916 20561:917-931 19843:932-939 26807:940…	ATTACATAGACCAAAAATATAATTTAAGCCTGAAATTAGCATTTAGTTGCAAAAAACTGAAGGCATCCAACAACTAAATAATCATAAAGCAATCATGACTTGTTAAAGCAAAGCTAACCAAAAGATCATAAAGACAAAAGGTTTGTAAGGCGAACCTATGCTGCAGGAACATGATAAACATCCTTCTGAGAGCAAAGTGTGAACACAGCCATGGCAAAACTATTCAAACTCAATTGTGGCTACTTAGCTTTGCTCCTAGCACTCCTACTATTTTGATTGCTTTGAACACTTTTCTTTGATTGCTTCTTAGCCGGAGCTGGTTTCCTCTTTTCAACTTGATCACTGTCATCGTCATTATCAGTACCAGCATCACCGTCATTGTCATTGTCACTTTCCTCA…	884.691	-13.1547	9.2603e-23	3.7868e-20	DOWN	[ko03410:Base excision repair]
TRINITY_DN34162_c2_g9_i2	en=3323 path=[15339:0-77 18359:78-101 15418:102-117 5582:118-137 18357:138-161 5626:162-187 5652:188-206 5671:207-211 5676:212-225 5690:226-346 18343:347-370 5835:371-434 18348:435-458 5923:459-606 6071:607-616 6081:617-619 8967:620-752 9100:753-775 6243:776-778 6246:779-780 13211:781-802 10573:803-918 6407:919-946 6435:947-974 18351:975-998 6487:999-1007 6496:1008-1021 11885:1022-1052 6541:1053-…	CTAAAGGTAACTCTTTAAACAGAAATGATAGTGTAAATAGTAATGAAGCTATTTCTACAAATTTTGGCCCATCATATCGACAATCTTCCGATCATTTAGAAACAGCTTCAAAACATTGCAAGGATAGTTCAGAGGATGCTATTGTTGGCAGTGGCTCGGTGTCTCTTCCAGGTGCACCAAGTACTATGGACCGACCAAGTTTAGAGCCAAGTAAAGTGAAAGCTTCATCAAAAGGAAAAAAGAAACGAAAAGAGGTTCTTCTGAAAGCAGATGCTGCTGGGATGACATTTGATCTTTATAACGCATATAAGCGACCTGAGGAAAAGGAAGAGGCTGTTGTCAGTTCGGAGAATACTGGATGTGTTTCTTCTGGAAATTTGAAGCAGTTGCCTGTGGATG…	751.444	-12.9194	5.54583e-25	3.46362e-22	DOWN	[ko03013:RNA transport]
TRINITY_DN27835_c0_g1_i2	en=1166 path=[6744:0-293 335:294-368 7361:369-392 434:393-480 522:481-512 7357:513-536 578:537-668 7360:669-692 734:693-764 806:765-789 831:790-811 853:812-822 864:823-873 915:874-893 935:894-954 996:955-968 1010:969-975 1017:976-992 1034:993-998 7358:999-1022 1064:1023-1047 1089:1048-1069 1111:1070-1091 1133:1092-1106 1148:1107-1144 3771:1145-1165] [-1, 6744, 335, 7361, 434, 522, 7357, 578, 7360…	CCAAAACTCAAATTCAAAATCTATCAGCTTTTTCAAAACATCAAAATCCCAGGACTCTCTATCTATCCTATTCCAAGATATGGCATCTACATCACAAAAGATACTTGTAACCGGCGGGGCCGGTTTCATTGGCGCTCACACCGTTGTTCAGCTTCTCAAAGACGGGTCTCATGTTTCCATCATTGATAATTTTGATAATTCTGCTATGGAAGCAGTGGACCGTGTTCGTGAAATTGTTGGTCCAAACCTTTCACAGAATCTTGAATTCACACTGGGAGATCTCAGGAATAAAGATGATTTGGAGAAACTCTTCTCAAAATCTAAATTTGATGCTGTGATTCACTTTGCTGGACTAAAAGCAGTTGGTGAGAGTGTTGAAAATCCTCGTCGTTATTTCGA…	751.058	-12.9187	6.68362e-19	1.35848e-16	DOWN	[ko00052:Galactose metabolism][ko00520:Amino sugar and nucleotide sugar metabolism]
TRINITY_DN33611_c0_g1_i10	en=1836 path=[4031:0-24 4033:25-61 4070:62-69 4078:70-88 4097:89-112 4121:113-124 4133:125-127 4136:128-134 4143:135-148 4157:149-149 4158:150-170 21107:171-173 21110:174-180 21117:181-315 4200:316-316 4201:317-388 4273:389-408 4293:409-429 4314:430-457 4342:458-472 4357:473-481 4366:482-511 4396:512-553 4438:554-577 4462:578-583 25528:584-607 4492:608-608 4493:609-609 4494:610-624 4509:625-634 4…	CTGCAAAGCACTTTGGATGCTCAGACACAGAATTACCCTATCCATGTTAGATTCAAGAAAAGGTTTTGCAAATTGACTGATTAATGTGTCCCTTTTTACCGCAGTAAAAAATGGTGAGCTTGGTTTGCTGCAATCTTATTCATGTTTGGTAGGTTGTGGACATGGTTGAAGGTTTGAGTTTGCTCTGAATTGATATGTATTCATTTCCTTGTTTCGTTTTACATTGCCAATTGTTGTGGATTTTGTTGTCCTATACTGTTGGCTTGCAGGTGGTTAACCCAGCTGGTTTGTGCAGCTGCAGGGTAAGGTCTTCATGGCTTGCTATAACAAAGTGCCCATGATGATGGTTATGGGATCCAGTGCAGGTTTGCAACAGGTTATCTTGTGGTGTTAGCAGGG…	746.456	-12.9097	4.7596e-21	1.47957e-18	DOWN	[ko00190:Oxidative phosphorylation]
TRINITY_DN27233_c0_g3_i1	en=1183 path=[1:0-50 5291:51-84 62:85-177 3471:178-195 186:196-260 251:261-277 268:278-431 422:432-479 470:480-481 3209:482-524 515:525-662 3537:663-704 695:705-810 801:811-902 3367:903-930 921:931-989 3002:990-1011 4901:1012-1182] [-1, 1, 5291, 62, 3471, 186, 251, 268, 422, 470, 3209, 515, 3537, 695, 801, 3367, 921, 3002, 4901, -2]	ATTCTATGGTCGTAATCGTTTTATAGCAATTTTATTCTTTGTAATCCTTTGCTATTAGAAACCCCTCTCTTCAATGAAAGGAGAAGGCAGACACAAAACACAAGTCCTCAGACTGAACACCGCCACCCCCTGCTGCTTGCTTAAAACAAACCATTTCATTCAAACACTTATCCTCAACCACCATTATTATTTTAATACACCACCTTTATTTTTAATTTATTATTATTTTCCTTATAAGGTCGCATTTTCTTCAACGTTACTGCATCAACCTCTCACATCTCCAATATTAATTTATTCTCAGTTTCGCATTCTATCAAACACCCTCCGTGCACTCAACTCTCTCTGCTTTCTCCCCCAATCCATGGCGTCACCAACACCAACAGCTCTTTACCAAATCCA…	717.025	-12.8518	3.40052e-24	1.76982e-21	DOWN	[ko00860:Porphyrin and chlorophyll metabolism]
TRINITY_DN24701_c0_g2_i2	en=1613 path=[1612:0-116 4916:117-140 1730:141-161 4011:162-180 1776:181-225 3223:226-271 1882:272-272 3269:273-309 1920:310-1052 4915:1053-1076 2687:1077-1088 4921:1089-1112 2723:1113-1139 2750:1140-1159 2770:1160-1160 4918:1161-1184 2795:1185-1284 2895:1285-1325 2936:1326-1386 4920:1387-1410 3021:1411-1526 4917:1527-1550 3161:1551-1575 3186:1576-1612] [-1, 1612, 4916, 1730, 4011, 1776, 3223, 18…	TGTTAAGGAGTTGGAGAGTTAAATCCTCAGAAAAATATTGGAAGAATTAAATCGTTCTGAACGACACCGTTTAAAGTTTGAAAACGGTTTGATACTTCCTCACTCTATCTTCTTCTGGTTCAGTAAAAACTACACACTCACCGCATAAATGGCTGCAACTGCTTCTGCCTCATTCTCTCGCTTCTCTGTCATCTCAAAACCACCTTCCCAACCGCAATTCTTCCTCTTCAGCTACCCTAATCGAACCGAAACAACCGCAACCCGGTTCAGATGTTCCGCCGGTCAGACCGGGTTATTCTCGAAACTAGGCCGGTTGCTAAAGGAGAAAGCGAAGAGCGACGTAGAGAAGTTATTCTCCGGTTTCTCCAAGACTCGCAACAACCTCTCCGTCATTGACGA…	713.006	-12.8437	1.51776e-24	8.76219e-22	DOWN	[ko02024:Quorum sensing][ko03060:Protein export][ko03070:Bacterial secretion system]
TRINITY_DN33539_c0_g2_i2	en=2261 path=[3353:0-354 3685:355-379 3710:380-387 19585:388-413 3744:414-472 26046:473-496 3827:497-882 26052:883-906 4237:907-925 26045:926-949 4280:950-1094 26049:1095-1118 4449:1119-1317 4648:1318-1334 4665:1335-1358 4689:1359-1370 4701:1371-1374 4705:1375-1384 4715:1385-1423 4754:1424-1606 4937:1607-1845 5176:1846-1911 5242:1912-1916 5247:1917-1917 18618:1918-1935 18636:1936-1962 1423:1963-1…	TTTCTTTCTTAAGATTTTCCTAAAAAAAAAGAAACCCTAACATGTGATATATGTATGTGTGGCATTAAACAACAATGACAACCAACAGATGCCTAGGGGGACAACCAAACGCCTCTCTCAACGTCTCTTTTTACCCTCTCTCCTCTCTCTCACTTCTCTAAAAAGATAAAACAAAAATCACTTCTTCTTCCCTCACGAAACACCACCCTAACAACTTCATCATCTTAACCGTCCACCACACAAACCTTTTCCTTCACCTCTCAACAACCCCAACGCCGCACCGGCCTCTTTCACCTTCACGAACCCCCAAAACCACCAAACCACGCATCCGCCGCTCAACCCGGTCGCTAATCCCCCACCGTAAATCCCTACTCCTTCATCATCACCGTCATGCTAAAC…	575.931	-12.5354	1.0145e-23	5.05044e-21	DOWN	[ko03008:Ribosome biogenesis in eukaryotes]
TRINITY_DN30561_c0_g7_i2	en=433 path=[25433:0-86 4207:87-99 4220:100-218 21977:219-239 4363:240-250 4374:251-251 28408:252-275 4399:276-281 4405:282-298 4422:299-300 4424:301-313 4437:314-432] [-1, 25433, 4207, 4220, 21977, 4363, 4374, 28408, 4399, 4405, 4422, 4424, 4437]	CTCAAGCTCCGATATAGCTACTTCTTTATCGTGTACAATGGCAGCAATGTATTCCTGGTTTTTATGTTAACCACTGCATTTATTTTGGACCATTGAGCTGTAATCATTTCAACTTCTTCAACTGTCAAAGAATGTATTGTAGTTAACCACTTAAACTTCTGAATGTGAAGGCTTTGTGGACAGGGACGAGTTTGTGCCATAATTCCAAAGCCAACCGAGACTGAAGAACTTCGGAAGATTCATCTATCAGATTATGCTTATGATTACTCAAACTATCAGCCATTCATCCTCATCATTTACAGCAGACCTTTTGTTCTTTATTACTGCAACTCCCTTGATGTATATCGCACCGGCCATACCGAATTGGAAGGAAAGGAACGGCGGAGAAACGAGCTGTTG…	570.709	-12.5223	1.67731e-20	4.84164e-18	DOWN	[ko03410:Base excision repair]
TRINITY_DN27469_c0_g1_i1	en=999 path=[984:0-108 2887:109-150 1097:151-222 3102:223-246 1193:247-288 3106:289-312 1259:313-326 1273:327-348 1295:349-399 1346:400-439 1386:440-474 3107:475-498 1445:499-639 3104:640-663 1610:664-666 3103:667-690 1637:691-708 3105:709-732 1679:733-777 1724:778-862 1809:863-878 2109:879-909 1868:910-927 2038:928-998] [-1, 984, 2887, 1097, 3102, 1193, 3106, 1259, 1273, 1295, 1346, 1386, 3107, …	TGTGGTTCCATCATCTTTAAATAAGAGGTTGATGTAGTTTTCGCAATTTCGAGTATCAAGTGAACGAACCAAAACCTTTTATAATCTTTGTTCTCTCTTATTGAAGCATTTTGTTTTCTAAGAAAAAGCATACCATGGTAGTGAAGGTGTATGGTCCTCAATGTGCCTCAGCCAAACGGGTTCTGGTTTGTCTGATTGAGAAGGAAATAGAATTTGAGGTTGTCCCTGTTAATGTCTTGACGGGAGAACACAAAGATCCTCAGTACCTCAAATTACAGCCTTTTGGAACTGTTCCTGTCATTCAAGATGGAGACTATACCCTTTATGAATCTCGGGCTATAATGAGATACTATGCTGAAAAATACAGATCTCAAGGAGTTGAGTTACTTGGAAAAACAA…	567.662	-12.5149	5.15177e-20	1.37181e-17	DOWN	[ko00480:Glutathione metabolism][ko00980:Metabolism of xenobiotics by cytochrome P450]
TRINITY_DN33849_c0_g6_i1	en=1194 path=[27817:0-59 5397:60-67 5405:68-100 5438:101-121 5459:122-122 18021:123-146 5484:147-149 5487:150-158 5496:159-187 5525:188-214 5552:215-244 5582:245-416 31858:417-440 5778:441-469 5807:470-613 31839:614-637 5975:638-650 31846:651-674 6012:675-731 6069:732-732 6070:733-761 6099:762-835 6173:836-1157 6495:1158-1159 25551:1160-1193] [-1, 27817, 5397, 5405, 5438, 5459, 18021, 5484, 5487,…	CAATTTTTCCGTCCCCTTTTTCTCTGAATCGCCCTCCCCTATTTATCTCACGGATTAGGGTTACAAATTGATGCTCAAAAGTTCGAAAGGAGAAAGTTCCAGGATTGCTTTTTGATGCTCAGAAATGATTGCCCTGTTTGATCATTGGACTCGGAAAGTGAAATTGGTGAGCTTGGGAGCATGGCTTTCACGTGGCTTTGGTGGTGCAACTCTTCAGCTCCTAATATTCATTTAGTAGACCCTTATGTTCTTCTTCACGCTCAATTTTAGCAGTAACAGCACCAGAATATGCCTCAAGTAGCACTTCGGCCAGTGCTTCTAAATGACTATACAACTCTAACTTTGCTGTTTTATCAAGCCCAGATGTATCATTTAACAACTGAAGCAAGACAGAGCCAA…	541.919	-12.4479	1.1974e-22	4.75498e-20	DOWN	[ko03013:RNA transport]
TRINITY_DN30194_c0_g1_i5	en=2384 path=[1:0-197 6749:198-221 200:222-242 6753:243-266 245:267-298 277:299-301 280:302-325 304:326-623 602:624-704 683:705-749 728:750-769 748:770-770 749:771-1073 1052:1074-1135 6751:1136-1159 1138:1160-1390 6757:1391-1414 1393:1415-1570 6756:1571-1594 1573:1595-1793 6752:1794-1817 1796:1818-1818 6750:1819-1842 1821:1843-1853 1832:1854-1901 1880:1902-1916 6754:1917-1940 1919:1941-1964 6758:…	CTGATCTTAGATAGAACTGATTGAGTTGGATACCCAAATATCAAATGTTTAATTCTTTTTGCTATTGACCTAGGATATTCTGCTACGCTCCTCTTCCAGTACACCAATTTTTGTCCCGTTTCACAAGAACTTTTCCTCTGCTCCAATCCTTCAATTTATGAATTTGGTTTCACCATATAGACACAATTTCTGAATCTTCCCCACCCAAACACGCTCTCTCTATCGCCGTCCACCGGTTACGCCACGGCAACTTAACCTAACCTCTCGTTCCGGCATCTTATTCATCATCTCTGCTACCGCAACCTAACCTTCTAGAAGAACACCAACGACTGTACTAAAACCCTAAATCAGATCGTATCAATGATTGAACCCTACAACAAGCTTGTTAAACTAGCTGCG…	528.701	-12.4121	1.58166e-23	7.49382e-21	DOWN	[ko03022:Basal transcription factors]
TRINITY_DN33060_c0_g1_i2	en=1551 path=[1790:0-53 1821:54-101 1788:102-103 3844:104-119 1722:120-120 3860:121-136 9121:137-160 3900:161-181 9123:182-205 3945:206-298 6887:299-352 4092:353-359 9132:360-383 4123:384-428 8239:429-461 4189:462-533 4261:534-537 7904:538-578 4330:579-580 7970:581-605 4357:606-659 7599:660-695 4447:696-789 9126:790-813 4565:814-844 9130:845-868 4620:869-898 9120:899-922 4674:923-976 7085:977-101…	CTGGTTCTCAAATAGTGGCTGAACTTGACAAACTGAAGGGTTTATATTTGGAAGCTAAGGACTCTTCTGCGGCAAAGGTTCCTGGTTCTCAAATAGTGGCTGAAATTGAGAAACTGAAGAATAGTATTTTCGAAGATGAGGACTCCTCTTCTGCTGTTCTGCCAGAGAAGATTCCTGGTTCTGAAATAGCGGTTGAAATTGCGAAACTGAAGAAAAATATTTTGGAAGGTAAGGACTCCTCTTCTGAGCCTTCAAAACTCGATCTGGACAAGACAATAGAGACTCTGAAAAGGGAGGTTGATCGAGAATTCTCTGGGGCCGTTAAAGCCACGGGCTTAACAAAAACATTGACGAAACTACGGGGTGAAATTTCAAAAGCAAAGGCAGGTAACCAACCTT…	974.464	-12.3322	1.75235e-23	8.24565e-21	DOWN	[ko00061:Fatty acid biosynthesis][ko00620:Pyruvate metabolism][ko00640:Propanoate metabolism][ko00720:Carbon fixation pathways in prokaryotes]
TRINITY_DN32002_c0_g1_i7	en=2283 path=[2261:0-407 6167:408-431 2670:432-462 6169:463-486 2725:487-575 6162:576-599 2838:600-605 2844:606-626 2865:627-707 2946:708-736 2975:737-747 2986:748-769 3008:770-828 3067:829-955 4521:956-979 3218:980-997 3236:998-1069 6161:1070-1093 3332:1094-1166 6158:1167-1190 3429:1191-1222 6168:1223-1246 3485:1247-1274 6160:1275-1298 3537:1299-1324 6165:1325-1348 3587:1349-1370 6157:1371-1394 …	GTTGGATGACATTATACACATCTTTGATTATTCCATCTCCCAAGAACGAATCTTCAACCCAATCCACCCTTTATTTCTTCACTCTGCAACAAAAAAACACTGTCTACTAGTACTACTACCTATGTGCCATGTCACAAACTTCATACTATTTCATTATTTCCCAATTCTACCTAATACTCTCATCCAACCACTATTTCTATAGCTCCTAATTCCTTTCAACACATCTCAACCTTCTTTCTCATTCATTTCTCTGCACAATATTTCATCAAGATTCTCTGCCACACCACATATTATCAACTTTAGGTTTGTGAGAATGTTAGAGAAAGTGGAAGTGATTAACATGGAGAAAGTTATGGAAGAATTTGAGTCAATGACTAAGGATGCAGAAAAGGTTCAGAG…	460.882	-12.2141	9.94608e-23	3.99588e-20	DOWN	[ko04075:Plant hormone signal transduction]
TRINITY_DN34265_c1_g1_i2	en=766 path=[10442:0-270 10690:271-273 16061:274-295 10806:296-305 10816:306-321 10832:322-322 10833:323-340 10851:341-341 10852:342-346 10857:347-419 17929:420-443 10954:444-445 17934:446-469 10980:470-612 11123:613-638 11149:639-692 4938:693-705 15187:706-765] [-1, 10442, 10690, 16061, 10806, 10816, 10832, 10833, 10851, 10852, 10857, 17929, 10954, 17934, 10980, 11123, 11149, 4938, 15187, -2]	CTGGCATGTTGATTGCAGCAAGATTATTAGAACAAACTCCAAAATATTTAGCATCTTGGTCATAGTCAAAATCGTACTCTCACACCAAGCTTCCTAACAACATCATCAACAATGTCTTCCAAAGGCCCCGGTCTCTTCTCCGACATCGGAAAATTATCCAGAGATATCCTTACCAAAGATTACAACTCCGATCAACGGTTCACAATATCTTCCTCCACCAACTCCGGCATCGATTTGCATTCAACGCTATTGAAGAGTAGAGGACTTTCCTCCGATTTTGTGTCTTCTGCGAAAGCCGTTGCTTCTATTCGATTACCTGATTACAAATCCGGAAAGATTGAGGTTGGTGGCTCAAGTTGTAAAACATGGACATGGTGGAGAGCGTATGCAGCGGCATAA…	453.551	-12.1911	3.85576e-22	1.40154e-19	DOWN	[ko04020:Calcium signaling pathway][ko04022:cGMP-PKG signaling pathway][ko04216:Ferroptosis][ko04217:Necroptosis][ko04218:Cellular senescence]
TRINITY_DN33611_c0_g1_i11	en=1730 path=[4031:0-24 4033:25-61 4070:62-69 4078:70-88 4097:89-112 4121:113-124 4133:125-127 4136:128-134 4143:135-148 4157:149-149 4158:150-170 4179:171-191 4200:192-192 4201:193-264 21434:265-301 4293:302-322 4314:323-350 4342:351-365 4357:366-374 4366:375-404 4396:405-446 4438:447-470 4462:471-476 25528:477-500 4492:501-501 4493:502-502 4494:503-517 4509:518-527 4519:528-553 20161:554-581 21…	CTGCAAAGCACTTTGGATGCTCAGACACAGAATTACCCTATCCATGTTAGATTCAAGAAAAGGTTTTGCAAATTGACTGATTAATGTGTCCCTTTTTACCGCAGTAAAAAATGGTGAGCTTGGTTTGCTGCAATCTTATTCATGTTTGGTAGGTTGTGGACATGGTTGAAGCTGCAGGGTAAGGTCTTCATGGCTTGCTATAACAAAGTGCCCATGATGATGGTTATGGGATCCAGTGCAGGTTTGCAACAGGTTATCTTGTGGTTTGTTGTTTTTGTAGGTGTTAGCAGGGGCCTTGACTGCTGTCAACTGCCAAAGCCATGGCAGTGAAAGAAAAGGAAAATCAATGGTAGCAAAAGGTGTAACTGATGAGTATGGAGATTTTATGGTGGACCTCCC…	806.102	-12.0586	1.05393e-18	2.03384e-16	DOWN	[ko00190:Oxidative phosphorylation]
TRINITY_DN33375_c0_g2_i3	en=1736 path=[1:0-232 27086:233-256 235:257-298 27103:299-322 301:323-512 491:513-526 27123:527-550 529:551-658 637:659-859 838:860-898 877:899-921 900:922-922 901:923-1003 27114:1004-1027 1006:1028-1051 1030:1052-1053 19735:1054-1128 19810:1129-1135 19817:1136-1152 19834:1153-1159 19841:1160-1165 1144:1166-1171 3663:1172-1184 19883:1185-1220 3712:1221-1225 3717:1226-1235 3727:1236-1249 3741:1250…	AATACTATAGCTATTGAGGTTTAAAGTGATTTTAATTTAAACTTTTAGCCAGCTTGAACAACAGTGTGCCACTGAAAATGTCAATAAAAATAGAAATAAACTACATTGTAATTGTGTCTAAATAATAAAAACAGATGCAGGACAGCATACAACATATTGAACAATGGATACAATCTAATCCCAAAACTCGGAAGCCATTCAAATTCCCTTTACTTCCTTACAATTGAAAGAATGTCTTTCATTAAATATTCATTGTCAAAATATTCAAATTGATGACAAGCTAACTAATCCATCCCTAGCAGGCAGGCAATAGATCATTTGCATTTATGCCTCCAAATCGTCCCAAAACTTCATCAATTAGGCATGTATGTGGAGGTGTCAATTTGTTCAGGAAGCTCT…	405.168	-12.0279	2.76638e-17	4.10476e-15	DOWN	[ko03013:RNA transport][ko03015:mRNA surveillance pathway][ko03040:Spliceosome]
TRINITY_DN28172_c0_g1_i3	en=1388 path=[1:0-214 193:215-265 4519:266-289 268:290-445 4523:446-469 448:470-585 564:586-613 592:614-736 715:737-751 4522:752-775 754:776-901 880:902-917 896:918-925 904:926-961 4520:962-985 964:986-1066 1045:1067-1090 1069:1091-1092 1071:1093-1116 1095:1117-1132 1111:1133-1161 1140:1162-1177 1156:1178-1256 1235:1257-1283 1262:1284-1387] [-1, 1, 193, 4519, 268, 4523, 448, 564, 592, 715, 4522, …	ATCTTCCCGTCTCTTACCCAATTCCTTAAACTAATCACTCTATATATATCTATCCAAAACCTCACACAACACACAATCACCGCCATACCCAAAACTATCAAACTTTTTTCCTTCCCAACAATGGCACCAGCCAAAACTCTCGATTATCTTTCTCAAGAAAAAACCCTCGAGTCCAGTTTCGTTCGCGACGAAAGCGAGCGTCCAAAAGTCTCTTATAATGACTTCAGCAACGAGATTCCAATCATTTCTCTGGCCGGAATCGACGACGTTGATGGCCGTAGAGCAGAGATATGCAACAAGATTGTTGAAGCTTGTGAGAATTGGGGTATCTTCCAGGTTATCGACCACGGCGTGGATTCAAACCTCATTTCTGAAATGACCCGTTTTGCTAAAGGCTTC…	389.24	-11.9701	4.18714e-11	1.51958e-09	DOWN	[ko00941:Flavonoid biosynthesis]
TRINITY_DN24342_c0_g1_i2	en=1161 path=[8385:0-52 8415:53-96 8459:97-129 202:130-146 5962:147-200 6016:201-241 6057:242-268 9041:269-292 6108:293-317 6133:318-423 9046:424-447 6263:448-471 6287:472-503 7703:504-527 604:528-539 616:540-549 626:550-613 7473:614-704 781:705-716 793:717-741 818:742-754 5163:755-910 5319:911-1058 9044:1059-1082 5491:1083-1160] [-1, 8385, 8415, 8459, 202, 5962, 6016, 6057, 9041, 6108, 6133, 904…	CACTAGGATTCCATTAGAGCTTCTTTACTACATCCACTCCACTTTTTAAATTATTGCAGATTCCACTCTCGCGAAAACAATAACACACCAACCCCATATCTTATCCTCCAATTATTATTCATTCATTCATTCTCATTACAAAACAATACTGTGTGAGTGAGTGAATAGATAGTGGAGAACACTAATGGATGATTCCAATTACCTGTTTCCTATCGGTATGCGTATTCTTGCAGTTGACCATGATCCCACTTGCCTTCAAGTTTTAGAAAATCTTCTCCAAACATATCAATACCATGTAACCACGACTAATGAAGGAATAACAGCATTGGCTATGTTGCAAGAAAACAAAGACAACTTTGATCTGGTAATCATTGATGTGCACATACCAGACATGGATGG…	337.175	-11.7629	5.72935e-20	1.49093e-17	DOWN	[ko04075:Plant hormone signal transduction]
TRINITY_DN31088_c0_g1_i3	en=2198 path=[1727:0-139 1844:140-180 26652:181-204 1909:205-218 20659:219-259 1966:260-262 1969:263-294 2001:295-324 26659:325-348 2055:349-360 2067:361-372 2079:373-379 2086:380-396 2103:397-417 2124:418-449 2156:450-450 26637:451-474 2181:475-653 26641:654-677 2384:678-687 2394:688-691 20980:692-705 22871:706-727 2511:728-741 2525:742-770 21579:771-840 2624:841-849 21048:850-894 2678:895-914 2…	AAAAAATCCAAACTCCAAAACTCTTGAAAAGTCTCTTCCGCTTCAAACTCCAAACAAAGCCGTAGACGTCGTCCACCACCACACACGAACTCCGACGGAACGAGAACCACAAAGGCTCTTCAAATCTTAAAAAACAAAGATGCTATAAATCTTCGTCCTCTCTTGTTCTTCCCTCACAATCCAGAAAAACCTCCTCCTCCGTTCTTCTGTCTCTCTCCGGTCGGAATCTCTACTCCTTCTCTCTCATTCAGAATCATGGAGCTTACATGTCCCTGCGGGAATGGATATCTAATCAGGAAGGTAACAACAAAAGGCCCTAACATGGCTCGTCCATATTACAAATGCCCTGGTTTTGATAAGGAAAATAACATCAGTGATTGTAATTTCTACTCATTTGAG…	324.753	-11.7093	4.24523e-17	6.06335e-15	DOWN	[ko04137:Mitophagy - animal]
TRINITY_DN32610_c0_g1_i4	en=908 path=[1873:0-76 1927:77-99 5118:100-123 1974:124-206 2057:207-277 2128:278-310 2161:311-311 2162:312-335 2186:336-359 5119:360-383 2234:384-398 2249:399-399 5124:400-423 2274:424-443 258:444-469 5117:470-493 308:494-517 332:518-546 361:547-632 447:633-651 466:652-656 471:657-670 485:671-677 492:678-689 504:690-757 572:758-779 594:780-855 670:856-856 671:857-907] [-1, 1873, 1927, 5118, 1974…	TCTTCGCATAACCGTTTGTATTGGTTCAGCAAGTATCTCCCAGCATTGGTTCAAGTCTTCCAACTTAACAGAACACATGACATCTTCTGATGATCTAAGCCGCATTTCTGATAATTTCACCGGTTTTGAGTCATCGGGTTGAGCGGGTTTAGTCAGCTTTCTTTTCTTAGCCTGATTTTCAGTTGGATTTAAACCGCTCCGATAAGTGTTCTCGCAGCGAATGTTAGTGACATCATGAAGAATTGCCCTCTTCTCATGCGGAAGATACGTATCATCGGAAACTGCTCTTTTTGAATTGGCTCTTAGAGGATTTTTCTGACTTTCTTCTGCTACCTTCTTCAATGGTGGCAACTGTCCAGTTGCACTTAAAGCAGCCGCTCGAGCACGAGTCAATCGACT…	315.644	-11.6681	9.45194e-21	2.87322e-18	DOWN	[ko00780:Biotin metabolism]
TRINITY_DN20403_c1_g1_i3	en=1106 path=[1084:0-51 1113:52-86 1148:87-262 2874:263-286 1348:287-809 1871:810-829 1891:830-831 1893:832-1055 2117:1056-1086 2148:1087-1105] [-1, 1084, 1113, 1148, 2874, 1348, 1871, 1891, 1893, 2117, 2148, -2]	AAATAAAGTGGAAAATAGACATATGATGAGACATTGGTATAGAAGAGCAGCCACTCAAGGCGTAGTAGTGAGTGGACAGTTGTGGCAGCCGAGTGGTTTATTGAGGATGACGACTAACTGTATCAGCAGCAACCGTGATGAATTGGACGCCATTTTCAAACAGAAGCGAACTCTTCGTACTCAGCTCAGAAAAACCCTCAAGGCCATCGACCCCTCCCTCAGATCTCAACAAGATACCGCTATTCAGGACATAGTTTTGGGAGCTCCGTGGTTCAAATCAAGCCTTAGATTATGCGCATACATAAGTTGCAGTGCTTTACGGGAAGTCGACACTTTCAAACTCTTGTCACACATTTTGCAACCTCAGCCCAATGGTGGTAAAAAACTATATGTACCGCG…	314.879	-11.6644	7.65165e-21	2.3363e-18	DOWN	[ko00670:One carbon pool by folate]
TRINITY_DN30714_c0_g1_i2	en=380 path=[5481:0-131 978:132-154 1001:155-211 1058:212-250 1097:251-271 1118:272-303 1150:304-316 1163:317-340 1187:341-359 1206:360-379] [-1, 5481, 978, 1001, 1058, 1097, 1118, 1150, 1163, 1187, 1206]	ATCTCTTGGTTACCAACCCCAAGGTCTGCATATTATACAAAACTTTTATATTTTGGTTGGGATTCTAGAAAGATTGTCCTTTTGACTTGCTTTTTTCCATTGTGTCCACAGAGGGTTCAGAAGGCAATTGACTCAAAAGCATGCAATGCTCTTCTGCTCAAGGTGAACCAAATCGGATCAGTGACTGAGAGTATTGAAGCCGTGAGGATGTCCAAAAAGGCTGGATGGGGTGTCATGACCAGCCACCGAAGTGGAGAGACTGAGGATACCTTCATTGCTGATCTTGCTGTTGGTTTGTCAACGGGTCAAATTAAGACTGGAGCTCCATGCAGGTCAGAGCGTCTAGCTAAGTATAACCAGCTCTTGAGAATTGAGGAGGA	310.086	-11.6422	5.1809e-20	1.37424e-17	DOWN	[ko00010:Glycolysis / Gluconeogenesis][ko00680:Methane metabolism][ko03018:RNA degradation][ko04066:HIF-1 signaling pathway]
TRINITY_DN33910_c0_g2_i6	en=771 path=[8650:0-33 14944:34-50 2396:51-75 2421:76-77 2423:78-134 2480:135-243 2589:244-281 2627:282-287 2633:288-334 2680:335-343 2689:344-365 2711:366-376 2722:377-400 2746:401-426 2772:427-469 2815:470-471 2817:472-473 2819:474-493 2839:494-506 2852:507-571 2917:572-572 14018:573-623 7986:624-640 8003:641-641 16883:642-677 8040:678-770] [-1, 8650, 14944, 2396, 2421, 2423, 2480, 2589, 2627, …	TTCCGAAAACAGCGATCAAAGAATCAATCGATGGTGATGGCTGCTGCGATGCAACGCGAAGGGAAGCGTTTGGCTCCTCTCATGTCTTCCCAACCAATCAACAACACTCTCCGATCCACCCTCATCTCTCCGTTAGACCAATCTTCAATTGGAGGAGCTCGTTCAATTTCCACCCAAATTGTGAGAAATCGGATGAAGAGTGTGAAGAATATCCAGAAAATCACTAAGGCAATGAAGATGGTTGCTGCATCCAAACTACGAGCTGTTCAAACTAGGGCTGAAAATTCACGTGGCTTGTGGCAGCCATTTACGGCTCTTCTCGGCGATGCTATAAGTGTTGATGTCAAGAAGAATGTTGTTATTACCGTTTCTTCAGACAAAGGTCTTTGTGGTGGAATC…	305.27	-11.6195	5.35388e-19	1.10787e-16	DOWN	[ko00190:Oxidative phosphorylation]
TRINITY_DN33253_c0_g1_i3	en=2694 path=[4651:0-108 4737:109-132 4761:133-145 4774:146-197 4826:198-206 4835:207-225 17880:226-249 4878:250-267 4896:268-295 4924:296-361 17887:362-385 5014:386-399 5028:400-419 5048:420-437 5066:438-438 2294:439-444 2300:445-450 2306:451-461 2317:462-473 2329:474-487 2343:488-488 2344:489-518 17886:519-542 2398:543-595 2451:596-613 2469:614-615 5417:616-619 5421:620-639 2495:640-640 5441:64…	CTAATCCTAAGGTCCACAAAGTAGAGATTTGTGTGCTTTTGAAAACTCTACTCCCTCTCCACTTCTTTACAACACATTTTCCCGGATTGCTTCATCCCTTAGACGCCACCTTTTCAACTCCAGCACCAACTACACTTTTCTCAATTCCACTCCCGGTGAGTTCCCTAACGACGTCGTTTCAATTTCAAACGCAATCAGAACCGGTTTTGAAATTGAAACCAATCAAATTTTTATAAATCGGTTCGAGAACTAATTTACTACTGTAAACACCGCTTTACCGGTTTGGAACCTATTCTAAACCGGTTTCAAGAAAGCAATTGGGGTTGGTTTTAAAAAACTGTTTCGTAATAATTTTGCGACGTGAGAAAATCCTCACTCCCATGCGATTGCGAGGATAAG…	300.022	-11.5946	0.000389299	0.00335233	DOWN	[ko00900:Terpenoid backbone biosynthesis]
TRINITY_DN25949_c0_g4_i4	en=1682 path=[1660:0-317 1955:318-356 1994:357-381 2019:382-453 2091:454-472 2110:473-541 2179:542-635 2273:636-639 2277:640-659 2297:660-842 5401:843-866 2504:867-1227 2865:1228-1258 2896:1259-1339 5399:1340-1363 3001:1364-1392 5402:1393-1416 3054:1417-1419 5400:1420-1443 3081:1444-1681] [-1, 1660, 1955, 1994, 2019, 2091, 2110, 2179, 2273, 2277, 2297, 5401, 2504, 2865, 2896, 5399, 3001, 5402, 30…	CTAATTTATTTCCCGAATATCCTCTGCATGAAAGAAAACGGCAATAGAGGTGCACGAATTAACCAGTTTCATGGTTGAACCCACATTCATATCTAAAACCGCATTAAAAAAATAGAACCAGATTTATGTCAAAATGGTTTAACAATTTAATTGGATTTGGATTATCCGAATTCTGTTCATGGCAAAAATAGTACAGAATTTAGTACAATTTCTGTCACTTTTGTTTAGTTGTTTCCATTCGCATAGAAACGATACAAGGTGACGGCGCTCGAGTCGGTGGATTTCGCTCCGACACGGCAGTCGGAACCAACCGAATTCGCAGCGGCAAGTTGTTCATGGTTGTTCACTGAATGGAGATATGAAGTAGATCGCACCTGGAGATCCAGATCTAGCACGTAG…	290.288	-11.5469	2.5654e-15	2.34876e-13	DOWN	[ko00051:Fructose and mannose metabolism][ko00520:Amino sugar and nucleotide sugar metabolism]
TRINITY_DN27177_c0_g2_i1	en=1293 path=[1:0-507 486:508-621 600:622-643 622:644-644 623:645-648 4594:649-725 704:726-773 752:774-818 797:819-827 5479:828-833 8669:834-857 5509:858-869 848:870-881 860:882-890 4835:891-1054 1033:1055-1058 1037:1059-1064 5392:1065-1109 1088:1110-1118 1097:1119-1131 8666:1132-1155 1134:1156-1292] [-1, 1, 486, 600, 622, 623, 4594, 704, 752, 797, 5479, 8669, 5509, 848, 860, 4835, 1033, 1037, 53…	AAAAGAAAAAAAAAATGGAAATAATAGGACTTTGCACATAACGCAAGGGGGAGGGGGTGGAGGTTTTCTCACGGGTGAAACAGATTAAAATAAGCCTCTCCATTTTTTCTATTCTACGACTCCACCACTGATCTCACCATTCATGTTCCCCTTCCCCAAAACAAATACTCTCTCATTAAGATTGAAGAAGAAGGATACTTTCTCCTAACTAGGAAAGCAAACTCAACCTCCTTTTTCATGATAACTTAAGCCGCCACCCATAGCCGTCGCGTTTCCCTCGTCAACAACCATAAAAATCTTTCAATTCACCCTTCCACCCCACCTTATTCCACCATGAACCCCACTTTTCAACTCTCAAAATCAGCACCCTGAAACACCACTGTAAATCACTCAACGAAT…	288.748	-11.5394	0.00033779	0.00295469	DOWN	[ko03008:Ribosome biogenesis in eukaryotes]
TRINITY_DN24484_c0_g1_i2	en=2011 path=[1:0-31 10:32-32 11:33-63 42:64-130 5672:131-154 133:155-224 4039:225-257 267:258-467 5669:468-491 501:492-503 513:504-533 543:534-757 767:758-778 788:779-965 5670:966-989 999:990-1694 1704:1695-1718 1728:1719-1735 1745:1736-2010] [-1, 1, 10, 11, 42, 5672, 133, 4039, 267, 5669, 501, 513, 543, 767, 788, 5670, 999, 1704, 1728, 1745, -2]	CCATAATAATGTTTATCAAAGAAAGAAGAAGAAGAAAAAATAGTAGAAGGAACCAACCCAACGAGTCCATACTCCATAGATTAAACTGGGACAAACCAGCTCTGGTCGTGAATGCAGCGGCGCGTGTGGCATCAACTGGAGTAATAGACAATACATCAACACGGTAGCTTTAGCCAAACCCTAACCACACCACACAGTGAAGGAGCATAGAACAAGTTCGTTACTTCTACTTCACTTCCACAACCGCGCGAGATAGATCATGAGCCGCTACGATAGCCGTTCCTCCGACCCCACTTCCTACCGTGACCGAAGAAGTGACTCGGGGTTAGGTGGTGGAGGAGCTTCTGCTGCCGCGCCTTCGAGTAGAAGAGACTACGATGACGGTGGGTCTGGTTCTCC…	275.209	-11.4703	6.1827e-20	1.58489e-17	DOWN	[ko03040:Spliceosome]
TRINITY_DN31088_c0_g1_i1	en=1774 path=[1727:0-139 1844:140-180 26652:181-204 1909:205-218 20659:219-259 1966:260-262 1969:263-294 2001:295-324 26659:325-348 2055:349-360 2067:361-372 2079:373-379 2086:380-396 2103:397-417 2124:418-449 2156:450-450 26637:451-474 2181:475-653 26641:654-677 2384:678-687 2394:688-691 20980:692-705 20994:706-714 2394:715-718 2398:719-768 2448:769-831 2511:832-845 2525:846-874 21579:875-944 26…	AAAAAATCCAAACTCCAAAACTCTTGAAAAGTCTCTTCCGCTTCAAACTCCAAACAAAGCCGTAGACGTCGTCCACCACCACACACGAACTCCGACGGAACGAGAACCACAAAGGCTCTTCAAATCTTAAAAAACAAAGATGCTATAAATCTTCGTCCTCTCTTGTTCTTCCCTCACAATCCAGAAAAACCTCCTCCTCCGTTCTTCTGTCTCTCTCCGGTCGGAATCTCTACTCCTTCTCTCTCATTCAGAATCATGGAGCTTACATGTCCCTGCGGGAATGGATATCTAATCAGGAAGGTAACAACAAAAGGCCCTAACATGGCTCGTCCATATTACAAATGCCCTGGTTTTGATAAGGAAAATAACATCAGTGATTGTAATTTCTACTCATTTGAG…	274.146	-11.465	3.23269e-17	4.72522e-15	DOWN	[ko04137:Mitophagy - animal]
TRINITY_DN33221_c1_g4_i3	en=5315 path=[4837:0-147 20369:148-171 4986:172-172 20376:173-196 5011:197-388 5203:389-410 5225:411-452 20363:453-476 5291:477-486 20366:487-510 5325:511-671 20368:672-695 5510:696-961 5776:962-1002 5817:1003-1123 5938:1124-1143 5958:1144-1199 12631:1200-1207 12639:1208-1209 17311:1210-1229 12853:1230-1314 12938:1315-1335 6043:1336-1336 6044:1337-1400 20377:1401-1424 6132:1425-1781 20381:1782-18…	CAACCTCTTTCTTTAACAATTTCCACTATGTTATTTCTGCTCTGATAACAAAGAATGAACAATTGTGTCTAACTCTAAGCCCAATATAGATTGCAAGTAAAACAAATTCCTATGCCATGCATAGAATACTTAAGTCCCAAAAGGAGAGGAAACATACACTTTTCACCTAATCATCAAACCAAGAATACCACCATAAACAATTTGTGGATTGAACATCATAGTCTATTTTCTGAAAAGAGGAATCTTATCACTAGCATGCCCACTTCCTCTCATACAGAATCCTTGTTAGCTTTCCTTCATTAACTGCACAGATTTACATGCAACCAGTTCACAATGCAAACATAACAAAGCCCGTGTCCTAAATGATTTGCCAATCTAATATCATAAACAGATATTATA…	11025.8	-11.3402	2.17753e-15	2.02158e-13	DOWN	[ko03040:Spliceosome]
TRINITY_DN31910_c0_g5_i3	en=1216 path=[278:0-28 16017:29-107 304:108-168 365:169-171 368:172-183 380:184-203 400:204-204 401:205-207 404:208-280 477:281-318 515:319-367 564:368-413 610:414-417 614:418-421 618:422-441 638:442-445 642:446-454 651:455-460 657:461-481 678:482-483 680:484-495 692:496-584 781:585-605 802:606-622 819:623-623 820:624-631 828:632-634 16346:635-647 12207:648-688 885:689-692 889:693-713 910:714-744…	AGGTTTGGATTGGTTGCAAAGTTGTAGTCTCAATTGACTGTGGTGCTTCTGTTATTGGCCTGGCGTGCTTCAAGTTTGCAGATAGGTCCATATGCATGATGGTTCCAGCTGGCATGTTGAACTGTTTGGTCCAGTTTCATTGTTCAATAGCAAATTGGATGGTTTGTGGAAGGTTGGCTGGCAGATTCATCACTGGTTTAGGTTTGCACTGCAGCTTAGTTCATTGCTCAATTACTTGGTGGCAGCTCGGTGAATTTGGTCATGGCTTTTATAACAACAAGGTTGGATTTTAAAGCAACATGTACCATTGGTTATTCAAGGATCAAAATGGAACATGGAAGGTTATGGTTAGAATATGGATTGTGCTGGCATTTGCTGTTGTTTATCTTGCAGGTCATG…	236.743	-11.2528	0.000513328	0.00430331	DOWN	[ko00940:Phenylpropanoid biosynthesis]
TRINITY_DN23084_c0_g1_i2	en=677 path=[655:0-120 753:121-144 777:145-180 5373:181-204 837:205-246 3573:247-292 925:293-438 1071:439-480 1113:481-501 1134:502-676] [-1, 655, 753, 777, 5373, 837, 3573, 925, 1071, 1113, 1134, -2]	AGACAGTATTCTATGATATGGAAGCAGCAAAGGGAACAGTGAAAGCTGTGGCTCTCCTCGTCGGAGATAACAACGTTAGAGGTTCTATTCAGTTTCTTCAATACCTCAATGGGAATTATACACATGTGACTGGAAAGATAACAGGGTTATCGCCAGGTCTTCATGGCTTTCATATTCATGCTCTTGGTGATACCACCAATGGCTGCATCTCTACCGGTCCTCACTTCAATCCACTGAAGAAGGATCATGGAGCTTCTACGGATGATGAGAGACACGCCGGTGATTTGGGTAACATTGTTGCAGGACCTGATGGAGTTGCTTTGATTTCTATCAAAGATCGACAGATTCCACTAAGCGGAGTTCATTCGATACTCGGGAGGGCCGTCGTTGTTCATGCTG…	457.378	-11.2406	9.42298e-20	2.32745e-17	DOWN	[ko04146:Peroxisome]
TRINITY_DN31742_c1_g1_i3	en=1161 path=[1791:0-82 1851:83-83 1852:84-99 1868:100-106 1875:107-123 1892:124-127 1896:128-142 1911:143-189 16701:190-237 2006:238-303 2072:304-327 2096:328-459 2228:460-473 24375:474-497 2266:498-610 2379:611-620 2389:621-635 2404:636-673 18014:674-676 18017:677-710 2479:711-714 2483:715-720 2489:721-731 18680:732-744 15473:745-778 2547:779-819 17797:820-823 19649:824-851 2620:852-861 2630:86…	CTCTGTAAACATCCTTTTTGATGCTCAGAAATTGGAGTTGTCCTTTTTGATGCTAGAATTCGTTAACAGTGAAAATTGGTTAACGCAGGAATGGCTTTGGGGTAGGACTAGTTGCTGCGGATTGTTGGTTGTTGCTGCTGCAGCAAGCTCGGGTTCACTTTCACCCCAACGACCAAATATGTTACCAACAGCATCTTCTCTCACAGATAGACCAGCAATTCCCATGAGGTTTTTTACATACCTTCGAGCTAAAACATCCTTGTGAGTATACAAAACCCTGGTTACTGCTGGAGCAGGTGCGTCAGAAAATCCTGAAAGTTGATCAATCTGGTTCTGCAAACCCTGAGCGTCAACAGATAGTGAAGAGATGGAAGTGGGTTCGTGAATTGAGTAACCGGA…	234.571	-11.2395	0.000543068	0.00452021	DOWN	[ko00230:Purine metabolism][ko00250:Alanine, aspartate and glutamate metabolism]
TRINITY_DN32091_c0_g1_i2	en=578 path=[1:0-78 57:79-228 207:229-292 271:293-313 292:314-343 322:344-345 324:346-577] [-1, 1, 57, 207, 271, 292, 322, 324, -2]	TGAGCATTTGCATTACAATCACCGATTGGTCATGCCCAAGTTGCTTTGATTGGAAAAGGTTGCTTTTCCATAGGAGAGAACGTTTTTAAAATTGGGCTAGTATGGACTCTTGGCGGTATTCTTCAAGTTTTGCAGCCGATTTTTCTCCTGTTTATGAACTCTATGGTGAAGTCCAGCATTGATATTGTCAAGGGGTGGTCATTGCTGTTTTGCTCACAGTCAATTAAAAACATTCTAGCCGGCCTGCCAGAAAGCAATCATGACCGACTCGATAAGTCATTACTGCTTACACTGAACACAGCAGTCTGCAAAGTAATATCCAATAGATTTGCATTTAGAGCAACTGATGTAACATTAGATGGAGAACAAATCAACATGACACCCAAAATCTTAACACCC…	232.66	-11.2283	8.69998e-19	1.72245e-16	DOWN	[ko03013:RNA transport]
TRINITY_DN30380_c0_g1_i2	en=1598 path=[2964:0-51 2993:52-111 6327:112-135 3077:136-189 3131:190-213 3155:214-257 3199:258-286 3228:287-323 1683:324-399 6324:400-423 1783:424-435 6332:436-459 1819:460-839 2199:840-849 2209:850-855 2215:856-873 2233:874-942 6328:943-966 2326:967-1056 6325:1057-1080 2440:1081-1101 6323:1102-1125 2485:1126-1197 2557:1198-1216 2576:1217-1361 2721:1362-1399 2759:1400-1425 6329:1426-1449 2809:1…	TGCATTGAGGTGTAAGGTAACTCTGAAAACATAACTTTGGTTTTTATATTTCTCAATTAGTCATTCAATTGTTAATACTTATACTTGAGTTTGAGTATATCAAAATATGTCAGATGTATAAATAAATGTTAGGAAAATTTCTAAGTGCTTGTTTGGAGTCACGGTGTATTTGTCAGAGTCACGGTGTGGTCCTGACAAATTCATCGTAGTTCCAAACATGCCATAAAGGGGGCGTGTTGATTATAAAGAAAATAGTATGTTGCCTCGGGACATTGTCTAATTTATGTTTTCGTGCTATATATAAGAGGGAATTGCGACAAAAAGTTGGTGCTGTGAGGGCGGAGACAGCGGCTCCGGCCACTCCAGCAGTTAACAAGTCATCATCTGAAGGGAAGAAGA…	218.159	-11.1351	5.49204e-18	9.24763e-16	DOWN	[ko00860:Porphyrin and chlorophyll metabolism]
TRINITY_DN22327_c0_g1_i1	en=4297 path=[4457:0-47 4482:48-56 4491:57-62 4497:63-113 4548:114-127 4562:128-431 4866:432-2311 6746:2312-2365 6800:2366-4296] [-1, 4457, 4482, 4491, 4497, 4548, 4562, 4866, 6746, 6800, -2]	GTTTCCTTTAAGCTGTATAAAAGTAAGTGTGTGGTGGATTCAATAATATAAGAGTATTCAAAAAATATATATTTTCTTACTCTAAATTCTGCAACAATATAATTTATCATATACCACCTCTAGAATACCACCAACAATGTGGTATCAGAGCTGCAGATCCTTGCAGCGCTGCAGCAGAAACAAAAAAATGGCTTCCGCAAGCAACTCTTCTACAGTTTATAGCAATGTTAAAGTTCTTTTGTTTGAAGGAGAAAATTATGATTTTGGGGCTGTTAAAATGGAGACTCTATTCACCTCTTTGGAAGTCTTGGACTTCGTCCAAAACGGTTATGAAGAACCAGTACCAACAGAGGCTGAAGAATCAAGCCAACGACTTGAAGAATTGAAGAAGAAAAAGAA…	211.215	-11.0881	1.26138e-17	2.01059e-15	DOWN	[ko00040:Pentose and glucuronate interconversions][ko00052:Galactose metabolism][ko00053:Ascorbate and aldarate metabolism][ko00520:Amino sugar and nucleotide sugar metabolism]
TRINITY_DN33849_c0_g6_i4	en=1114 path=[27817:0-59 5397:60-67 5405:68-100 5438:101-121 5459:122-122 18021:123-146 5484:147-149 5487:150-158 5496:159-187 5525:188-214 5552:215-244 5582:245-416 31858:417-440 5778:441-469 5807:470-613 31839:614-637 5975:638-650 31846:651-674 6012:675-731 6069:732-732 30044:733-755 6173:756-1077 6495:1078-1079 25551:1080-1113] [-1, 27817, 5397, 5405, 5438, 5459, 18021, 5484, 5487, 5496, 5525,…	CAATTTTTCCGTCCCCTTTTTCTCTGAATCGCCCTCCCCTATTTATCTCACGGATTAGGGTTACAAATTGATGCTCAAAAGTTCGAAAGGAGAAAGTTCCAGGATTGCTTTTTGATGCTCAGAAATGATTGCCCTGTTTGATCATTGGACTCGGAAAGTGAAATTGGTGAGCTTGGGAGCATGGCTTTCACGTGGCTTTGGTGGTGCAACTCTTCAGCTCCTAATATTCATTTAGTAGACCCTTATGTTCTTCTTCACGCTCAATTTTAGCAGTAACAGCACCAGAATATGCCTCAAGTAGCACTTCGGCCAGTGCTTCTAAATGACTATACAACTCTAACTTTGCTGTTTTATCAAGCCCAGATGTATCATTTAACAACTGAAGCAAGACAGAGCCAA…	205.396	-11.0477	1.31105e-18	2.46764e-16	DOWN	[ko03013:RNA transport]
TRINITY_DN33684_c0_g1_i9	en=1417 path=[3967:0-255 5289:256-267 228:268-278 239:279-279 240:280-282 243:283-325 286:326-395 356:396-409 6774:410-433 394:434-443 404:444-446 407:447-467 428:468-470 431:471-550 6777:551-574 535:575-616 6773:617-640 601:641-721 682:722-723 684:724-809 770:810-950 911:951-996 6776:997-1020 981:1021-1053 1014:1054-1090 1051:1091-1093 1054:1094-1103 1064:1104-1105 1066:1106-1117 1078:1118-1127 …	CCCATCTTTCCTTCACAGTCTGTCTCTTTAGATATGAAATATTTACAATTTCATCTTATCAAAACAAATGGGCCGGAACTCAGAAGGCCCATGTGGCCAATGTAATTTGGTAACCGGGTCAAGAAAACCCAACCTGAGTTCCAACATTGAGAGGCTCTTGCTCGTAACCTAGGTTATCTCATCGCTGCAACGAACGGTAGATCTTGCTCAAATTTAGGTTATCTCATCGCCGGTAACTCTTGCGTGCGTTTCTGCAGCGTCTCTACACCTAGCTACCATGGCGGCGAGTACCAAAGTTCAGAAGGTTATGACCCAACCCATTAACTTGATCTTCAGGTTTCTTCAAAGCAAAGCTCGCATTCAGATTTGGCTCTTTGAGCAAAAGGATTTGAGGATTGA…	193.511	-10.9626	1.59017e-16	2.00449e-14	DOWN	[ko03040:Spliceosome]
TRINITY_DN20336_c0_g1_i1	en=714 path=[1:0-63 1427:64-181 63:182-203 85:204-236 118:237-389 1255:390-431 313:432-486 1399:487-514 396:515-629 1711:630-653 535:654-713] [-1, 1, 1427, 63, 85, 118, 1255, 313, 1399, 396, 1711, 535, -2]	GGAACAACCCTTCTCCCACTTCTCTGACGGCTTCTACCACCTCGCCCATTCCAAACCCTAATGGTAACTTCTATCCCCAAATTCCATCGCCAAAATTTCTCAGATCTGAATCGCTATATTGCACTGAGCTTAATTTCATTTTGTGTTGTTGCATTAACAGGCACCGAAGAAGGAGAAGGCACCACCACCGTCGTCAAAGCCGGCCAAATCAGGCGGAGGAAAACAGAAGAAGAAGAAATGGAGCAAGGGTAAGCAAAAGGAAAAGGTCAACAACATGGTCTTGTTTGACCAAGGTACCTACGATAAGCTTCTCACCGAAGCTCCCAAGTACAAACTCATCACTCCGTCGGTTCTTTCCGATCGTCTTAGGGTCAATGGATCTTTGGCACGGCGTGCAAT…	190.302	-10.9382	1.14719e-17	1.83711e-15	DOWN	[ko03010:Ribosome]
TRINITY_DN33265_c1_g2_i2	en=569 path=[5409:0-55 5723:56-79 528:80-81 530:82-99 6855:100-123 572:124-130 579:131-135 3711:136-153 3729:154-159 608:160-160 609:161-177 626:178-184 633:185-185 6859:186-209 658:210-236 685:237-248 697:249-272 721:273-290 739:291-327 776:328-339 788:340-342 791:343-363 812:364-368 817:369-369 6856:370-393 842:394-410 859:411-422 871:423-449 6858:450-473 922:474-487 936:488-501 950:502-525 974…	TGTACTAGTTTGCCTCCCGCATTTCCTTCTTTTTGATTCCTCAGGAAGTGGCATTTATACAAGAACAGTGTTGGCATTGATGTTTGAGTTGAATTCCGCTCGCACTTCAATGGTCACTTCAGCCTTGAGTGGTCCTGTTTCTTCAATCAAAGTACTAATACGAAAGGGTGGCTTAAATGCTTGAGTGATACGATAATTCATGACAGGAAATTCACCATCTGGTGGTACCAAAGATAAAGTTCGGTCAACGTCAAAACTATCAAGATGTACAGACTCATGAAAGTTACAATCATCTTAAATGACAACACCAGAACCTCCACAATCACTTGTTCCTATACTCAGGTCCTCATTGAGTGCAAGTCGAATCTCCGGGTTACCAGTAAGATAGCTCTTCATTTG…	180.639	-10.8628	3.12209e-18	5.54232e-16	DOWN	[ko04142:Lysosome]
TRINITY_DN33574_c0_g5_i6	en=955 path=[11815:0-73 11866:74-90 11883:91-130 11923:131-154 1269:155-170 19040:171-194 1309:195-200 1315:201-210 12002:211-245 12037:246-265 1381:266-277 3585:278-294 3602:295-318 3626:319-343 3651:344-367 3675:368-368 3676:369-374 3682:375-382 3690:383-395 3703:396-398 3706:399-403 3711:404-406 3714:407-478 3786:479-519 3827:520-716 4024:717-814 4122:815-843 4151:844-860 4168:861-865 4173:866…	AAATAAATGGCCACTCATTGTGTGGATGTGGTACAGTTGCTGCTTGCCAGGCAGGTGTCGCAGGACTCAAAAAACTACTCCCAATCTTTTATCGAGTTTGAAGTTACGCAAAGTGCCATGTAGATCAACAAAACCGGGTGCCAAAATATTCTTAATCTGCCATGAGTCATAAGCTGCATTTACAAAGAAGATTGGTGTACTGATTTGTGCGACCACATTTTGCGGGAAAAACACAGCCCAGGCGAAAGTCTTGATGTGCAAGATGAAGGCAAATTCTTGGGCATTTCCTTCTGCATACTTCTACTATTTTGTGGTAACTGTAACTTGTTTGAATATTCCAAGGACGAGTTAGGTCGCTTGACAGTTCTTTCCAAATTGAAAGCAGTACCTTTTTCAAAG…	177.654	-10.839	6.42634e-17	8.79461e-15	DOWN	[ko04310:Wnt signaling pathway]
TRINITY_DN27300_c0_g1_i1	en=1433 path=[1524:0-83 3521:84-122 1624:123-180 1682:181-185 3383:186-206 1821:207-367 3849:368-391 2006:392-445 3848:446-469 2084:470-758 3099:759-782 2397:783-801 2416:802-803 3201:804-833 2448:834-954 3847:955-978 2593:979-1051 3850:1052-1075 2690:1076-1077 2692:1078-1129 2744:1130-1250 3706:1251-1297 2912:1298-1432] [-1, 1524, 3521, 1624, 1682, 3383, 1821, 3849, 2006, 3848, 2084, 3099, 2397,…	GTAAAAATCATTTGTATATTTCCTACATTGAAAGTACTATCAAATCAAACATGCCCTATAATGCCTCCATTTGGCAATTATCCTTAGATGGAAAAAGTATCATCTCTCGAGTAATCCGCCCCTCCTCCTTCACCGTACCCACAACTGCGTCCTGATGCACTAATTCATAATCGTTTGCCACGTAGAGTATTTGTAGCCACATTGAATATGGCTGCGGCTGCACAATCGAATGCTGAGCTGTTGGAATGGCCTAAGAAAGATAAGCGCCGCTTCCTGCATGCTGTTTACCGTGTTGGTGATCTTGATCGCACCATCAAGTTTTATACTGAAGCTTTTGGAATGAAGCTTTTGAGGAAAAGAGATGTTCCAGAAGAGAAATATGCCAATGCTTTTCTTGGA…	173.746	-10.8061	4.11812e-17	5.89406e-15	DOWN	[ko00620:Pyruvate metabolism]
TRINITY_DN34227_c5_g4_i4	en=1854 path=[5555:0-62 2744:63-69 2751:70-73 2755:74-86 2768:87-214 2896:215-233 9782:234-257 2939:258-366 3048:367-369 3051:370-393 3075:394-436 9781:437-460 3142:461-509 5439:510-533 3215:534-617 3299:618-633 9787:634-657 3339:658-663 3345:664-690 3372:691-770 3452:771-791 3473:792-794 3476:795-815 3497:816-826 9785:827-850 3532:851-1035 3717:1036-1055 3737:1056-1336 7601:1337-1366 4048:1367-1…	GTGGATTCAAAAGAGTAATTCTGCAAAGCCCTTTGGATGCTCAGAAATTGGATTGACCTCTTTGATGCTAGGTTCGAAAATGTGAAAATGAACCGTTGATGCTGGGCGTTGTTTCAGTCCACTTACAATCCCATCACTCTTCTGTGCAGTTTTCTTGCTTGGCCTTTGAGGCATTGGAGTTTTTGGATCCTCTTCATCACCCAAAATTTTTGCACTGCCGATGCTGGCAGTCATACGGGAACCGGGATCATGCCAAGAATTAACTTCTTCAACATTGTGATTACCGATGCTAACAGTCTCTGCAAAATTCCTCTGAGGTGCATCTACTGAAACTGAAACTGAACTGCTAGCTCCATGATCAATATCATTATGACCACCTAAAGAGCGCTCAACCATTTG…	172.989	-10.7999	1.35499e-17	2.14489e-15	DOWN	[ko03022:Basal transcription factors]
TRINITY_DN2204_c0_g2_i1	en=1656 path=[1634:0-978 2590:979-999 2611:1000-1655] [-1, 1634, 2590, 2611, -2]	AAATGTGCTACCCTTAAGCATTCAAGCCACCTAAACTAGCATATTTTTCTTCCAAGAATTTCAAGTATGGCTGAAATGCAATACTATATCCAACTTTTCTTCCTATGGCTTCTCTCCACAATTGTAGTTCGTTCCCTACTAACTAGAAAGAAGAACAAGAACCGTCTTACTCCACCATCCCCTCCATCACTACCCATCATTGGACACCTTCACCTTATATCTAAACTACCACACCAAAGTCTTCACGAGCTCTCAACATACTATGGTCCCATAATGCAAATTTTCCTTGGCTCTAAGCGATGTCTAGTAACTTCAAGTCCAGAAATAGCAAAGGAGTTTCTTAAAACCAATGAAATTTACTTCTCCAATCGTTTCAGAAGTGCTGCAGTTCACTACCTA…	168.31	-10.7611	8.46601e-15	6.81847e-13	DOWN	[ko00140:Steroid hormone biosynthesis][ko00380:Tryptophan metabolism][ko00830:Retinol metabolism][ko00980:Metabolism of xenobiotics by cytochrome P450]
TRINITY_DN34151_c0_g2_i3	en=380 path=[1118:0-30 7108:31-61 1157:62-62 1158:63-67 1163:68-175 1271:176-180 1276:181-181 1277:182-183 6257:184-223 1319:224-227 6168:228-296 6237:297-314 1586:315-317 1589:318-324 1596:325-326 1598:327-334 1606:335-346 1618:347-355 8125:356-379] [-1, 1118, 7108, 1157, 1158, 1163, 1271, 1276, 1277, 6257, 1319, 6168, 6237, 1586, 1589, 1596, 1598, 1606, 1618, 8125, -2]	AAAGACAGGGCAGCATGTGAACGAATCCGTAATTTTTATTTTGGTTGGTTTATGGAACCCTTGTTGCATGGAGACTATCCCAACTGCATGAAGGAAAATGCAGGTGCAAGAATACCGGCATTCACCACTCATGAATCTGAACGGGTTAAGGGTTCCTACGACTTTATTGGCATAATTCACTACACCCAATTTAATGCATCTGACAATTCTGATGCCCTGAAGACAACACTAAGAGATTTCTTTGCAGACAGTGGTGCAAATCTACTCGCTGTACATGAAATACTTGGAGATGCAGAGTACCCTATGGCACCATGGGCTTTACAAGAAGTGCTGGAAACATTCAAGACCCTTTATGGAAATCCACCTATATTCATTCATGA	163.708	-10.7201	3.86286e-16	4.34335e-14	DOWN	[ko00230:Purine metabolism]
TRINITY_DN29825_c1_g2_i11	en=2928 path=[4917:0-30 4925:31-31 21409:32-55 4950:56-88 21412:89-112 5007:113-620 2756:621-626 7571:627-638 7583:639-660 7605:661-840 7785:841-868 21414:869-892 7837:893-947 7892:948-1030 14358:1031-1032 14360:1033-1162 14490:1163-1191 14519:1192-1192 14520:1193-1237 14565:1238-1295 14623:1296-1325 14653:1326-1409 21410:1410-1433 14761:1434-1592 14920:1593-1614 14942:1615-1634 21413:1635-1658 1…	CCATTCCTACACTTCATCTTTCTCTCTCTGCAGTCTCCTTTGTCATTCTAGAATTTTCCTTTCTTTTCCCCCATTTTTTCTCGGAACCTCTTCACCAAACACCGTTACAAAAACTTTCCCGATCTTGCTAAATCGCGATTCCATCGTTGATTTTTCAGTTCATTTAGAAGCCTAAAAATCACTGCGTGAAATAGTGGTTGAACTTTTTGGAAGAAAAATCCAGCTGTATGAACTGGTTCGGAAATCTGGATTTATCGTCAAACTTGAATTTCAATCACTTTGTTACTTGTTTGTTGGTTTTTTCCCTTCATTTTTCTCCCCAGTCTCTCTGTTTCGTCAGCAATTTCCCTGAACGGTTCTTAATAGATTGTAACAGTAATCTCCATCCTAATCCATGGA…	159.254	-10.6813	4.30099e-15	3.70273e-13	DOWN	[ko00330:Arginine and proline metabolism][ko00410:beta-Alanine metabolism]
TRINITY_DN28033_c0_g1_i2	en=1586 path=[1520:0-189 5966:190-213 1711:214-245 1743:246-291 1789:292-401 1899:402-611 2109:612-633 2131:634-735 5965:736-759 2257:760-762 2260:763-798 2296:799-999 2497:1000-1021 2519:1022-1023 2521:1024-1045 2543:1046-1107 2605:1108-1124 2622:1125-1174 2672:1175-1178 2676:1179-1191 2689:1192-1206 3039:1207-1246 2744:1247-1263 3185:1264-1329 2804:1330-1340 3320:1341-1409 2884:1410-1422 4785:1…	GGAGAATGTAATAAAACGGTGTAGTGATCTTTATTGAAGCTTTTGCTTTTTTCCTTTTCCACTCTAAAAAAAAGAAGTTAATAAGTGGTGGTAGTATATAAACCCAAAAGTTATTTATTTATTTACACACCAAAACCATATTTTTGGTTTATAAACCGCCTAAGAAAACTAACAAAACTGTAAAATCATCGTCTATCTTTGTCCCTGTTTTTTCCATAGAATAAGGTTTTTGCAGGGTTTACTCTTGATCTTCAATGGGTTCTTTGGAAAATGGAACACCCAAACCAAGAGTTGAAGAAGAACCAATCCTAATGAAACAAAGTCAGAGGTTTTGTATGTTTCCAATTCGCTACAAACAACTTTGGGAGATGTACAAAAAGGCTGAAGCCAGTTTCTGGA…	154.703	-10.6398	1.92121e-15	1.80557e-13	DOWN	[ko00230:Purine metabolism][ko00240:Pyrimidine metabolism][ko00480:Glutathione metabolism]
TRINITY_DN32927_c0_g1_i3	en=2855 path=[8391:0-156 14142:157-180 8549:181-215 14136:216-239 8608:240-250 8619:251-278 8647:279-380 8749:381-384 3720:385-385 3721:386-395 9679:396-404 9688:405-443 9727:444-458 3794:459-467 3803:468-470 3806:471-554 14145:555-578 3914:579-590 3926:591-636 3972:637-704 4040:705-719 4055:720-728 4064:729-740 4076:741-741 6794:742-743 6796:744-756 6809:757-780 4116:781-785 4121:786-786 4122:78…	ATCCAATCTTCAGTCACTAGTTACAACCTCTACAGTATAAAGTCGAATAAATATTCTATTTTCATTTTTGCGTTCAAACAACGTTACCATGGCTAATTTCTCCGAGTTTCAACCGTTGAACGAGACCACACTCATCGAATACATAAAATCCATCCCTTCACTTTCATCCAAACTCGCCAACAATTTCTCCGACATAACCGTTAAAGAAGTCGGCGATGGCAACCTCAATTTCGTCTTCATTGTTTCCAACTCCTCTGGTTCTCTCGTCATCAAACAGGCTCTGCCGTATGTTCGTTGCATAGGAGAATCATGGCCGATGACGAAAGAGAGAGCTTATTTTGAGTCGTTGGCGTTGAAAGAAGAGGGAAAACTGTGTCCGGAACATGTGCCGGAAGTTTA…	145.985	-10.5561	1.30437e-15	1.27649e-13	DOWN	[ko00270:Cysteine and methionine metabolism]
TRINITY_DN31130_c0_g1_i1	en=2093 path=[2092:0-96 2166:97-122 2192:123-139 5749:140-163 2233:164-164 2234:165-190 2260:191-276 2346:277-313 2383:314-367 5755:368-391 2461:392-416 5750:417-440 2510:441-539 5754:540-563 2633:564-585 5753:586-609 2679:610-650 4231:651-681 2772:682-810 5756:811-834 2925:835-1117 3208:1118-1118 3209:1119-1137 3228:1138-1142 3233:1143-1173 5751:1174-1197 3288:1198-1203 5758:1204-1227 3318:1228-…	CATCGACGACACGTAAAGCCCTAATACAATCAATCAGCTGAAGAACTCAAAACCACAGTCCATAGCAGCTTCTTCTTCCACTTTGCCGCAACAACCATCCTCCGACACGGTTCTCCACCACCCTTCAACCTTCTGTGAGTTCTTAACTCTCTTATTATTAACTTCTTGAATCCACACACACTCTTTCAAATTCAAAACAAACCAAAAATCACAACACCATGTCCAATAATCAAAACACCCCCTCTAACCCTAAACCTCCACCCAATTTCCCAAACCCTCCAAACAACCACCACCCCCAAATGGGTGTTGCTGGAAATTATCAAAATCAAAACATGATGCAACCCTTTATGCCAAACATGCAACAACCACCCCCCTATACGAATCCCCCAAATCAGTTAC…	140.691	-10.5028	1.90564e-16	2.33365e-14	DOWN	[ko03015:mRNA surveillance pathway]
TRINITY_DN31880_c3_g3_i2	en=1656 path=[3000:0-335 13734:336-359 3337:360-767 3745:768-780 3758:781-797 3775:798-811 3789:812-1328 4306:1329-1330 10416:1331-1655] [-1, 3000, 13734, 3337, 3745, 3758, 3775, 3789, 4306, 10416, -2]	TTCCACATGTTTCCGTCATGGTTATGCCGATACCAAAAACCCATACGCGTGCGACTATGAACGAAACCTGACTCCATGCTTTCATCCCTAATTGAAATCCTTAGGTCAAAACGGAGAATTGGCTCACGAAGAATTTCGATCCCGTACTCTTCAGTTTCGCGCACACCGCCGTAAACCTCAAAGACAAATCTAGACCTCGGTTTCTCCCTTTATCGAAGAACCAAAAACACAACCGACTCCATAGAGTAAGACAACATCGAGATGTGATCGATATAATTCGCGATGATATTTTGCTTGTGCGTGAAATGAAAGAGACTGAAGAAGGAAGAAATGGCCTACCAGATTCGTTAGTCGTGTTGTGTTGCGTTGTTCGACTCGTTCGTGTGTTCAAGGTTGAAG…	139.401	-10.4892	5.06242e-16	5.48562e-14	DOWN	[ko03015:mRNA surveillance pathway]
TRINITY_DN30561_c0_g4_i9	en=1477 path=[12831:0-159 28396:160-183 12992:184-274 13083:275-307 13116:308-321 13130:322-331 13140:332-347 13156:348-366 18659:367-444 13253:445-465 28415:466-489 13298:490-514 28417:515-538 13347:539-616 13425:617-625 13434:626-636 13445:637-649 13458:650-749 12553:750-753 12557:754-758 22625:759-768 22635:769-782 12586:783-832 20477:833-892 28419:893-916 20561:917-931 19843:932-939 19851:940…	ATTACATAGACCAAAAATATAATTTAAGCCTGAAATTAGCATTTAGTTGCAAAAAACTGAAGGCATCCAACAACTAAATAATCATAAAGCAATCATGACTTGTTAAAGCAAAGCTAACCAAAAGATCATAAAGACAAAAGGTTTGTAAGGCGAACCTATGCTGCAGGAACATGATAAACATCCTTCTGAGAGCAAAGTGTGAACACAGCCATGGCAAAACTATTCAAACTCAATTGTGGCTACTTAGCTTTGCTCCTAGCACTCCTACTATTTTGATTGCTTTGAACACTTTTCTTTGATTGCTTCTTAGCCGGAGCTGGTTTCCTCTTTTCAACTTGATCACTGTCATCGTCATTATCAGTACCAGCATCACCGTCATTGTCATTGTCACTTTCCTCA…	133.316	-10.4243	8.51828e-17	1.1254e-14	DOWN	[ko03410:Base excision repair]
TRINITY_DN32872_c2_g5_i4	en=1002 path=[7321:0-415 7714:416-431 7730:432-583 7882:584-612 7911:613-613 7912:614-627 7926:628-667 32677:668-691 7990:692-698 7997:699-715 28441:716-739 25389:740-745 8044:746-748 8047:749-749 8048:750-772 8071:773-776 8075:777-784 8083:785-792 8091:793-800 8099:801-814 29183:815-838 23400:839-860 8159:861-869 28153:870-906 28190:907-1001] [-1, 7321, 7714, 7730, 7882, 7911, 7912, 7926, 32677,…	TTCGGTTGGAGGAATTCAGTTATTCTGTTCGGTTGGAGTGAAATCAGTTAGGAGGTTGTTATGACAGTTGTTATGTGATGATGGATGGATGTTTTGGGGGGCAGGTTGAAGGGTTACCAAATTGGCCTTTCAGGTTGTATCTATCTCATGGCTTTAAGTTCCGTTTCTGTTATATCATTTCCATTTCTGTGGGAGTTTTGGTTTGGAGGAAGTTGGAAGTTTGTGAGGTTGGTTCGAAGTTCGGTTATTATTCAGTTTCGGTTCAGTTGGACGTTGTGAAGTTAGTTAGAGAATTCGGTTGAATTCTCATTCTGTTATAGGTTGTTAGCGGAAGGTTTGTGTTGCTGGCTCTTTGTTATCAGATGGAGAAGTTTGTTAGAATTTCAGTTAGAGAGTTGG…	129.867	-10.3867	2.45562e-16	2.9187e-14	DOWN	[ko00620:Pyruvate metabolism][ko00680:Methane metabolism][ko00710:Carbon fixation in photosynthetic organisms][ko00720:Carbon fixation pathways in prokaryotes]
TRINITY_DN32581_c0_g5_i1	en=3534 path=[15630:0-149 26860:150-173 15781:174-227 15835:228-258 15866:259-398 16006:399-399 16007:400-413 16021:414-653 26852:654-677 16285:678-814 22307:815-1020 16442:1021-1296 26846:1297-1320 16742:1321-1479 26868:1480-1503 16925:1504-1669 26843:1670-1693 17115:1694-2622 26857:2623-2646 18068:2647-2679 26851:2680-2703 18125:2704-2873 18295:2874-2889 26869:2890-2913 18335:2914-3063 26876:30…	GTCCCTCTTTAATTGTTCTAGCCTGCAAGATCCGGGCCGGTCCTGATTCTGACCCATAGATTTTAAAGCCCAAACCCGGTTAGATGAAAGACGACACTCACGGTAACCTGGCCCGTCTCAGTATGAGAAGTTAATCAGGGTTTCAATTTGATTCAAAACACAGTCACCGTCCCCAACCACTTCACCACCATAACAAACCACCGCTAACCTCCGTTTTCATCACTCCCCAGAAATAACCACCTTCATCTATTCAACCACTTAGGGTTATAGACATGGGTAAGAAAAACAAACCAAGGAACGAAAATGGCGACGGCACCTTAAAACAATCCCCCTTGACTCTCTTTGTTTCCAACTTACCCTACTCCTTTACAAACCCTCAGCTTGAGGAAACTTTCAGTG…	128.245	-10.3692	4.62962e-16	5.08888e-14	DOWN	[ko03008:Ribosome biogenesis in eukaryotes]
TRINITY_DN33012_c1_g2_i13	en=1366 path=[1:0-115 94:116-239 6328:240-258 327:259-452 521:453-455 5773:456-474 5792:475-507 576:508-509 5923:510-539 608:540-565 634:566-600 669:601-617 686:618-715 784:716-748 817:749-858 927:859-875 944:876-880 949:881-962 1031:963-968 6835:969-988 5994:989-989 1255:990-1128 1394:1129-1141 1407:1142-1224 1490:1225-1225 4791:1226-1365] [-1, 1, 94, 6328, 327, 521, 5773, 5792, 576, 5923, 608, …	TTATGAGTGGAGGTGGAGAAGAATGGTGAGGAAAGTGAGAGAGGTTGAAGGTGGCAACCCAAAAACCAAAAAAAAAACTTAACCAAATCATCAAGGTCCAATAATTGGTGTAGTGTCGGTCACGGTAGCCTGGGAGAAACCTCACTCTTCATGAGGGACTAGATGTGTACACATCAGAACAAGAATGCAGTACCTTCATTATGATGAGTCTGCAAGTAGAAGTTGCAAATTGTCTAAGGTTGTTTATGATGGTGGATGTGAGGCCAAGCGCATGTAGCATACAGTGGAACTATTGTCACATGGCTAGGTCTGCCGCCGTTGCTTTCATTAAAAATCTCTCCGTCTTCTGCCAATGGACTTTTCTCGCTCTTACTAAGTGGAGTTTCTAGTACAGACTTT…	126.885	-10.3532	2.63824e-15	2.4102e-13	DOWN	[ko00900:Terpenoid backbone biosynthesis]
TRINITY_DN33966_c1_g3_i2	en=3609 path=[4188:0-59 17544:60-83 4249:84-214 17550:215-238 4404:239-344 17538:345-368 4534:369-369 17552:370-393 4559:394-476 17555:477-500 4666:501-509 4675:510-532 4698:533-657 4823:658-681 4847:682-682 4848:683-908 9034:909-924 17540:925-948 9074:949-1024 9150:1025-1056 9182:1057-1069 5097:1070-1123 9475:1124-1450 5170:1451-1505 17537:1506-1529 5249:1530-1601 17546:1602-1625 5345:1626-1680 …	CAGATTCCCACATTATCAACTCCATTTTCGAATTTTCCTTTCCTTTCCTTTTTTCAACTCCGAGATCTTTCTCCTTATTGCTTCATTCATTTTATCTCCACAGTTTCTTATTTACATAATTGCCCCTACGTTACCACCTTCCCTGTTTTACTTCTTTACAACGACGTCGTTTCCTTGAATAACCAACCATGCCCGCGTCTTTGCAGAAAATGGCGCACTCCAGCACGAGCTCCGGCGGCAACTACAACGGCTCTGCCGTTTCTGAGTTTCCGGCCGGTTTAAGAGTTCTCGTCGTCGATGATGACGTCACCACCTTGAAGATTATCGAGCGAATGTCTCTTCGCTGCCATTATCGCGTCACAACATGCTCTGAGGCTACTGTTGCTTTGAAAATTCTGC…	125.969	-10.3425	3.31179e-16	3.792e-14	DOWN	[ko04075:Plant hormone signal transduction]
TRINITY_DN28995_c1_g1_i9	en=1878 path=[2199:0-84 7384:85-108 2285:109-136 5549:137-208 2385:209-245 2422:246-267 2444:268-1046 3223:1047-1056 103:1057-1082 5512:1083-1119 166:1120-1124 171:1125-1133 180:1134-1190 237:1191-1192 239:1193-1217 264:1218-1242 289:1243-1248 295:1249-1353 400:1354-1355 402:1356-1356 1847:1357-1378 1869:1379-1478 525:1479-1480 527:1481-1481 528:1482-1517 564:1518-1520 567:1521-1574 621:1575-1580…	GTTGAATGAAATAATAATTAATAGATTCTTTCATTTATTTTAACAATTTAAAGAGTAAAACAACCGTCACCGTCAGCCACTCTCCGCCGTCATCGTCCTCACCAGTTCGGTCGTCAGTCTCTCGTCCCTCACTCTCCTGCGCGGCACACTCTTTCTCGTCCCTCAACATCGCACTCTTGCACAGCGTAGTCTCCGGTACGTCAGCGCCATCCACTGGTTCAATTGTTCTGCATCAGATCTTTTTTGTTTGCGGCTGTGATAACCACCTCTGCAAAAGACCAAGTCCAGAGAATTGCATTGCAGCAGATATCCGCGGAGTGATCCTTGGATTGAGCGATCAAGCGACGCGAATAATGATTCATTTTGTTTTTATTTTATGCTGATTTGTTAATTTCATTG…	125.773	-10.3407	8.988e-13	4.72076e-11	DOWN	[ko04130:SNARE interactions in vesicular transport]
TRINITY_DN33912_c1_g2_i6	en=580 path=[13801:0-75 13854:76-135 6921:136-149 13763:150-168 6955:169-182 6969:183-184 6971:185-185 6972:186-192 6979:193-209 6996:210-227 7014:228-233 7020:234-269 5486:270-278 5495:279-287 5504:288-308 5525:309-314 15087:315-332 15105:333-338 5555:339-340 5557:341-366 5583:367-418 5635:419-422 5639:423-443 5660:444-446 5663:447-468 11553:469-491 11576:492-518 11603:519-535 5752:536-542 5759:…	GAGACAACTCCTGCTTCTCAGTTTCTCTATTACAATCACCGATTGGTCATGCCCAAGTTGCTCTGATCGGAAAAGGTTGTAGGTTGTTTCAAACTGTTTTCTTCCTTGCAAACTTTATATCCGAGATAGAAGCAATAATCTCTGTGAAAACGATCTGGACCCAGGGGCCTCCTGTTCTTCAAATAATTTGGCATGGGAATCACATAAGGCTGACTGCCGCAAGTCAACAAGACGAATTGAGCCCTTCGAACTGCTATATGCCAATGTATTACAATGTGTCGGGTGAAATTCTGCTGATGTTATAACCTCAGTAAGGTCCTCCATATTTGCAGGCTTTACATTGGCAATATTAAAACTTTGATTGCTAATTTCCAGGTTCCAAAGATTTATTCGCAAATC…	123.299	-10.3124	3.19402e-16	3.66326e-14	DOWN	[ko03015:mRNA surveillance pathway][ko04071:Sphingolipid signaling pathway][ko04151:PI3K-Akt signaling pathway][ko04152:AMPK signaling pathway][ko04390:Hippo signaling pathway][ko04530:Tight junction]
TRINITY_DN32302_c0_g1_i4	en=2794 path=[2604:0-209 2791:210-484 3066:485-520 13140:521-544 3126:545-655 3237:656-661 3243:662-797 3379:798-862 3444:863-899 3481:900-923 3505:924-932 3514:933-974 3556:975-1039 13139:1040-1063 3645:1064-1165 13130:1166-1189 3771:1190-1199 3781:1200-1205 3787:1206-1230 3812:1231-1231 9135:1232-1421 3835:1422-1438 3852:1439-1472 13127:1473-1496 3910:1497-1516 3930:1517-1539 3953:1540-1619 403…	GTGAGATATAGCAATATAACTTCATCCATTAGCAACAACCTCTGTGATTAGCAACAACCTCATGATTAGCTATAAAATAGAAAAACAAATTGTTTTCATGATCATATACTTATTATGGTTGTGTTGGAGTAAGCATACTAATGCAAAAGTTGATCATTTGAAGCCTGGCGATACTTTGGATATGTCATCCTCTTTATATTCTAAACAAGGCAAGTATTATCTTACTTTTAGTTATGTTTTTGGCTCCAACGAGCACACACAATTGAGTATACTTTCTAGCGTTAATGTACAAAATAATCTAGTGTGGCTGTATGATAGAAATCATCCAATATATTCAGATTCGCCACTTTTATCACTAAGCCACTCTGGAGTACTCAAAATTGAATCAAAATTTGGGAA…	121.309	-10.2892	1.44277e-14	1.1087e-12	DOWN	[ko04064:NF-kappa B signaling pathway]
TRINITY_DN28325_c0_g1_i4	en=695 path=[787:0-109 874:110-139 904:140-283 1048:284-349 2294:350-373 1138:374-430 2293:431-454 1219:455-540 1669:541-618 1444:619-679 2278:680-694] [-1, 787, 874, 904, 1048, 2294, 1138, 2293, 1219, 1669, 1444, 2278, -2]	GGCACGGCGAAAGAACACATTGCTCATCTCATTGAATCCTCCATCCTTAAGAAAAAAAACCAACCTTCGAAAATGGCGGTACTCGTAGATTTGTTGCCAAAAGAATATGGGTTTGTCGCTATTGTTCTTGTTATCTACTGCTTCCTCAATTTCTACATGACCTTTCATGTCGGCAAAGCTCGCAAGAAGTACAAAGTGTTTTATCCAACACTCTATGCTTCTGAATCTGAAAACAAAGATGCCAAGCTCTTCAATTGTGTTCAGAGAGGGCACCAAAACTCTCTTGAAACAATGCCCATTTTCTTCACATTGATGATTTTGGGAGGACTGAAGCATCCATCCATTTGTGCTGCCCTTGGAGTACTTTACACTGTTGCTAGATTTTTCTACTTCAAAGGC…	119.802	-10.2704	3.11935e-16	3.59519e-14	DOWN	[ko00480:Glutathione metabolism][ko00980:Metabolism of xenobiotics by cytochrome P450]
TRINITY_DN33265_c1_g2_i3	en=484 path=[5409:0-55 5442:56-64 513:65-65 514:66-71 520:72-79 528:80-81 530:82-99 6855:100-123 572:124-130 579:131-135 584:136-159 608:160-160 3735:161-184 633:185-185 6859:186-209 658:210-236 4187:237-260 4211:261-272 721:273-290 3939:291-327 776:328-339 788:340-342 791:343-363 812:364-368 817:369-369 6856:370-393 842:394-410 859:411-422 4394:423-443 977:444-453 987:454-459 6862:460-483] [-1, …	TGTACTAGTTTGCCTCCCGCATTTCCTTCTTTTTGATTCCTCAGGAAGTGGCATTTGTACAAGAACAGTGTTGGCATTGATGTTTGAGTTGAATTCCGCTCGCACTTCAATGGTCACTTCAGCCTTGAGTGGTCCTATTTCTTCAATCAAAGTACTAATACAAAAGGGTGGCTTAAATGCTTGAGTGATACGATAATTCATGACAGGAAATTCACCATCTGGTGGTACCAAAGATAAGGTTCGGTCAACATCAAAACTATCAAGATGTACAGACTCATGAAAGTTACAATCGTCTTAAATGACAGCACCAGAACCTCCACAATCACTTGTTCCTATACTCAGGTCCTCATTGAGTGCAAGTCGAATCTCCGGGTTACCAGTAAGATAGCTCTTCATTTG…	119.452	-10.2657	2.8125e-16	3.28046e-14	DOWN	[ko04142:Lysosome]
TRINITY_DN33825_c0_g1_i15	en=3602 path=[1:0-119 98:120-324 303:325-350 329:351-364 343:365-388 367:389-389 368:390-431 410:432-441 420:442-455 434:456-465 444:466-495 474:496-523 502:524-547 526:548-558 537:559-578 557:579-589 568:590-602 581:603-610 17839:611-634 613:635-650 11785:651-696 1144:697-849 1297:850-864 1312:865-956 17836:957-980 1428:981-1098 1546:1099-1113 1561:1114-1130 1578:1131-1131 1579:1132-1132 1580:11…	CTTTATGATCTTGTTTGTTTGTTTTTTCTCATATTTATTTTTTTATTTAATCTATTTTTCTCATGTAATAAATAGTTTAAAATAAAATTAAAAAACAATAATTAATATTACATGAAACTTTAAAAGACAAATCAATTATCACAATATTTTTTACCAATATAACAAAAAAAATGGAAGTATTAATTGAAACTAAAGTCTTGATTCTCATCTATCCAAGTCATATCTTAAGATATTTTGGTTTTTATGAATAGAGATGGAGGTTGCTTATATGTATTTCAGATATGTGGTAATAATATTCTTGTAGTTGGATATGACCGGACCTCCAGAAGTTTTGGAATGACCCTTGATTAGAACTCATTCTCTTCGAGTTTAAATTTTCTGGTTTGTTCTCTAACTCCA…	118.452	-10.254	2.99458e-16	3.46927e-14	DOWN	[ko03440:Homologous recombination][ko03460:Fanconi anemia pathway]
TRINITY_DN33714_c3_g5_i1	en=3331 path=[10287:0-229 18293:230-253 10518:254-257 18307:258-281 10546:282-627 13375:628-645 18295:646-669 13417:670-784 790:785-798 804:799-839 845:840-855 861:856-952 958:953-953 959:954-995 1001:996-1053 11559:1054-1157 1079:1158-1236 1158:1237-1544 18299:1545-1568 1490:1569-1599 18313:1600-1623 1545:1624-1678 1600:1679-1714 1636:1715-1738 1660:1739-1798 1720:1799-1888 18303:1889-1912 1834:…	AACTGAACTCAAGTGGCTGCGTTCTGACAACAACACATGACCAACCCAATTTAACAAACCAATAAAACCGACAAAAAAATAATAAAAAAACAAATCCCACTTGCACCATTTGCATAGTACATTTCACAATTCATTAAGACAGTGACGACCCAATCAAAGCAAACAAAATAAAAAAACGCCACAATGTTGCTTACTCTCCAACAACAACCGTAACCCTCTCGGAATCTCTCTCCCCGCCGGACCACCACCCATGGATATGCCGCCGATCATGCACGATAGTGACCGTTACGACTTCGTTCGTGATATCGGATCGGGGAATTTCGGCGTCGCCAGACTCATGACTGATAAACTCACCAAAGAGCTTGTTGCTGTCAAGTATATCGAACGCGGAGATAAGAT…	117.972	-10.2487	3.29779e-14	2.36491e-12	DOWN	[ko04016:MAPK signaling pathway - plant][ko04075:Plant hormone signal transduction]
TRINITY_DN31742_c1_g1_i10	en=933 path=[1791:0-82 1851:83-83 1852:84-99 1868:100-106 1875:107-123 1892:124-127 1896:128-142 1911:143-189 16701:190-237 2006:238-303 2072:304-327 2096:328-459 2228:460-473 24375:474-497 2266:498-610 2379:611-620 2389:621-635 2404:636-673 18014:674-676 22803:677-696 2695:697-772 24371:773-796 2795:797-869 24378:870-893 2892:894-932] [-1, 1791, 1851, 1852, 1868, 1875, 1892, 1896, 1911, 16701, 2…	CTCTGTAAACATCCTTTTTGATGCTCAGAAATTGGAGTTGTCCTTTTTGATGCTAGAATTCGTTAACAGTGAAAATTGGTTAACGCAGGAATGGCTTTGGGGTAGGACTAGTTGCTGCGGATTGTTGGTTGTTGCTGCTGCAGCAAGCTCGGGTTCACTTTCACCCCAACGACCAAATATGTTACCAACAGCATCTTCTCTCACAGATAGACCAGCAATTCCCATGAGGTTTTTTACATACCTTCGAGCTAAAACATCCTTGTGAGTATACAAAACCCTGGTTACTGCTGGAGCAGGTGCGTCAGAAAATCCTGAAAGTTGATCAATCTGGTTCTGCAAACCCTGAGCGTCAACAGATAGTGAAGAGATGGAAGTGGGTTCGTGAATTGAGTAACCGGA…	116.231	-10.2265	4.26952e-05	0.000452998	DOWN	[ko00230:Purine metabolism]
TRINITY_DN31970_c3_g3_i4	en=404 path=[22407:0-72 17882:73-193 391:194-194 392:195-198 25582:199-222 420:223-234 432:235-242 440:243-255 453:256-258 456:259-259 457:260-282 480:283-300 498:301-303 18567:304-327 525:328-331 529:332-348 546:349-350 548:351-372 570:373-374 572:375-390 21102:391-403] [-1, 22407, 17882, 391, 392, 25582, 420, 432, 440, 453, 456, 457, 480, 498, 18567, 525, 529, 546, 548, 570, 572, 21102, -2]	TTTTGTTGTGAGTTTTGAAATTTAAACTTGTCCTTCTTTATTGGTTTCAGGTGATACCGTAACTGCAAGTACTTCATCCTGGGTGACAGCGGCTGAAAAATGATTGAGCTTGTTACTGGTTCTACTGGCATCTAACAGTTCGAATGTACTTACCCTCTGAACTTCAAGTTCACTAGAAAACTGAGTATAAGCAGAGAGATTCAAATTGCTTTCAAAGGCAGAACTGACAACAACCATCTTCCCATGTTGGTGCGCCCATTCTGCATTCTCAAATCCACCAACAACACTTGGCTTGATAACAACAACAACTATTCCAGGATGAGTAAACTTCAATAGCTTTTTCAGGGGATTCTCTTGAATTTTATCTACGGTTTCATCTTGGGCAACAGGTAATCCACT…	115.681	-10.2204	6.80894e-16	7.17445e-14	DOWN	[ko00130:Ubiquinone and other terpenoid-quinone biosynthesis]
TRINITY_DN22334_c0_g1_i1	en=1655 path=[1:0-112 1631:113-127 3886:128-151 1670:152-166 3882:167-190 1709:191-365 3887:366-389 1908:390-527 2046:528-556 2075:557-724 3884:725-748 2267:749-761 3885:762-785 2304:786-949 111:950-960 3888:961-984 146:985-1326 3883:1327-1350 512:1351-1359 3881:1360-1383 545:1384-1434 596:1435-1436 598:1437-1460 622:1461-1654] [-1, 1, 1631, 3886, 1670, 3882, 1709, 3887, 1908, 2046, 2075, 3884, 2…	ATTGGTACTAGCAGCCCGATCAGCTGTTTTTAGAGCTCAGCTTTTTGGTCCTATGAAAGATCAGAATACCCGGTGTATTAACGTTGAAGATATGGAAGCTCCGGTTTTCAAGGTTCACATAAATTTGCCGTGCTTCCTCTTTTTTCTATTTAATTTATGTTTGCGACGCAGTTGTAAAATATGTTCCGATTATTCTATTTGTCTCTGTCCTGATATATAGACATTGCACTTCATATAAGTTTGGAGTCTTTCCCTATGTTTTCCCCTTATTATCATTGTTAAGAATAGCATTGCAACCGCTGGAATATGTCCAATCCTGCCCGCTTTTGGCTTTAGTTGGATCTAACAAGAGGTGAACAATTTCACTGTGTCAGTTTTCTCTCTCTTCATAGAAATGGT…	115.611	-10.2188	6.96333e-16	7.30353e-14	DOWN	[ko04340:Hedgehog signaling pathway]
TRINITY_DN30561_c0_g4_i16	en=425 path=[12483:0-74 12535:75-92 12553:93-96 12557:97-101 12562:102-125 12586:126-175 12636:176-176 12637:177-197 12658:198-205 12666:206-245 12706:246-284 12745:285-293 12754:294-329 12790:330-357 12818:358-370 4424:371-383 5937:384-399 22209:400-424] [-1, 12483, 12535, 12553, 12557, 12562, 12586, 12636, 12637, 12658, 12666, 12706, 12745, 12754, 12790, 12818, 4424, 5937, 22209]	CGGAAGTTCTGCCGTTGATGCGTTTCCGTTGCCATTGGAGTTGGCTGATGTTGTACTTGGTTACGTGTTTCAACTTCAACTGCTTTTTCAATAACCTCTTTACTGCACTCATACAAAGTTGAGCAGTTTTCTCCCGACAAACTAGAAGCTGACTGCTGTGGATGAATCCTTGCTTGTGAATTTGTCAAGTGTCATGGGTTCAAAGAGTGCATCAGGACCAAGCTCGGATATGGGAGGCACTGATGTTGGATCTTTGAGCAGGCGAACTTTTGCAAATCTCCTTTTGTCAGTGAAAGATATCTCCAAACCATCATCTAGCTGAATAAAAAAACTTTGAATATTTGGAAGGCCATTCATCCTCATCATTTACAGCAGACCTTTTGTAATTTATTACTGCAA…	115.1	-10.213	6.00955e-16	6.39096e-14	DOWN	[ko03410:Base excision repair]
TRINITY_DN29770_c1_g4_i3	en=1624 path=[7924:0-483 8385:484-641 8543:642-731 8633:732-747 8649:748-774 8676:775-952 8854:953-1029 8931:1030-1032 8934:1033-1214 9116:1215-1222 9124:1223-1223 9125:1224-1227 10659:1228-1623] [-1, 7924, 8385, 8543, 8633, 8649, 8676, 8854, 8931, 8934, 9116, 9124, 9125, 10659, -2]	GGACGAGCCAATGAACTGAATCTCACCTCCATCTAACTCATTTTTTCGCTATGTTACCCTCTCTTCCGTCGTGCCGGAAATCGCCTCCGGCGGAGGAGGAGGACCAAATGTGACCAAAATTATACTAATCTCTCTGTTTTGTTACTCTCTACTAATATTCATAAACCATTTCACTTAATCCCTCATCAGTAGTTCAAATCGAAACACGAACGTTAGGAACCCTAGAATCGAGAAACATAAATTAGACATCACTCGAGCCTAATCCTACTCCAACATCATGGGGATATCTTCCACAACATTCGCACATTCAAACAACAACAAGAATAAAAAAGAATGAGATACCGGAATGGATCGGAGATTGAAGCCATCAAAAGAAACAGTGATAAACCGCCTTGGACT…	114.46	-10.2051	4.81545e-15	4.09939e-13	DOWN	[ko00230:Purine metabolism][ko00240:Pyrimidine metabolism][ko00480:Glutathione metabolism]
TRINITY_DN22739_c0_g1_i2	en=1187 path=[1:0-223 5165:224-247 226:248-248 4593:249-266 269:267-267 270:268-459 462:460-629 632:630-649 652:650-688 5169:689-712 715:713-731 3476:732-778 781:779-796 5170:797-820 823:821-1186] [-1, 1, 5165, 226, 4593, 269, 270, 462, 632, 652, 5169, 715, 3476, 781, 5170, 823, -2]	CAGCTTTCTCTGGAACTTCCTGTCCCTTGCTTCTGTTTCAAACCAACCCAAATAAAGTAGTAACCATTAAATCACTAATAAATTATTATCATATCAGATATGAAAATTCTAATTTTAATCTTTTTCCGTTATTTTATTTTATTTTATTTTCCAACTTGTTAACCTCACAATAAATCCTACCAATCTTGTGTATAGCAAAATGACCACACCAACTTCTTCTGTTTCTTCCAATCTTCCCTCTTACTCAGAGTTGAGATGTCTGGAGGAGTAGTTTGATATAGTGATGCATCCGTCTACATAAAAATTTGAGCAAAGATATATCTTGTGCTGTAAACTTTCGTCATGGAGTTAAAGGCAAGTTACGACATCGAGACACCACATTCTACTCAAAAAATACTG…	112.171	-10.1744	7.12439e-15	5.84762e-13	DOWN	[ko04016:MAPK signaling pathway - plant]
TRINITY_DN12160_c0_g2_i1	en=981 path=[1693:0-115 1954:116-130 873:131-134 848:135-144 858:145-159 873:160-163 876:164-980] [-1, 1693, 1954, 873, 848, 858, 873, 876, -2]	GAGAAAAGAAAAAGAGAGGCACGGGAGAACCCTTTCTCCAATCTCTCTCGCCTAAAAATAATAATAATAAAAGAAAAAATGAAAACTCTCCAACTACCCACTCTCACTCACTCACATACTCCCTCTCTCACGGACTCCACTCACATACTCCCTCTCTCACGGACGAATAGAAAAAGAAATGAAAAGATAAAGAGAGGACTCTTCTTTCCCAAAAAAATCTCCATCACCACCACCGTCTGTTTCTCTTCCTTGCTTCACGCTACTCATCACCTTCATGCTCATCGCCGAAAAACCTGACCGTCACAAACCCACAACACCAAACTCCGCCTTCTCCGCGACTCACTCCTAACCCTCGCCAAATCACACGGAGTCGAACTCTTCCGAGTCAACTCAGACTGT…	106.581	-10.1013	1.6024e-10	5.13455e-09	DOWN	[ko00562:Inositol phosphate metabolism][ko04070:Phosphatidylinositol signaling system]
TRINITY_DN30756_c2_g4_i2	en=298 path=[17937:0-86 12046:87-116 14669:117-154 12114:155-172 12132:173-179 1199:180-180 1200:181-196 1216:197-232 19600:233-256 1276:257-260 1280:261-281 1301:282-297] [-1, 17937, 12046, 14669, 12114, 12132, 1199, 1200, 1216, 19600, 1276, 1280, 1301, -2]	CGATGAGTGCATGCCTTTGGTCGGGTTCCAGCTGCATCTCAAAAGTATCTCTGGCCTCGTTTGTTTCCTTCAGATATGAATGTTGAAAGAGGAAGAAATCCGCATTTAGGCTTTATTCCAACTGATATACTATGGCTAGATCCTTGACCATCGTGAGGGAAGATTGAATGATCTGACATGAGAAGAGCAAAATCACATTGCTTATCAACCTGGGAAACATCAACTCGCCAAGCCGGACGCTGACTATCAACATTCTTCTCAACAGTCTTTAGGAATTCCTTGGTTACCAGAATGTGAG	105.045	-10.0809	1.16271e-15	1.15177e-13	DOWN	[ko00562:Inositol phosphate metabolism][ko04070:Phosphatidylinositol signaling system]
TRINITY_DN33009_c4_g2_i1	en=819 path=[7943:0-61 3141:62-69 3149:70-76 3156:77-77 3157:78-225 3305:226-294 3374:295-320 3400:321-371 3451:372-374 3454:375-407 3487:408-480 3560:481-481 11760:482-505 3585:506-521 3601:522-643 6083:644-719 11758:720-743 6183:744-756 3838:757-757 3839:758-789 3871:790-800 10417:801-818] [-1, 7943, 3141, 3149, 3156, 3157, 3305, 3374, 3400, 3451, 3454, 3487, 3560, 11760, 3585, 3601, 6083, 1175…	AGTAGCTTCTCTGCTGTCAAAGAACTAGCTGGGTTATCCGCAGGTTGAGCTCTTAAGTTATTTAAAGACAAATGGTTTAGTGCTTGTGAATTGTTAATTCCAACATGAAATTCATTTGAAGGAAGTGCAGGGCGCGATTCCGTCGGTAAGCTGGAAAATTAACCATTAATGCATTTCCCTCTAACTCGTTCTGTTTCTGCAGGTCCGGTGGTTTTATGCAGAATGGATTTTCTGCTCGTATCATGTTCTGTTGCACCGTTGACGCACCTGGAGGTTGTGTTCTATGATGCTGATTTGAGTTGATCTCGCTCATGGAGGATTGCAATTGCTAAGAAGCTCTCTCATTTGGGCTGCCAAGATACTCAACGTGATTCTGGCCGGTTCAGATGGATCCTCCAT…	102.916	-10.052	9.13663e-15	7.28175e-13	DOWN	[ko03018:RNA degradation]
TRINITY_DN34013_c0_g1_i2	en=905 path=[5743:0-99 5820:100-173 5894:174-212 5933:213-336 19157:337-360 6081:361-406 14247:407-438 6159:439-469 19140:470-493 6214:494-541 19143:542-565 6286:566-586 6307:587-618 6339:619-650 6371:651-694 6415:695-723 13059:724-904] [-1, 5743, 5820, 5894, 5933, 19157, 6081, 14247, 6159, 19140, 6214, 19143, 6286, 6307, 6339, 6371, 6415, 13059, -2]	AGCACTTTGGATGTTCAGAAATTGGATTGACCTCTTTGATGCTAGGTTCGAAAATGTGAAATTCTTGTAACAGGGAGGTTGTGTCTTGAGTCAATATTTGCAGCACCAGTGTCAGAAGATTTTCACTTCCTTTTGGTGGATCAGATATGATATGGAGCAATTCAGAATAAGATTACCTGAGGGCTCTCATAAGATTAGGAATGTGGCGATGAAAAGCCTGCTTTACAATTCTTGAGGCTTGCCCATAATTATCAAATACAATCTGTAGAAGACTGGGTTTCTTTGTACATAGAGCAAAAAATAAAGAAATCAGGCGTTGTGCTTCAGAAAATGATATAGATGAAACACTTTGAATAGTTGGTTTAGCAACTCTAGTGGGGTCATTTTCAGGCTCCGAAA…	101.829	-10.0357	0.00137373	0.0103345	DOWN	[ko03015:mRNA surveillance pathway][ko04530:Tight junction]
TRINITY_DN22694_c0_g1_i1	en=968 path=[826:0-460 2178:461-484 1288:485-492 2022:493-527 1316:528-595 2177:596-619 1408:620-739 1528:740-766 84:767-797 1725:798-870 2179:871-894 1822:895-904 2180:905-928 1856:929-967] [-1, 826, 2178, 1288, 2022, 1316, 2177, 1408, 1528, 84, 1725, 2179, 1822, 2180, 1856, -2]	ATCAACGGTTGATACCAATTCAAACAACAACAAGGTTCTCTTAAACCCCTTTTGCAAAACCTCTCTAGGGTTTAAGCAGAAGAGAAAATCACCGAGAACAAATCCAAGGTTGCAGAAATGGCTTTCTTTGGTAGAGTTGGGAATATAATAAGAAATGCAGCAAATGTGAAGATCAGTTCTGAGTTTAAGTTACGTTCTTTCCCGTCTGTTTTCCAAGCCATACGGTGCTTTTCGAGTACTCCATCTACAAAGCTGTTTGTAGGAGGTGTTTCTTATTCTACGGATGAACAAAGTTTGAGGGAAGTTTTTGCAAGATACGGTGAAGTTGTTGATGTGAGGATAATTATGGATCGTGAAACTGGTAGGTCAAAAGGATTTGGCTTTATTACTTACAATACA…	101.074	-10.0259	2.40391e-13	1.42002e-11	DOWN	[ko03040:Spliceosome]
TRINITY_DN33012_c1_g2_i6	en=1603 path=[6043:0-56 7463:57-90 6111:91-94 6115:95-121 6142:122-135 6156:136-155 94:156-279 6328:280-298 327:299-492 521:493-495 5773:496-514 5792:515-547 576:548-549 5923:550-579 608:580-605 634:606-640 669:641-657 686:658-755 784:756-788 817:789-898 927:899-915 944:916-920 949:921-1002 1031:1003-1008 1037:1009-1009 1038:1010-1095 1124:1096-1129 1158:1130-1136 1165:1137-1226 1255:1227-1365 13…	GTTAGGAATTGGTTAGAAAAAATCAGTTAGGGTGGTTTAGAGTTTGTTATGACAGTTGGATTTACAGCTGGCAATTTTTGGAATTATGTTGAGTTCTTTTTCAGTTTCTGTGAGGTTCTGTTTTCTCTTATGCAGGTCCAATAATTGGTGTAGTGTCGGTCACGGTAGCCTGGGAGAAACCTCACTCTTCATGAGGGACTAGATGTGTACACATCAGAACAAGAATGCAGTACCTTCATTATGATGAGTCTGCAAGTAGAAGTTGCAAATTGTCTAAGGTTGTTTATGATGGTGGATGTGAGGCCAAGCGCATGTAGCATACAGTGGAACTATTGTCACATGGCTAGGTCTGCCGCCGTTGCTTTCATTAAAAATCTCTCCGTCTTCTGCCAATGGACT…	98.9316	-9.99416	3.09083e-10	9.26035e-09	DOWN	[ko00900:Terpenoid backbone biosynthesis]
TRINITY_DN34022_c1_g4_i5	en=777 path=[1:0-114 93:115-145 124:146-185 164:186-187 166:188-195 174:196-212 191:213-275 254:276-295 274:296-465 444:466-477 9740:478-501 480:502-504 6983:505-540 519:541-553 3293:554-562 3302:563-592 3332:593-624 3364:625-689 3429:690-743 8882:744-776] [-1, 1, 93, 124, 164, 166, 174, 191, 254, 274, 444, 9740, 480, 6983, 519, 3293, 3302, 3332, 3364, 3429, 8882, -2]	CTTGAGAATTATAGATGCAAAAAGGTTATCATGAGCAGCATTCGACTCTGCATTTGTACTTGATATGGTCTTGCAATGTGTTTGTGGTTTGCAGGTTTTTGTTGCAACTCATGGTGGCAATGGTCTGCTGTCATGATTGTTGAAAGGAATATTGGGAGCTACTTCTGACTTGCCGGTTATTGGAGGAGCAAACATGGTTAGAACCTTTGCTCAATTCCATTCACTATGACTACAGCAGTTTTGGAGTGAACCTCACAAACTTTGTGCCTTTTGTGAGCTTTCGTTCTTCTTGATGGTAATGTATCGTTAGTATTGTTCAAGTTCATTGACATAGGCACGAGTTTCATCCCATGACAGTTTGTTTCTTTAAGGATCTTGAAGATTGCTGCGTCAGTTACT…	98.7058	-9.99154	2.70867e-15	2.45495e-13	DOWN	[ko03040:Spliceosome]
TRINITY_DN18519_c0_g1_i3	en=837 path=[815:0-351 1144:352-450 2066:451-474 1267:475-682 1475:683-762 1555:763-836] [-1, 815, 1144, 2066, 1267, 1475, 1555, -2]	GGCGTCGTTTAAGAGAATGCCAGCCACCCAGCGCAGCTTACTTGTTCACGAAGCGATCCAAGTCTTAAACAGAATGTATAACTAAACATTCCGTGTAAAACTCAAACAGAACCCACCAAGAAAGGAACAGAAAAATAACAAAACCCTAATTTCTCAAATCCTTATCAATTCATCTTCAATATTTATAAACCCTCCTTTTATTTTAATTTTCCCACTTCTTCGTTTCATCGTCTCAAAATCTTCGCTTCGATCATCGATTCTTCCCTGAGACTTATCGCTTTTCCAATTTAATCATGTCTAAGGCTTCCTTCAAGACCCAGCACCCTTTCGAGAGAAGACAGGCTGAATCTACTCGCATTAGAGAGAAGTATCCTGATAGAGTACCTGTGATTGTGGAGA…	98.1476	-9.98286	8.98173e-12	3.79231e-10	DOWN	[ko04068:FoxO signaling pathway][ko04136:Autophagy - other][ko04137:Mitophagy - animal][ko04140:Autophagy - animal][ko04371:Apelin signaling pathway]
TRINITY_DN33383_c0_g4_i2	en=3125 path=[1:0-680 18125:681-704 683:705-788 18137:789-812 791:813-949 18144:950-973 952:974-1032 1011:1033-1034 1013:1035-1049 18156:1050-1073 1052:1074-1196 1175:1197-1197 1176:1198-1221 1200:1222-1268 1247:1269-1288 1267:1289-1391 18140:1392-1415 1394:1416-1637 1616:1638-1688 1667:1689-1841 18132:1842-1865 1844:1866-1883 1862:1884-1929 1908:1930-1946 18149:1947-1970 1949:1971-1974 11588:197…	CCTACTAGTGTGACATGTTCCATGTTCTTCTTATCCTTTTGTCCTTGTTGACAAAAATATCATCATGATCATATGTATCTGTCTCCCACTATACACCCTTTCTCTTTCCCATGTGATCTCCTCCACGTGATCATCATACACTAATCACACACTGCCACCTCTCCTCCATCCCTACATACACTGCATCTTATTGCTTCCTCCACCTTTTCCTTGATAAGATTTTGGTGCTTTCTTGTCTCATACTAGTATTTTCATTGCCAATAACTCAATACAATCATTTCATATATCTTTCTTATCATATTTCTCAAGTTTGAAGCTTGAGAGTTTTCTAGAACTAAGGGTTTATTTTTGTTATATACTTTGATGCCTTCAAATTTGTGAAAAGGACATGTGTGCTGA…	97.1546	-9.96802	2.65387e-15	2.41885e-13	DOWN	[ko04712:Circadian rhythm - plant]
TRINITY_DN33592_c0_g1_i7	en=822 path=[16495:0-106 1571:107-107 16579:108-112 16584:113-131 1596:132-136 1601:137-146 23570:147-170 1635:171-184 23571:185-208 1673:209-242 1707:243-249 22539:250-267 16972:268-273 1738:274-278 23583:279-302 1767:303-317 23585:318-341 1806:342-365 16791:366-444 16870:445-447 16873:448-471 11591:472-479 11599:480-483 11603:484-507 11627:508-508 16169:509-546 11666:547-568 23597:569-592 11712…	CCTCTTTCATGTGCTCAGTTTGGATCGGCCTGTTTAATGCTAAAACCGAAAACGTGAAATGGTGAAAACGTGAGGAGCTTTGGTTTTCACGGTGGTCAATGGATCTAAAGCATGCTGAGTTCCAAGTGTGAGTGTGTTCTCTTTGGTCGAGAATCGGTGAGCTACCTCAGCACCAACAGCTGTTTTGGTAAAGGGGTTGACAACATGGTAGTATGAAGCATTCAGGACATTACCTTTCTCATTCAGAACCGATGAAGCAACCAAATCATCTTTGGTGAAGTTCAAACCAGCATTAAACTTAGTTAATTCGCCCGTTTTTGTGTCGTAAGAAAGATCGTGACCGAGAGCAATTACATTAGTTCCAATGACACCAGAGAGGTCGACAATTGGGTTTGCTGT…	96.9885	-9.96645	7.84771e-15	6.40148e-13	DOWN	[ko04020:Calcium signaling pathway][ko04022:cGMP-PKG signaling pathway][ko04216:Ferroptosis][ko04217:Necroptosis][ko04218:Cellular senescence]
TRINITY_DN34125_c1_g2_i5	en=741 path=[9451:0-136 6563:137-145 6572:146-158 12559:159-160 12561:161-190 6617:191-193 6620:194-203 8955:204-248 6669:249-250 6671:251-266 6687:267-271 6692:272-296 6717:297-304 6725:305-305 6726:306-313 6734:314-319 18463:320-343 6764:344-372 6793:373-429 6850:430-430 6851:431-444 12062:445-523 6944:524-541 13007:542-583 7004:584-613 7034:614-630 7051:631-643 7064:644-657 7078:658-740] [-1, …	ATTCGCATGGCAACAGCTTGCACTGGATTTTGATCTCCATTCGAGTTATGCACCATCATTTGCTGTTGCTGCTGATGTAACTTTAATTGATCTTCATGCTGATGCGCTTCTCCACTCGCTTCTAGTTGATGAAATTGTTGCTGCCTCATTTCAAACAGCAGAAATAACCTGAAGTGGGGACCAAGATCTCTCTTATTTTAAACAACTATCTTCATCTCAATCTTTTGGTTATGAAGCTGCTCCTGCAAAGGCCTCACATGAGTTTGGTAAACATGTGCATCCCCAAGAACATGGATAAAATCACCTGGAACAAGTTCACACATATGAGCAATCATGCATGTCAGGAGGGCATAAGATGCAATGTTGAATGGCATGCCCAAGCCCATGTCATCAGATCGC…	96.6595	-9.96049	0.00145276	0.0108471	DOWN	[ko00240:Pyrimidine metabolism][ko00670:One carbon pool by folate][ko00790:Folate biosynthesis]
TRINITY_DN31910_c0_g5_i15	en=1322 path=[278:0-28 16017:29-107 304:108-168 365:169-171 368:172-183 17753:184-309 400:310-310 401:311-313 404:314-386 477:387-424 515:425-473 564:474-519 610:520-523 614:524-527 618:528-547 638:548-551 642:552-560 651:561-566 657:567-587 678:588-589 680:590-601 692:602-690 781:691-711 802:712-728 819:729-729 820:730-737 828:738-740 16346:741-753 12207:754-794 885:795-798 889:799-819 910:820-8…	AGGTTTGGATTGGTTGCAAAGTTGTAGTCTCAATTGACTGTGGTGCTTCTGTTATTGGCCTGGCGTGCTTCAAGTTTGCAGATAGGTCCATATGCATGATGGTTCCAGCTGGCATGTTGAACTGTTTGGTCCAGTTTCATTGTTCAATAGCAAATTGGATGGTTTGTGGAAGGTTGGCTGGCAGGTTCATATGGCATTGGTTCAGTTTTGTGGACATGTCTTAATTTTGAGGTGCATTATGTAGCCATACTAACTTTGAACTTATGCATTGTTTTGGCATGGTTTCACAGATTCATCACTGGTTTAGGTTTGCACTGCAGCTTAGTTCATTGCTCAATTACTTGGTGGCAGCTCGGTGAATTTGGTCATGGCTTTTATAACAACAAGGTTGGATTTTAA…	95.4248	-9.94195	0.00147636	0.0110031	DOWN	[ko00940:Phenylpropanoid biosynthesis]
TRINITY_DN31910_c0_g5_i11	en=424 path=[23393:0-58 802:59-75 819:76-76 12183:77-100 12207:101-141 885:142-145 889:146-166 15977:167-206 950:207-208 952:209-222 966:223-232 976:233-234 25741:235-258 1002:259-261 1005:262-302 1046:303-331 16483:332-391 16543:392-423] [-1, 23393, 802, 819, 12183, 12207, 885, 889, 15977, 950, 952, 966, 976, 25741, 1002, 1005, 1046, 16483, 16543, -2]	ATCCATTATTATGCTGCTTTGATTCTTCTTGAACAGGGTGCAGTATTAGGCTACTTGGACTTGGCATGATATTGTTTAAGTCTTCTTGCCTTGCTGTTAAACTGTCTAATCTTCCTAATTTCACTTCCCAATCAGGTCCTCCTGTCAGTGCTACAGCATCTCTAGAAACCATGATTATGATATTAGCACAAGAAACAACTCCAGGACAAGCTTTCTCAAGAGCCTCTTTAACCCTGTCAACAACCTCAAATGATCTCAGAGAATTTATATTAGAAAGGGTCAATTTCTCTCCAAGCATCGTTGGTGTATCATCAAGCAACATAGAAGCATCATACCCATTAGTTCATCTTCCTGGGGAACTATTTATGTAGTTTGCATCTGCATTGAGAATTGAAATTA…	93.7456	-9.91633	0.0015059	0.0111968	DOWN	[ko00940:Phenylpropanoid biosynthesis]
TRINITY_DN33269_c2_g3_i1	en=481 path=[13833:0-58 9035:59-77 11653:78-145 2246:146-154 2255:155-163 2264:164-266 2367:267-287 2388:288-361 2462:362-384 2485:385-403 2504:404-480] [-1, 13833, 9035, 11653, 2246, 2255, 2264, 2367, 2388, 2462, 2485, 2504, -2]	GGCATTAGCTTGTTCGTTGACTTTCCAATGGATATCACCTTATGCAAAATTATGGAATCCAATTGCTACTTTGAATCCGACCCCATCTAATTAAGTAGTAGTATGATGAAGCAACCGAAATGAGTTCAAACCAGCAATAGTTGCAGCATCCAAAACAGCTCTTCCCTGAAAATCAATGAAACAAACCGGAGTCCCAATGCAACAATCATTAACCGCCGCATTAAGAATCTTCATCAGCCTCACTCACCGGCAATGTTGCATTAGAAGGCAATACCGGACTCTCGGGGCAAACATAACATGATTTGTTTGATTCAAACGGCTCCAACTGGCATAGGCAGCATGTTTCTTGACGGGCGTTACAGGTAATATGTCATTCTTCATCTGATGCTTCTGCAGCAT…	85.6116	-9.78549	1.01809e-12	5.29066e-11	DOWN	[ko04530:Tight junction]
TRINITY_DN33014_c0_g1_i8	en=1692 path=[1:0-158 137:159-179 158:180-337 316:338-341 320:342-363 342:364-366 18453:367-390 369:391-456 15407:457-484 463:485-498 7863:499-543 522:544-553 7917:554-585 7949:586-588 18443:589-612 7976:613-647 18446:648-671 8035:672-674 13301:675-809 8173:810-832 8196:833-857 8221:858-865 18445:866-889 8253:890-895 15463:896-940 8304:941-960 18456:961-984 8348:985-1015 18461:1016-1039 8403:1040…	GGAAGATGATGTTTAACTATTCACAAAGAGGTCAGCGGCGATGGAAAGAGCGATTTCGGATCTCCTTCAGAATGTTAGTTATTTCGGAAACTCAACTTCGACTTGCGTGGATCCTCCGGCGGCGTCCCAATGAGGCCTTCGTGCTTTCTCGGAGGAAAGCTTCTCCGGAGTGGTGGAACGCAATTCATACGGAAGATGCTTGGGGAATATTTTGTCCTTTTTCAACTTGTGGTCCCTTCTCTACTCCTCGTTTTACCCTTTTACTGCTTGATTTTCACTACTTTGTTACGTGAACCTGTTGTAAATTCGTGGCCATGTGGGTTCCATGAACATGACCAGATATCCGCTTGTGTCCTTCCTGCCTCGCAAGAAGACTATAACTAATTTCACCGGTTCCTG…	85.4461	-9.78356	4.08307e-14	2.8711e-12	DOWN	[ko03018:RNA degradation]
TRINITY_DN29082_c0_g3_i2	en=1160 path=[1092:0-50 1120:51-83 1153:84-89 11282:90-113 1183:114-114 1184:115-155 1225:156-191 1261:192-225 1295:226-230 1300:231-231 1301:232-255 1325:256-269 1339:270-289 7207:290-333 1403:334-338 1408:339-527 1597:528-528 1598:529-529 9218:530-634 1619:635-843 1828:844-847 1832:848-849 1834:850-852 4949:853-1159] [-1, 1092, 1120, 1153, 11282, 1183, 1184, 1225, 1261, 1295, 1300, 1301, 1325, …	GAAAGAAACATCCACATAACAGAGAACAAGAGACTAGGAAAGAAAGATGGATAATAAGAGACATTTTGTGTTGGTTCATGGAGCATGCCATGGAGCATGGTGTTGGTACAAGGTTATTCCTCTATTGAAATCATCTGGACATAAAGTCACAGCATTAGACATGGCTGCTTCTGGTATTCATCCAAAACAAGTACGTGAACAGAATTCCATTGAAGATTATTATGAACCGTTGATTGAATTTGTAAGATCATTGCCAGAAGAGGAGAGGGTAATCCTTGTGGGTCATAGCTATGGTGGAGTTTGTATATCTGTGGCTATGGAATTATTCCCAAAGAAAATAGCAGTTGCTGTATTTGTTGCATCTGTAGTGCCTTCTCCTGAGCTAGGCTTCATGCCTAC…	84.9476	-9.77524	1.11446e-13	7.12882e-12	DOWN	[ko00901:Indole alkaloid biosynthesis]
TRINITY_DN33012_c1_g2_i17	en=1421 path=[1:0-115 94:116-239 6328:240-258 327:259-452 521:453-455 5773:456-474 5792:475-507 576:508-509 5923:510-539 608:540-565 634:566-600 669:601-617 686:618-715 784:716-748 817:749-858 927:859-875 944:876-880 949:881-962 1031:963-968 1037:969-969 6795:970-989 1124:990-1023 5974:1024-1043 5994:1044-1044 1255:1045-1183 1394:1184-1196 1407:1197-1279 1490:1280-1280 4791:1281-1420] [-1, 1, 94,…	TTATGAGTGGAGGTGGAGAAGAATGGTGAGGAAAGTGAGAGAGGTTGAAGGTGGCAACCCAAAAACCAAAAAAAAAACTTAACCAAATCATCAAGGTCCAATAATTGGTGTAGTGTCGGTCACGGTAGCCTGGGAGAAACCTCACTCTTCATGAGGGACTAGATGTGTACACATCAGAACAAGAATGCAGTACCTTCATTATGATGAGTCTGCAAGTAGAAGTTGCAAATTGTCTAAGGTTGTTTATGATGGTGGATGTGAGGCCAAGCGCATGTAGCATACAGTGGAACTATTGTCACATGGCTAGGTCTGCCGCCGTTGCTTTCATTAAAAATCTCTCCGTCTTCTGCCAATGGACTTTTCTCGCTCTTACTAAGTGGAGTTTCTAGTACAGACTTT…	84.7461	-9.7719	4.3394e-11	1.56986e-09	DOWN	[ko00900:Terpenoid backbone biosynthesis]
TRINITY_DN30561_c0_g4_i14	en=488 path=[12483:0-74 12535:75-92 12553:93-96 12557:97-101 12562:102-125 12586:126-175 12636:176-176 19822:177-197 19843:198-205 19851:206-221 12658:222-229 12666:230-269 12706:270-308 12745:309-317 12754:318-353 12790:354-381 12818:382-394 4424:395-407 5937:408-423 5953:424-461 5991:462-487] [-1, 12483, 12535, 12553, 12557, 12562, 12586, 12636, 19822, 19843, 19851, 12658, 12666, 12706, 12745, …	CGGAAGTTCTGCCGTTGATGCGTTTCCGTTGCCATTGGAGTTGGCTGATGTTGTACTTGGTTACGTGTTTCAACTTCAACTGCTTTTTCAATAACCTCTTTACTGCACTCATACAAAGTTGAGCAGTTTTCTCCCGACAAACTAGAAGCTGACTGCTGTGGATGAATCCTTGCTTGTTTTCTTCTTGTGCAAACGCCCAGTGAATTTGTCAAGTGTCATGGGTTCAAAGAGTGCATCAGGACCAAGCTCGGATATGGGAGGCACTGATGTTGGATCTTTGAGCAGGCGAACTTTTGCAAATCTCCTTTTGTCAGTGAAAGATATCTCCAAACCATCATCTAGCTGAATAAAAAAACTTTGAATATTTGGAAGGCCATTCATCCTCATCATTTACAGCAG…	84.6918	-9.7695	8.02171e-15	6.52179e-13	DOWN	[ko03410:Base excision repair]
TRINITY_DN33383_c0_g4_i1	en=1436 path=[1200:0-69 12664:70-122 18150:123-146 12741:147-255 12850:256-298 12893:299-302 18129:303-326 12921:327-379 18131:380-403 12998:404-492 1267:493-595 18140:596-619 1394:620-841 1616:842-892 1667:893-1045 18132:1046-1069 1844:1070-1087 1862:1088-1133 1908:1134-1150 18149:1151-1174 1949:1175-1178 1953:1179-1199 1974:1200-1243 18153:1244-1267 2042:1268-1276 11001:1277-1312 2087:1313-1342…	AGAGATGTTTGCACAAGCAAATGGAACCTGTTTCACTTATTCCTCCGTGGCAGTTAATTCCAGCTAAAGGTATGCGCATTACCATGATTTTATTGTTTCCAAATTATAATATGAATGTTAGTACCAGGTTTTTGCTAGAGTATCATTGATAGTTCTGATTGTTCGGAGTCCGAGTTGATGAGATAAGACCTAAAAATGTGTTTCTAAGTGATGGGTAGTCCTCACCTTATACCTGCTATCGGGCCACTCTGGTCACACTCCAGATGTCTAGTCTGGGGCGTGATGGTGATGTTCTTAGAGTTTTGATAGCAGATAATCCAATGGATCTTGGATAGTCTCTGATACCACTTATACTTACATTTTTAGTTGGGCCTTATCTCATCAAATGTGAGACTCTTT…	82.5236	-9.73212	1.87352e-12	9.24647e-11	DOWN	[ko04712:Circadian rhythm - plant]
TRINITY_DN27739_c0_g1_i5	en=1163 path=[1:0-184 3964:185-205 210:206-285 4838:286-309 314:310-323 328:324-350 355:351-371 4840:372-395 400:396-398 4835:399-422 427:423-446 4836:447-470 475:471-515 4839:516-539 544:540-568 573:569-579 2627:580-588 2636:589-603 608:604-641 646:642-665 670:666-857 862:858-869 874:870-881 886:882-966 4842:967-990 995:991-1003 1008:1004-1029 1034:1030-1162] [-1, 1, 3964, 210, 4838, 314, 328, 3…	GTTCAATGAATGTTTAGGTAGTTTAGTTAGAGCTTACATTCAAGTCTGAATCAAAGTTTTCTTCAGTCCAAAATCCAAATGAAAGCAAAAACGGTCAAAGGAAACTGGAGCTTCAGAACAAACAAGCTCACTTTCCCCTACGTTTTTCTTATATGCATCTTCTTCTTCCTCGCTGGATTCTTCGGATGGCGATGGATATGGCTTGAGGCCGAGACAGATGCTGCTTGAATCGGCGAAGGGGACTAAGTACAATTTGATGACTGCCGGAGAGTTTGGTGATGATTCCATTACATCGATTCCTTTTCAGGTTTTGAGCTGGAAGCCGCGAGCTCTTTATTTTCCTAATTTTGCAACTGCTGAGCAATGTGAAACTATAGTTGCTGCAGCAAAGGTAGGCCT…	79.7046	-9.68284	1.58625e-14	1.20816e-12	DOWN	[ko00330:Arginine and proline metabolism]
TRINITY_DN28174_c0_g1_i4	en=3470 path=[1:0-351 330:352-393 372:394-405 384:406-450 429:451-510 12100:511-534 513:535-693 12095:694-717 696:718-744 12101:745-768 747:769-846 12107:847-870 849:871-1009 988:1010-1143 12104:1144-1167 1146:1168-1526 1505:1527-1547 1526:1548-1585 1564:1586-1884 12097:1885-1908 1887:1909-2075 6335:2076-2248 6508:2249-2269 6529:2270-2400 6660:2401-2429 6689:2430-2492 12098:2493-2516 6776:2517-25…	CCAAACGTGGCTGCAAATACCCCATCAGATCATTACAACGGCCAAGATCACTCCCACTGCACTAACCGTGCATACACTCCCACTGCACTCAATCCATTTTCCACTAATTCCCACACAACGCAACTCCACAGTCACTGAAAATTCTTATGTTACTTTCACATTTAAGAGCAATATCCAAAGCCGCCACAAAACCACTCTCATTTCTCACATTCACAAAATCTCTATCTCTTTCATCTTCTTCTTCAATGGCTTCCACCGAAGAAACCCTACGCAAAACCCTAGCCGACAAACTCTCCGCCGTTGAAATCCAAGGTAACACCGTCCGTTCACTCAAAGCTTCATCGGCGCCGAAACCTGACATCGATGCCGCCGTTCAAGCCCTAAACGCTCTCAAGCTTG…	79.4564	-9.67909	2.0363e-13	1.22392e-11	DOWN	[ko00970:Aminoacyl-tRNA biosynthesis]
TRINITY_DN25062_c0_g1_i12	en=1432 path=[1:0-103 7977:104-127 106:128-571 550:572-808 7981:809-832 811:833-901 5303:902-903 5305:904-923 2107:924-935 7687:936-957 2167:958-1431] [-1, 1, 7977, 106, 550, 7981, 811, 5303, 5305, 2107, 7687, 2167, -2]	ATCTTATCAGAAAAATAAATACCCTTCTCTCTCCCCCCCAAATTAAAACCCTAACAACATTCGAAGCTCTCACGGCAACGCCATCGATCCCCATTTCTCCTCGATTCAAAGAAAAACAGAATGAGTAGACGTTCGAGCAGAACCGTCTATGTTGGGAATCTACCTGGCGATATCCGTGAAAGAGAAGTTGAAGATTTGTTCATGAAGTATGGACACATAACTCACATTGACCTAAAGGTTCCGCCGAGGCCCCCTGGCTATGCATTTGTAGAGTTTGATGATGCTCAAGATGCTGAGGATGCAATTCGCGGGCGTGATGGTTATGATTTTGACGGGCATCGGTTACGGGTGGAGGCTGCTCATGGTGGCCGTGGTACTGGTAATTCATCTTCAAGAGAT…	79.2689	-9.67404	1.6543e-11	6.56181e-10	DOWN	[ko03040:Spliceosome]
TRINITY_DN31319_c0_g3_i20	en=3716 path=[1:0-185 164:186-210 189:211-290 269:291-323 302:324-350 11075:351-374 353:375-501 480:502-522 501:523-689 11083:690-713 692:714-749 7859:750-800 779:801-807 786:808-808 8907:809-845 10745:846-900 8999:901-901 9000:902-928 11073:929-952 9051:953-962 10010:963-975 6132:976-989 6146:990-1029 11071:1030-1053 6210:1054-1105 6262:1106-1395 6552:1396-1396 808:1397-1397 11072:1398-1421 833:…	AGAGTCTCTCCCGTCTTTGAGTCTGGTGAATCATATCTTTCTCTATCTTTCACGTTTTTGTTCTTTATTGTTACTGTGTGTTGCAGATTGTGTGTTGCAGATTTCACGTTGTGCGGTGGAAGAGGGTGATTTGCCCTACCTGCATGTCAGTGTACTGTCTTGATACCTACTGTGGTGCTGGAATCGGGGAACTAGCGAATCCTTTGCAATGGCCTCAGCTTCGCAAAAGACGACGTCACCATCGTCTTCTCCTTGTTGTCCCCCTCGCGACTCTTCCGGCTTAGCCGTTGTCGCCGCCGCAGCCGTCAAATCGGATCGCATCCCTAACACTGTTGCCTTGATTCGTCCACTCGATTCTGAATCTCCCCCCACCAATGTCTCTTCTGCTAAGGGAATCCC…	78.1092	-9.65195	4.895e-10	1.41356e-08	DOWN	[ko00260:Glycine, serine and threonine metabolism][ko00350:Tyrosine metabolism][ko00360:Phenylalanine metabolism][ko00410:beta-Alanine metabolism][ko00950:Isoquinoline alkaloid biosynthesis][ko00960:Tropane, piperidine and pyridine alkaloid biosynthesis]
TRINITY_DN25383_c0_g1_i2	en=2097 path=[1941:0-42 1961:43-43 6744:44-67 1986:68-143 2062:144-191 2110:192-328 5813:329-361 2280:362-451 2370:452-715 6743:716-739 2658:740-1045 3923:1046-1087 3006:1088-1093 3012:1094-1323 6543:1324-1343 4964:1344-1781 5402:1782-1797 5418:1798-2096] [-1, 1941, 1961, 6744, 1986, 2062, 2110, 5813, 2280, 2370, 6743, 2658, 3923, 3006, 3012, 6543, 4964, 5402, 5418, -2]	GTGTCTCAGAAGAGACTAAGCCAGATTGATTCCAACACAGGAGCGCACACACAAATAACTCTCTCTCTAGAAATGGCCGCAGCGATTGGTTTAAACGGAGTAAAGGTGGGGACGACGTCGTCTCAGGCGTATCTGGATGGGAAGGCAGTCAAGGAGACGAAAGCTCTGATGGCGGAACTGTGTCGCCACTTCTACGGTTTGGGATGGGTTTCAGGAACTGGTGGCAGCATCAGCATCAAAGTCCATGATGATTCCATTCCCAAACCTCAACAACTCATTCTCATGTCTCCTTCTGCTGTTCAGAAGGAAAGAATGGAACCAGAGGATATCTATGTGTTGTCTGAGAATGGGTCAGTTTTGTCTGCCCCATCTCCCAAACCTTACCCACATAAGCCTCCC…	544.673	-9.63905	1.28329e-23	6.25262e-21	DOWN	[ko00270:Cysteine and methionine metabolism]
TRINITY_DN33602_c0_g3_i4	en=1513 path=[1066:0-49 1093:50-52 1096:53-58 17888:59-82 1126:83-97 12923:98-121 1165:122-136 1180:137-140 1184:141-141 1185:142-164 1208:165-165 1209:166-169 1213:170-177 10191:178-201 1245:202-225 1269:226-243 1287:244-250 1294:251-289 1333:290-373 1417:374-386 3652:387-530 17887:531-554 3820:555-596 3862:597-623 3889:624-662 3928:663-688 3954:689-712 3978:713-755 4021:756-798 10215:799-803 10…	ACTTCGTCCAAGATTGGAGCCAATGATTTGCAGTGACCACACCAAGGGGCATAAAACTCGAGCAAAACATTCTTCCCAGAGTTGAAAACTATTTCTTGTAGAGTTTCCCCAACTACCACTTTAACAGGTTCGTTGTTAGTCTCAGGGATAGGTTCAGACTTGACAAATGGAGCAACATTTCCATCCTTGTATGCCTTCAACCAAGCTGCAAGGTGATCTGGTTCCAAATTGGGCTTGAAAAATTTCTTGCCATCAGTATGCTGAATAATAATTAGAGGTACTTGGTCTTCCTTAAGTCCAAAATACTGGAAGGCACCTTGGCTGGACTCAACATCTCCGATAAGAAAGCTAATTCCCTGTTGTTTGTATTGCTCGGCAATTTCACGGGGGAATAGCGCA…	76.3246	-9.62043	1.66889e-09	4.36109e-08	DOWN	[ko04141:Protein processing in endoplasmic reticulum]
TRINITY_DN27410_c1_g2_i5	en=1029 path=[991:0-301 1270:302-325 1294:326-357 1326:358-460 2960:461-484 1453:485-541 1510:542-589 1558:590-700 1669:701-724 1693:725-727 1696:728-745 2959:746-769 1738:770-782 1751:783-809 2059:810-887 1840:888-902 2961:903-926 1879:927-1028] [-1, 991, 1270, 1294, 1326, 2960, 1453, 1510, 1558, 1669, 1693, 1696, 2959, 1738, 1751, 2059, 1840, 2961, 1879, -2]	GGTGGAGGAGGAGGTGGAAGTGGAGGTGGAGGTAGGCGCAGGGAAAGCAACAATGGAAGCCTTTTGGTGAGGAATATTCCTTTAGATTGTAGAGCTGAGGAACTTCGAGCTCCTTTTGAACGATTTGGACCTGTTCGTGATGTTTACATACCGAAGGATTATTACTCTGGAGAACCTCGAGGCTTTGCATTCGTTCAGTTTGTGGATTCATATGATGCCTCTGAGGCGCAGTACCATATGGACAGACAAATTTTTGCTGGAAGGGAAATATCTGTAGTTGTGGCTGCAGAGACAAGAAAAAGACCAGAGGAAATGAGGCATAGGACCGGTAGGCCCAGAGGACCAGGGAGCTATGGGGGGCAAAGGTCTTCCTACCATGGGCGTTCTCGATCTCGCTCA…	75.0662	-9.59478	6.58153e-14	4.39835e-12	DOWN	[ko03040:Spliceosome]
TRINITY_DN33850_c0_g1_i7	en=2431 path=[1:0-86 65:87-94 73:95-191 170:192-202 181:203-207 186:208-231 11878:232-255 234:256-270 249:271-277 256:278-285 11869:286-309 288:310-310 6971:311-320 6981:321-334 6995:335-360 339:361-365 344:366-384 363:385-800 779:801-856 835:857-962 11871:963-986 965:987-989 8459:990-1044 1023:1045-1057 8141:1058-1216 1195:1217-1365 9496:1366-1396 1375:1397-1437 7441:1438-1560 1538:1561-1561 756…	GGGCCACGTGTCAGCGAGATGGTTAAAGCCGCGCGGTAAATCCAAAAACCAGAGATTTGAACTCAAACTCTACTCGCCGGAGCTCCGTTTTCTCCATCGCGCCGGAGGTCGCCTTCGGCAGCGGCGAAACTAGAGATGCCTAAAAATAACAGACTAATCCCTTCATCTTTCTCCTCTGATTTCGAAAATCTCCATGAAGAGGTCCAATTCTCCTTACACAACCTGAATCGAAGCCTATAGACCAAGAACCCTAAACCTGAGACTTGAAATTAAATTACACTCTCTCGGAGTCAAAGCTTCACATGTTAGGGATTTGACTCCCTTATTCCTCTTCTACCTCTAGGTAGCTAACATGAGGCAAAACGGCGAAGACAAGGGAACTTACTGATACAGAGGTCG…	74.8539	-9.59302	3.89722e-12	1.7909e-10	DOWN	[ko00190:Oxidative phosphorylation]
TRINITY_DN26305_c0_g1_i6	en=1765 path=[1658:0-149 1785:150-165 1801:166-249 4724:250-273 1909:274-495 2131:496-514 2150:515-627 4728:628-651 2287:652-790 4729:791-814 2450:815-911 2547:912-929 2565:930-945 2581:946-951 2587:952-999 4726:1000-1023 2659:1024-1029 4727:1030-1053 2689:1054-1077 2713:1078-1139 2775:1140-1247 3955:1248-1264 4587:1265-1279 3989:1280-1353 2904:1354-1627 4725:1628-1651 3202:1652-1764] [-1, 1658, …	GAAGGACAAAAAAACTTGGAAGGTGGTTGTGTCACACTTTTGGATAGGCCAATCAAAATTTGTTGTTTGGCTATCTTCTAAATAATCATACCAACAGTGAAACTGCTACTGACAAGAGAAGCTCCTTAATCAATCCTTGTAAGTTTTTTTCTGACTCACAAAACCAGTGAAGAGGTGCTGCTGTTATCATCCGTGGGTGGTTGTAAGTGTGTTACAGTAGCTTTGCAACAGACATGGAAACAGCCTCAGATTATGGAGCATTCATGGAGAAATTCATTTTGCCACCATCTTCTTCTTCCACTGATCTTCCTTTGAATTCACTCACCTTTGCAGTCAAAGACATATTTGATGTGAAAGGGTATGTAGCTGGATTTGGGAATCCTGATTGGGCAAAGACTC…	74.8929	-9.59131	1.60232e-13	9.8373e-12	DOWN	[ko00330:Arginine and proline metabolism][ko00360:Phenylalanine metabolism][ko00380:Tryptophan metabolism][ko00627:Aminobenzoate degradation][ko00643:Styrene degradation]
TRINITY_DN29749_c0_g1_i1	en=1869 path=[1:0-201 4145:202-222 202:223-296 276:297-321 301:322-344 324:345-370 350:371-523 5924:524-547 527:548-658 638:659-778 5926:779-802 782:803-856 5921:857-880 860:881-917 897:918-938 918:939-970 5922:971-994 974:995-1014 994:1015-1171 5925:1172-1195 1175:1196-1240 5235:1241-1315 5310:1316-1316 1324:1317-1382 3851:1383-1391 3860:1392-1406 1414:1407-1446 1454:1447-1471 1479:1472-1500 592…	ATTCCATAGATAGCTCTATCTTACTTTTCCGTTGTATTTTTTTTTATTGTATTAGATTTTTTATTAATAGATAAAATATTTATGTTTATCAGGTGGGAAAATGTGAACCGCATCACACGCGTTTACGGGTGGATCCATCTACATATAAATAACAAAACTAGAAACACAGAGAAAGAGAGATCGTAACTTCAAACTTAACCAAGCAGCAGTGACAGAGTCACCGTACCTAACACGCCATTCATGGCATCTTCCCGAATCATCTCTCATTCTCAACCCAATCTCCACCGTCAGTCTTCCCCCTTTGACTCCGTCAAACCTCTTCCGTCTCTCAATCTCAACCTTCACCCGAAACGACACCGTAACCTCCGCATTCGTGCTTCCCTCAACGACACTTCGCAT…	74.4366	-9.58375	2.32924e-14	1.718e-12	DOWN	[ko00400:Phenylalanine, tyrosine and tryptophan biosynthesis]
TRINITY_DN25218_c0_g1_i1	en=1314 path=[1292:0-137 1407:138-180 1450:181-197 1467:198-220 3596:221-244 1514:245-283 1553:284-305 1575:306-307 1577:308-316 1586:317-355 1625:356-373 1643:374-402 1672:403-407 1677:408-475 1745:476-498 1768:499-985 2255:986-986 3595:987-1010 2280:1011-1014 2284:1015-1037 2307:1038-1061 2331:1062-1313] [-1, 1292, 1407, 1450, 1467, 3596, 1514, 1553, 1575, 1577, 1586, 1625, 1643, 1672, 1677, 17…	ATTCAAAATAAGTTCTGCAGACTGCTATTACCCATTGTTCGGCAGCAGTCGCCGAGCATACCCGAGACTGCTCCAAGTTGTGAACATAGCTCTGAAGTGTTCGAGCAAGAACTTCCTTCTGCAAGTTGCCGTCAAACAATAGTGTTGAGCCTCAAGCAACGACTCCATAACAGCTTTTTTTTGTTGTCCGATTTTAAATCTGCAGCATAATAGTCGCCCTTGGAAAAGTCACTTCTTGTGTAGTAAAGCCAACAAGCAGAAGCTATACCATCTCTACCACATCTTCCACTTTCCTGGTAGTAGGACTCTAGATTTTTTTTTTGGACAGCCATGATGAATCACTTTTCTTATATTAGGTTTATCTATGCCCATGCTAAAGACAATTGTAGCCACCATGAC…	74.2306	-9.58078	6.34459e-14	4.26073e-12	DOWN	[ko03018:RNA degradation]
TRINITY_DN32841_c5_g3_i5	en=475 path=[2163:0-61 2202:62-69 9818:70-93 2234:94-96 2237:97-135 2276:136-136 2277:137-159 2300:160-237 2378:238-258 2399:259-261 2402:262-278 2419:279-317 2458:318-327 2468:328-341 2482:342-373 2514:374-416 2557:417-441 2582:442-443 2584:444-444 2585:445-447 9204:448-474] [-1, 2163, 2202, 9818, 2234, 2237, 2276, 2277, 2300, 2378, 2399, 2402, 2419, 2458, 2468, 2482, 2514, 2557, 2582, 2584, 258…	CTCTTCCGATCTGGCAGGTCAAATATATCTCCTAACTCGTTAGTACAAGCATAAGCAGAGAGAGTGTCAAAGAGATGAAATTGCTATCGCCTTCCGCAACCGCTACTTCTTCCCTCCCTTCTTCCGCTTTTCTCCCCTCTCACTCCAATGGGTTCCAAAATCTGGGCTTTTCTTCAGCTACCTTCAAATTCTCTAAGAATAAGGGAAGATGCATTAGGAAAGCCGGGAGCACTAATATCACTGCAAAGTTTGAGCTGAAACCACCGCCTTATCCGCTGGTAAGATCTAAATTTAGCCAATACAGGGCCGTCTCTGAGGCGTGCAAGGCCGACCACCGCACAAGGTCCAAAGTTTGTCATGCTTAAACTATATTTAAATAAATAGGGTAAACTATATAAT…	72.461	-9.54489	4.02209e-14	2.83119e-12	DOWN	[ko04068:FoxO signaling pathway][ko04146:Peroxisome]
TRINITY_DN32152_c0_g1_i4	en=810 path=[1248:0-55 10828:56-79 1305:80-109 5465:110-153 1358:154-160 1365:161-199 1404:200-233 1438:234-241 1446:242-257 1462:258-298 1503:299-306 2584:307-378 2656:379-395 1600:396-402 1607:403-406 5138:407-426 5158:427-450 1655:451-483 1688:484-555 1760:556-557 1762:558-570 1775:571-576 1781:577-593 1798:594-600 1805:601-615 1820:616-651 1856:652-661 1866:662-697 1902:698-702 1907:703-719 1…	ATCCTAGAGTGTCCTTGTATCGAGAGCTAGTTGCAGTCTCACTGAACTCATCTGCCAAAGCAAAAGCTCGCCGGGAACTCAGCCGGAGTTAGTCATCGTCCGTCAGAAACCGTGATAAACTCCGTCGTTCAGGTTTTGACGCAGAGACTAGCATCAATCTGGTGGATTATATCAGATTCTGAATCAGATTCAATCACTCTTCTTTATTCGCACTCTCTCACCATCAATTTCAATCTCTCTCCATTTCTCTTATCATCTCGATAGATTTTCTTCTACTGTGAGAAATGGACAAGGTTGTGGAAGAGGTGGAAAAAGTGAAGAAGGAGTGGAATGAAGCTTACAGCAAAACACAAGATCAAATTAAGGCAATTGGAGAGTACGGTAAATCAGGAAGATCCA…	72.1011	-9.53764	3.30896e-14	2.37045e-12	DOWN	[ko04130:SNARE interactions in vesicular transport]
TRINITY_DN33684_c0_g1_i10	en=1398 path=[4782:0-241 239:242-242 240:243-245 5047:246-264 5026:265-285 286:286-355 356:356-369 6774:370-393 394:394-403 5209:404-427 428:428-430 431:431-510 6777:511-534 535:535-576 6773:577-600 601:601-681 6193:682-704 684:705-790 770:791-931 911:932-977 6776:978-1001 981:1002-1034 1014:1035-1071 1051:1072-1074 1054:1075-1084 1064:1085-1086 1066:1087-1098 1078:1099-1108 1088:1109-1155 1135:1…	ATAGCATTTACTAAGAAATATTAATAACACTCATTTGAACACTCACTCTCTTATTGATTGAAATTTATTTTTTTAAAGTGACAAAAGTGAATTCAGTAAACCCCTTATACTTTGATTCATATAATAGTGAATTCAGTAAACCCCTCAGCAACTGAGCACGGTAGCGGTTGCTCAAATTGCAACATCTCATCGCGTTTCTGCAAATTGCAACATCTCATCGCGTCTCTACACCTAGCTACCATGGCGAGTACCAAAGTTCAGAGGGTTATGACCCAACCCATTAACTTGATCTTCAGGTTTCTTCAAAGCAAAGCTCGCATTCAGATTTGGCTCTTTGAGCAAAAGGATTTGAGGATTGAAGGAAGAATCATTGGTTTTGATGAGTACATGAATTTGGTT…	71.9393	-9.53428	0.00210969	0.0150022	DOWN	[ko03040:Spliceosome]
TRINITY_DN33684_c0_g1_i1	en=1438 path=[3967:0-255 5289:256-267 228:268-278 239:279-279 240:280-282 243:283-325 286:326-395 356:396-409 6774:410-433 394:434-443 404:444-446 407:447-467 428:468-470 431:471-550 6777:551-574 535:575-616 6773:617-640 601:641-721 6193:722-744 684:745-830 770:831-971 911:972-1017 6776:1018-1041 981:1042-1074 1014:1075-1111 1051:1112-1114 1054:1115-1124 1064:1125-1126 1066:1127-1138 1078:1139-11…	CCCATCTTTCCTTCACAGTCTGTCTCTTTAGATATGAAATATTTACAATTTCATCTTATCAAAACAAATGGGCCGGAACTCAGAAGGCCCATGTGGCCAATGTAATTTGGTAACCGGGTCAAGAAAACCCAACCTGAGTTCCAACATTGAGAGGCTCTTGCTCGTAACCTAGGTTATCTCATCGCTGCAACGAACGGTAGATCTTGCTCAAATTTAGGTTATCTCATCGCCGGTAACTCTTGCGTGCGTTTCTGCAGCGTCTCTACACCTAGCTACCATGGCGGCGAGTACCAAAGTTCAGAAGGTTATGACCCAACCCATTAACTTGATCTTCAGGTTTCTTCAAAGCAAAGCTCGCATTCAGATTTGGCTCTTTGAGCAAAAGGATTTGAGGATTGA…	70.3698	-9.50165	3.09642e-13	1.79061e-11	DOWN	[ko03040:Spliceosome]
TRINITY_DN33393_c2_g2_i10	en=1048 path=[4903:0-214 8991:215-236 5202:237-405 8948:406-426 3033:427-430 1080:431-433 1083:434-435 1085:436-446 1096:447-452 1102:453-458 1108:459-505 1155:506-544 1194:545-621 1271:622-636 1286:637-649 1299:650-673 1323:674-677 1327:678-712 1362:713-743 1393:744-792 11975:793-816 1466:817-822 1472:823-840 1490:841-876 1526:877-887 1537:888-916 1566:917-930 1580:931-956 1606:957-1047] [-1, 49…	CTCAGAATCGGGTTGTCTTGTTTTATGCTACAATCCGGAAACGTGAAATGGTGAAAACGTGAGGAGCTCAAACAAGGTTTTGTTGTCATCGGATCTGAATTGCATCTCATGGTGGCGTGGCTGCTGATAGTACACCTTTAACCAGTCCAAGAATCAGTACCAAGGAAATTCTGGAATTCTTGAAAAAGCTTATTTCTGAGCAGGCTGGAATCTCGATTTCCTCGGAGTTCCAGTTGCAGCTATAGACGTTTTCAGTGCATCCTGCATTCAAGAATTGGCCAACTTCTCAGAGAATCTTCTGTTGGAGTCTCAACCTCACCATATGAACAATCCATCCTATGCTCCAGAAGATGAAACCGAATCTATTGAATTTGTCGTGGATGTGTCCAAGTCTCATCA…	69.7529	-9.4887	1.70385e-13	1.04327e-11	DOWN	[ko00510:N-Glycan biosynthesis]
TRINITY_DN33383_c0_g3_i5	en=2424 path=[10138:0-316 18152:317-340 10456:341-366 10482:367-408 10524:409-428 10544:429-476 10592:477-484 18147:485-508 10624:509-547 10663:548-641 10757:642-743 18126:744-767 10883:768-813 18133:814-837 10953:838-885 1011:886-887 7451:888-898 13321:899-1086 13509:1087-1089 7484:1090-1110 7505:1111-1116 7511:1117-1143 7538:1144-1194 18148:1195-1218 1175:1219-1219 7613:1220-1223 18154:1224-124…	CTAAAATTCCATATCAAAAATATCTAGCTCATACAAAGTTAATATCTTCCTCATAAAATATCTTCCTCTTATAATATCTTCCTCATATATTGATTTCAAATTTTGTTGAAGAGGGTTATGGCTGAAACTCAAGACCGTTTTTAAGTTAGCCATCTATTTTTTTTGTCTCTAAAGATCTATTTTTTAATCATGTTTTTGTGGAGAACCTTGCTATAGAGTAGAGCCTTGTTAACAATCTTTAGCAACTTTTTGTTTTAAAATTGTAGTTTTCATTTTATCATCGTTTTTATCATTTATGGGATGAGACATGTGGGGAAAAGTTTCTATGACATAGATTTTGATTGCTTACTTTTTAGAGAACAAAGAGGCATAGAATTTGGAATTTGTTGGTCATTCAGA…	69.7094	-9.48792	1.23328e-11	5.03125e-10	DOWN	[ko04712:Circadian rhythm - plant]
TRINITY_DN33012_c1_g2_i1	en=1693 path=[6043:0-56 7463:57-90 6111:91-94 6115:95-121 6142:122-135 6156:136-155 94:156-279 218:280-388 327:389-582 521:583-585 5773:586-604 5792:605-637 576:638-639 5923:640-669 608:670-695 634:696-730 669:731-747 686:748-845 784:846-878 817:879-988 927:989-1005 944:1006-1010 949:1011-1092 1031:1093-1098 1037:1099-1099 1038:1100-1185 1124:1186-1219 1158:1220-1226 1165:1227-1316 1255:1317-1455…	GTTAGGAATTGGTTAGAAAAAATCAGTTAGGGTGGTTTAGAGTTTGTTATGACAGTTGGATTTACAGCTGGCAATTTTTGGAATTATGTTGAGTTCTTTTTCAGTTTCTGTGAGGTTCTGTTTTCTCTTATGCAGGTCCAATAATTGGTGTAGTGTCGGTCACGGTAGCCTGGGAGAAACCTCACTCTTCATGAGGGACTAGATGTGTACACATCAGAACAAGAATGCAGTACCTTCATTATGATGAGTCTGCAAGTAGAAGTTGCAAATTGTCTAAGGTATATCGTTCTGGCTTTGCAACATGGGGTGTTCGTGGTCTGTCACAAGATGCAGGATGCTGTATTAAGTTGGTTCATTGTACAATGCAGGTTGTTTATGATGGTGGATGTGAGGCCAAGC…	69.3345	-9.48143	0.00182532	0.013239	DOWN	[ko00900:Terpenoid backbone biosynthesis]
TRINITY_DN33538_c0_g2_i5	en=1226 path=[2333:0-224 2535:225-263 2574:264-299 2610:300-300 2611:301-323 2634:324-344 2655:345-396 12690:397-420 2731:421-449 12694:450-473 2784:474-477 6595:478-486 6604:487-501 2812:502-524 2835:525-532 2843:533-548 2859:549-569 11655:570-603 2914:604-610 2921:611-633 9359:634-640 9366:641-671 2982:672-706 6842:707-739 3050:740-774 12697:775-798 3109:799-800 12684:801-824 3135:825-861 3172:…	AAAAAGATAAGTTTTACTTTTCCACCAAAAATGTAACCTGGTTTTTATAAATTCTCCTCCACGGAAATGTTATCCAAACTATTATATCTCTAATGATATCACTCCTATATTATCTCTAGTATTTGGCACGTCTAACACGGTATTCAATTCTCTGGCATAACTTAGATTTACTTATTAGCGCCTTTAGGTATCCATAAGTTCTAAAATGGTAAGCTGTTCAAATATGATGGTGGTCATGATCCTCGTAGTGGTTTGCAACAGAGTTAACTGTTGTAGCGGCAAGGATTCCAGATGCGGACGTGACGGCCCAAAAATCAGATTCCCATTCCATTTTAAAGACAGTGAAACAGAAGATGGATGTGGTTATAAAGGCTTTGGTCTTACTTGTTCAGACACACA…	68.2705	-9.4596	8.14412e-13	4.34058e-11	DOWN	[ko04064:NF-kappa B signaling pathway]
TRINITY_DN27233_c0_g3_i3	en=768 path=[4703:0-98 801:99-190 3367:191-218 921:219-277 3002:278-299 3024:300-325 1028:326-361 5377:362-385 1088:386-469 5379:470-493 1196:494-516 5378:517-540 1243:541-767] [-1, 4703, 801, 3367, 921, 3002, 3024, 1028, 5377, 1088, 5379, 1196, 5378, 1243, -2]	CTTGTTACTAGTTCAACATATCTGCGAGAGCTTTTGAGTTGGCATTACTAAGTTACCCAGCTAATTTGGTGTGCAGATGCTGAATTCAAAAATACCGGATTGGAAAGGTCTGCAAGTTTGGACAAGGATTTGGAGTGGTTCAAGGAGCAAGGTTATACCATTCCGGAACCTTCATCTCCTGGTCTTACCTACGCACTATATCTTACAGATTTGTCTCAGAACGACCCCCAGGCCTTCATTTGCCACTTTTACAACATCTATTTTGCACATTCAGCTGGGGGTCGAATGATTGGGAAGAAGATAGCTAGTCAGTTACTTAACAACCAGGCTTTGGAGTTCTATAAATGGGATGGTGACCTTTCGCAGATGTTGCAGAACGTGAGAGACAAACTGAATAAA…	591.911	-9.42028	2.32114e-29	2.95301e-26	DOWN	[ko00860:Porphyrin and chlorophyll metabolism]
TRINITY_DN19353_c0_g1_i2	en=1054 path=[1008:0-118 2015:119-201 1163:202-206 2181:207-232 1194:233-415 1377:416-442 1404:443-517 2359:518-541 1503:542-895 2360:896-919 1881:920-1053] [-1, 1008, 2015, 1163, 2181, 1194, 1377, 1404, 2359, 1503, 2360, 1881, -2]	TCCGATCTCAAACAGTAATTAAGTCAGTTTGAGTTTGAGTCCAAACGGAGACCCAGGAACGAATATCAGTAACCTTGGTAAACCCTAGCGCAGTAGCCCGTTCCTCGGAGTCCCATCACCGCATCTTCGCCGGTGTTCTGTGCCGCAACCTCGCCGGTGTTCTGTTGCCGCAACCTCGCCGGAGCACGATTTCTCGAACCCTAGCGCTGAGCCTCTCGTCTTCTTCATCTTCACACTTCAACTCAGGATATAGGGTCAATGTTTTATCTCAGTAAGATTGAGCATAAATTGACCTTGCCTCCGTCTCTTCTTGCTCTTCCCATTGGAGAAGCCATACACACGGAGCTTGAGAGGCTTTTCTTGGATAAGGTTATTGCAAACCTCGGCCTTTGCACGTCG…	65.7673	-9.40647	1.50433e-12	7.58233e-11	DOWN	[ko00230:Purine metabolism][ko00240:Pyrimidine metabolism][ko03020:RNA polymerase]
TRINITY_DN26671_c1_g1_i1	en=260 path=[238:0-143 673:144-167 383:168-179 547:180-203 419:204-236 452:237-259] [-1, 238, 673, 383, 547, 419, 452, -2]	CATGATTACTGGTACCTCCCAGGCTGATTGTGCGGTTCTCATCATTGATTCCACTACTGGTGGGTTTGAAGCTGGGATTTCTAAGGATGGACAGACTCGTGAGCATGCTCTACTTGCCTTCACTCTTGGTGTGAAGCAAATGATATGTTGCTGTAACAAGATGGATGCAACTACACCCAAGTACTCAAAGGCTAGGTATGATGAAATTGTGAAAGAAGTTTCATCCTATTTGAAGAAGGTTGGCTATAATCCTGAAAAAG	65.5898	-9.40265	6.13019e-12	2.70658e-10	DOWN	[ko03013:RNA transport]
TRINITY_DN32809_c0_g1_i2	en=1830 path=[1804:0-24 7131:25-38 7145:39-48 1830:49-62 1844:63-81 8003:82-105 1887:106-120 8006:121-144 1926:145-166 1948:167-226 2008:227-232 2014:233-344 8012:345-368 2150:369-369 8008:370-393 2175:394-463 2245:464-490 2272:491-749 2531:750-766 2548:767-773 2555:774-787 2569:788-797 2579:798-859 8002:860-883 2665:884-928 3871:929-933 6037:934-966 3901:967-967 3902:968-1031 3966:1032-1060 2730…	TATACTTATTTCTTTTTAGATTCCACTTTGCTTTATTTCTATATATATTTTCTTCAAGTTTAATTATACATATTTTTCTCTACAATGGAAGAGGTAGGAAGCATACTCCACTTTCTTCAAGACAAGACCATTTTAGTTATTGGTGCCACTGGTTTTCTTGCAAAAATATTTTTGGAGAAGGTACTCAGAGTTCAACCAAATGTCAAAAAGCTTTTTCTTCTTTTAAGAGCTTCTGATGACAAATCTGCAGCTTCTCGTTTGCAGAATGAGATATTAGCAAAGGACTTGTTTAATTTACTAAAAGAAAAATTGGGTACAAATTTCAAGTCCTTTATTTCTGAAAAGATAACTCTGGTGGCTGGAGATATCAGTTGTGAAGACTTGGGTTTGAAGGATTCC…	64.2805	-9.37163	1.50972e-10	4.86253e-09	DOWN	[ko00073:Cutin, suberine and wax biosynthesis][ko04146:Peroxisome]
TRINITY_DN33916_c1_g2_i1	en=430 path=[5297:0-37 5312:38-50 5325:51-54 5329:55-73 5348:74-76 5351:77-96 5371:97-129 13745:130-163 5438:164-173 5448:174-184 5643:185-194 5653:195-206 10074:207-429] [-1, 5297, 5312, 5325, 5329, 5348, 5351, 5371, 13745, 5438, 5448, 5643, 5653, 10074, -2]	CTTCGAAGAGAGTTGCCGAATCAACAGTTACAATTCCATGAAGATTCAAACAAACTTTCACTTGTTTCATCCCTGTAAATTGCAAATTCTGCATTTCCTTCTTTTGATTCCTCAGGTAAATGGTTTGAGTGATATTCACCCCATATTCTACTGATTAGCTTTGTTGTTGTAGCTTGCATAGCTTTTCTTTTGGATACAACAGGAGCCCTTGCTGCCCTAGGATCCAGATTTGGCTCACTCCTTGGTGACAGTTACTTCTTCTTCACTACCCATTTAGGTATTATGCTCATAAGTGAATCAGGAAGTGGTGCATTGAGAGAAGGAATCGGTATTGCTCCTGCGATAGTAGGAGTCTGAACAACATGAGGCATCGGTTGGAATGCCAAACCAGGAAATGTC…	63.0571	-9.34308	9.73904e-13	5.08027e-11	DOWN	[ko00270:Cysteine and methionine metabolism]
TRINITY_DN28672_c0_g2_i2	en=3060 path=[7624:0-212 14988:213-236 7838:237-456 8058:457-501 8103:502-504 14984:505-528 8130:529-541 13259:542-633 8235:634-903 6058:904-909 9421:910-981 14989:982-1005 9517:1006-1036 9548:1037-1057 9569:1058-1073 9585:1074-1470 9982:1471-1492 10004:1493-1494 10006:1495-1600 14982:1601-1624 10136:1625-1748 10260:1749-1749 10261:1750-1825 1833:1826-1840 1742:1841-1931 1833:1932-1946 1847:1947-…	TGAAATAAGATCACACTAACGTCACCACGTCACATGAAAGTACATGTATGTTCCTCATAATGCTCTCAGAGTAGCATCGTCAGTGACAGTGAGAGACAGACTTCACAACTTCACATTCACCACCATCTCCCAACAACAATAACTCATTTCATTCCCTAAAACCCTAACCCTAACCCTAAAAATCCTTCTCAATGGACTTCAATCACCACCTATTAGACCTTTCCACTTCCACACAATCCATTCCCTCCTCCGACGACTTCCGCTTCCACTACAACTTCCCCGAATTCAGACACCTTATCGAAGAAATCGCCAGAAAATCACAGTCAATGTTAAACCAAATCGGTTCCTCAGAGAACATTTGGGGTATAGGTTCGTCTTTCCCCGCCGACATCGATGATG…	62.7258	-9.33724	1.34843e-13	8.43689e-12	DOWN	[ko03018:RNA degradation]
TRINITY_DN33874_c0_g5_i1	en=267 path=[9461:0-77 2309:78-82 2314:83-140 2372:141-165 2397:166-166 2398:167-174 9145:175-198 2430:199-200 11373:201-236 11409:237-266] [-1, 9461, 2309, 2314, 2372, 2397, 2398, 9145, 2430, 11373, 11409, -2]	GATTGAGGGGTCCGCACGAATAGCAGCATGATCCTTCTTACAAAGTCCCCCAATTGATGGGTCATCAGTAACCAATTTCCCCAACTGTTCTTCAATTAGTGAAAACCTCGCAATTAGTGAATAATGCGTAGCAAGCCCACAAAAAACCATCTCTACTCCGTTGAGCTTCTCCCCTATCAGAGCCAAGTACTCTCCTAAGTGGACCAGGTAGACGTGAAAGGTAACAAAGATGTTGCAGAATTGGTGCCGACTACAACGCTCGATTGC	62.1931	-9.32442	2.23446e-13	1.33022e-11	DOWN	[ko00280:Valine, leucine and isoleucine degradation][ko00410:beta-Alanine metabolism][ko00640:Propanoate metabolism]
TRINITY_DN29220_c0_g1_i1	en=1080 path=[2270:0-313 867:314-315 869:316-356 910:357-369 2717:370-428 982:429-468 1022:469-482 2859:483-506 1059:507-516 2561:517-594 1147:595-601 1154:602-610 1163:611-656 1209:657-660 1213:661-675 1228:676-686 1239:687-744 1297:745-745 3423:746-769 1322:770-932 3368:933-987 1509:988-1079] [-1, 2270, 867, 869, 910, 2717, 982, 1022, 2859, 1059, 2561, 1147, 1154, 1163, 1209, 1213, 1228, 1239, …	CTGCAAAGTTGGTCAATTAATCCCCAAGTTGTTTACATACATTGAATGTGTTCATGATCTTTCTTTTCAAAAATATGGAACAATACACATGAATGGAAATTTACACATATTATCATTTCAAAATCATTAACATAAATGAGTACAACACTAGCTACAACTTGCAAAAACCAAATCTTAGCCAAAAAGAAGTGCAATGCCATTTAAATCACTTCCACAAGGAAGGTGCAACAAGGTGTAGCAGTCGCGTTGTTGTTGAAGACCCGAAGTAGCCGTGGGTATTGATCTGAAAGAAGGAGGTAAGAACAAGAAGTCCAAGTGGACATCACCAAAGTCTAATGATATCTACCTCAAGCTCTTGGTCAAGCTTTACCGGTTCCTTGTTCGGAGAACTGGCAGCAA…	61.1675	-9.30055	3.07134e-13	1.7791e-11	DOWN	[ko03010:Ribosome]
TRINITY_DN23596_c0_g1_i16	en=2256 path=[2551:0-590 5453:591-612 3458:613-613 3459:614-765 3611:766-787 3633:788-1072 3918:1073-1132 3978:1133-1154 4000:1155-1395 4241:1396-1595 4441:1596-1613 4459:1614-1888 4734:1889-2131 4977:2132-2147 4993:2148-2255] [-1, 2551, 5453, 3458, 3459, 3611, 3633, 3918, 3978, 4000, 4241, 4441, 4459, 4734, 4977, 4993, -2]	CCCATTAATCCATTACTATGTGTGTCATTCATTCACAAATACCAAATCTATGTCATTCCAATGAAAAAGAATGTAGATACACAAAATATCCTATTACAGTTGCTTCAATCAGATTTGCGGAATGTATGCAGTATTTTTGGTCGCGAAGGGCTTTCGGATAAAGTGCACATGCTGGCTGGTAGAGTGCTGAAGAAGTTAGCCCCCTATCATTCCCTCTCATAGGGAGTTCTTCATTTTAGAGATTTCGGAATTATCCAATGCACCGGCAAATTCGGCTGTCAAAAGGACTTGTTACCCTCCAGCAAACAACATGCTTGACTTGGATGTTAATTCTACGGTTGGTACGGTCATTCTGCGAACATCGTAGGCTTTGAGTTCCATCATTCCACTTAGTATCCC…	60.7122	-9.28819	2.57628e-12	1.23597e-10	DOWN	[ko04120:Ubiquitin mediated proteolysis]
TRINITY_DN33283_c3_g3_i2	en=989 path=[1210:0-124 1312:125-141 1329:142-207 1395:208-252 1440:253-290 18406:291-323 1511:324-369 21047:370-399 1587:400-414 18649:415-440 1629:441-446 20331:447-476 1665:477-523 18725:524-547 1736:548-568 20713:569-588 1786:589-661 1859:662-667 23351:668-736 12604:737-749 20747:750-781 12755:782-797 24034:798-821 12795:822-901 20606:902-988] [-1, 1210, 1312, 1329, 1395, 1440, 18406, 1511, 2…	AAAAGCAGAAAGGAAAGAAATTCTCACAAAGTGTCACGGCGGCGGGTTTTCTGTTGTTGTCTGGAATTCCAAAGAATATCTTCTGCAAGCCACTTTCCATGCGCTCAGTTGGGATTGGCTTTTTTGATGCTTGATTCGGAAAAGGGGTTCCGGATTCGTGAGGATGAGTCCAATGAGAACTAGCTGTGAATCAAACCCAAAACTTTGGGACAGATCAGTTGAATTCCGCGCTATTGTGTATCCTCCAAATTGCAAGAGTGTAAGAATCTGCATGGCAATGAAGGTGAACACGGTATGGTTAAGCTTCCAGTGTCCAAGCTCATGGGCAATAACAGCAACAATTTCCTCATCGTTTTTGCACTGTTGAACTGATGTGCCATAAAGCACAATCCTCTTGTT…	60.5829	-9.28761	2.96285e-13	1.72206e-11	DOWN	[ko00900:Terpenoid backbone biosynthesis]
TRINITY_DN32302_c0_g1_i7	en=2806 path=[2604:0-209 2791:210-484 3066:485-520 13140:521-544 3126:545-655 3237:656-661 3243:662-797 3379:798-862 3444:863-899 3481:900-923 3505:924-932 3514:933-974 3556:975-1039 13139:1040-1063 3645:1064-1165 13130:1166-1189 3771:1190-1199 3781:1200-1205 3787:1206-1230 3812:1231-1231 3813:1232-1253 3835:1254-1270 3852:1271-1304 13127:1305-1328 3910:1329-1348 3930:1349-1371 3953:1372-1451 403…	GTGAGATATAGCAATATAACTTCATCCATTAGCAACAACCTCTGTGATTAGCAACAACCTCATGATTAGCTATAAAATAGAAAAACAAATTGTTTTCATGATCATATACTTATTATGGTTGTGTTGGAGTAAGCATACTAATGCAAAAGTTGATCATTTGAAGCCTGGCGATACTTTGGATATGTCATCCTCTTTATATTCTAAACAAGGCAAGTATTATCTTACTTTTAGTTATGTTTTTGGCTCCAACGAGCACACACAATTGAGTATACTTTCTAGCGTTAATGTACAAAATAATCTAGTGTGGCTGTATGATAGAAATCATCCAATATATTCAGATTCGCCACTTTTATCACTAAGCCACTCTGGAGTACTCAAAATTGAATCAAAATTTGGGAA…	59.9238	-9.27235	7.11163e-11	2.44162e-09	DOWN	[ko04064:NF-kappa B signaling pathway]
TRINITY_DN31369_c3_g2_i12	en=396 path=[374:0-64 416:65-74 426:75-90 442:91-127 479:128-129 481:130-136 21031:137-160 512:161-170 522:171-206 558:207-230 582:231-235 587:236-243 595:244-261 613:262-267 619:268-273 625:274-290 642:291-300 652:301-395] [-1, 374, 416, 426, 442, 479, 481, 21031, 512, 522, 558, 582, 587, 595, 613, 619, 625, 642, 652, -2]	GTTCAGTTTGTATTGTGGAATCTACATAAGTTGTGGGTGTTTCAGGAAGAGCTCTTTGGGATTAATGTAATTGTTTTTGCTGATCAAGAGCTCCAATGCCTGCACATATGTTCCATCACCCGGGGACTTTGAAACTGCAGCAGCAGCACCAGATGATTCGGAGCTTGGGAAGGTGCGGCCTCCCATAACAACATGCTATCTTCAAGAGGATTGAGTTCATCTGGACTATTAATATCAATTCCATTCTCTAGAAGTGGCAGTAGAATATTGTAGCTTGACTTCGGTACCAATGATGCTCTAGATATCTCATTTAAAAGAGAATTTGAATCACACTTGCTAATGGAGCATAGCTGGTTTGTATGTTTCGATTCCAAACTGTAATTGTAGTCTTTCACA	59.8654	-9.26927	0.00256575	0.0177796	DOWN	[ko04142:Lysosome]
TRINITY_DN30561_c0_g4_i4	en=1651 path=[12831:0-159 28396:160-183 12992:184-274 13083:275-307 24531:308-331 13140:332-347 13156:348-366 13175:367-371 13180:372-444 13253:445-465 28415:466-489 13298:490-514 28417:515-538 13347:539-616 13425:617-625 20675:626-640 20690:641-649 13458:650-749 12553:750-753 27134:754-826 25832:827-921 22635:922-935 12586:936-985 20477:986-1045 28419:1046-1069 20561:1070-1084 19843:1085-1092 19…	ATTACATAGACCAAAAATATAATTTAAGCCTGAAATTAGCATTTAGTTGCAAAAAACTGAAGGCATCCAACAACTAAATAATCATAAAGCAATCATGACTTGTTAAAGCAAAGCTAACCAAAAGATCATAAAGACAAAAGGTTTGTAAGGCGAACCTATGCTGCAGGAACATGATAAACATCCTTCTGAGAGCAAAGTGTGAACACAGCCATGGCAAAACTATTCAAACTCAATTGTGGCTACTTAGCTTTGCTCCTAGCACTCCTACTATTTTGATTGCTTTGAACACTTTTCTTTGATTGCTTCTTGGCCGGAGCTGGTTTCCTCTTTTCAACTTGATCACTGTCATCGTCATTATCAGTACCAGTATCACCGTCATTGTCATCGTCACTTTCCTCT…	111.191	-9.19898	1.39288e-13	8.68336e-12	DOWN	[ko03410:Base excision repair]
TRINITY_DN31039_c2_g1_i4	en=2131 path=[2185:0-939 15073:940-958 15092:959-963 3126:964-964 15097:965-994 3157:995-996 18263:997-1020 3183:1021-1030 3193:1031-1061 3224:1062-1062 14720:1063-1159 3324:1160-1187 3352:1188-1367 3532:1368-1384 3549:1385-1387 3552:1388-1430 3595:1431-1435 3600:1436-1533 3698:1534-1535 15148:1536-1577 3743:1578-1581 3747:1582-1628 3794:1629-1691 3857:1692-1692 10121:1693-1724 3890:1725-1736 390…	CTTGCACTTTTTATTACAAAATCATTGATAATCCACATATCAAAGTTCTTTAAAAAAATTACTTTCAATATTAAGCCAAACAATTTAATCTAATGTGACATATGTTGCAGGTCATTTTCTATCAACCGGTAAAGAAATTGGTGCCCTCCAAAAATGAGGCCTTGTTAGATCGAATCTCTCGAGAATATGCTCAACTGCGACTGCCATCAATGGTTACAAGGAAGAAGAAGAAGAAGAATCACAGCCAAAACATGATAAAAAGATAACAATGAACTTCCAAGATATTAACATCAGCCTAAAGATTAAATCTGTCTACATAACCAAAGAAGGGCCTATTAAACTATTTACATTACAAAATTATCACAATAAACAGGCCAACTCTTTAATACCCCATCAAGA…	55.4543	-9.15887	0.00281492	0.0192672	DOWN	[ko03440:Homologous recombination]
TRINITY_DN31072_c0_g1_i1	en=3184 path=[10476:0-317 1800:318-320 1803:321-365 1848:366-366 1849:367-413 1896:414-459 13779:460-509 1962:510-536 21393:537-560 2013:561-563 2016:564-581 2034:582-583 2036:584-585 2038:586-612 2065:613-633 2086:634-658 2111:659-669 2122:670-672 5205:673-678 5211:679-750 5283:751-771 21379:772-795 5328:796-1406 21385:1407-1430 5963:1431-1567 21390:1568-1591 6124:1592-1758 21396:1759-1782 6315:…	CGTGATTTGGGGGCTCCATATAACTTCCAGATCTTTCCACAATCACAATACAAATACCCACTTTTCTCTCTCTTTCTCTCTCTTGTTTCTCTCTCTAAATTCATCGCAAATCTGCACAAACCCAAATCACACTCTCTCTTATAAAAACCTCACAATACAAATCTCTATTTCTCCATCACTCTCTCTATATAAAAGAACCATTTTTCAAATCATTCGCGCTCTCTCCACTCCCTTTTCACCCAACTTCTCTTATCCTATATAAACCCTAATTTCTCTCTCTACAAAATAAGGGTTGATGGCTGATCAAGGATTGGAAGGGAGCCAGCCGGTAGATCTACAGAAACATCCTTCTGGGATTGTGCCCACCCTTCAAAATATTGTTTCAACAGTCAATTTGGA…	54.9667	-9.14631	4.55043e-13	2.54987e-11	DOWN	[ko03022:Basal transcription factors]
TRINITY_DN11383_c0_g2_i1	en=1380 path=[1358:0-1379] [-1, 1358, -2]	CATAAGCATAGAGATTGTGTTTCTACCAAGAAGGCATGGATCGAGGTTGTTCTTTGCACGTAGCAATGTTTCCATGGTTTGCAATGGGACACCTAACTCCATATCTTCATCTGTCAAACAAATTAGCGAAAAGAGGACACAAAATCTCATTCTTCATTCCCAAGAAAACACAAACCAAGTTAGAACAATTCAATCTCTACCCAAACCTCATCACTTTCTTCCCTCTCAATGTTCCTCACGTTGATGGACTTCCCTTTGGTGCTGAAACCACTTCAGATGTTTCTTTAGCTTTAGGTCCACTCATCATGACTGCTATGGATCAAACACAGAACCAAGTTGAACTTCTCCTCACTCAACTAAACCCTAATATTGTTTTCTTTGATTTCTCTTTTTGGCTAC…	52.4053	-9.07911	1.27836e-11	5.20281e-10	DOWN	[ko00942:Anthocyanin biosynthesis]
TRINITY_DN26305_c0_g1_i1	en=1851 path=[1658:0-149 1785:150-165 1801:166-249 4724:250-273 1909:274-495 3575:496-576 3656:577-614 3694:615-685 2150:686-798 4728:799-822 2287:823-961 4729:962-985 2450:986-1082 2547:1083-1100 2565:1101-1116 2581:1117-1122 2587:1123-1170 4726:1171-1194 2659:1195-1200 4727:1201-1224 2689:1225-1248 2713:1249-1310 2775:1311-1418 2883:1419-1439 2904:1440-1713 4725:1714-1737 3202:1738-1850] [-1, 1…	GAAGGACAAAAAAACTTGGAAGGTGGTTGTGTCACACTTTTGGATAGGCCAATCAAAATTTGTTGTTTGGCTATCTTCTAAATAATCATACCAACAGTGAAACTGCTACTGACAAGAGAAGCTCCTTAATCAATCCTTGTAAGTTTTTTTCTGACTCACAAAACCAGTGAAGAGGTGCTGCTGTTATCATCCGTGGGTGGTTGTAAGTGTGTTACAGTAGCTTTGCAACAGACATGGAAACAGCCTCAGATTATGGAGCATTCATGGAGAAATTCATTTTGCCACCATCTTCTTCTTCCACTGATCTTCCTTTGAATTCACTCACCTTTGCAGTCAAAGACATATTTGATGTGAAAGGGTATGTAGCTGGATTTGGGAATCCTGATTGGGCAAAGACTC…	52.2457	-9.07106	2.28801e-11	8.81583e-10	DOWN	[ko00330:Arginine and proline metabolism][ko00360:Phenylalanine metabolism][ko00380:Tryptophan metabolism][ko00627:Aminobenzoate degradation][ko00643:Styrene degradation]
TRINITY_DN26676_c0_g1_i6	en=2169 path=[4155:0-200 9499:201-224 4357:225-244 9493:245-268 4401:269-590 9498:591-614 4747:615-617 9495:618-641 4774:642-932 842:933-940 850:941-1004 9501:1005-1028 938:1029-1037 9497:1038-1061 971:1062-1310 9500:1311-1334 1244:1335-1343 9502:1344-1367 1277:1368-1397 9504:1398-1421 1331:1422-1460 1370:1461-1469 1379:1470-1987 1897:1988-2021 1931:2022-2168] [-1, 4155, 9499, 4357, 9493, 4401, 9…	TGCATGCAAGTTGTTGTAGGTTACAGATGATAGGTGTAAAATAATTTTACACCATTGGTAAGTAACAAAACCTAAGTGCCCGCTCTGTTAGTTGTTATATATATATATCGTCTGCCTTCTCTTTCAGTTTACCCTGTTTTTATTACGCGGCATGGCTTCAAACTCTGCTCTCTCTTCCTCCTCCCTCGCCAACCCCAAACTTTCTTTCTCTTCTTTTTCTTCTTCTTCTTCCTCTTTCAACCCTTGTTTTTTCCCTAACAAACTTCTTTTCTCAAACTCAAACTCAAACTCCAAAACCACACTTTCTCATTCCCGCAACTACAAATCACTCTCCTCATCCAACAACACCAACCCTAACACCACAAACACATTCCCTTTCCTAAACCTAACCGCCAACGA…	51.1539	-9.04292	8.9501e-13	4.70805e-11	DOWN	[ko00230:Purine metabolism][ko00250:Alanine, aspartate and glutamate metabolism]
TRINITY_DN34064_c1_g2_i1	en=516 path=[16549:0-62 16589:63-86 10251:87-137 19225:138-161 10326:162-182 19233:183-206 10371:207-233 19235:234-257 10422:258-274 14799:275-323 10488:324-341 10506:342-343 19245:344-367 10532:368-368 10533:369-376 13539:377-424 13587:425-437 10602:438-447 19254:448-471 10636:472-515] [-1, 16549, 16589, 10251, 19225, 10326, 19233, 10371, 19235, 10422, 14799, 10488, 10506, 19245, 10532, 10533, 1…	CAGTTATACAAAAGCCTAAAGCATTGAAAATTATCTGCTGGGCAGATAGAGATTGTCTTTGCAGTGGATGATTCATCGGCCATATCTCGTTTAATCATGTCCACATAAGCTTCAATTGCATCTTGTTTACGCCCAAGACGCTGTTGGACATAGCCCAATTGTACAGCAATAGGAGACAACTCATTTTCTATATCTTCATCAGGCCAGTTATCTTCCATCAGGCTCTCTTGACCAGTTCTTCGGCCAGACAGCAAGAGTAGTTCAGCATCTGTGTATTTATTCCTTTGAATTAGAGAACAAGCAGTATTATATGCCAATTCAAAGCTGCTTGTTGCTTTGACCCGAAATGAATCCAACCATCCTTGTACTTCAGATGATCTCCCTGCCATAACCAAGGCA…	51.045	-9.04039	8.72409e-06	0.000107544	DOWN	[ko03060:Protein export]
TRINITY_DN31364_c3_g1_i4	en=350 path=[1:0-123 4213:124-147 126:148-164 143:165-165 144:166-203 182:204-209 188:210-226 3138:227-349] [-1, 1, 4213, 126, 143, 144, 182, 188, 3138, -2]	GCTCCGGAGACTGCATTCCCATTCATATCACTTTTCTAACCATCACCCTACAAACTCGGTGAACAACATCTTCAAATCAATGGCCACTATAGGCGCGCAACCAATTCGTCCTCCTCCGTTATCTCCAACCTCCGAACAACCACCACTTTTTGATGGAACCGCCAGGCTGTACACCAGTTACACTTGTCCATTTGCACAACGTGTATGGATTGCTAGGAACTATAAGGTTCTTTCAATATTCCCATGCCCTAATCCATTTCAATTTTATATATTTGTTTATTTGAGCTCTACTATTTCTTTTGATTTGTTTATTGTGTTTTGTTGAAATTGAACTTAGGGGCTACAAGATA	50.2829	-9.01822	2.63288e-11	9.97126e-10	DOWN	[ko00480:Glutathione metabolism][ko00980:Metabolism of xenobiotics by cytochrome P450]
TRINITY_DN26429_c1_g1_i7	en=1385 path=[1:0-47 26:48-94 4130:95-118 97:119-139 4131:140-163 142:164-167 2607:168-263 167:264-617 521:618-681 585:682-701 605:702-773 4094:774-808 699:809-861 4132:862-885 776:886-904 4129:905-928 819:929-1013 904:1014-1034 925:1035-1044 935:1045-1384] [-1, 1, 26, 4130, 97, 4131, 142, 2607, 167, 521, 585, 605, 4094, 699, 4132, 776, 4129, 819, 904, 925, 935, -2]	GGTAGAATCTTTAGTTTTCATTTTTTAGGTCGTGAGTTCGAAACTGAGATTTTCAATATCTCCGGAAATTTTCTTCGTTTTTATCTTCTCCTGAGTTTTTTAGATTTCTGCTTCATCTTGTTCATCTGCAACACCATGGACAAAAATCCAAAGAAAACTCTCCGAAAGGTAACTAACTAACTCAAAACCCCCAAATCCCTTTGCTTTTCAATTCAAAATCGATTCCGTGTTCTTTCTTCGCAGATCAAGTACGCTCCAAAAATTCCAAAGACGAAATCCAAACCTCAATCAACCAAAATCGAAGAAGAACGTGTTGAAGAAGATGAACACAAGAGTGATGAGATTCAAGCTACCATTCGTCGTTTGAAGGAAAATACTGCGAGACGCCAATCTAAAGTT…	49.2023	-8.9865	5.74443e-10	1.63345e-08	DOWN	[ko00230:Purine metabolism][ko00240:Pyrimidine metabolism][ko03020:RNA polymerase]
TRINITY_DN32590_c1_g3_i8	en=1917 path=[3543:0-100 2020:101-101 2021:102-105 2025:106-127 19362:128-151 2071:152-164 2084:165-199 2119:200-224 11421:225-226 11423:227-248 2168:249-254 2174:255-263 2183:264-408 2328:409-418 2338:419-500 2420:501-598 19359:599-622 2542:623-641 2561:642-658 2578:659-695 2615:696-830 2750:831-848 2768:849-885 2805:886-915 19355:916-939 2859:940-1003 2923:1004-1007 2927:1008-1024 2944:1025-103…	ATGTTCCGTGCAAGGAATTGTCAGACCACCCATTCGATGATCATATCCGAATTCTTCCTCTGCTTCACTCAACAAGTTTTGAAATGAAGGTTGGTTCAAGTATGATGTGGGGATCACAAACCTCTTCATTTCCTCACCAACGTACACCGCAAGATACCCCTTTGGCACATTTGTCACTTTTGATGATGTTTGGCTATTGCTAAATGAAGCCCGTCTAATAGCTGCAGGTAAACGGAAACCCATTTCAAATGTTTTGAAGAACAAGCTAAAGATCTCAAATGTATCTTAGTTTTGATGCTCAAGTATGTGAATGAGCTGTGATGGTTGGTTGTGAGGGAAGTTGATGTATTTATAGTCTTCAAGACTTTCTTCAAATCCATTTCTTTGATAAATTATTGT…	47.6074	-8.93806	2.50029e-12	1.20203e-10	DOWN	[ko04075:Plant hormone signal transduction]
TRINITY_DN33592_c0_g1_i13	en=652 path=[16897:0-97 16972:98-103 1738:104-108 23583:109-132 1767:133-147 23585:148-171 1806:172-195 16791:196-274 16870:275-277 22102:278-294 11584:295-301 11591:302-309 11599:310-313 11603:314-337 11627:338-338 16169:339-376 11666:377-398 23597:399-422 11712:423-445 16051:446-490 11780:491-506 11796:507-530 11820:531-547 11837:548-549 11839:550-590 11880:591-593 23017:594-613 20655:614-614 2…	CCAAAAGAGTATCTCTGCGAAGTCCCTTCAGTGCTCAGAAATTGGATTGGCCTCTTTGATGTTAAAACCGAAAACGAACCGATGAAGCAACCAAATCATCTTTGGTGAAGTTCAAACCAGCATTAAACTTAGTTAATTCGCCCGTTTTTGTGTCGTAAGAAAGATCGTGACCGAGAGCAATTACATTAGTTCCAATGACACCAGAGAGGTCGACAATTGGGTTTGCTGTTGGTTTCAGTCCAAGAACCGAATAAATCAAACCTTCCAATATGAGGCTCAAGATAAGAACACAACATCTTTTCTGAAGTCAACGGTTCAGAATTTGTTTGCCGAGAGTCAAAAACCCCTTCTTCGTGAACATGGGCATCATCACGCATGACAGGCTTTCTATTATCTGCA…	47.5091	-8.93758	1.38505e-11	5.59395e-10	DOWN	[ko04020:Calcium signaling pathway][ko04022:cGMP-PKG signaling pathway][ko04216:Ferroptosis][ko04217:Necroptosis][ko04218:Cellular senescence]
TRINITY_DN31431_c0_g1_i6	en=361 path=[428:0-30 436:31-42 448:43-54 460:55-66 472:67-75 481:76-79 485:80-95 501:96-105 511:106-106 512:107-109 7905:110-129 2177:130-130 7925:131-133 7928:134-135 7930:136-150 7945:151-168 20281:169-192 2411:193-210 15065:211-226 535:227-227 536:228-241 550:242-245 554:246-257 566:258-265 574:266-273 15287:274-275 15289:276-281 15295:282-346 22853:347-360] [-1, 428, 436, 448, 460, 472, 481,…	TATTGACGGCATGATGCGTCACATGTATGTGGTGTGAGGTTACCGTCACGGTTGTTCTTCCGGCAGGGTCATGGCAGGTTGTACAACGCTAACCAACAGTACCGACGGCTGCAAAGAAAATAGAGCGCACAACCAATGTGATATCGGCATCATCGGTAAAGATTGCTCCAGGTAAATTGTTCCTCTCAAAAACTTCAGCAATCAGCTTTGTAATTATCAATGGAGTAGTTGGCGCACCCTTCCAGACAACCATGTTACCGCCGACTAGTGCAATGTCTTGGAATCAAATGCCTTGTCCAAATTCTTCATAAAATACTTGCGTTCGGAGCGGGAATGATATCCGAAGGGTCGCACATGACAG	91.4846	-8.91683	8.08493e-13	4.31238e-11	DOWN	[ko00010:Glycolysis / Gluconeogenesis][ko00053:Ascorbate and aldarate metabolism][ko00071:Fatty acid degradation][ko00260:Glycine, serine and threonine metabolism][ko00280:Valine, leucine and isoleucine degradation][ko00300:Lysine biosynthesis][ko00310:Lysine degradation][ko00330:Arginine and proline metabolism][ko00340:Histidine metabolism][ko00380:Tryptophan metabolism][ko00410:beta-Alanine met…
TRINITY_DN33856_c1_g6_i4	en=1613 path=[11651:0-513 12142:514-1002 14107:1003-1029 294:1030-1044 309:1045-1139 404:1140-1149 19793:1150-1173 438:1174-1174 439:1175-1176 441:1177-1195 460:1196-1203 13801:1204-1227 3933:1228-1235 3941:1236-1236 3942:1237-1263 3969:1264-1287 552:1288-1313 578:1314-1331 16083:1332-1355 620:1356-1398 663:1399-1422 687:1423-1445 710:1446-1448 713:1449-1460 725:1461-1466 12835:1467-1490 12859:14…	GGGGAATCTCAAGCATGCAGCGCCGAAACCCTTGCAGTAATGATGTACGCGTGGCCAGGTGTAATGAATGGGTATCAATGGCCATAAAACAGAACGCACATGGCACCAAATCCTAACGGAGTCATTTGAAATGTCCTCGAACGTAACTCCCTCCATCGGTCTAATGTTCATAACCCATTACATTCTCCGTCGCGCCGGAGGCCGTTCTTAGCGGCGGTGATTCTTACGAAATTATAAATAACCCCCATCGTTCTAAACGAAATCCAGTCATGAACACGTATACGGCTATGGCTGTTCTCAATTTCTCAAGAATCAGACGAACTGGAGAAAAACTTCAAAGAAACCTAACTTGTGAAATATGAAATTAAATGGCATTCGCCGGGAATCAAATCCCTCGCG…	45.7969	-8.88481	3.09817e-11	1.15425e-09	DOWN	[ko03022:Basal transcription factors]
TRINITY_DN33763_c0_g1_i1	en=4270 path=[1:0-217 8893:218-400 9076:401-511 11695:512-541 216:542-645 12215:646-669 344:670-750 12205:751-774 449:775-813 12214:814-837 512:838-857 532:858-867 542:868-875 550:876-891 566:892-903 12201:904-927 602:928-941 12206:942-965 640:966-1083 758:1084-1190 865:1191-1224 899:1225-1372 1047:1373-1431 1106:1432-1491 12204:1492-1515 1190:1516-1537 1212:1538-1573 1248:1574-1610 1285:1611-177…	TGTTACTAATATATCTTTTGCATTCAAATCTCTTCAACCTTAGTATCTGTTGAAAAGTCTAATAATTTGAAAATTATTATTCTTAATTAAACTTAATCAGTATATTAGTCTCTACTGTCTCTATGTTCCAACATATAGTCCATTCTGGCGTCCTAACTCTTGTGATATTCCACCAACACTCTTCACTACAATCATGTCTCACCGTTCCCCATTAACAGGTCTCAAATCCTACTTTCATTTTCTATATCAAATACATGTTCATCTCTTCTTTCTACTATGTAATTTGCATCTTCTTTATTGCTATAACTCAATCATGTTTAAGGTTTTAATGTTACTGCGAAAACGGTCGCGACAAAACAGTATCAAAAGGTATTGTTACCGCAAAGCGTAATTTATAAT…	45.8743	-8.88424	3.31759e-10	9.87088e-09	DOWN	[ko00430:Taurine and hypotaurine metabolism][ko00460:Cyanoamino acid metabolism][ko00480:Glutathione metabolism][ko00590:Arachidonic acid metabolism]
TRINITY_DN31319_c0_g3_i18	en=1194 path=[1:0-185 164:186-210 189:211-290 269:291-323 302:324-350 11075:351-374 353:375-501 7481:502-690 501:691-857 11083:858-881 692:882-917 7859:918-968 779:969-975 786:976-976 787:977-997 808:998-998 11072:999-1022 833:1023-1090 901:1091-1110 921:1111-1169 11078:1170-1193] [-1, 1, 164, 189, 269, 302, 11075, 353, 7481, 501, 11083, 692, 7859, 779, 786, 787, 808, 11072, 833, 901, 921, 11078]	AGAGTCTCTCCCGTCTTTGAGTCTGGTGAATCATATCTTTCTCTATCTTTCACGTTTTTGTTCTTTATTGTTACTGTGTGTTGCAGATTGTGTGTTGCAGATTTCACGTTGTGCGGTGGAAGAGGGTGATTTGCCCTACCTGCATGTCAGTGTACTGTCTTGATACCTACTGTGGTGCTGGAATCGGGGAACTAGCGAATCCTTTGCAATGGCCTCAGCTTCGCAAAAGACGACGTCACCATCGTCTTCTCCTTGTTGTCCCCCTCGCGACTCTTCCGGCTTAGCCGTTGTCGCCGCCGCAGCCGTCAAATCGGATCGCATCCCTAACACTGTTGCCTTGATTCGTCCACTCGATTCTGAATCTCCCCCCACCAATGTCTCTTCTGCTAAGGGAATCCC…	45.8862	-8.88399	5.08473e-07	8.01506e-06	DOWN	[ko00260:Glycine, serine and threonine metabolism][ko00350:Tyrosine metabolism][ko00360:Phenylalanine metabolism][ko00410:beta-Alanine metabolism][ko00950:Isoquinoline alkaloid biosynthesis][ko00960:Tropane, piperidine and pyridine alkaloid biosynthesis]
TRINITY_DN33763_c0_g1_i7	en=2385 path=[1:0-217 196:218-237 216:238-341 12215:342-365 344:366-446 12205:447-470 449:471-509 12214:510-533 512:534-553 9585:554-686 550:687-702 566:703-714 12201:715-738 602:739-752 12206:753-776 640:777-894 758:895-1001 865:1002-1035 899:1036-1183 8706:1184-1184 10304:1185-1205 1106:1206-1265 12204:1266-1289 1190:1290-1311 1212:1312-1347 1248:1348-1384 1285:1385-1544 12196:1545-1568 1469:15…	TGTTACTAATATATCTTTTGCATTCAAATCTCTTCAACCTTAGTATCTGTTGAAAAGTCTAATAATTTGAAAATTATTATTCTTAATTAAACTTAATCAGTATATTAGTCTCTACTGTCTCTATGTTCCAACATATAGTCCATTCTGGCGTCCTAACTCTTGTGATATTCCACCAACACTCTTCACTACAATCATGTCTCACCGTTCCCCATTAACAGATATGTTATTATGGCATGTCATTGCATGCCTTCTATTTGTTTCAAATTTGGCTTCTGTTTCAAGCCTTAATCATACAAAAGCAAGAAATGAAGTAATCATTGCTCATCATGGAGCTGTTGCGACTGACGACCGTCGATGCTCTAAGATCGGGATGGATGCTATTGTTGAAGGGGGACATGC…	160.822	-8.85468	3.26062e-15	2.89038e-13	DOWN	[ko00430:Taurine and hypotaurine metabolism][ko00460:Cyanoamino acid metabolism][ko00480:Glutathione metabolism][ko00590:Arachidonic acid metabolism]
TRINITY_DN31647_c2_g4_i2	en=679 path=[4155:0-79 6573:80-128 4261:129-151 9069:152-175 4308:176-176 5267:177-223 3395:224-245 4114:246-272 4141:273-286 3458:287-288 3460:289-291 3463:292-308 3480:309-315 3487:316-340 3512:341-355 3527:356-376 3548:377-381 4842:382-400 4861:401-403 4864:404-416 4877:417-479 4940:480-490 4951:491-517 4978:518-544 9067:545-568 5029:569-582 5043:583-678] [-1, 4155, 6573, 4261, 9069, 4308, 526…	CTCTTTTTCTTTTTTGAATGAGTAGTGGAGGTCTGCTGTGCAGTGGAGAGGTTTTGAATTTTGTCCATATCCAACTTGTGTTCCCCCTCTCAATTCTCTTCATTTCGAAAACTCTACTGTTGTGGCTTCGACGTGGATCGTGTAACGGTTTGGTAGGATTCAACGAATGGACTAAAACGCAATGCAATGCTTGTTTTCCAAGTGGAATATTGACCGAGAAGCATGACCATTGGCTTAGCATCAAAACTACTGTTGGTCAATAAGGGAGATACAAAATCATTGAATCGATCAGCAACCTCCAACGGTTTTAGCCGCTCTACATACAACTTCTTCAAGCCATCAATTATTGATGTCACTGCATTGAGGGGTAACTTCTTTGCAGGTTTTGAAGCAACCGGT…	43.7222	-8.81638	0.00318897	0.0214765	DOWN	[ko04144:Endocytosis]
TRINITY_DN32925_c0_g1_i2	en=801 path=[10015:0-98 2260:99-139 8737:140-173 2335:174-226 2388:227-312 8660:313-355 2517:356-371 2533:372-381 11550:382-405 2567:406-422 11536:423-446 2608:447-511 9393:512-555 2717:556-589 10339:590-613 2775:614-644 11547:645-668 2830:669-675 7585:676-719 2881:720-764 10726:765-800] [-1, 10015, 2260, 8737, 2335, 2388, 8660, 2517, 2533, 11550, 2567, 11536, 2608, 9393, 2717, 10339, 2775, 11547…	CATAGCTAGAGCTTGTAATGGGTCATCATTGTTTGTGATGTCAAAAGGGACCCAAAACATGCAACAATCCTATAAAGACAGTGACTCGGAGATCACGAAAGGCTTCTGCGCGTGTTTGGTTTGGGTTCTTGACGGGTCTGGACCGGAAGCGGTTTTGAAAGTTTCCACGGACGATTTGGTGGCTCTCAATGTTGGTTTACCGGGAACCGGTCGTTCTAGGGTGAACACGTGGCATAACGTTCTTGTTACTATGCAGAAAAAGACGAAACAGTTGGTTGCTGAGAGAGATGGGAAAGTTCCGTTTGAGCCTTTTTCTTCGTTGATTATTACTGTTGATGGCTTTGTTCCTAAGGGTAGTTATGCTGAAGCCCAGGCAAAATACCTGTTCCCTAACAAGTT…	43.56	-8.81063	4.51397e-12	2.04423e-10	DOWN	[ko00760:Nicotinate and nicotinamide metabolism]
TRINITY_DN33454_c0_g2_i3	en=678 path=[7111:0-71 7160:72-103 7192:104-104 7193:105-119 7208:120-122 7211:123-135 21679:136-159 7248:160-172 16417:173-203 6230:204-213 6240:214-220 6247:221-221 6248:222-223 6250:224-228 6255:229-244 6271:245-249 21683:250-273 6300:274-283 6310:284-285 6312:286-340 21685:341-364 6391:365-387 6414:388-411 6438:412-438 2102:439-448 2112:449-458 2122:459-472 2136:473-474 12851:475-475 12852:47…	GAGAAGGATAAATAGAAAGAAAGAGAGGTCCTTACAAAGTGTCACTGCGGTGGTGGTGAAGGATGCGAAGAAACTGGCCTCCAGGGTTTGGATGAGATCAAAAGAGTATGGAATTGGAAGTGCTTTCTTTTTTGTGTTGCTCTGTTGTCTATCCCATTTTGGTGTTTGCTCTGCAAAAGTGAACTTTGAGGCTTCTGTTAACAACACTCAACCTTGCAAGAGTAGCTTGTTTCTCCATGTGAAAACTTCACTGTTGGACATGGTTGTTGGTGATGCTGCAGAAGGCATTGCCTTGGTTCATGTTGCACCTTGCATTGGTTTTGTTGGCAAGATTGAACCAAAGTATTGAATTGGTCTTGCTGCAGGGTAAGGCCAAAGTTAAGCTGGAAATAGCCAGGG…	41.2123	-8.73301	1.08673e-10	3.60495e-09	DOWN	[ko03040:Spliceosome]
TRINITY_DN32590_c1_g3_i3	en=2696 path=[3543:0-100 2020:101-101 2021:102-105 2025:106-127 19362:128-151 2071:152-164 2084:165-199 2119:200-224 11421:225-226 11423:227-248 2168:249-254 2174:255-263 2183:264-408 2328:409-418 2338:419-500 2420:501-598 19359:599-622 2542:623-641 2561:642-658 2578:659-695 2615:696-830 2750:831-848 2768:849-885 2805:886-915 19355:916-939 2859:940-1003 2923:1004-1007 2927:1008-1024 2944:1025-103…	ATGTTCCGTGCAAGGAATTGTCAGACCACCCATTCGATGATCATATCCGAATTCTTCCTCTGCTTCACTCAACAAGTTTTGAAATGAAGGTTGGTTCAAGTATGATGTGGGGATCACAAACCTCTTCATTTCCTCACCAACGTACACCGCAAGATACCCCTTTGGCACATTTGTCACTTTTGATGATGTTTGGCTATTGCTAAATGAAGCCCGTCTAATAGCTGCAGGTAAACGGAAACCCATTTCAAATGTTTTGAAGAACAAGCTAAAGATCTCAAATGTATCTTAGTTTTGATGCTCAAGTATGTGAATGAGCTGTGATGGTTGGTTGTGAGGGAAGTTGATGTATTTATAGTCTTCAAGACTTTCTTCAAATCCATTTCTTTGATAAATTATTGT…	40.4755	-8.70669	2.71129e-11	1.02513e-09	DOWN	[ko04075:Plant hormone signal transduction]
TRINITY_DN33467_c0_g1_i6	en=384 path=[6666:0-27 6671:28-45 6689:46-66 6710:67-72 6716:73-90 6734:91-99 13939:100-120 3172:121-123 3175:124-124 3176:125-141 3193:142-151 3203:152-157 11391:158-165 11399:166-168 11402:169-171 14559:172-195 3247:196-201 3253:202-231 3283:232-237 3289:238-238 3290:239-247 15256:248-256 17713:257-294 14503:295-319 18279:320-383] [-1, 6666, 6671, 6689, 6710, 6716, 6734, 13939, 3172, 3175, 3176…	GTTTGGAGCCAATGAGAAAGGCTTTCAATGGAACTTTCATGGTTGCAGGAGGTTATAACAGACAAGACGGGATAAAAGCTATAGCTGAAAACAGGGCGGACCTTGTTGTTTATGGTCGTTGGTTCATATCTAATCCAGATTTACCAAAGAGATTTGCAATTGATGCTCCTCTGAACAAGTATAATAGGGAGACATTCTACTCTTCAGATCCAGTTATTGGTTATACTGACTATCCTTTTCTTGAATGAACAAGGATTCTAGTAAGTTAGTCAGTTACATAATTTTGTTGCTGAGAATAGTTTTTCTTATTGATTCTTCTCATGCATTGTTTAAAACTATAATGTATTTGATATTAATAACATCTGATCTTTGTGTTAATATGAG	40.2565	-8.69649	1.32301e-11	5.3623e-10	DOWN	[ko00592:alpha-Linolenic acid metabolism]
TRINITY_DN13372_c0_g1_i1	en=1727 path=[1705:0-224 1907:225-245 1928:246-397 3501:398-421 2104:422-1726] [-1, 1705, 1907, 1928, 3501, 2104, -2]	AAGAACTAACGAGATACATATTTTTAATACTTTGTCTTGCTTGTTCTGTCTTGAAGATCTTAATAATTAACGTGATCGACTTTTGTACTAGTTTCTATTTTTATATATTTAGGTATCAGCATTGGATTCTAGCCTAAAAAATTTAGCCATGGATTCCAATTACCAAAGCAACTCAAAAAGCCATAGCAGCAATGAAAACCAAGTTGCGGTGGTTGTTGTACCTTTTCCAGCACAAGGTCATCTAAACCAGCTTCTACATTTCTCACGCCTTATCTTATCACACAACAACATACCTGTCCATTATGTTGGCATTTCCATACACAACCGTCAAGCAACACTTCGTGTTCATGGTTGGGATCCAAACTCCATTTCAAACATCCATTTTCATCACTTCGAAGT…	39.792	-8.68231	7.80182e-11	2.65734e-09	DOWN	[ko00908:Zeatin biosynthesis]
TRINITY_DN32501_c0_g1_i9	en=2501 path=[2403:0-325 2706:326-330 2711:331-366 2747:367-616 2997:617-637 3018:638-648 3029:649-751 3132:752-821 6581:822-847 3228:848-848 8046:849-872 3253:873-900 3281:901-901 3282:902-929 3310:930-947 3328:948-961 4889:962-1045 3426:1046-1056 5589:1057-1082 3463:1083-1099 6476:1100-1130 3511:1131-1132 8047:1133-1156 3537:1157-1191 6037:1192-1212 6058:1213-1229 6075:1230-1245 3626:1246-1315 …	ACTTCAATGCTACTTCTAACTAACTATTTTCTATACACAATAACCTACGACTCAACAACGTTGGTAACATTGAAATTTCGTTTTAACTAACAACACGGTTATTGAATTTCAAACTGTAATCATGTTTTTACCATTCTCACATGGTGCTGGTTCAATCTTTATGAATATTCTCTATGAACCACTCTTGTTAAACATTTCATGTTTCTCTGACTTCCCCAAGTTGCTCAAACATAAAACATGTTCTTATGCTCCAAATGTTACCAAGTTTCAAAAATACAATAATGCTGTCTTATTGGCTATGCAAGGTAATGGAGAGTTAGCAGGTGATGTTGCCAACTCATTCGACCATAAGGTTTACATTAATAATGGAGGAGAGTTGAATGGTATTCCTCATATACA…	39.7518	-8.67936	6.19869e-11	2.15402e-09	DOWN	[ko00010:Glycolysis / Gluconeogenesis][ko00710:Carbon fixation in photosynthetic organisms]
TRINITY_DN25078_c0_g1_i1	en=766 path=[727:0-61 766:62-107 812:108-170 2784:171-199 905:200-213 4616:214-237 943:238-367 1073:368-395 1101:396-418 1124:419-444 1150:445-476 4618:477-500 1206:501-512 4617:513-536 1242:537-558 3211:559-582 1288:583-619 2651:620-671 1377:672-697 3391:698-765] [-1, 727, 766, 812, 2784, 905, 4616, 943, 1073, 1101, 1124, 1150, 4618, 1206, 4617, 1242, 3211, 1288, 2651, 1377, 3391, -2]	GTTATTTTGAACCGCGTCGACTCTATACGGCATGGCTGCGTTGCCGTTTCCTTGGATGCTTGGTTTGTGTTTGGATTGCATTTGCCGTTGGAGTTGGCTTATGTGTTTGCAACATTTGTTGCTTGTTGAGTCTTGGTGAATCCCTATGCTGTTAGGATACAACGGAAGCAAATAATTCCTGTTATGAATATTGGTTGACCTGCATTGTTGTGACTTATCAACCATGTTGGTGCCGAACTAAGCTTGTTATCCCTCTTGTCATTACTGCAGGAACGAAGAAAAATTCTTCTTGAAATAGCAGGCAACTCCTTTTCTTGTCGGTTAATTTTCCGCAAACAGACTTCTGTCCAATACACATTATACCAGCAGAAGCGATTTTCGCCATCACTTGGGTAACCT…	39.2007	-8.65877	0.00631684	0.0385542	DOWN	[ko03018:RNA degradation]
TRINITY_DN6778_c0_g2_i1	en=1092 path=[1879:0-238 1026:239-1091] [-1, 1879, 1026, -2]	AGCTACAAGAGATGGAGAAAATAATAAGGATTGTGTTTATGGTTATGGTTTTTATGATGTTATCAAGTGGAGAAGGGCAATTAGTAGAGAATTTCTACATTTCAAGTTGTCCTAATGTAGAACTGTTGGTGTCTCAAGCAGTGACAAACAAGTTTACTCAGACAATTACTACTGGACAAGCAACTCTTCGTCTCTTTTTGCATGATTGCTTTGTTGAGGGATGTGATGCATCAATTATGATAGCTTCACCAAACGGAGATGCAGAAAGAGATGCAAAAGAAAATCTTTCACTACCAGGAGATGGATTTGACACTGTGATTAAAGCAAAAGAAGCAGTCGAAGCTTTTTGCCCAGGAGTTGTTTCATGTGCAGACATTTTAGCACTTGCCACTAGAGACG…	39.0266	-8.65294	1.48799e-10	4.79705e-09	DOWN	[ko00940:Phenylpropanoid biosynthesis]
TRINITY_DN32024_c0_g1_i8	en=1250 path=[1310:0-283 1571:284-315 1603:316-323 2619:324-373 12693:374-392 12712:393-406 2925:407-426 2945:427-483 3002:484-487 16085:488-511 3030:512-528 16089:529-552 3071:553-585 13647:586-632 3151:633-634 13959:635-663 13988:664-664 3183:665-744 14667:745-770 3289:771-798 3317:799-852 3371:853-858 11773:859-1067 3536:1068-1070 11695:1071-1109 3578:1110-1115 3584:1116-1221 3690:1222-1225 16…	TAAGCATAGATAATAAACATGGCAGAACCATGTTTTTTAATGAAATGTTAATCTGCATTTTGCATCTTGGAATGTTATTTTCCTGTATTTTCAGTCAATCGCTATTTGATTGAATCCTTGCTTGCCTGTGATGGCAGTATCGGCTGCAACATTTTTGGATTACAATGTTATAACATGTCTATGTCTTGTTTTCAACTTATTTTGACACGCTCTCCCTCCTTGATCATTGTTGTTATCTTCATCGCCGCGGTTTTGATCTGTAGAAGCGTAAGGATTCCAAGAGAAAAAAAGTTTAAAAAATGGAAACTAGCATCTTTCCACCAACAGGTGCCAAAAACGGCATGATAGTGGCTGTGAAGCAACTAGGCCAAGGTTTCGGATCCCTCTCTTCTGAGATGA…	38.9288	-8.64743	1.90372e-11	7.46494e-10	DOWN	[ko04064:NF-kappa B signaling pathway]
TRINITY_DN32024_c0_g1_i4	en=2390 path=[13345:0-60 1603:61-68 1611:69-79 16077:80-103 1646:104-210 1753:211-264 1807:265-283 1826:284-348 1891:349-349 1892:350-354 1897:355-361 1904:362-378 1921:379-393 1936:394-464 2007:465-470 13491:471-522 16084:523-546 13567:547-577 1571:578-609 1603:610-617 2619:618-667 2669:668-704 2706:705-722 16082:723-746 2748:747-783 2785:784-818 2820:819-831 14499:832-902 12712:903-916 2925:917…	GAAGAGCATAAAAGTTACAAGAATGCCATGGAAGCAAGTAAAAAATGGAAACTAGCATCTTTCCACCAAGTGGATATTGACACTGATGAAATAAGTCATTTGGATGTAGATACTTTAATCGGCCATGGTGGTAACATAAAGGTTTATCGAGATGGTAGTGGCTGTGAAGCAACTAGAGAAAGGTGATGGTATGAGGGTTTTAGCTGCAGAAATGGAGATTTTAGGTGATGACCTATGCTTGTTTTTTTAAAGGAGGAACCAACCTTTTAGTTTTTGAGTATATGTGAAATGGTAATCCTTTTGAGGCTCTTCATAGAAATAGAAAATATGAGAAGGTTGCATGGGATTGGAATCACAGGTATAAAATTGCATTGGGAGGTGCAAAAGGGATTTGTTATT…	38.7747	-8.6451	8.28125e-10	2.29404e-08	DOWN	[ko04064:NF-kappa B signaling pathway]
TRINITY_DN32024_c0_g1_i6	en=2174 path=[13345:0-60 1603:61-68 1611:69-79 16077:80-103 1646:104-210 1753:211-264 1807:265-283 1826:284-348 1891:349-349 1892:350-354 1897:355-361 1904:362-378 1921:379-393 1936:394-464 2007:465-470 13491:471-522 16084:523-546 13567:547-577 1571:578-609 1603:610-617 2619:618-667 12693:668-686 12712:687-700 2925:701-720 2945:721-777 3002:778-781 16085:782-805 3030:806-822 16089:823-846 3071:84…	GAAGAGCATAAAAGTTACAAGAATGCCATGGAAGCAAGTAAAAAATGGAAACTAGCATCTTTCCACCAAGTGGATATTGACACTGATGAAATAAGTCATTTGGATGTAGATACTTTAATCGGCCATGGTGGTAACATAAAGGTTTATCGAGATGGTAGTGGCTGTGAAGCAACTAGAGAAAGGTGATGGTATGAGGGTTTTAGCTGCAGAAATGGAGATTTTAGGTGATGACCTATGCTTGTTTTTTTAAAGGAGGAACCAACCTTTTAGTTTTTGAGTATATGTGAAATGGTAATCCTTTTGAGGCTCTTCATAGAAATAGAAAATATGAGAAGGTTGCATGGGATTGGAATCACAGGTATAAAATTGCATTGGGAGGTGCAAAAGGGATTTGTTATT…	38.7992	-8.64495	1.88669e-11	7.41931e-10	DOWN	[ko04064:NF-kappa B signaling pathway]
TRINITY_DN33539_c0_g3_i3	en=1192 path=[7834:0-48 7834:49-74 7859:75-242 8027:243-347 8132:348-412 8197:413-417 26037:418-441 8226:442-456 8241:457-458 8243:459-480 8265:481-495 8280:496-503 8288:504-531 8316:532-722 2276:723-728 2282:729-740 2294:741-756 2310:757-757 2311:758-761 2315:762-773 18975:774-781 18983:782-804 19006:805-832 1364:833-838 18611:839-845 5247:846-846 5248:847-941 5343:942-1191] [-1, 7834, 7834, 785…	TTCTTCTCACCTACCGCCGCACCTTCTTCTTCTCACCTACCGCCGCACCTTCTTCTTCTCACCTACCGCCGCACCAATACCCTGAACAACACACGCTCACCGTCACCAAAACCAACGACCGGATTCTCCATCCGCCTCCAACTCGCGAGACCCCTTTTCTTCTTCTCCATACCCCACCTTACAATTTGTGCACAATTTTTCATTAAACCAGCAGCCGCTATATTTTTCATCTCTATCCCAAATTTTTCTCATATTCTCCTAAATCAGTAACTAAATCACAAAACTAACATGAAGAACGACACAGTTTGTTGAGAGATTTCACACTCGAGTCAAAACCCTAACTAACCAACGATTCTCCATAACTACTGTCGGCGATGGTTCGACGGTTGTATCCGCGGT…	38.8188	-8.64417	0.00439087	0.0282446	DOWN	[ko04712:Circadian rhythm - plant]
TRINITY_DN33265_c1_g2_i6	en=1042 path=[1:0-59 38:60-78 57:79-184 163:185-217 196:218-223 202:224-277 256:278-291 270:292-357 336:358-370 349:371-385 364:386-493 472:494-517 496:518-534 513:535-535 514:536-541 5037:542-565 4860:566-600 579:601-605 3711:606-623 4919:624-647 626:648-654 633:655-655 6859:656-679 658:680-706 685:707-718 697:719-742 721:743-760 739:761-797 776:798-809 788:810-812 791:813-833 812:834-838 817:83…	CCTGCAAACAAAGAAACATTAGATTATTAATTCAGTTTTAAAACATCTCATTTTGGTCTCCATATTCCTAAAATGTCAAAAACACTAGATGTAGTTTTCCTGGAATTATTCAGCACACATGAACATCCATCACTTGGAAAACATTCAGAATTTAGCTTTTGCAGATATCGGGATTATTACAACCGGGCAACATACGAGTTTGCTTGGGTTACATATCGAACCCATCGATATGGATTATGACTTTTAGACTTCTTCGCTATTTGCAAGTATTTCACCTGAAGCCTTGAAGAGTTGTACATAGGTATAGTGAATGTCATGCTAAGAGGCCCGGCTTCTTTCATGATATTTCCATGTAATTCCTGCGAAAACGTCAGCTTTGCTCGTAAAGTATGTTCAGAT…	38.7534	-8.64116	1.95662e-11	7.65925e-10	DOWN	[ko04142:Lysosome]
TRINITY_DN34022_c1_g4_i3	en=531 path=[1:0-114 93:115-145 124:146-185 164:186-187 166:188-195 174:196-212 191:213-275 254:276-295 7837:296-316 3302:317-346 3332:347-378 3364:379-443 3429:444-497 8882:498-530] [-1, 1, 93, 124, 164, 166, 174, 191, 254, 7837, 3302, 3332, 3364, 3429, 8882, -2]	CTTGAGAATTATAGATGCAAAAAGGTTATCATGAGCAGCATTCGACTCTGCATTTGTACTTGATATGGTCTTGCAATGTGTTTGTGGTTTGCAGGTTTTTGTTGCAACTCATGGTGGCAATGGTCTGCTGTCATGATTGTTGAAAGGAATATTGGGAGCTACTTCTGACTTGCCGGTTATTGGAGGAGCAAACATGGTTAGAACCTTTGCTCAATTCCATTCACTATGACTACAGCAGTTTTGGAGTGAACCTCACAAACTTTGTGCCTTTTGTGAGCTTTCGTTCTTCTTGATGGGTTGCAGTGGCGAATTCAGCGAGATTTTTTGGCTCCAAGAAGCTGAACATTACAAGCCGGCATCTTTGCAAGAGCAGATAGACTACCAGCGGTTCCCCTGAGT…	37.8823	-8.61035	5.81927e-11	2.03349e-09	DOWN	[ko03040:Spliceosome]
TRINITY_DN31742_c1_g4_i10	en=456 path=[12489:0-224 12691:225-239 12706:240-262 10166:263-286 24384:287-310 10214:311-324 18989:325-357 4508:358-363 4514:364-381 4532:382-403 4554:404-407 4558:408-418 19055:419-455] [-1, 12489, 12691, 12706, 10166, 24384, 10214, 18989, 4508, 4514, 4532, 4554, 4558, 19055, -2]	AAGTGCTTTTTCTGCTCAAAAGCGAGTTTGTCCTATTTGATGCTATTATCCGGAAATGTGAGATTCCTGTAACCTTGAGGTAGCGGACGAGGGGTGAGACTTTCTCTCTGAATGGTATCAGCAATCGAGCTTCAACCGGTCTGTATTGCAATGTCGTGTTGTCCACTACCAATGTTACCAAGCATCCTTAAGTAACTTGACTCCATTTCTTTATTTCTTGCTAACGTAGAACTTAAGAGGTAGCATTGCCATCACCATTCAAATTGTGTTCAGCCTCTGATTTTCTAGTTGCATTTGTACCTTCTGGTTTTCTCACTTGTCTGCTCTTTTAACTCCTCATAAGGCTCAGGAACACTGTATCTTCGCATAACCGTTTGTATTGGTTCAGCAAGTATCTCC…	37.8181	-8.6054	1.89528e-11	7.4425e-10	DOWN	[ko00230:Purine metabolism][ko00250:Alanine, aspartate and glutamate metabolism]
TRINITY_DN24604_c1_g1_i1	en=419 path=[2545:0-116 1915:117-134 1592:135-179 1987:180-222 1680:223-223 2030:224-262 1723:263-324 2643:325-348 1809:349-418] [-1, 2545, 1915, 1592, 1987, 1680, 2030, 1723, 2643, 1809, -2]	TATCGTCACATTTATTTTGAAGTGATTCAATTTTAATATCTAAAATCCATTAATATGCTATGATGATCTCATTTTAAAAAGTTTTGTTTGACTTAGGTGGGACGATGACGTAGTCTTCAAAAATCAAGCCCGTGGTGAAACCAAGCTGGCTAAGCGATTCATCAATGACACCATCAGGAATGATTTCCATAGGAAATTCTTGCACAAATACATGAAGTAAAATCTTTATGTTAAAGACCTGTTGTTTGGAGCCTAAAGAAACTTACTTTCATTTTGTATCTACATGTATTATTAACTGTTGATGGTTACATTGATATTTTCTTACATGTATGTGAACAAGATACTCAATGTTGTAGTAATTTGGTCCATTTATGGACTACTTGAATTTAAGAATCTGGT…	37.8018	-8.60481	2.57527e-11	9.80173e-10	DOWN	[ko03040:Spliceosome]
TRINITY_DN32488_c0_g2_i2	en=1384 path=[1023:0-33 17435:34-57 1058:58-61 11273:62-65 11277:66-177 11389:178-320 1114:321-328 1122:329-330 7629:331-357 7656:358-396 1197:397-405 1206:406-410 1211:411-421 15679:422-453 6126:454-461 6134:462-550 6223:551-555 6228:556-622 1423:623-643 10865:644-752 10974:753-753 10975:754-772 1573:773-777 1578:778-840 13606:841-971 1773:972-1019 1821:1020-1020 1822:1021-1025 12149:1026-1128 1…	GAATAACACAATGCAATCTAGCTTAATATCCACCGCAACGAGTCTGGCTTCTTCCAGGACTGAAAGGTATTTTGCCATAGGTGCAGCAGATTCTGATGACGGTCTTAAGCTAATGAATAGGACACTCACTAATTTATTTGTCTGTGAAATATTCTAGTTCCTCACCTAACGAGAACACAAAAGCGTCATTTTCAAATAAACATATGGAAGGATTTTTGTGTCAAACTGATGGAAGGTTCTTGCAGCTGGTTTTTGTGTCAAATTGAGTTTGTAGCTTTGCCCACAAGGTTTTGTACAACATGAACTATATGGAAGGATTTCTAACCATGACAAATGTTGGTAATACACCCTCCCTAAAACTCCAGATTTGTCGCAAACTTCTTGAATCACATGGCTAGT…	37.6278	-8.60138	4.98359e-10	1.43552e-08	DOWN	[ko04146:Peroxisome]
TRINITY_DN29751_c1_g3_i1	en=857 path=[2065:0-182 2225:183-197 2240:198-577 373:578-698 13979:699-792 588:793-808 604:809-832 18851:833-856] [-1, 2065, 2225, 2240, 373, 13979, 588, 604, 18851, -2]	ATTAAACTCAATGGAATCTTAACGTGCTAATCGACTCAAGGCGTCAATCACGAATATGACGGCGAAATCTCTACTCCCTTCCAGAGTTTCTCAAATCGACAAGAGATATTTAGGAATCCTAATAGAAAAGACCTACATCCGCCACCACTCTCCTAGAATTGGAGCCCGAGGGATCAGAGCTCCGATCTGCCTACATCTCCTCTACGTCACGGCAACGAAAAACTAAGAGAAAAAAGAATTTGAAACTCATCCCGCCGGAGACGACGATTGCGACGACAAAATCTCTACTTCCAGGTTGATGTTTTGGAAGTTGGTAGTTATCTCGTCAAAAAAGGAAGGTCTTGTATCGCCGGCTCAATTGCGTCGTGAGGTGTAGAGGGAGTTGTTTTGGCTTTTGAA…	37.5408	-8.59583	1.60502e-11	6.40328e-10	DOWN	[ko03050:Proteasome]
TRINITY_DN32099_c0_g1_i1	en=382 path=[9969:0-61 10008:62-112 13884:113-136 10083:137-168 10115:169-176 157:177-183 13890:184-207 188:208-220 201:221-223 204:224-243 224:244-244 225:245-305 286:306-308 289:309-331 312:332-332 9541:333-372 5266:373-381] [-1, 9969, 10008, 13884, 10083, 10115, 157, 13890, 188, 201, 204, 224, 225, 286, 289, 312, 9541, 5266, -2]	GAGGTTGTGTGACTTTGTGTTGAAGTGATGAAGTTGCCTTGTTCGAGTAACAGTTGGGTTATGTATGTTGAAACTTGTGCATCATGATTTTCCATGGGTTATGATGTAGCAGTGTTAATTGATGCAAAATGTTGGCAATGTTGCAGAATGTTGTTGGTGATTGCAGGTATCGGTTGTGGTTGAAAAGGCGGATACTTTGGCATCAAGAAGCTTCCCAATATCAGGTCCATGACAGACAGGGAGAACATGCACTGCTCAAAAGTTGTGACGCAGTTGCAAAGAGTGGGTAGTAGGCCAAGGGTTGCATTTGAAACCTTTGAGAAATCCTTTCCACAACCTTCGTCTGCTGTCGCATCAAAATTCAAATTGAGGGAGTTGGACT	36.8654	-8.56753	1.62871e-10	5.20913e-09	DOWN	[ko03013:RNA transport]
TRINITY_DN29785_c0_g1_i2	en=464 path=[3321:0-102 3401:103-146 5246:147-170 3469:171-190 3489:191-222 1954:223-269 2273:270-302 2306:303-318 2322:319-325 2329:326-347 2079:348-352 2084:353-374 2106:375-381 5245:382-405 2137:406-428 5250:429-452 2184:453-463] [-1, 3321, 3401, 5246, 3469, 3489, 1954, 2273, 2306, 2322, 2329, 2079, 2084, 2106, 5245, 2137, 5250, 2184, -2]	CCACACAAAACCTTGCAACAAAACTGGTGGCAATCGGAACTTCAAATCTGGTTTACTTAGAAATGAATATGCAAGAGATTTATTCAAGTGATTGCTTTCTTATCCTGCTTAAATCCTGTGATATGTAACATGTGGGGGCAGCTTTGGCGTGCTGCTCTAGGTGGTGGAGTTGGAAAGAGCATCGAAAGCAAAGACCACCGTTGTGATTGTAGATAGTGAGCTGTCCTTCCAATCCCACGGCCGCACCTGATACAAGGGGCTTTCCTAGTATCACGCAGCCGTCACTGATCAAATATCGGGTGGGAGCATTATCTGTTGCATCCATTATTATATCGTATTTGCTGAAAATTTCCGGAGCATTGGAATTCTGCAAAGCTTCTTCGTGTTCCACAACTTCAA…	36.6866	-8.56392	2.41003e-11	9.2239e-10	DOWN	[ko04122:Sulfur relay system]
TRINITY_DN33592_c0_g1_i12	en=1376 path=[1177:0-188 23579:189-212 1367:213-214 17299:215-251 1405:252-417 1571:418-418 1572:419-442 1596:443-447 1601:448-457 23570:458-481 1635:482-495 23571:496-519 1673:520-553 1707:554-560 1714:561-584 1738:585-589 23583:590-613 1767:614-628 23585:629-652 1806:653-676 16791:677-755 16870:756-758 22102:759-775 11584:776-782 11591:783-790 11599:791-794 11603:795-818 11627:819-819 16169:820…	GACAGCTGAGTGCAACCAAAGATTATATGCCAAAATATTGTGAAGATTTAAGAGTAACATTCTTGTTTATAGAAAGACTGTTACTTATTTTTACATCCGCTGTATTGCTTAAAATGCAATCATCAAAACAACAAGAATTAACAACAATTATGTTCCGACTTCAAAAAACGCCAAATTCAGTCTCGAGAGCAAATTATGTGCTTTTTGCTAACAATGCCTACCTCAATTAAAAGGACTCAAAATTCCTCTCAAGGTTTGAGAGCCAAAGATAATCCAACCTTTGCACTCTTCTCAATAGCCTTAGTGTCCACCTCAGCAGAAATGGTCAACAATGATTTTGGACGCCACTCGTGCTGGATAAGGGCGCTTGCCTTTCCAAAGTTGTTGAATCGGGCTTTC…	36.4743	-8.55601	2.72155e-11	1.02844e-09	DOWN	[ko04020:Calcium signaling pathway][ko04022:cGMP-PKG signaling pathway][ko04216:Ferroptosis][ko04217:Necroptosis][ko04218:Cellular senescence]
TRINITY_DN18519_c0_g1_i4	en=613 path=[1908:0-127 1144:128-226 2066:227-250 1267:251-458 1475:459-538 1555:539-612] [-1, 1908, 1144, 2066, 1267, 1475, 1555, -2]	TGATGATGAACTTTAGCTAAATCAACATGTGTATTTTTTTATGACTTTCAAAACCCTTGTGTATTTATTGGACATGAATAACAGTTTGATGTTTTGTACATGTCAGAGAGAAGACAGGCTGAATCTACTCGCATTAGAGAGAAGTATCCTGATAGAGTACCTGTGATTGTGGAGAAAGCTGGAAGAAGTGACATTGCAGACATTGATAAGAAGAAGTACCTTGTCCCGGCTGACTTGTCTGTTGGTCAATTTGTTTATGTCGTCCGCAAAAGAATTAAGCTCAGTGCAGAGAAGGCTATTTTTGTTTTCATCGACAACACTCTACCACCGACTGCTGCTTTGATGTCTGCTCTTTATGAAGAACACAAGGATGAGGATGGCTTTCTTTACATGACTTAC…	35.7607	-8.52799	3.56989e-07	5.78832e-06	DOWN	[ko04068:FoxO signaling pathway][ko04136:Autophagy - other][ko04137:Mitophagy - animal][ko04140:Autophagy - animal][ko04371:Apelin signaling pathway]
TRINITY_DN30808_c0_g1_i10	en=2528 path=[2051:0-86 2115:87-133 2162:134-221 2250:222-251 2280:252-289 2318:290-332 2361:333-387 6269:388-490 2437:491-538 5983:539-540 8157:541-564 6009:565-646 2506:647-722 2582:723-744 2604:745-930 4341:931-933 8164:934-957 4368:958-993 6550:994-1038 4458:1039-1040 8158:1041-1064 4484:1065-1088 4508:1089-1130 4550:1131-1161 8161:1162-1185 4605:1186-1222 7866:1223-1237 2811:1238-1246 2820:1…	GGACACCCGAAAAATAAAACTTTTGTCCAATAAATGTTGGTGTTAGGTGATTCAACCAACTTGGCATTTATGAGACCATCACCCACCTTAAAAATCCATGTTCCACAGACGGTGTGTCTAACATATGCTACTAGTAGACGCTGTTGTAGAAAATAACAACAACAAAAATCAACACATTGATCCTACAATGAACAATATTGGCATGGAAGTTGAAGAGACAGTAAGCGAATTGAGACAATACTTCAAAACAGGAAAAACAAAAAGTGTTGCATGGAGGAAAAACCAGCTCCGAGCTTTACTTGACCTTGTTCATGAAAATGAAGATGCTATATCTAAAGCTCTTTACCAAGATCTTGGAAAGCACCCTGTTGAAGCTTACCGCGACGAGGTTATCGTCTT…	35.5836	-8.52006	2.94849e-11	1.10088e-09	DOWN	[ko00010:Glycolysis / Gluconeogenesis][ko00053:Ascorbate and aldarate metabolism][ko00071:Fatty acid degradation][ko00280:Valine, leucine and isoleucine degradation][ko00310:Lysine degradation][ko00330:Arginine and proline metabolism][ko00340:Histidine metabolism][ko00380:Tryptophan metabolism][ko00410:beta-Alanine metabolism][ko00561:Glycerolipid metabolism][ko00620:Pyruvate metabolism][ko00625:…
TRINITY_DN27177_c0_g2_i3	en=1886 path=[1:0-507 486:508-621 6165:622-1236 622:1237-1237 623:1238-1241 627:1242-1297 683:1298-1318 704:1319-1366 752:1367-1411 797:1412-1420 5479:1421-1426 8669:1427-1450 5509:1451-1462 848:1463-1474 860:1475-1483 4835:1484-1647 1033:1648-1651 1037:1652-1657 5392:1658-1702 1088:1703-1711 1097:1712-1724 8666:1725-1748 1134:1749-1885] [-1, 1, 486, 6165, 622, 623, 627, 683, 704, 752, 797, 5479,…	AAAAGAAAAAAAAAATGGAAATAATAGGACTTTGCACATAACGCAAGGGGGAGGGGGTGGAGGTTTTCTCACGGGTGAAACAGATTAAAATAAGCCTCTCCATTTTTTCTATTCTACGACTCCACCACTGATCTCACCATTCATGTTCCCCTTCCCCAAAACAAATACTCTCTCATTAAGATTGAAGAAGAAGGATACTTTCTCCTAACTAGGAAAGCAAACTCAACCTCCTTTTTCATGATAACTTAAGCCGCCACCCATAGCCGTCGCGTTTCCCTCGTCAACAACCATAAAAATCTTTCAATTCACCCTTCCACCCCACCTTATTCCACCATGAACCCCACTTTTCAACTCTCAAAATCAGCACCCTGAAACACCACTGTAAATCACTCAACGAAT…	35.3056	-8.50803	0.00425928	0.0275297	DOWN	[ko03008:Ribosome biogenesis in eukaryotes]
TRINITY_DN34063_c0_g2_i1	en=1708 path=[26887:0-406 27271:407-1075 7341:1076-1076 27940:1077-1284 7675:1285-1295 7686:1296-1298 7689:1299-1303 30473:1304-1707] [-1, 26887, 27271, 7341, 27940, 7675, 7686, 7689, 30473, -2]	GCTTCCTCATTTCATCGTCGCTCTCTCCATGACTCCCTCGCCGGAGTTGTACTCCACCGCGCCGCAGGCGGTGGGGTTGTCCAACTTGATCAATTACCAACACAAAAATACCCCTCTCAACATCCTCTCTCTTGATTTCGCCTCAATTTCACTAAAGTATCCCTAAATATCTCAAAATCAAACCAAAAAGGTTAAGAGCCCTAACTATTGAAACAAAAATTAAATGGCGAAGGAGGCTCAATCCGAACTCAAACCTTAAGGGTTTGGTTCGGATAAATCAACAATACATTGCATTAACGGGATTAGAAAGAAAAGAAGAGAATTTGGAGAACCTACTTGTGAGACCGTGGCTCGTCTCGGATGTTGTTGAAACATAGATGATCAAGACGAAGCAAAATC…	35.2479	-8.50673	7.3911e-11	2.52999e-09	DOWN	[ko04144:Endocytosis]
TRINITY_DN31873_c1_g2_i4	en=915 path=[1910:0-106 3428:107-154 3476:155-206 3528:207-210 3532:211-236 3558:237-266 3588:267-297 3619:298-335 7059:336-359 3681:360-432 5201:433-456 3781:457-495 7063:496-519 3844:520-601 7055:602-625 3950:626-718 7061:719-742 4067:743-756 4081:757-858 4183:859-872 4197:873-881 4206:882-914] [-1, 1910, 3428, 3476, 3528, 3532, 3558, 3588, 3619, 7059, 3681, 5201, 3781, 7063, 3844, 7055, 3950, …	TTTCGTGAGTGTGAACTTATTCATGGAAGGTGGGCCATGCTTGGTGCTCTTGGTGCTTTGGCTGTTGAAGCTTTCACTGGTGTCGCATGGCAAGATGCTGGAAAGGTAACTTTTTTTATTACATTTTCTTTCTTGCTAGTGCTATGGTTAACTATTACATTCTGACATTGACACTGACACAAATAATAATTTTAATGCACACTATTTTGTCAGGGGTATCGGTGTTACAGAATTACCGAGGTTAATTATGTATGTATAGTAATTAAATTAATGACAGTAAAAGAAAGTGTCACAACTCAATAACATCAATAGGATGGGATGATGAGATATTATCATATATGTGTGGAAACTAGAATGATCAAAACTATGGGACAAGAAAGTGGAATTTGTATTTAGATG…	35.2765	-8.5057	2.92761e-11	1.09427e-09	DOWN	[ko00196:Photosynthesis - antenna proteins]
TRINITY_DN33189_c1_g3_i2	en=1041 path=[929:0-39 946:40-54 961:55-55 2905:56-70 14765:71-94 2944:95-104 14769:105-128 2978:129-132 14770:133-156 3006:157-307 3157:308-308 14754:309-332 3182:333-453 3303:454-490 3340:491-505 14762:506-529 3379:530-579 14763:580-603 3453:604-607 14768:608-631 3481:632-643 10291:644-672 10320:673-685 10333:686-793 3544:794-910 14773:911-934 3685:935-1040] [929, 946, 961, 2905, 14765, 2944, 1…	GAAGGGGAGGACTATTGGCTTCTTGCAAATCAGTGGAATACAAATTGGGGAGATGACGGTTACTTCAAGATGAAGAGAGGGATAAACGAATGCGGGATTGAAGATATTGTAACTGCTGGTTTGCCTTCTACCAAAAATATTGTAAGAGAGGTGACTGATATGGATGCTGATGCTGATGCTGATGGTTCATTCTGAATGTAAATATATAGCATTACCTTAATAGTTAGGTTTTGTGCTGATATTGAAAAATATGCACCAAATGTTATTATATGGATCTACAATTTCATAGATGTGAAGTCTACCCTGAGGATTTTATAGAGACTCTATGTAAACAAGCTCAAATTGTAATCATCTTTTGCTCAGATTTGGTGGGTTGCCTATAATAGATGGAGTTACACC…	34.87	-8.49194	5.03031e-10	1.44716e-08	DOWN	[ko04140:Autophagy - animal][ko04142:Lysosome][ko04210:Apoptosis]
TRINITY_DN33574_c0_g5_i4	en=780 path=[11815:0-73 11866:74-90 11883:91-130 11923:131-154 1269:155-170 19040:171-194 1309:195-200 1315:201-210 12002:211-245 12037:246-265 1381:266-277 3585:278-294 3602:295-318 3626:319-343 3651:344-367 3675:368-368 3676:369-374 3682:375-382 3690:383-395 3703:396-398 3706:399-403 3711:404-406 3714:407-478 3786:479-519 17959:520-541 4024:542-639 4122:640-668 4151:669-685 4168:686-690 4173:69…	AAATAAATGGCCACTCATTGTGTGGATGTGGTACAGTTGCTGCTTGCCAGGCAGGTGTCGCAGGACTCAAAAAACTACTCCCAATCTTTTATCGAGTTTGAAGTTACGCAAAGTGCCATGTAGATCAACAAAACCGGGTGCCAAAATATTCTTAATCTGCCATGAGTCATAAGCTGCATTTACAAAGAAGATTGGTGTACTGATTTGTGCGACCACATTTTGCGGGAAAAACACAGCCCAGGCGAAAGTCTTGATGTGCAAGATGAAGGCAAATTCTTGGGCATTTCCTTCTGCATACTTCTACTATTTTGTGGTAACTGTAACTTGTTTGAATATTCCAAGGACGAGTTAGGTCGCTTGACAGTTCTTTCCAAATTGAAAGCAGTACCTTTTTCAAAG…	34.859	-8.49107	4.09628e-10	1.19751e-08	DOWN	[ko04310:Wnt signaling pathway]
TRINITY_DN31524_c0_g1_i1	en=1730 path=[1:0-125 104:126-169 148:170-448 427:449-463 442:464-638 617:639-639 12206:640-642 12209:643-666 645:667-762 16824:763-786 765:787-908 12068:909-959 966:960-968 975:969-970 977:971-981 16827:982-1005 1012:1006-1007 16830:1008-1031 1038:1032-1104 1111:1105-1202 1209:1203-1206 11955:1207-1237 1244:1238-1250 1257:1251-1262 1269:1263-1356 1363:1357-1367 1374:1368-1371 1378:1372-1392 1399…	GTTGACGATTGAAAACACTATTCAATTGCTCGGCAACTAAATCAATACTTTATGACTATTGGGATACAAAAAAATCTTTCAAAGAAAAGGAAATATCAATCTATAACCGACACTAGAACAGCTTGGAGCATCACCACTGATACCAGAGGGGTGTGGTGAGGAAAAAACCATCTGAAATTTATAGTAAACAAACAGAGAAAACACTTCTATTACAAATATTGGTCGTAAACGTTTTCGGGTCATTTCCTGAACACTACTTTGAGCAACAGCTTTTAATAACAGTCAATGTGAAAGCTGTACACTGCTAGAATTTTGTAGAAGTGCATAAAACCAAAACCCTGCACCTTCAATCTAGAGGCAGTAGTCTTGTTGTGGACGATGGAGAGAGTATCAGCAATC…	34.5997	-8.47701	5.79285e-11	2.02632e-09	DOWN	[ko04141:Protein processing in endoplasmic reticulum]
TRINITY_DN33555_c1_g3_i1	en=1921 path=[3403:0-343 3724:344-372 3753:373-404 3785:405-437 3818:438-458 3839:459-651 4032:652-668 4049:669-829 4210:830-841 10108:842-1054 4435:1055-1068 17298:1069-1092 4473:1093-1097 4478:1098-1172 4553:1173-1183 10465:1184-1234 4615:1235-1248 8046:1249-1390 8188:1391-1407 8205:1408-1420 8218:1421-1521 8319:1522-1530 11821:1531-1550 8667:1551-1551 8668:1552-1562 8679:1563-1564 8681:1565-15…	GGCTCCTCCTGTGGCTGTGGATCTTAAAATCAATTAACTCCTCCCATTCTACGTATTTCACTATGGTCATACAACATATTAGCAAAGGAAAACCAACAGAAAAAAATGAAACAATAAATCTTCAGAAAACAAATTCCGCACCCCCAACCTCTCATTCACGAATCCACTCAAAACACCATGACGGTCATGTCAAAATTGAATCTATATTGAAAACAGTATTGAACATACACAAGTTAGGAAAAAACAACATCAAGAAAACAAACAAAATATCACGACTATCAAAGGTCATGAATTTGGTCAGATATGGAGATAACGATCACTGCATATGTAGCGGTTGCGACTTACAAACAAAAGACGAGAAACATTACCAACTCTGAAGTTTTGAAGATCTTCAAGTCC…	34.3548	-8.46745	3.30394e-11	1.2223e-09	DOWN	[ko03018:RNA degradation]
TRINITY_DN34100_c0_g1_i2	en=1120 path=[4804:0-150 14009:151-174 4956:175-187 14011:188-211 4993:212-341 2373:342-342 5123:343-359 5140:360-366 2398:367-483 2515:484-606 2638:607-626 14006:627-650 2682:651-651 2683:652-671 2703:672-682 2714:683-693 2725:694-729 2761:730-763 14010:764-787 2819:788-795 2827:796-811 2843:812-832 2864:833-833 2865:834-874 2906:875-895 2927:896-923 2955:924-943 2975:944-1010 3042:1011-1012 304…	GTTAATTTCTACTCAAAACTTTTATATATTTCATTGGATCATGAGAGATTCTTTCCTTTCTTTTATCTGTCACATTAATCTATTAGCTGAAGATTGTTACTGACACCGAATGTGACGCTAAGACATTGACACTGATAATAATTTAAGAAAAAGAAATAATCGCATGTAATCACATGTGTCAGTGTCAGGACACGTCTTTAATATGTATATGTGCTACATAGTCTAGCTCTTAATATCTTTAGCTGAATTATCATATCTGGTTACTGCATTGGAGGCGTTAAATAAGTTCAATTTGCTTATGATTTTTGAAACTATGATCAGGCAAATGGATCAACTGCTGTGAAGGGAGTGACTGTGGCTAAGTTGAAGGTAGCAATCAATGGTTTTGGACGCATCGGT…	5484.07	-8.46579	6.58058e-48	2.65933e-44	DOWN	[ko00710:Carbon fixation in photosynthetic organisms]
TRINITY_DN33138_c1_g1_i1	en=462 path=[12827:0-110 7951:111-126 13232:127-152 7993:153-285 8126:286-286 9851:287-375 9940:376-421 9986:422-461] [-1, 12827, 7951, 13232, 7993, 8126, 9851, 9940, 9986, -2]	TCTTCCGATCTCTTAAAGATGTTCCAAGCATTACACCATCAGCTAGTACTTCGCCCTTGTAATCAGATACAAACCAAACACCAACTGTCAAAATAGCTGGATCCATAAACTCAATGTCTCCTGCACCTGGAAAATTTCCAGTTGATGGTGTCTGATATGAATTTCTCCACAAGAAAGGGTCAGGCAATGAATTCCCAGAAATTGAGTCAAAAGTCTGCCCCATTCTTTCATGAGAAGAAAACCCAGGAGGTGGTGGCCTGCTTGGAACTGAAAATCCTGGGGGCGCTTGTCCAAAGACACGTATGTTGTTTCCACCAAAAGATAGAAGTACATCTTCCCCATCATTCGAACTTACAACCGAACTCAAACCCTCACTTGCAACAAAAACGCGCCCTTGAC…	34.0988	-8.45487	9.34421e-10	2.55858e-08	DOWN	[ko03018:RNA degradation]
TRINITY_DN33923_c2_g3_i5	en=766 path=[744:0-100 822:101-124 846:125-479 1201:480-544 1266:545-549 1271:550-562 4135:563-603 1325:604-605 1327:606-606 1328:607-607 4378:608-631 1353:632-726 1448:727-765] [-1, 744, 822, 846, 1201, 1266, 1271, 4135, 1325, 1327, 1328, 4378, 1353, 1448, -2]	CGATCTCACAACCTGAATCGAAACCTATAGACCAAGAACCCTAAACCTGAGACTTGAAATTGAATCCTCATATGTAGGAATCAAAGGCTGGGAGGTTGGGGATTTGACTCCCCCAGCTGAAACCTACATCTCAGTAGTGATATTGGAGCGAACAATGATAAAAACGGGATACTAACCGGCGACGATGACGCGAGGGTGACCGGAGTTCAGGGTTGCTACTTTCACGTTACCTGGCAGCTAGTATGTGTTAGCGGGATCGACGCCATCAGAATTGCTGTCATGAACTGAACTTGTTTGATATGATAATTAACCTTTTCCCAAACTGTTCATCATCTACTATGGTCCGGGAACTAGGATAGGTTGGTTTGGAGCTGCAAGTTTTAAGTTTGCTATTAATTG…	33.9894	-8.45271	3.3698e-11	1.24065e-09	DOWN	[ko03013:RNA transport]
TRINITY_DN31690_c2_g8_i4	en=1093 path=[13451:0-158 13587:159-179 13608:180-491 13920:492-684 11666:685-691 11673:692-881 11863:882-951 20593:952-1092] [-1, 13451, 13587, 13608, 13920, 11666, 11673, 11863, 20593, -2]	GATTGAATCGTTCTCCTTCAGAATCAAAGCCCTAGAGGTTAGGGCTTTGATTCCCCTAGCTCATGTCTACATTCTGATATCAAATTAGACACGAAATGAGGAAGCAAAGTTCACCTGTGAAATTCTTCGGCGGTGGTTGCGACGGTGACAACGAGAGGTTAACGGTTCGCGGTGTAGAATCCATGGGAATCCTATGTTGAAAGCGATTCTGAATTGGCTACTATGAATTCGTGTGATTTAGTTGTTGTAGTGAAGCTGCAGGTGGTTTGTGATGCTATCAGCGGGAGATTCTCCGACAATAATTTCTCTCATTGAAGCTTCCACTGTTAAAATGCTATTGAATTTATGCTTGTTAGAATATGGCAATGACATGGCAGCAACATGAGCATCACATCCTGC…	33.1993	-8.41914	0.00695011	0.0418029	DOWN	[ko00280:Valine, leucine and isoleucine degradation][ko00640:Propanoate metabolism]
TRINITY_DN26429_c1_g1_i9	en=1558 path=[1:0-47 26:48-94 4130:95-118 97:119-139 4131:140-163 142:164-167 2607:168-263 167:264-617 521:618-681 585:682-701 605:702-773 677:774-795 699:796-848 4132:849-872 776:873-891 4129:892-915 819:916-1000 3686:1001-1001 3687:1002-1207 925:1208-1217 935:1218-1557] [-1, 1, 26, 4130, 97, 4131, 142, 2607, 167, 521, 585, 605, 677, 699, 4132, 776, 4129, 819, 3686, 3687, 925, 935, -2]	GGTAGAATCTTTAGTTTTCATTTTTTAGGTCGTGAGTTCGAAACTGAGATTTTCAATATCTCCGGAAATTTTCTTCGTTTTTATCTTCTCCTGAGTTTTTTAGATTTCTGCTTCATCTTGTTCATCTGCAACACCATGGACAAAAATCCAAAGAAAACTCTCCGAAAGGTAACTAACTAACTCAAAACCCCCAAATCCCTTTGCTTTTCAATTCAAAATCGATTCCGTGTTCTTTCTTCGCAGATCAAGTACGCTCCAAAAATTCCAAAGACGAAATCCAAACCTCAATCAACCAAAATCGAAGAAGAACGTGTTGAAGAAGATGAACACAAGAGTGATGAGATTCAAGCTACCATTCGTCGTTTGAAGGAAAATACTGCGAGACGCCAATCTAAAGTT…	32.6495	-8.39411	2.41468e-10	7.38539e-09	DOWN	[ko00230:Purine metabolism][ko00240:Pyrimidine metabolism][ko03020:RNA polymerase]
TRINITY_DN27741_c0_g1_i2	en=897 path=[1:0-144 123:145-146 2026:147-221 1911:222-223 144:224-274 2558:275-298 219:299-360 281:361-484 2559:485-508 429:509-669 1795:670-698 641:699-896] [-1, 1, 123, 2026, 1911, 144, 2558, 219, 281, 2559, 429, 1795, 641, -2]	GCCCAATCCAGTTCTTTTGAAGAGGTCCATCATTCTCTGGCCCTTGTTGCTGTATCACCAAACAAGTTGCAGCCGCACTCAAATCCATTTCCCGGAAAACGCCGCCGGAGTTTGTTCGTCGTCGGAAGGAAAGTCACAGAAACGGAGCATTTTTGGTGTAGATGTATTTATATGATATATGTGGTTGGTTTTACTTGTTCAGGAGTCATGAAGGTGCGTTCATCTGTGAAGAAGATGTGTGAATACTGTAGGACGATTAAACGTAAAGGACGAGTGTATGTCTTGTGCACAGCAAACCCTAAGCACAAACAAAGACAAGGCATGTCAACATTTGCAGATGAAGCCGCGTCTCATCAGCCGTCCGTGGAGATAAGTTCAAGCTGCGCCACACAGGAGATT…	32.3174	-8.3824	3.74841e-08	7.38715e-07	DOWN	[ko03010:Ribosome]
TRINITY_DN33555_c1_g3_i3	en=2158 path=[3403:0-343 3724:344-372 3753:373-404 3785:405-437 3818:438-458 3839:459-651 4032:652-668 4049:669-829 4210:830-841 10108:842-1054 4435:1055-1068 17298:1069-1092 4473:1093-1097 4478:1098-1172 4553:1173-1183 10465:1184-1234 4615:1235-1248 8046:1249-1390 8188:1391-1407 8205:1408-1420 10779:1421-1439 8319:1440-1448 8328:1449-1489 8369:1490-1490 8370:1491-1787 8667:1788-1788 8668:1789-17…	GGCTCCTCCTGTGGCTGTGGATCTTAAAATCAATTAACTCCTCCCATTCTACGTATTTCACTATGGTCATACAACATATTAGCAAAGGAAAACCAACAGAAAAAAATGAAACAATAAATCTTCAGAAAACAAATTCCGCACCCCCAACCTCTCATTCACGAATCCACTCAAAACACCATGACGGTCATGTCAAAATTGAATCTATATTGAAAACAGTATTGAACATACACAAGTTAGGAAAAAACAACATCAAGAAAACAAACAAAATATCACGACTATCAAAGGTCATGAATTTGGTCAGATATGGAGATAACGATCACTGCATATGTAGCGGTTGCGACTTACAAACAAAAGACGAGAAACATTACCAACTCTGAAGTTTTGAAGATCTTCAAGTCC…	31.8154	-8.36018	2.20247e-09	5.61029e-08	DOWN	[ko03018:RNA degradation]
TRINITY_DN33900_c0_g1_i3	en=1066 path=[1594:0-31 7859:32-60 1632:61-75 1647:76-234 15318:235-258 1830:259-280 1852:281-383 1955:384-399 12647:400-419 7855:420-423 1995:424-429 2001:430-481 2053:482-678 2250:679-1065] [-1, 1594, 7859, 1632, 1647, 15318, 1830, 1852, 1955, 12647, 7855, 1995, 2001, 2053, 2250, -2]	CAGCTTTGGAGCTTTGGGGAGTCATGTGGGGACACGGCTGAACTCAAATGCCTTTATCTTCGAGTTGCATTGGATACGGTTTGGCCTTGTAACACTTTGCTGCTAAGGTTGTATACATGTCGGTTTGGTTATGCGATTAGAGAGTGATTCGCATATTCGAGAATGTCTCTAATGCAGGCTTGATATTGTTCAATATACGTTGCGGCACTGCTGTTTAACGGCGACACTACATTTGAGAGGAAACTCAATCTTTTTGGCAGTTGGGGCATTTGGATGGAAAATGGAAAGAACGCGGGCAAAATCTTTGAAGCCAAGTATCCCTTTGCACTTTGTATCAACCAAGTCCAATACCCGATCAGTAAACAAATTGTCCTCTTTACTTGTCTCGAATAATGCCAG…	31.8382	-8.35792	6.29265e-11	2.17676e-09	DOWN	[ko04010:MAPK signaling pathway][ko04020:Calcium signaling pathway][ko04022:cGMP-PKG signaling pathway][ko04114:Oocyte meiosis][ko04218:Cellular senescence][ko04310:Wnt signaling pathway][ko04370:VEGF signaling pathway]
TRINITY_DN26487_c1_g1_i2	en=2024 path=[3288:0-94 3360:95-111 3377:112-137 3403:138-195 3461:196-219 3485:220-240 3506:241-376 4208:377-413 3679:414-416 6340:417-440 3706:441-475 6342:476-499 3765:500-551 3817:552-556 3822:557-663 3929:664-670 3936:671-884 4150:885-905 1414:906-1012 6337:1013-1036 1545:1037-1262 1771:1263-1282 1791:1283-1424 1933:1425-1426 1935:1427-1446 1955:1447-1459 1968:1460-1477 6338:1478-1501 2010:1…	TAGCATTTTCCATTTAAGAAAAGGAAGCATTGCATGAGATTTTGAACTTGAACAGATTCGGATACGTTTTGGAATTTAACCTAAATTCCTTTTTTCTTTTTGCGGGAGCATGGACGAGAATAATTCGGACGAAGAATCCGATAACACCGTGAAAATGAGCACAATTTCTCAGCACAATTTCAGCGATGATTCCGAAACTATCTGCATCTCCATCGTTGAGAACATGAGGGAGGATTACGGCCTATACGTGTGGCCTTGCTCTGTAATTCTCGGCGAGTATGTTTGGCAGCAGAAGCAGCGATTTTCAGAAGCTAACGTTGTTGAGCTTGGTGCTGGAACTTGCTTACCTGGTTTAGTTGCGGCAAAAGTTGGTGCCAATGTCACTCTTACTGATGACTC…	31.354	-8.33693	1.1925e-10	3.91797e-09	DOWN	[ko00940:Phenylpropanoid biosynthesis]
TRINITY_DN32351_c0_g1_i4	en=1795 path=[5910:0-340 6228:341-361 6249:362-480 7451:481-500 450:501-573 523:574-621 7567:622-655 8945:656-671 8501:672-675 943:676-683 951:684-914 1182:915-948 1216:949-953 10307:954-977 1245:978-1088 10311:1089-1112 1380:1113-1127 10305:1128-1151 1419:1152-1184 8119:1185-1220 1488:1221-1268 10309:1269-1292 1560:1293-1460 10303:1461-1484 1752:1485-1521 10310:1522-1545 1813:1546-1565 10302:156…	TTTCGGAAACAAACCTAAAACTTTTTAAGTTTAAACAATTAAACAACAACAAAATTTTTTTGAGAAGCTGCGAGATATGATCGACAAAGTGACCCTAATCAATAACCACAATCTGATGAATTAAGTACCCAAAAAAATTGGAAGATGTACTATATACTATTATATAACAATAAGAAGCTTCATTTCCTTACTAGTTTCGTTTTTTGTTTTGATATGTTTTGATTGAATTACACGAAACACAATGAATCAACCATGATATCTTCGTTCATAATGTGACCTAATTGGGTGGGTCCATTTCCAGTTATGATCGTGCCTTCCTCTCTCTTTCTTTCCATATCTTTTAATTCATAAACTACTTGAATTTGAGATTCTCTTTCTATTGCTCCTTCCTTTTCATGG…	31.3638	-8.33425	2.89006e-08	5.86549e-07	DOWN	[ko00561:Glycerolipid metabolism][ko00564:Glycerophospholipid metabolism]
TRINITY_DN33647_c1_g3_i6	en=5752 path=[9237:0-631 28110:632-655 9870:656-894 10109:895-1075 28133:1076-1099 10314:1100-1183 28115:1184-1207 10422:1208-1876 28120:1877-1900 11115:1901-2128 28130:2129-2152 11367:2153-2257 28117:2258-2281 11496:2282-2747 11962:2748-2752 28121:2753-2776 11991:2777-2788 12003:2789-2812 5237:2813-2818 5243:2819-2838 5263:2839-2862 5287:2863-2867 5292:2868-2868 5293:2869-2916 5341:2917-3124 244…	CCGTATTTATACATGAAGAGGGACTCTTCATCATAATGAATTATATTTACTAGTCAATAAATAAGATTACACAAGTGTAATTTTACATCGCGAGAAGCACAAAATGAAAATACACGACTCTCTAGATCTTCATCTGCTAATTTTACTATGCCCTCATCAATACTATAATGGAGAAAGTTCCTCAAAAAATCATAACATAAGACAACAATGAATTTAATATTACAACCAAACATGTACACCTTAGGTCAGTCCTATATTATCTCTTACTTTTCGATGCCTTGCTGTAGATACTGTATCAAGTCATAACCAGCAGTTGTCCACTTGTTGTAAGCATCTTTACATACATGGGTCATGAAATTAGCCGCTTCACGCTCACTCATCTCGGGATGAAATCTCTTG…	223.796	-8.3161	3.40989e-23	1.55139e-20	DOWN	[ko00562:Inositol phosphate metabolism][ko04070:Phosphatidylinositol signaling system]
TRINITY_DN31467_c0_g2_i1	en=802 path=[909:0-83 970:84-84 971:85-96 4985:97-124 5013:125-164 1051:165-165 1052:166-192 1079:193-202 17729:203-252 1139:253-256 1143:257-258 1145:259-388 1275:389-396 1283:397-400 15989:401-446 1345:447-451 1350:452-461 1360:462-482 21463:483-502 1478:503-514 1490:515-525 1501:526-531 1507:532-534 1510:535-543 1519:544-546 1522:547-551 16309:552-642 4774:643-660 4792:661-661 17827:662-723 21…	CGTCGAAAACTTGGATGGTAGCATTTTGGATGGCAAACTTGATGAGTTGTTTGGGGAGAACGAGAACTTCGATGCTACTTCTCCGGAATTAAGTTTACATTGGGAATTTTTGGATGTCGAAGGTTGAATAGCAGAGCTCTTTGCAACATTCTCAGAGGATCCTCCAATTTTTTTTCTATTTCCAGAGTGAGAAACATCTGATGATGTTGGCTTGGTAGGCCAAGAAACAACACGGGTTGAACCAGTTTTTGTATCAGTCGTATTCATTTCAGCTTTAACTCGCTTCTTCCATGTGTCTACCAATGTCCTGGATTTCCTCTGAATTTTAGAATATTCGCGGCTATGTGAATTATTAACAGATTTTCTAACATTATAGGTTTGTAGTGCACGAAGGTTCAC…	30.2809	-8.28762	1.26292e-10	4.12174e-09	DOWN	[ko00230:Purine metabolism]
TRINITY_DN31467_c0_g2_i6	en=879 path=[909:0-83 970:84-84 971:85-96 4985:97-124 5013:125-164 1051:165-165 1052:166-192 1079:193-202 17729:203-252 1139:253-256 1143:257-258 1145:259-388 1275:389-396 1283:397-400 15989:401-446 1345:447-451 1350:452-461 1360:462-482 1381:483-483 1382:484-516 1415:517-524 1423:525-579 1478:580-591 1490:592-602 1501:603-608 1507:609-611 1510:612-620 1519:621-623 1522:624-628 16309:629-719 4774…	CGTCGAAAACTTGGATGGTAGCATTTTGGATGGCAAACTTGATGAGTTGTTTGGGGAGAACGAGAACTTCGATGCTACTTCTCCGGAATTAAGTTTACATTGGGAATTTTTGGATGTCGAAGGTTGAATAGCAGAGCTCTTTGCAACATTCTCAGAGGATCCTCCAATTTTTTTTCTATTTCCAGAGTGAGAAACATCTGATGATGTTGGCTTGGTAGGCCAAGAAACAACACGGGTTGAACCAGTTTTTGTATCAGTCGTATTCATTTCAGCTTTAACTCGCTTCTTCCATGTGTCTACCAATGTCCTGGATTTCCTCTGAATTTTAGAATATTCGCGGCTATGTGAATTATTAACAGATTTTCTAACATTATAGGTTTGTAGTGCACGAAGGTTCAC…	29.9749	-8.27292	1.37053e-09	3.63255e-08	DOWN	[ko00230:Purine metabolism]
TRINITY_DN33555_c1_g3_i9	en=1794 path=[3403:0-343 3724:344-372 3753:373-404 3785:405-437 3818:438-458 3839:459-651 4032:652-668 4049:669-829 4210:830-841 10108:842-1054 4435:1055-1068 17298:1069-1092 4473:1093-1097 4478:1098-1172 4553:1173-1183 10465:1184-1234 4615:1235-1248 8046:1249-1390 8188:1391-1407 8205:1408-1420 8218:1421-1521 8319:1522-1530 8328:1531-1571 16665:1572-1591 8668:1592-1602 8679:1603-1604 8681:1605-16…	GGCTCCTCCTGTGGCTGTGGATCTTAAAATCAATTAACTCCTCCCATTCTACGTATTTCACTATGGTCATACAACATATTAGCAAAGGAAAACCAACAGAAAAAAATGAAACAATAAATCTTCAGAAAACAAATTCCGCACCCCCAACCTCTCATTCACGAATCCACTCAAAACACCATGACGGTCATGTCAAAATTGAATCTATATTGAAAACAGTATTGAACATACACAAGTTAGGAAAAAACAACATCAAGAAAACAAACAAAATATCACGACTATCAAAGGTCATGAATTTGGTCAGATATGGAGATAACGATCACTGCATATGTAGCGGTTGCGACTTACAAACAAAAGACGAGAAACATTACCAACTCTGAAGTTTTGAAGATCTTCAAGTCC…	29.9489	-8.27281	6.97642e-10	1.95878e-08	DOWN	[ko03018:RNA degradation]
TRINITY_DN14382_c0_g1_i2	en=384 path=[1:0-101 909:102-147 126:148-230 1154:231-383] [-1, 1, 909, 126, 1154, -2]	ATAAGAGGTTAGGAAATTGGGAGAAAGAAAAAAAATGGCGTTGCATTGGTTAGAAGCTGTACTTCCTCTCGGAATCATTGCCGGAATGCTCTGTGTTGCCGGGAACGCTCAGTACTACATCCACCGAGCCGCTCACGGCCGACCTAAACACATCGGTAACGACTTGTGGGATGTCGCCATGGAACGAAGGGACAAGAAGCTCGTTGATCAAGCTTCTAATTAATCACAGGTACCAAACCCTAACGAATTTTATTCATGTAGATTTATATGTTAATTTGAATAGTTCATATGTGAAGCTTCAAAATAGGGTGTTCACGCGGTGATTAACCTAATCTATTGTGATAGAGTTCAAAATCAGTTGAAATCTGACTCAGCACCGGTTTA	218.045	-8.26976	2.57565e-21	8.23009e-19	DOWN	[ko00190:Oxidative phosphorylation]
TRINITY_DN31467_c0_g2_i8	en=505 path=[1079:0-32 1089:33-39 16263:40-67 16291:68-85 1283:86-89 1287:90-100 1298:101-106 22914:107-130 1328:131-147 1345:148-152 18327:153-184 18359:185-203 18378:204-220 1507:221-223 1510:224-232 1519:233-235 1522:236-240 1527:241-241 1528:242-265 1552:266-286 1573:287-289 2018:290-313 2042:314-320 4763:321-331 4774:332-349 4792:350-350 4793:351-361 4804:362-385 2114:386-392 17211:393-416 2…	TTTTTCTATTTCCAGAGTGAGAAACATCTGATGGTGTTGGATTTGCAGGCCAAGAAACAGCACAGGTTTGTAGTGCACGAAGGTTCACGGGAAGATTATCCAGTGCATGGAGTAAAGCTAACAAAAACTCTTCAGACTTATCGACATTAGCATTACCAATTTTTGCCCATTCTGTTGGTATCAGGCTTGCTTTCATCGTCAACCAAATCCAACCCAACAACCTGTTTCAAGAAAACATGTAGCTGAGGATGTGAATCGGGGTCCACGGTAACCTCAAAAAGTGGAATGAATATATTGTCGAGGATGTTCTGGAATGACGTCCCAATTCCCATTTCTTTGTACACATTATACAACCTTGGAAGTTGAATCAGCCAAACCACATTCTGGCTGTAGCGTTCA…	29.8354	-8.26691	2.68603e-10	8.13985e-09	DOWN	[ko00230:Purine metabolism]
TRINITY_DN32342_c0_g2_i4	en=2999 path=[1:0-65 44:66-94 73:95-138 117:139-160 139:161-320 20142:321-344 323:345-398 377:399-406 385:407-426 20141:427-450 429:451-475 20146:476-499 478:500-614 593:615-731 710:732-758 20149:759-782 761:783-796 775:797-812 791:813-1025 20133:1026-1049 1028:1050-1337 1316:1338-1346 20134:1347-1370 1349:1371-1433 13893:1434-1476 13936:1477-1500 13960:1501-1554 14014:1555-1593 1637:1594-1623 16…	ATCTGAATGGAATTATTGAATGATAAATATATAGCCAACCAATCTCTAGATACAAAGTGTCCACATTTATTTTTTTATGATATTGATACACCAGAAATAATGTTACAAGAAGACAGAAATGTATCATACTAGACGACAGTAGCAAAAAGACATCTAAGATGGAGCACCAAGATATGATGCAAGACGCAAAATATCACTGAATACTCCACCAGCTGTGACTTGTGCCCCAGCTCCTGGTCCACGAACTATCAGAGGTTGATCTCTGTATCTTCTTGTTGTGAATGCAATAATGTTATCCGAGCCGGATAATTGCGCAAATGGGTGGTCCTTCTTGTATCGTCGAAGCTCCACCGACCCCTTTTCATTTGCGACGTCTACCACTCCTACGTATCTCAACAC…	107.42	-8.26393	1.12455e-13	7.16761e-12	DOWN	[ko00260:Glycine, serine and threonine metabolism][ko00261:Monobactam biosynthesis][ko00270:Cysteine and methionine metabolism][ko00300:Lysine biosynthesis]
TRINITY_DN27899_c0_g1_i4	en=1143 path=[1:0-137 116:138-180 159:181-204 183:205-210 189:211-234 213:235-390 5777:391-414 393:415-484 3025:485-666 482:667-691 5778:692-715 531:716-727 543:728-757 573:758-833 5776:834-857 673:858-947 5255:948-1142] [-1, 1, 116, 159, 183, 189, 213, 5777, 393, 3025, 482, 5778, 531, 543, 573, 5776, 673, 5255, -2]	CCGATCTCATACTTTACCAAAAGTACAAATGGATCATACTATATACTGTATATGATTGATACTTATCCCATAAACCGAAAAAGGGAGAGACGAAAATGGAGTTAAGGGAGCTTGGAAGAACAGGACTGAAACTAAGCTCAGTGGGCTTCGGAGCCTCGCCTCTCGGCAACGTCTTCGGTTCAGTTTCCGAACAACAAGCTAATGCCTCTGTCCGTCTCGCCTTTCAATCCGGCATCAACTTCTTCGACACTTCTCCCTACTACGGATCAACACTGTCGGAAAAAGTGCTGGGTAAAGCATTGAAAGCCCTAAATGTTCCGAGAAGTGAATACATTGTAGCAACCAAGTGTGGACGCTACGAAGATGGGTTTGATTTTAGTGCAGAGAGAGTCACGAGAA…	29.5513	-8.24769	2.51995e-09	6.33909e-08	DOWN	[ko00053:Ascorbate and aldarate metabolism]
TRINITY_DN33253_c0_g2_i2	en=1001 path=[2118:0-122 6404:123-147 16205:148-261 2277:262-278 2294:279-284 7141:285-289 7146:290-338 7195:339-356 7213:357-394 7251:395-438 7295:439-453 2469:454-455 2471:456-462 2478:463-479 2495:480-480 2496:481-504 2520:505-544 2560:545-580 7505:581-606 2622:607-626 2642:627-628 6273:629-644 6289:645-677 2693:678-684 2700:685-708 2724:709-742 5117:743-751 5126:752-779 5154:780-808 5183:809-…	ATCTTTCGAACACTAGGGGCATTTGTGAAATTTTACGGTGGTGGGGAGGACGGGAGGTGGAAAGAGCATTTCCCATTTTCCAATCTTCCTAAAACCTCTTGTTCGTCCCGCGCAGTGTCTTCCGTCTCCGTCTCCGTCACCGTCACAGTGAGTCCTCGTTCTCTCTCACACTCTCCTCGCTCATTCTTTGCTTCAGTTTGTTCTCTCATTAGCTTTCATCTTCTTCCCTTTCCCTAATTGATAATGGATTTCATACATGTAGCTCACAACTTGTATCATATTATTCTTACTATTGTAAATCTTGGGCTTCAACTAGTATGGTACTTTCTGCAAATCATTGTCAGCACATGGTATTACATATCAGACGTGGGTAATTTGTTTGAAAGCTATTTCATCTCT…	29.3831	-8.2453	8.54128e-09	1.92452e-07	DOWN	[ko00900:Terpenoid backbone biosynthesis]
TRINITY_DN30194_c0_g1_i6	en=2561 path=[1:0-197 6749:198-221 200:222-242 6753:243-266 245:267-298 277:299-301 280:302-325 304:326-623 602:624-704 683:705-749 5536:750-946 748:947-947 749:948-1250 1052:1251-1312 6751:1313-1336 1138:1337-1567 6757:1568-1591 1393:1592-1747 6756:1748-1771 1573:1772-1970 6752:1971-1994 1796:1995-1995 6750:1996-2019 1821:2020-2030 1832:2031-2078 1880:2079-2093 6754:2094-2117 1919:2118-2141 6758…	CTGATCTTAGATAGAACTGATTGAGTTGGATACCCAAATATCAAATGTTTAATTCTTTTTGCTATTGACCTAGGATATTCTGCTACGCTCCTCTTCCAGTACACCAATTTTTGTCCCGTTTCACAAGAACTTTTCCTCTGCTCCAATCCTTCAATTTATGAATTTGGTTTCACCATATAGACACAATTTCTGAATCTTCCCCACCCAAACACGCTCTCTCTATCGCCGTCCACCGGTTACGCCACGGCAACTTAACCTAACCTCTCGTTCCGGCATCTTATTCATCATCTCTGCTACCGCAACCTAACCTTCTAGAAGAACACCAACGACTGTACTAAAACCCTAAATCAGATCGTATCAATGATTGAACCCTACAACAAGCTTGTTAAACTAGCTGCG…	29.3417	-8.24232	4.07298e-10	1.19272e-08	DOWN	[ko03022:Basal transcription factors]
TRINITY_DN32099_c0_g2_i1	en=341 path=[204:0-42 9090:43-56 9104:57-107 289:108-130 5225:131-171 5266:172-180 5275:181-186 5281:187-197 5292:198-199 13892:200-223 5318:224-229 5324:230-241 5336:242-258 5353:259-265 5360:266-271 5366:272-340] [-1, 204, 9090, 9104, 289, 5225, 5266, 5275, 5281, 5292, 13892, 5318, 5324, 5336, 5353, 5360, 5366, -2]	ATCAAGAAGCTTCCCAATATCAGGTCCATGACAGACAGGGAGAGCATGCAATGCTCAAAAGTTGTGATGCAGTTGCAAAGGATGTGTAGTAGGCCAAGGGTTGCATTTGAAACCTTTGAGAAATCCTTTCCGTAACCTTCGTTTGCTGCCGCATCAAAATTCAAATTGAGGGAGTTGGACTGAAGCACCAAAAGCAGCAACGTGAGTAATAATTTCATGATCAAATTGGCTTTGGAAGGTAGAAGCTTGATGCAGGTCTTGCCAAGGTAATAGCAAACGACATGTCGGAAATCCCATGAAAACTCTTTTCACCAATGACAACTGTATGCGCAGGCCTCAAA	28.998	-8.22634	4.19882e-09	1.01143e-07	DOWN	[ko03013:RNA transport]
TRINITY_DN34086_c3_g2_i15	en=1011 path=[1617:0-184 12715:185-204 1804:205-308 1908:309-338 1938:339-339 5234:340-358 2427:359-359 2428:360-364 2433:365-372 2441:373-392 2461:393-393 2462:394-396 2465:397-400 2469:401-416 2485:417-417 12415:418-438 2576:439-462 2600:463-526 2664:527-593 2731:594-669 2807:670-693 3233:694-706 11051:707-752 3292:753-758 3298:759-764 3304:765-771 4153:772-798 4180:799-802 4184:803-824 3364:82…	AAAGAATTAAATAAAAAAAAGAATAGTAACGTGGCCTTTCTCTTCATCCTCTCCCTCTCACGAATCCCTCTCACTCCTTCGCTCTCTACTTCTCTCAAAGCTCTCTATCTAAAGCGAGCAACGATCAAAGGTAAGAAGAAAAAAATCCAGCGAAAACTTACTTCCGGCGACGGCAGTAACTCAGGGTTACAAAAGTCTTCCAAAGGTTCCAATGGAGAAAAACTCCAAAAGCGCTTTTGTGTGCTCAGAAACAAATTTAGCCTGTTTTACGCTATAATCCGGAACTGTAAAAAATGTTGAAGATTCCAAAAGCAGTTTCGGTTATTACGGTTTTGGAGGTGCGGGGAGCTTTTGCCTACCATTGAGTTATGCACTATAGTTGGTCATGTTAACAGGAAA…	29.0236	-8.22459	3.4159e-05	0.00036997	DOWN	[ko00130:Ubiquinone and other terpenoid-quinone biosynthesis]
TRINITY_DN33916_c1_g2_i2	en=337 path=[5329:0-41 5348:42-44 5351:45-64 5371:65-97 5404:98-131 5438:132-141 5448:142-152 5643:153-162 5653:163-174 5665:175-176 5483:177-178 5485:179-336] [-1, 5329, 5348, 5351, 5371, 5404, 5438, 5448, 5643, 5653, 5665, 5483, 5485, -2]	ATTCCATGAAGATTCAAACAAACTTTCACTTGTTTCATCCCTGTAAATTGCAAATTCTGCATTTCCTTCTTTTGATTCCTCAGGTAAATGGTTTGAGTAATATTCACCTCATATTCTACTGATTAGCTTTGTTGTTGTAGCTTGCATAGCTTTTCTTTTGGATACAACAGGAGCCATTGTTGCCTTAGGATCCAGATTTGGCTCGCTCTTTGGCGACTGTTTCTTCTTCTTCACTACCCACTTAGGTATTATGCTCAAAAGTGAATCAAGTCGACCTTCCTGTCTATTGTAACTCCGACACCCCAATCCATCACAGGCTACCGAACAAATCCCAAGC	28.89	-8.22074	3.66384e-10	1.07982e-08	DOWN	[ko00270:Cysteine and methionine metabolism]
TRINITY_DN32824_c0_g2_i10	en=1638 path=[2221:0-176 9067:177-200 2399:201-216 2415:217-256 2455:257-344 3889:345-364 3909:365-365 3910:366-372 5788:373-393 3940:394-500 2563:501-505 9063:506-529 2592:530-555 2618:556-659 2722:660-806 2869:807-807 2870:808-840 2903:841-946 3009:947-961 3024:962-968 442:969-1005 479:1006-1015 489:1016-1025 499:1026-1039 513:1040-1093 567:1094-1109 583:1110-1117 591:1118-1129 603:1130-1145 61…	AGCGGATTTCAATGTAGTTTCATTAGCGTAGGGACTAATACAATGTCCTAGGAATCAGAATTAACTGTTTGCTCCATTTTCAAATTTGAAACTACTAATGATGTGTTAAATGCAAGCAAATTAGATGAATTTATTAGCCAAAAGAAAAAATACACAACTGCGAACAGGCCTAATATAGAGATATAGGTATTGAAAAAGAGTAAAAATGCAACCACCGTTCATCTAGTTTCCATTAGCAAACTTCATCTCCTTTCCCGTTCAGTAACCACCGTTAGCGCCGCCGTTAACCCCTTTACACCGCACTCCTCTCTTCTCCTTCGCAGATCTATTTTTCTTCAACCGAGGATCGTGGATATACCACTGGTTGTGAGTAGTGTGAGACTGATGAGTCCAGGTGTC…	28.7258	-8.20815	3.88824e-09	9.45623e-08	DOWN	[ko00770:Pantothenate and CoA biosynthesis]
TRINITY_DN33647_c1_g1_i1	en=869 path=[19859:0-95 19932:96-129 28138:130-153 19990:154-164 20001:165-206 20043:207-259 20096:260-282 5057:283-283 5058:284-306 5081:307-421 5196:422-450 5225:451-462 5237:463-468 15216:469-502 15250:503-517 5292:518-518 15265:519-538 15285:539-609 28137:610-633 15380:634-868] [-1, 19859, 19932, 28138, 19990, 20001, 20043, 20096, 5057, 5058, 5081, 5196, 5225, 5237, 15216, 15250, 5292, 15265,…	TTTTAGCTACTGCTCTAACTTGGCTTCTTTGTGGAAAGGCAACAGGCCAAAACATATTTGAGGCATCTAAAGTAGGACCAAAAGGTGTAGTTGCAAGCTCTATCCAAGAAGTCATGTAAGCCATTCCACTATGCAGCATTCTAGCCCAAGAGGTTATCCAGTTCTGGTATCTATAAAGCTGAGAAGGAGTAGGTGTTTGAATGGGTGTATATGCAGGGCATTGAACTGGTAACATCAACAATCTTCCGTAGCTTGAATTAATTTTGCGCACCATAAGGAGAAGCAGGTTGTTGCTGTTCTGCAACCTGGCCATTCTAGGGCCTGCACTTTGTGTATGCAATGATGGTTCTGCTACACCTCATCTTGGAGCTCATGTCCATATGAAAACACTGGTTTCCA…	28.6989	-8.20651	1.91472e-06	2.68891e-05	DOWN	[ko00562:Inositol phosphate metabolism][ko04070:Phosphatidylinositol signaling system]
TRINITY_DN33233_c0_g2_i8	en=2267 path=[16910:0-343 33115:344-364 17250:365-535 34189:536-559 17445:560-605 17491:606-709 17595:710-710 34171:711-734 17620:735-782 34175:783-806 17692:807-914 34183:915-938 17824:939-1012 17898:1013-1305 34193:1306-1329 18215:1330-1340 34184:1341-1364 18250:1365-1465 18351:1466-1483 18369:1484-1491 34192:1492-1515 18401:1516-1608 18494:1609-1637 18523:1638-1641 20949:1642-1691 20999:1692-1…	TATGTGAGGTGTAGCGTGGGGTTGGACGGAAGGAAGAAGTTTTGTTGCCGTTAGTGATAAGCACGCCTGGCATTTCATCATTCTTCCCTCTCTTTCTCTCTCACTTCAACTTTTTTTCTATTCTATTCTCTCCCCTTAATATTCCTTTTTTTCTTCTCTCTCTAAAATTCTTCTTTCTTCTTCACTCACTACTTTCTTTTTCTCTCTCACTTTTCTCTTTCTTCTTTTTCCTTCCATTTTCCGCACCTCCGATTTTCGCCAATTTTCGTTTCTCTGATTGGATCTGCTACTTGCTACTACCTATCTATTCACTTCGATTCCTCAACTTTATTTATTTATTTATATACTTTCAAGTTTCGATTTCAGTTTTTTTTCTTCAACTCGAGGTTGTGTAGTACT…	27.9536	-8.17286	3.72197e-06	4.92109e-05	DOWN	[ko04810:Regulation of actin cytoskeleton]
TRINITY_DN34257_c3_g2_i2	en=570 path=[2000:0-28 2006:29-39 2017:40-42 15389:43-66 2044:67-86 2064:87-90 2068:91-102 7853:103-130 7881:131-135 2113:136-171 15377:172-195 2173:196-196 2174:197-342 2320:343-366 2344:367-373 2351:374-377 2355:378-388 2366:389-392 2370:393-402 2380:403-409 2387:410-416 2394:417-423 2401:424-425 2403:426-429 15385:430-453 2431:454-469 2447:470-530 2508:531-533 12497:534-569] [-1, 2000, 2006, 2…	GAGTTATGGAATTTGCAGATTTTAAAGTTAGATTATTGTTTCATACTTGAAAGGTTGCCTGATAGGTTGGTACAGTTGAAAGCTCTACAACATCTATCTTTGATGCGCTGTACCTCGCTATCAAGTTTGCCTCCACATATAAGAAAAATGGCTTCTCTAAAAACTTTAACCATGTATGTTGTTGGCAAGGAGAAAGGGTTTCTTTTGGCGGAACTAGGACAGATGAATCTTAAAGGAAGCCTTGACATTAAACACTTGGAGAGAGTTGAAAGTGTGATGGATGCCAAAGAAGCTAATATGTCGAGTAAGCACTTGAGCCAATTGTTGTTGTCCTGGGAGAGAAGTGAAGAGTCCCAATTACAAGAAAATGTTGAGGAGATTCTTGAAGTGCTTGAACCT…	27.7363	-8.16193	4.85008e-10	1.40177e-08	DOWN	[ko03460:Fanconi anemia pathway]
TRINITY_DN31940_c0_g1_i9	en=1945 path=[1:0-126 105:127-296 9142:297-320 299:321-653 632:654-666 645:667-692 671:693-780 759:781-801 780:802-962 941:963-1063 1042:1064-1072 1051:1073-1085 7091:1086-1121 1100:1122-1141 7127:1142-1215 1194:1216-1222 9147:1223-1246 1225:1247-1267 7563:1268-1291 1270:1292-1319 6473:1320-1393 1373:1394-1395 9141:1396-1419 1399:1420-1443 9144:1444-1467 1447:1468-1478 9146:1479-1502 1482:1503-15…	ATCCTATTCGCGACAAACAAAAGTCTCACTTTGAGGATTATAGACCTGCAACTTGGAGATTATCCCAGGAGGATCCAAGGCTACTTCCTTGTATTACACCCTCCTTGCTGCTGGAATCAATATCAGGTTTGTTATTCTGCGCAAAATGACGCAACAGTTCTTATACTACTAACAACATCAATTGCCACTTGACTTGCCTCTTCATACATCACCTTGGCTTCAGCACTAAAACCTCTAAGAAACTTCATCTGAACGACCCCTTGCATAAGAACCATGGGAAAGACAGCCAAAACTAGAAAAGCAAGAATCCAATTAGCAGTGAATGATATAAGTAGACCAGCCGTGATTGTTGATATATTTTGCACAACGAGGGCCAACGTGTCGCCAACAAGACTTTTC…	27.6747	-8.15452	1.25522e-08	2.73238e-07	DOWN	[ko02010:ABC transporters]
TRINITY_DN31940_c0_g1_i5	en=2014 path=[1:0-126 105:127-296 9142:297-320 299:321-653 632:654-666 645:667-692 671:693-780 6865:781-870 780:871-1031 941:1032-1132 1042:1133-1141 1051:1142-1154 7091:1155-1190 1100:1191-1210 7127:1211-1284 1194:1285-1291 9147:1292-1315 1225:1316-1336 7563:1337-1360 1270:1361-1388 6473:1389-1462 1373:1463-1464 9141:1465-1488 1399:1489-1512 9144:1513-1536 1447:1537-1547 9146:1548-1571 1482:1572…	ATCCTATTCGCGACAAACAAAAGTCTCACTTTGAGGATTATAGACCTGCAACTTGGAGATTATCCCAGGAGGATCCAAGGCTACTTCCTTGTATTACACCCTCCTTGCTGCTGGAATCAATATCAGGTTTGTTATTCTGCGCAAAATGACGCAACAGTTCTTATACTACTAACAACATCAATTGCCACTTGACTTGCCTCTTCATACATCACCTTGGCTTCAGCACTAAAACCTCTAAGAAACTTCATCTGAACGACCCCTTGCATAAGAACCATGGGAAAGACAGCCAAAACTAGAAAAGCAAGAATCCAATTAGCAGTGAATGATATAAGTAGACCAGCCGTGATTGTTGATATATTTTGCACAACGAGGGCCAACGTGTCGCCAACAAGACTTTTC…	27.6508	-8.15285	7.72051e-09	1.75803e-07	DOWN	[ko02010:ABC transporters]
TRINITY_DN27469_c0_g1_i2	en=1108 path=[984:0-108 2887:109-150 1097:151-222 3102:223-246 1193:247-288 3106:289-312 1259:313-326 2971:327-457 1295:458-508 1346:509-548 1386:549-583 3107:584-607 1445:608-748 3104:749-772 1610:773-775 3103:776-799 1637:800-817 3105:818-841 1679:842-886 1724:887-971 1809:972-987 2109:988-1018 1868:1019-1036 2038:1037-1107] [-1, 984, 2887, 1097, 3102, 1193, 3106, 1259, 2971, 1295, 1346, 1386, …	TGTGGTTCCATCATCTTTAAATAAGAGGTTGATGTAGTTTTCGCAATTTCGAGTATCAAGTGAACGAACCAAAACCTTTTATAATCTTTGTTCTCTCTTATTGAAGCATTTTGTTTTCTAAGAAAAAGCATACCATGGTAGTGAAGGTGTATGGTCCTCAATGTGCCTCAGCCAAACGGGTTCTGGTTTGTCTGATTGAGAAGGAAATAGAATTTGAGGTTGTCCCTGTTAATGTCTTGACGGGAGAACACAAAGATCCTCAGTACCTCAAATTACAGCCTTTTGGAACTGTTCCTGTCATTCAAGATGGAGACTATACCCTTTATGGTTATACTTTTCTACTTAAATCTTATATTACTATTTGCAACATTTATATTTTTATCAGTGATAATAACCACC…	27.5169	-8.15085	1.04989e-07	1.89609e-06	DOWN	[ko00480:Glutathione metabolism][ko00980:Metabolism of xenobiotics by cytochrome P450]
TRINITY_DN18191_c0_g1_i1	en=892 path=[2904:0-371 2095:372-420 1017:421-421 1018:422-447 1044:448-458 1055:459-480 1018:481-506 1044:507-517 1940:518-530 1486:531-531 1487:532-605 1561:606-660 1616:661-682 1638:683-891] [-1, 2904, 2095, 1017, 1018, 1044, 1055, 1018, 1044, 1940, 1486, 1487, 1561, 1616, 1638, -2]	CAAGTGGTTATGAAGGTTAGAGGTATTGTAACTGAATTTGGTTAGTTGTTTTTTCTGTTTTCGTTCTATTTTGGTTATGACAATTGGAGAGTGAATTGGAGTTGTGGAATGTTATAGGTTCTTAATTCAGTTGGAATTTTGGTTACGGCGGTTTGGATTCAGTTATAGGGTAGTTGGAAGTTTTCGGTTGAGGTTGGTTTAATTCCGTTTTTTTTTCGGTCCAGATGAAGTAGATGAAATTGTGAAATGGTTCTGAATTGGATTTTTTTAACAGTTGGTTGGTAGTTATAAATCCGGTTAGGTTCGACGCCAATTGTAGATTGTTGTGATTTTTGTTTTAAATTTTGCAGGGTGGTTCAAGAAAGATGGTTAGTTTTTCTTTGGTTCTCCAAGGATTAC…	27.3921	-8.14196	2.39291e-10	7.32794e-09	DOWN	[ko00562:Inositol phosphate metabolism][ko04070:Phosphatidylinositol signaling system][ko04145:Phagosome][ko04810:Regulation of actin cytoskeleton]
TRINITY_DN34107_c3_g2_i2	en=1011 path=[14218:0-59 4765:60-62 4768:63-68 4774:69-83 4789:84-107 4813:108-119 4825:120-140 18378:141-164 4870:165-179 4885:180-195 4901:196-222 4928:223-260 4966:261-296 5002:297-299 5005:300-303 5009:304-318 5024:319-331 18385:332-355 5061:356-369 5075:370-424 5130:425-445 5151:446-451 5157:452-518 5224:519-532 5238:533-562 5268:563-566 5272:567-604 5310:605-622 5328:623-626 5332:627-639 53…	ATGCCTAACCAAATAACCTTCATACCATAACAAAAATGCGTAACAGCAGAAAACAACAAAGTATGTAGCACCTAATCCAATTCCATTTGCAAGTCCGGTCCGGTAACCAATCTTTTGAGCAACCCTCAGAGTAGATGAATAACCTTGTAGTGCTTTGGTCTTTCTTCTTCAAGATTACTGGAATGAATATATTTTTTAAACTGTTGAATTTGCTTATTCAGCCGTGACCTGTCTTGGCGAAGCTTTTCTATCTGCACAGAATTGGAGTTGGTGTAATAGAAGGAAACTTTGACATCGGGGTTGAGGAGTGCATGAGGACTGGTATTTCTCAATAATTTGGTCCACATCAATGCTCTCGAGTATGTCATCGCCATCAACATTAATATTATCAGCTACAAA…	53.3449	-8.13713	8.81592e-11	2.98058e-09	DOWN	[ko02010:ABC transporters]
TRINITY_DN25861_c0_g1_i3	en=1283 path=[1712:0-39 1729:40-75 1765:76-76 2398:77-431 5223:432-501 2824:502-510 2833:511-601 2924:602-633 6618:634-657 2980:658-660 4897:661-717 3040:718-740 1785:741-859 1904:860-904 6619:905-928 1973:929-978 2023:979-995 2040:996-1019 2064:1020-1031 2076:1032-1040 2085:1041-1282] [-1, 1712, 1729, 1765, 2398, 5223, 2824, 2833, 2924, 6618, 2980, 4897, 3040, 1785, 1904, 6619, 1973, 2023, 2040,…	TGGGCCATGCTTGCTACTCTTGGTGCTCTTACTGTTGAATGGCTCACCGGTGTTACATGGCAAGACGCCGGAAAGGTTTGTTTGCTTATGAAATGTTAAATATTTGTCTAGTGTTAATTACTGCTAATTTTGATTAATTATCACGTTAATTACTGCTAATGTTGATTAGTTATCACTTATCTTAGTGTTAGTCACTGTGTTGTTTAGTGTTTATCAACGCCATTGTTGGATGCATGCATGCATTTAGATTCTATTCTTGAGTTTGTTGGTTTATTATTTTTATATTCTTTAATGTAGTATTATTTATACAGATTCATTTCAGCATATTTTTCTAGAAATTACCAAAATTGTGTTATATTGTACTAAAATTAGATTTCTAACATTTAAATAAAATAGAAG…	26.9636	-8.11643	1.25983e-08	2.73979e-07	DOWN	[ko00196:Photosynthesis - antenna proteins]
TRINITY_DN29160_c2_g3_i4	en=1459 path=[1:0-263 23861:264-287 266:288-310 289:311-331 310:332-357 16701:358-393 372:394-432 23881:433-456 435:457-510 23886:511-534 513:535-538 23862:539-562 541:563-576 555:577-612 591:613-627 23867:628-651 630:652-687 23868:688-711 690:712-731 710:732-764 743:765-862 23875:863-886 865:887-1060 3103:1061-1201 23864:1202-1225 3268:1226-1244 3287:1245-1255 3298:1256-1257 3300:1258-1261 15925…	GGGTTGTGTTTGGAAGAGAGGTTGCTTTTGTTATTGTATTTGGCAAGAGAAAGGGACATTTGAGTTAGAATTGAAACTGGCTTTTCATTGGTTTCTTCATTTTTTTTTCTCTTCAAAAAATGGAAAGAGATTTCTTGAGTTTATGCTCAAACCAAGAGATTAACAATGAAGCTTCTAAAAACTCAGGATTTACAAAAGTTTCAGCAGTAAAATGGCCCTATTTCAACAAAGTCTCTGTTCATCCATATTTGATGCCTTTTAATGGTTCTGAAGAAGATAAGGCGAAAATGACATCTTCTGGTTTTGTAGAGAAATCTTTCAAACATGACGGACAAGGTGGCATTCATTTTTCTGTGAATCCGTATCCTGTGCAACATGATGTGAATCGTGCTCATGACG…	26.9354	-8.11442	4.57764e-09	1.09518e-07	DOWN	[ko04075:Plant hormone signal transduction]
TRINITY_DN33555_c1_g3_i6	en=2240 path=[3403:0-343 3724:344-372 3753:373-404 3785:405-437 3818:438-458 3839:459-651 4032:652-668 4049:669-829 4210:830-841 10108:842-1054 4435:1055-1068 17298:1069-1092 4473:1093-1097 4478:1098-1172 4553:1173-1183 10465:1184-1234 4615:1235-1248 8046:1249-1390 8188:1391-1407 8205:1408-1420 8218:1421-1521 8319:1522-1530 8328:1531-1571 8369:1572-1572 8370:1573-1869 8667:1870-1870 8668:1871-188…	GGCTCCTCCTGTGGCTGTGGATCTTAAAATCAATTAACTCCTCCCATTCTACGTATTTCACTATGGTCATACAACATATTAGCAAAGGAAAACCAACAGAAAAAAATGAAACAATAAATCTTCAGAAAACAAATTCCGCACCCCCAACCTCTCATTCACGAATCCACTCAAAACACCATGACGGTCATGTCAAAATTGAATCTATATTGAAAACAGTATTGAACATACACAAGTTAGGAAAAAACAACATCAAGAAAACAAACAAAATATCACGACTATCAAAGGTCATGAATTTGGTCAGATATGGAGATAACGATCACTGCATATGTAGCGGTTGCGACTTACAAACAAAAGACGAGAAACATTACCAACTCTGAAGTTTTGAAGATCTTCAAGTCC…	26.754	-8.10885	3.26199e-08	6.52018e-07	DOWN	[ko03018:RNA degradation]
TRINITY_DN31647_c2_g4_i3	en=305 path=[4261:0-45 9069:46-69 4308:70-70 4309:71-110 3388:111-117 3395:118-139 3417:140-140 5385:141-166 4141:167-180 3458:181-182 3460:183-185 5437:186-209 3487:210-234 3512:235-249 6311:250-304] [-1, 4261, 9069, 4308, 4309, 3388, 3395, 3417, 5385, 4141, 3458, 3460, 5437, 3487, 3512, 6311, -2]	GAAAACTCTACTGTTGTGGCTTCGACGTGGATCGTGTAACGGTTTGGTAGGATTCAACGAATGGACTAAAAAGCAATGCAATGCTTGCTTTCCCTGTGGAATATTGACCGAGAAGCATGACCATTGGCTTAGCATCAAAATTATTGTTGGTCAATAAGGGAGATACAAAATCATTGAATCGATCAGTAACCTCCAACGGTTTTAGCCGCTCTACATACAACTTCTTCAAGCCATCAATTATTGATGTCACAGCATTGTCGCTTCACTGAACTTTGAATTCACATCTGAACTATAATCAACAAGTT	26.7476	-8.10879	1.81394e-09	4.699e-08	DOWN	[ko04144:Endocytosis]
TRINITY_DN31039_c2_g1_i3	en=586 path=[16979:0-87 3549:88-90 3552:91-133 3595:134-138 3600:139-236 3698:237-238 15148:239-280 3743:281-284 3747:285-331 3794:332-394 3857:395-395 10121:396-427 3890:428-439 3902:440-444 3907:445-490 3953:491-539 4002:540-550 15573:551-571 4107:572-573 15284:574-585] [-1, 16979, 3549, 3552, 3595, 3600, 3698, 15148, 3743, 3747, 3794, 3857, 10121, 3890, 3902, 3907, 3953, 4002, 15573, 4107, 152…	GCACTTTATTACGAATCTATTGTTTGCTGTACTCATTGTGGATGATGTGAACTGTGCTGTTATTGCAGGTTGCTGCTGCACCATTGACGATCGAGTTGTTGGAATTGGGAGGTTGATCCTGGAAACATTGTCAACTCCGTAGGAGTAGAAAAGGGGTCGTTGTTTTTGAGAAAAGTTTTCCTCCATTTCCAAAGGAATTAGGCTGCGTTGGAGGGGTCACTTGTGGTGCAGAGGGCCTTCCAAAACCAGTGTTCAATGAGCACCCAGTTGGCTAAAGCTTGAGACTGATAAAGGACCATTATTTTGAGTAGCTGGTGAAAATGCATTTGCATCGGCTCCATTAGATTGGTACTTTTTGTCACTACTTCTTCTGGTTCGTTCACTTCAAAATCAACCCGA…	26.5001	-8.09342	0.00693322	0.0417268	DOWN	[ko00943:Isoflavonoid biosynthesis]
TRINITY_DN33900_c0_g1_i2	en=1195 path=[1594:0-31 7859:32-60 1632:61-75 1647:76-234 15318:235-258 1830:259-280 1852:281-383 1955:384-399 7706:400-405 7712:406-407 15317:408-431 7738:432-472 7779:473-486 7793:487-520 15319:521-544 7851:545-548 7855:549-552 1995:553-558 2001:559-610 2053:611-807 2250:808-1194] [-1, 1594, 7859, 1632, 1647, 15318, 1830, 1852, 1955, 7706, 7712, 15317, 7738, 7779, 7793, 15319, 7851, 7855, 1995,…	CAGCTTTGGAGCTTTGGGGAGTCATGTGGGGACACGGCTGAACTCAAATGCCTTTATCTTCGAGTTGCATTGGATACGGTTTGGCCTTGTAACACTTTGCTGCTAAGGTTGTATACATGTCGGTTTGGTTATGCGATTAGAGAGTGATTCGCATATTCGAGAATGTCTCTAATGCAGGCTTGATATTGTTCAATATACGTTGCGGCACTGCTGTTTAACGGCGACACTACATTTGAGAGGAAACTCAATCTTTTTGGCAGTTGGGGCATTTGGATGGAAAATGGAAAGAACGCGGGCAAAATCTTTGAAGCCAAGTATCCCTTTGCACTTTGTATCAACCAAGTCCAATACCCGATCAGTAAACAAATTGTCCTCTTTACTTGTCTCGAATAATGCCAG…	26.3613	-8.08869	1.86073e-07	3.1998e-06	DOWN	[ko04010:MAPK signaling pathway][ko04020:Calcium signaling pathway][ko04022:cGMP-PKG signaling pathway][ko04114:Oocyte meiosis][ko04218:Cellular senescence][ko04310:Wnt signaling pathway][ko04370:VEGF signaling pathway]
TRINITY_DN32904_c0_g1_i1	en=2108 path=[2086:0-150 6276:151-174 2238:175-190 2254:191-227 2291:228-322 6284:323-346 2410:347-385 4330:386-428 2492:429-449 2513:450-460 2524:461-474 2538:475-498 2562:499-505 2569:506-525 6274:526-549 2613:550-657 4230:658-688 4261:689-712 2776:713-724 2788:725-816 2880:817-818 4793:819-842 2906:843-854 6282:855-878 2942:879-899 6286:900-923 2987:924-968 6277:969-992 3056:993-1056 3120:1057…	ATACTATTATAATTATATAAAGACAACAAACTAGGATCACAATAACAACAAAATCCTACCTCTCCAAACCAAGAAAATACAAAACACATATGTCTTTCAACATTTTTGCAGCCATGCATTCTAGATAATGCTCTTAACCTGAATTGATTGGTGAGCCATAGGAGTTGTTCTTGTTGGTGCAACATCTGAGACCACTAGAACAACGTCTCCTTTGTTGATCAGTCCTTTCGATTTCATAAGATCGACGGATTTCGAGATGTTGGATTCAGCTTCGTCTGATAAATCAACAAGAAGTGGTACAACTCCCCATTGCAAATTCAGCGCCATTCGTGTATTTTCATCGTCGGTGAAAGCAAAGATGGGAGGATCAGGACGGTTGCGCGATAGTAATGATGCCAT…	26.2811	-8.08412	1.80641e-09	4.68127e-08	DOWN	[ko00010:Glycolysis / Gluconeogenesis][ko00230:Purine metabolism][ko00620:Pyruvate metabolism]
TRINITY_DN32405_c1_g8_i2	en=456 path=[10203:0-64 354:65-79 9493:80-101 392:102-108 8487:109-152 8531:153-155 16213:156-179 8558:180-184 475:185-186 16217:187-210 501:211-211 8923:212-244 5297:245-273 9275:274-313 5366:314-334 5387:335-381 5434:382-382 8610:383-455] [-1, 10203, 354, 9493, 392, 8487, 8531, 16213, 8558, 475, 16217, 501, 8923, 5297, 9275, 5366, 5387, 5434, 8610, -2]	TCACTATTTCGCCTCTCTATTCCAGGGTTTGGGATTGGTACCTTGGGTTCAAAAGAGGCGTCCCTACGAAATACTTTTTGATGTTCAGATTTGGATTGCCCTGTTTATGTTAGATTCAAAAAGTGAAATCGGTTACAAGTGGACACATTGAAGAAGCTGAGGATTTGATGAAGGTTCCCTCGTGTTTCCAGTTATCCATCGCAAACTTTGTGTATACTTGTTATAATAGTGCCAACAAGATCAAAACTTCCAGGCTGCAAGAATTTACTGACTGTAAATATGTATGGGAAGGTAGCTTGGGCTGAGGCTGGTACAGAACCATTGTTGAAAACCTGGGCAGTAAGATTCTGAACATACAAACGATGATCGACAGGAAGGTGAATGCTGGCTTTGATCGAG…	26.176	-8.07567	0.00703981	0.0423017	DOWN	[ko04141:Protein processing in endoplasmic reticulum]
TRINITY_DN32002_c0_g1_i10	en=2391 path=[2261:0-407 6167:408-431 2670:432-462 6169:463-486 2725:487-575 6162:576-599 2838:600-605 2844:606-626 2865:627-707 2946:708-736 2975:737-747 2986:748-769 3008:770-828 3067:829-955 4521:956-979 3218:980-997 3236:998-1069 6161:1070-1093 3332:1094-1166 6158:1167-1190 3429:1191-1222 6168:1223-1246 3485:1247-1274 6160:1275-1298 3537:1299-1324 6165:1325-1348 3587:1349-1370 6157:1371-1394 …	GTTGGATGACATTATACACATCTTTGATTATTCCATCTCCCAAGAACGAATCTTCAACCCAATCCACCCTTTATTTCTTCACTCTGCAACAAAAAAACACTGTCTACTAGTACTACTACCTATGTGCCATGTCACAAACTTCATACTATTTCATTATTTCCCAATTCTACCTAATACTCTCATCCAACCACTATTTCTATAGCTCCTAATTCCTTTCAACACATCTCAACCTTCTTTCTCATTCATTTCTCTGCACAATATTTCATCAAGATTCTCTGCCACACCACATATTATCAACTTTAGGTTTGTGAGAATGTTAGAGAAAGTGGAAGTGATTAACATGGAGAAAGTTATGGAAGAATTTGAGTCAATGACTAAGGATGCAGAAAAGGTTCAGAG…	25.8457	-8.05829	0.00844043	0.0492281	DOWN	[ko04075:Plant hormone signal transduction]
TRINITY_DN32878_c0_g3_i4	en=583 path=[13863:0-125 13966:126-180 14021:181-190 14031:191-207 14048:208-388 22181:389-412 14253:413-475 21167:476-582] [-1, 13863, 13966, 14021, 14031, 14048, 22181, 14253, 21167, -2]	CTACAAGGTACCAATAAAAAAGGTTATTTATCATTTGCCATAATAATAGACCAAAAACCAAATAGTACAAAGTGAACCAACCACCTCTCATTCTATCAATGTTCGTAGAAGAGAGGGAAGAAGTTGGTGGTTAGTGAAAAGGAAGGAAAGAGTCTATGAGCTACCATATCTAATCTAATATCCATAACAACAATGGCTCGTATTTCAACACTTTATCTCCTCGCTTACAACTCTTTTCAAGCAATTGGATGGGCCGTTTCGTTAACCATCATTTTGTTCAATCTTCTCTCCACTTCCTCCGTCACCGGAACTTTTACTTCCGCCGGAACGTTAATTTGTTTTCTGCAATCTGCTGCATTCTTGGAAGTCATACACGGTGCCATTGGACTGGTTCCAAGT…	25.8084	-8.05269	1.14401e-08	2.51338e-07	DOWN	[ko00062:Fatty acid elongation][ko01040:Biosynthesis of unsaturated fatty acids]
TRINITY_DN27189_c1_g1_i2	en=816 path=[1187:0-155 4039:156-179 1344:180-340 1505:341-376 1541:377-403 4037:404-427 1592:428-458 1623:459-481 1646:482-621 1786:622-659 3789:660-679 4038:680-703 3833:704-759 3579:760-761 1847:762-782 3094:783-815] [-1, 1187, 4039, 1344, 1505, 1541, 4037, 1592, 1623, 1646, 1786, 3789, 4038, 3833, 3579, 1847, 3094, -2]	GGTGTGGGTGAATATTGAACTATCGACGTGTGTAAAAAAAAACCTTATCCACTAAATTTGATGAAATTAAAGAGTGAGAATTGAACAACAACAATGGCTTCCATAGCTTCATCATCTTCAACACTTTCCACATGTCTTCTTCTACATTCACCCACATCTCAATTAGGCAGAAGAAGAATGAGACCCAATTTTGTGAGAATAATGCCCACTCGCTCCTGTCTCGACGACACTTCTTCTCTCCTAACAGCAGCTCAATACACTGTGGATACATACGTGAAAAGTGGCATGGTTGTAGGTTTGGGGTCTGGTCATGCTTCTGGTATGGCCATTCAGCATTTGGGCCGCCAGCTTCATCGTGGTAATTTGAAGGATATAGTAGGGATTCCCACGTCTGTTGCA…	25.6223	-8.04415	6.7385e-08	1.26175e-06	DOWN	[ko00030:Pentose phosphate pathway][ko00710:Carbon fixation in photosynthetic organisms]
TRINITY_DN32966_c0_g1_i3	en=1062 path=[1742:0-163 1883:164-166 7350:167-190 1910:191-193 1913:194-235 7353:236-259 1979:260-275 7355:276-299 2019:300-325 5543:326-371 2091:372-392 2112:393-418 7349:419-442 2162:443-462 2182:463-497 2217:498-502 2222:503-503 2223:504-505 5503:506-525 2322:526-537 7344:538-561 2358:562-582 5109:583-618 2411:619-693 7352:694-717 2510:718-727 3904:728-759 2633:760-760 2634:761-810 2684:811-8…	GATCAATTTGACCAGATTACTCAACGGCTGAATAACACATTAAAATATCTTTCGAGTAGCCATCGTCTCTTCTCCCCGATGGATTTCACTCCTCCACCGATGGAAGACGGTTACGCGGCGGAGAAACTTTTCAACAGTGATTTCTCTTACACTTACGACGACCTAATATTTCTCCCTCACTACATCGACTTCGCCGCCGATGCCGTCGACCTCTCCACCCGTCTCAGCCGAAATATCCCCCTTTCCACTCCCTTTGTCGCCTCTCCCATGGATACCGTTTCAGAATCTTCCATGGCTTCTGCTATGGCCGCACTCGGAGGTATCGCGATTGTTCATCCGAACAACACTCCCTCACGTCAAGCTGCTTTAATCCGTGCCGCCAAGTCACGCCGTGTACCT…	135.388	-8.02244	1.1374e-13	7.21509e-12	DOWN	[ko00230:Purine metabolism]
TRINITY_DN31940_c0_g1_i1	en=2020 path=[1:0-126 105:127-296 9142:297-320 299:321-653 632:654-666 645:667-692 671:693-780 759:781-801 780:802-962 941:963-1063 1042:1064-1072 1051:1073-1085 7091:1086-1121 1100:1122-1141 7127:1142-1215 1194:1216-1222 9147:1223-1246 1225:1247-1267 7563:1268-1291 1270:1292-1319 6473:1320-1393 1373:1394-1395 9141:1396-1419 1399:1420-1443 9144:1444-1467 1447:1468-1478 9146:1479-1502 1482:1503-15…	ATCCTATTCGCGACAAACAAAAGTCTCACTTTGAGGATTATAGACCTGCAACTTGGAGATTATCCCAGGAGGATCCAAGGCTACTTCCTTGTATTACACCCTCCTTGCTGCTGGAATCAATATCAGGTTTGTTATTCTGCGCAAAATGACGCAACAGTTCTTATACTACTAACAACATCAATTGCCACTTGACTTGCCTCTTCATACATCACCTTGGCTTCAGCACTAAAACCTCTAAGAAACTTCATCTGAACGACCCCTTGCATAAGAACCATGGGAAAGACAGCCAAAACTAGAAAAGCAAGAATCCAATTAGCAGTGAATGATATAAGTAGACCAGCCGTGATTGTTGATATATTTTGCACAACGAGGGCCAACGTGTCGCCAACAAGACTTTTC…	25.0676	-8.01609	2.16499e-07	3.67246e-06	DOWN	[ko02010:ABC transporters]
TRINITY_DN25704_c0_g1_i4	en=1035 path=[953:0-141 1072:142-268 1199:269-299 1230:300-312 1243:313-321 1252:322-333 1264:334-357 1288:358-609 1540:610-672 1603:673-734 1665:735-735 3273:736-759 1690:760-770 1701:771-774 1705:775-816 1747:817-819 1750:820-875 1806:876-903 2520:904-938 1869:939-947 1878:948-948 1952:949-1034] [-1, 953, 1072, 1199, 1230, 1243, 1252, 1264, 1288, 1540, 1603, 1665, 3273, 1690, 1701, 1705, 1747, …	GGTTGAACGAGGATATTCATGAGTATGAGAGGAATCTGCAGCAGAATGATCATCTAGATCATCAGTGGAATGAGGTTTTTTATGGGCATAGGAGGAATATGCGGCAGAATGCAATTTTTGAGCATTCTTACCGTTGTTTTTCCGTCTCATCTCTCGATAGGCCAATTCTGGAATGTGGTGATAAAATTGTCATGCCTGCTTCAGCTCTAGAATGCCTCGCTCGTATGAACATAGAATATCCAATGTTATTTGAACTGAGAAATCCTTCTGCTGAAATAACTACTCACTGTGGAGTTTTAGAATTCACAGCTGACGAAGGGACGGTGTCCTTACCAAATTGGATGATGGAAGATATGCTTTTACAGAATGGAGACATTGTATCTCTGAAAAACACAAGTC…	49.0331	-8.0159	4.27112e-10	1.24438e-08	DOWN	[ko04141:Protein processing in endoplasmic reticulum]
TRINITY_DN22739_c0_g1_i6	en=1693 path=[1:0-223 5165:224-247 226:248-248 4593:249-266 269:267-267 270:268-459 462:460-629 2377:630-670 5167:671-694 2442:695-780 5168:781-804 2552:805-920 2668:921-946 2694:947-948 5166:949-972 2720:973-1044 2792:1045-1083 2831:1084-1117 5171:1118-1141 2889:1142-1155 652:1156-1194 5169:1195-1218 715:1219-1237 3476:1238-1284 781:1285-1302 5170:1303-1326 823:1327-1692] [-1, 1, 5165, 226, 4593…	CAGCTTTCTCTGGAACTTCCTGTCCCTTGCTTCTGTTTCAAACCAACCCAAATAAAGTAGTAACCATTAAATCACTAATAAATTATTATCATATCAGATATGAAAATTCTAATTTTAATCTTTTTCCGTTATTTTATTTTATTTTATTTTCCAACTTGTTAACCTCACAATAAATCCTACCAATCTTGTGTATAGCAAAATGACCACACCAACTTCTTCTGTTTCTTCCAATCTTCCCTCTTACTCAGAGTTGAGATGTCTGGAGGAGTAGTTTGATATAGTGATGCATCCGTCTACATAAAAATTTGAGCAAAGATATATCTTGTGCTGTAAACTTTCGTCATGGAGTTAAAGGCAAGTTACGACATCGAGACACCACATTCTACTCAAAAAATACTG…	24.9428	-8.00398	1.13035e-09	3.05248e-08	DOWN	[ko04016:MAPK signaling pathway - plant]
TRINITY_DN33429_c0_g2_i15	en=3492 path=[1:0-60 39:61-90 69:91-103 82:104-136 115:137-228 207:229-230 10777:231-380 10927:381-403 10950:404-404 10951:405-417 20192:418-441 10988:442-645 11192:646-666 11213:667-815 20209:816-839 11386:840-922 11469:923-942 11489:943-1036 11583:1037-1054 11601:1055-1159 11706:1160-1273 11820:1274-1320 11867:1321-1551 20188:1552-1575 12122:1576-1750 20204:1751-1774 12321:1775-1796 20183:1797-…	GGTTGTTCTTTTATTTCTTCCCTTACACTTCAAACTCCAAAGTTAAGCATGCTATTTCAGTGATCATCAGAACCAAACCACCACAGTGACGACGATGATAACGGTCAATACGGTGGTGCTATTCGCCGTTTTGATGACGGCGATATGCGCAGTGCAATCCGAGTACATAGAGTACAACACTACACACAGAATCATCCCCAACAAAATCAATGTTCACTTGGTTCCTCACTCCCACGATGATGTTGGCTGGCTTAAAACCGTCGATCAGTACTACGTCGGATCCAACAACTCCATTCGTGGTGCATGTGTGCAGAACGTGCTTGATTCTGTGATGTCCGCACTCTTGGAGGATCAAAACCGCAAGTTTATATATGTTGAAATGGCATTTTTCCAGAGATG…	24.6826	-7.99099	0.00756744	0.0449337	DOWN	[ko00511:Other glycan degradation]
TRINITY_DN33429_c0_g2_i8	en=3503 path=[1:0-60 39:61-90 69:91-103 82:104-136 115:137-228 207:229-230 10777:231-380 16325:381-382 17797:383-547 10950:548-548 10951:549-561 20192:562-585 10988:586-789 19391:790-865 11213:866-1014 20209:1015-1038 11386:1039-1121 11469:1122-1141 11489:1142-1235 11583:1236-1253 11601:1254-1358 11706:1359-1472 11820:1473-1519 11867:1520-1750 20188:1751-1774 12122:1775-1949 20204:1950-1973 12321…	GGTTGTTCTTTTATTTCTTCCCTTACACTTCAAACTCCAAAGTTAAGCATGCTATTTCAGTGATCATCAGAACCAAACCACCACAGTGACGACGATGATAACGGTCAATACGGTGGTGCTATTCGCCGTTTTGATGACGGCGATATGCGCAGTGCAATCCGAGTACATAGAGTACAACACTACACACAGAATCATCCCCAACAAAATCAATGTTCACTTGGTTCCTCACTCCCACGATGATGTTGGCTGGCTTAAAACCGTCGATCAGTACTACGTCGGATCCAACAACTCCATTCGTGGTGCATGTGTGCAGAACGTGCTTGATTCTGTGATGTCCGCACTCTTGGAGGATCAAAACCGCAAGTTTATATATGTTGAAATAGTAATTGCAATAATAAT…	24.6651	-7.9909	8.87754e-07	1.33134e-05	DOWN	[ko00511:Other glycan degradation]
TRINITY_DN32643_c2_g6_i1	en=3370 path=[346:0-35 359:36-41 365:42-44 368:45-45 369:46-71 3706:72-238 23674:239-262 3897:263-357 23680:358-381 4016:382-715 6996:716-1071 7352:1072-1326 7607:1327-1357 7638:1358-1361 7642:1362-1393 7674:1394-1940 23686:1941-1964 8245:1965-1987 8268:1988-2014 8295:2015-2017 9267:2018-2223 23671:2224-2247 9497:2248-2344 9594:2345-2371 9621:2372-2420 23681:2421-2444 9694:2445-2467 23684:2468-24…	TTCTTTTAAAGTTGAAGCTAAGAAAGGAGAGTGGTTGCCAGGTTTGGCCTCCCCAGGTTACCTAACTGGCAGGTATGTAAACTTATCTATTTTGTAGCATAATGAAACACTCACATAGACATTAGTAAGTAATCATATGTTTCCAATAGTGGCACAAGGGATCTTGAACTTGACTCTGAAACCATGATAAAATTGTGTTTGTGCCCAACAGTGGCCTAAGGGATCTTGAATTTGGCTCTGATACATAAAACATAAAACCTGTAAGTAAATGTCATCTATACCTACGGTTTTTGAGAGTGAAACTCTTTCTAGTTTTAAAATATGCAATAACCTCTCTTGAACTTACATATATCAATGGCTTTTGTTGAGTGATTGATAAAATCTGTAAGTAAATGTCAT…	24.5512	-7.98377	6.19313e-10	1.75162e-08	DOWN	[ko04064:NF-kappa B signaling pathway]
TRINITY_DN33189_c1_g1_i11	en=449 path=[8997:0-97 247:98-116 10063:117-170 320:171-171 321:172-182 12279:183-206 356:207-235 385:236-242 392:243-245 395:246-259 409:260-281 431:282-316 12587:317-334 12605:335-369 12640:370-448] [-1, 8997, 247, 10063, 320, 321, 12279, 356, 385, 392, 395, 409, 431, 12587, 12605, 12640, -2]	GTCTATTGCTAACCAGATTAACAACAATCCAGGGGCAGGTTGGGAGGCTGCTATTAATCCTAGTTTCTTCAATTTTACGGTTGGACAATTTAAGCGCCTTCTTGGAGTCAAACAAACACCTAGGAATGAATTGAGTAGTATACCTGTTGTAACTCATCCAAAATCATTAAACTTGCCAAAGGATTTTGATGCAAGGACAGCTTGGCCTCAATGTAGCACTATTGGAAGAATTCTAGATCAGGGTCACTGTGGTTCTTGTTGGGCATTTGGCGCTGTTGAATCATTATCAGACCGTTTTTGCATTCATTTTGGCGTGGTAAGTAAACTTCTTGCTTAAGCAAGTAGGAAACTTTTTCTTACAAAAATATGTTAGGCTTGACTTATTTAAACTTATCTACT…	24.4812	-7.97908	1.35054e-08	2.92042e-07	DOWN	[ko04140:Autophagy - animal][ko04142:Lysosome][ko04210:Apoptosis]
TRINITY_DN33944_c3_g2_i2	en=830 path=[16449:0-31 16887:32-59 2350:60-65 2356:66-70 2361:71-76 18161:77-100 2391:101-119 12455:120-495 12831:496-503 12839:504-580 12916:581-604 12940:605-643 12979:644-662 12998:663-672 13008:673-727 13063:728-829] [-1, 16449, 16887, 2350, 2356, 2361, 18161, 2391, 12455, 12831, 12839, 12916, 12940, 12979, 12998, 13008, 13063, -2]	GTTCTCTTTGGGATTTTCTGTTATGAGTTTTCCGATCCTGCAGAGTTGAGGAAGAGGTTAGAGATGATGGTCTGAAGGTCCAGTGAGGGTTGTGAAGAAGGTTGGTGAGAGGTTGAGGGTGGGGCTGTTATGGAAGGTGGATAATGTTTAATAGAGCGAAATTTTCTAAGTGCAGGTGAGGGTCCTTTGCAGTGTTTTTGGATGCGGTTTTGTAGGTTGTTAGAGGTTGATGACAGTTGAAAAATTCAGTTGGAATTCAGTTAGAGTTCTGTTACAGGTTTTTGGTTCTGTTAGAGAAAAAGGGAAGGGTGGTTATTGGAGTTAATGGTGAAGTTTGGTTAGAAGCTTGTGGAAGCTCTCTCGGTTCCGAGTTGCAGGTTCAGTTTTTCTTTTTTGTTA…	24.3406	-7.97307	1.15077e-09	3.10031e-08	DOWN	[ko03018:RNA degradation]
TRINITY_DN33393_c2_g2_i1	en=1202 path=[4903:0-214 8991:215-236 5202:237-405 8948:406-426 3033:427-430 1080:431-433 1083:434-435 1085:436-446 1096:447-452 1102:453-458 1108:459-505 1155:506-544 1194:545-621 1271:622-636 1286:637-649 1299:650-673 1323:674-677 1327:678-712 1362:713-743 1393:744-792 11975:793-816 1466:817-822 2119:823-854 11974:855-878 2175:879-895 11976:896-919 2216:920-924 6403:925-941 6420:942-950 6429:95…	CTCAGAATCGGGTTGTCTTGTTTTATGCTACAATCCGGAAACGTGAAATGGTGAAAACGTGAGGAGCTCAAACAAGGTTTTGTTGTCATCGGATCTGAATTGCATCTCATGGTGGCGTGGCTGCTGATAGTACACCTTTAACCAGTCCAAGAATCAGTACCAAGGAAATTCTGGAATTCTTGAAAAAGCTTATTTCTGAGCAGGCTGGAATCTCGATTTCCTCGGAGTTCCAGTTGCAGCTATAGACGTTTTCAGTGCATCCTGCATTCAAGAATTGGCCAACTTCTCAGAGAATCTTCTGTTGGAGTCTCAACCTCACCATATGAACAATCCATCCTATGCTCCAGAAGATGAAACCGAATCTATTGAATTTGTCGTGGATGTGTCCAAGTCTCATCA…	24.292	-7.96881	0.00661773	0.0401098	DOWN	[ko00510:N-Glycan biosynthesis]
TRINITY_DN33014_c0_g1_i5	en=4054 path=[10569:0-96 10643:97-139 10686:140-343 18465:344-367 10914:368-1388 7949:1389-1391 18443:1392-1415 7976:1416-1450 18446:1451-1474 8035:1475-1477 8038:1478-1612 8173:1613-1635 15740:1636-1660 8221:1661-1668 18445:1669-1692 8253:1693-1698 8259:1699-1743 8304:1744-1763 18456:1764-1787 8348:1788-1818 18461:1819-1842 8403:1843-1856 18467:1857-1880 8441:1881-1924 18469:1925-1948 8509:1949-…	GGGGTCATTGCCAGACTGAAATTTTAAGATTTGTATCATGTATATAAACCTAAAAAACACCGTCTAATTCTTCACTGCCGGGATTGGCTTTCTATATAAGCTGAATGCAATATGCAATGCATGTTACATACTTTCTAGTAAAAGTTCATTGTCATCACTAAACATCAAATCAAAATTTTAAAAAATGATCATTAACTTCCATTGAACCATTATCAAGTGAAATGGGGGAGAGGTTAGGAGCTGATCCCACTTGGATTTCCAATGTTGCTAGATGTAGATGTGCTGGCTTTAGAAGAGCCACCGTTCTGGAATCCACCATGATTTATAAATTCTGCAGAGGATCCCTTTGGTCTATTACCATACCGCTGTGTTCGGGTTGGCTGTCCCAATATTGGGGGC…	24.2085	-7.96536	2.57274e-09	6.46243e-08	DOWN	[ko03018:RNA degradation]
TRINITY_DN31580_c1_g1_i4	en=763 path=[12394:0-49 13159:50-63 81:64-73 91:74-161 179:162-185 203:186-194 212:195-201 219:202-207 7873:208-253 3043:254-274 8684:275-296 8706:297-297 315:298-407 425:408-410 428:411-416 434:417-509 527:510-567 8332:568-624 8389:625-625 8390:626-644 8409:645-762] [-1, 12394, 13159, 81, 91, 179, 203, 212, 219, 7873, 3043, 8684, 8706, 315, 425, 428, 434, 527, 8332, 8389, 8390, 8409, -2]	TTCCGATCTTTTTTTTAAAACAGAGATGCGCATAGATAGAGAACGAGAAGAATACGTGGTGGGAGCAGCGCAAAATAGGGTTAGAGACACACGAAGGCCCAAACTTAGTTAAACAAAACAAACACTAATTACCATTCTTCTTTTCATCTTTCTCCCAAAAAAGCAAAAACGCCACCACCTCCATCTTCCACACCTGAAAATCACTTTTCACTTCTACCTTGTTTCGATCTCCACTCATCATCCAAACACCTAGGTACGAGGGAGGCGAACTTTGCTTGATTGATTGGCAATGGGAGGTGCATTAGGAAAGGGTTACTCACCTAAAAAGTCTTGGGTACCAGAAACCAAGCTTGAGGTGAAAATGGTTGAAGCAATGCAACAAAGGGTGATGGGAACGTT…	47.1714	-7.96066	8.2851e-10	2.29418e-08	DOWN	[ko00600:Sphingolipid metabolism]
TRINITY_DN31117_c0_g2_i10	en=1121 path=[2134:0-33 4798:34-52 4817:53-53 4818:54-150 4915:151-171 4936:172-196 2308:197-198 2310:199-282 2394:283-391 10691:392-415 2527:416-508 10698:509-532 2644:533-554 2666:555-576 2688:577-661 2773:662-679 2791:680-777 2889:778-782 6031:783-804 2889:805-809 2894:810-826 10690:827-850 2935:851-861 5745:862-895 2980:896-907 2992:908-909 2994:910-910 2995:911-933 10697:934-957 3042:958-103…	AAAGTGGCTACACCAAAGGAGGAGATGAGGGCACTAGTCAAAAAGGTTGCCAGAATCTTTGTGGGAAGGATTGCCCCATCAGTAACAGAAGCAACTTTTAGGAGTCATTTTGAGAAATACGGTGATATAACAGATTTATATATGCCAAAGGATCTAGGATCAAAAACACATCGAGGAATTGGTTTTATCACTTTTGCAAGTGCAGATTCTGTTGAGAACTTGATGAAAGAAACCCATGAACTGGGAGGTTCTGATGTGGTGATTGATCAAGCAACACCTAAGGAAGATGATTTCAAGCCAATTGGCAGAACCAGAACGTCACAAGGAGGACATAGTGCATATAATAATGCTTATATTTCTGCACCAACTAGATATGCAGCACTTGCTGCTCCGACTATG…	23.5447	-7.92649	1.22459e-08	2.67416e-07	DOWN	[ko03015:mRNA surveillance pathway]
TRINITY_DN33433_c1_g7_i10	en=1310 path=[6837:0-105 6920:106-106 6921:107-107 6922:108-110 6925:111-171 6986:172-188 7003:189-193 7008:194-224 7039:225-309 13863:310-329 12492:330-330 7221:331-364 2100:365-386 2122:387-600 2336:601-645 2381:646-648 2384:649-651 2387:652-672 2408:673-675 2411:676-696 2432:697-718 15032:719-742 2478:743-743 2479:744-744 2480:745-895 2631:896-909 2645:910-1158 2894:1159-1159 2895:1160-1309] […	GTGAGCAATATTTCTTTGTGTAGGCTGCAGGTATTGTGCTGCAATCTTGTGGCAGGTCTTTGTGTAATGGATGAAGCATTTGCAGGATATGATTGTGGACATTGAGGTGAATGCCAGCACGTGGCTGATGAAGAGGGTGTGCTAACTCTGGTGTAGCTGGCCTAAATCAGTTCTGATTACTTTGGCTTTGGTGTAATAAGGCTCAGTTTCTTTTACCTGCATTTATGTACTACTTAGTGGCTGTTTGCTTATAATGGTGCATTTAGCAGCATGTTTCTCACGACTTTTCTAGGCCTTTGTTCCAAAATGTTACAGTCTTGTTGTCTTGCTGATATGATGCAGCTTGAAGTCTGGTTTTGGACGGCATGAACTGTTTGTTGGATTACCATGTTGTAAATA…	23.2147	-7.90574	5.17536e-08	9.92594e-07	DOWN	[ko03008:Ribosome biogenesis in eukaryotes]
TRINITY_DN33014_c0_g1_i1	en=1498 path=[1:0-158 17727:159-302 158:303-460 316:461-464 320:465-486 342:487-489 18453:490-513 369:514-579 15407:580-607 463:608-621 7863:622-666 522:667-676 7917:677-708 7949:709-711 18443:712-735 7976:736-770 18446:771-794 8035:795-797 13301:798-932 8173:933-955 8196:956-980 8221:981-988 18445:989-1012 8253:1013-1018 15463:1019-1063 8304:1064-1083 18456:1084-1107 8348:1108-1138 18461:1139-11…	GGAAGATGATGTTTAACTATTCACAAAGAGGTCAGCGGCGATGGAAAGAGCGATTTCGGATCTCCTTCAGAATGTTAGTTATTTCGGAAACTCAACTTCGACTTGCGTGGATCCTCCGGCGGCGTCCCAATGAGGCCTTCGTGCTTTCTCGGAGGAAAGGTCCAAATTCTAGCTTATCTTCTTCTTCTCTTTCTTTGATTTCGTTAGGGTTTTGATGTTCTCGCCTTCTCGCTGTCGAAACCCTCTTATATATGACTAACAATTCCCTCTTTCTGCTGTTAGCTTCTCCGGAGTGGTGGAACGCAATTCATACGGAAGATGCTTGGGGAATATTTTGTCCTTTTTCAACTTGTGGTCCCTTCTCTACTCCTCGTTTTACCCTTTTACTGCTTGATTTTC…	23.1693	-7.90175	3.10561e-08	6.24212e-07	DOWN	[ko03018:RNA degradation]
TRINITY_DN33886_c0_g1_i2	en=1239 path=[6675:0-476 7129:477-497 7150:498-697 7350:698-1238] [-1, 6675, 7129, 7150, 7350, -2]	TTTCACGTCTCAAAGCCAGACGCGTCATCCCTTCCATTGCGATGTCGTGAAATTGCTCAACGCTAAAATCCAAAATCTCGCTTTCACCTTAATCCGTATCCCATTTCCAACTCTCAAATTAACGACCAAGGCAAGAACGGGACCCCTGGATCTACGTCGGCGCCGCAATCGATCGGAGGTCTCTTCTCGCGAGTGAATCGAAGAAAACCGAAGGGAGAAATGCTCACTGATAGGCTCCAATGCGGTGGATATGAGCAACCTAGCTCCTTCAAGGTTCTTCCTTGCGCCTTTGCTTGTCGCTGGGATTTTCCGTCGTGAGGTGTCGTCGATGGCGAATGGTGGAAGTCGTGCATTGCGAGCGATTAAATTCACTATTATCGCCGATGAAGAGTGAAGGAC…	22.808	-7.87368	1.4616e-07	2.56677e-06	DOWN	[ko00190:Oxidative phosphorylation]
TRINITY_DN33910_c0_g2_i4	en=2291 path=[1911:0-115 2004:116-128 14871:129-152 2041:153-153 2042:154-157 2046:158-228 2117:229-250 2139:251-288 2177:289-296 16563:297-316 16583:317-319 2207:320-326 2214:327-331 2219:332-333 2221:334-350 2238:351-352 2240:353-359 2247:360-376 2264:377-378 2266:379-468 8650:469-479 8661:480-521 2421:522-523 2423:524-580 2480:581-689 2589:690-727 2627:728-733 2633:734-780 2680:781-789 2689:79…	GATGTAGGTAATGTAACATGCAACAGTAACCCACGAACTCACTCCAAAACTACCAAAAGCTAATTCCAAATAATATGCCAAATCATCCCCATGACCAAACCATGCTTTGCTCCATGATAACCATTATCTTTTGAAGCCAACAAACCATGCGTCCCGCAGCCATGTAAACAAAGTCAGTGCAATCATCGTCATAACCTTATTTCCAAATGATATTGCATAGCATATCATCCAACTTGTAGTGGCGAATTGCTGCAGCATTAACAGGATCATTGGATAAACCTCACGGCATAAGAACATTGTGTAACCAAGAAAAAAAAGACAAACCACTGTAGCCTACCTCATGATAACACCATTACCTCATTTAAATCCCTCAACAATTCCCAGCTAATGAAGAAATCC…	164.777	-7.87172	7.5645e-20	1.90359e-17	DOWN	[ko00190:Oxidative phosphorylation]
TRINITY_DN29300_c0_g1_i10	en=1272 path=[1170:0-79 5014:80-103 1251:104-140 5019:141-164 1312:165-201 5015:202-225 1373:226-296 3031:297-313 5018:314-337 3072:338-421 3156:422-438 1467:439-469 1498:470-524 1553:525-535 4437:536-549 4451:550-559 1588:560-681 1710:682-709 1738:710-772 2611:773-820 4461:821-832 2505:833-840 2513:841-878 1869:879-976 1967:977-1009 2000:1010-1016 2007:1017-1044 2035:1045-1070 2061:1071-1071 206…	AGCAAACATGTCTTTGATGAAACTCAGCACACGAAACTCCATTTCCTCATCTCTTCGAATATTCCAAACTTCACGCTTCCTCTCTTATGTTGCCGATGATGAAAGGGTTTACGCTTCCAGCTCTATCATTCACCCTACTGCCATTGTTCATCCCAATGCCATCCTCGGTCAGGGAGTTTCCATTGGACCTTTTTGTTCTATCAGTTCCTCGGCAAAGCTCGGGAATGGTTGTCGGCTATATCCAGGAAGCCATGTTTTTGGAAATACTGAGTTAGGGGACAGTTGTACGCTGATGACGTGAGTTCATAGTTAATGTCACTGTTTTCTTCTAAGATTATGCTCTATTGAATAGTCTTTGGTTTGGAGTTTGGACCATTATATATGTTCATGTTTATTTGG…	22.0986	-7.83294	2.56101e-09	6.4353e-08	DOWN	[ko00540:Lipopolysaccharide biosynthesis]
TRINITY_DN32872_c2_g5_i1	en=642 path=[24978:0-202 30692:203-204 31697:205-223 7882:224-252 7911:253-253 7912:254-267 7926:268-307 32677:308-331 7990:332-338 7997:339-355 28441:356-379 25389:380-385 8044:386-388 8047:389-389 8048:390-412 8071:413-416 8075:417-424 8083:425-432 8091:433-440 8099:441-454 29183:455-478 23400:479-500 8159:501-509 28153:510-546 28190:547-641] [-1, 24978, 30692, 31697, 7882, 7911, 7912, 7926, 32…	GCAAACTAAACTAACTAACCATACAACTAATCCAACTGTATTAATCATTTAGCTTAAACTATATTGATCAAAATGGTTAATCTCAACAAACATCATGAAACGGCAAGAACGTAACGCCGAATCGGAGCTCAGATGAAGCGAGGTCGAAATTGGACGTGTGACAAGCGACAAATATCGGATTCGGATTTGGCTGGGGTTCCTGGGTTTGTTATTTGTTTTTGTCGGTTGCAGGGTCATTGGTTTTAATTCGGTTGAGTGAAGAATGATCCAGGGTCTCCTCTGGCGAAAACCATCTCAACCAAGTCAATAGTAACCTGGAAGAAAGGCCATTGATTGTACATATCTTGAAGCATTTGAAGATTCTTTGGATCTTTCTCAATCGCATGTTTGAATGCTTCT…	21.7906	-7.81213	1.58249e-09	4.14793e-08	DOWN	[ko00620:Pyruvate metabolism][ko00680:Methane metabolism][ko00710:Carbon fixation in photosynthetic organisms][ko00720:Carbon fixation pathways in prokaryotes]
TRINITY_DN33012_c1_g2_i15	en=1487 path=[1:0-115 94:116-239 6328:240-258 327:259-452 521:453-455 5773:456-474 5792:475-507 576:508-509 5923:510-539 608:540-565 634:566-600 669:601-617 686:618-715 784:716-748 817:749-858 927:859-875 944:876-880 949:881-962 1031:963-968 1037:969-969 1038:970-1055 1124:1056-1089 5974:1090-1109 5994:1110-1110 1255:1111-1249 1394:1250-1262 1407:1263-1345 1490:1346-1346 4791:1347-1486] [-1, 1, 9…	TTATGAGTGGAGGTGGAGAAGAATGGTGAGGAAAGTGAGAGAGGTTGAAGGTGGCAACCCAAAAACCAAAAAAAAAACTTAACCAAATCATCAAGGTCCAATAATTGGTGTAGTGTCGGTCACGGTAGCCTGGGAGAAACCTCACTCTTCATGAGGGACTAGATGTGTACACATCAGAACAAGAATGCAGTACCTTCATTATGATGAGTCTGCAAGTAGAAGTTGCAAATTGTCTAAGGTTGTTTATGATGGTGGATGTGAGGCCAAGCGCATGTAGCATACAGTGGAACTATTGTCACATGGCTAGGTCTGCCGCCGTTGCTTTCATTAAAAATCTCTCCGTCTTCTGCCAATGGACTTTTCTCGCTCTTACTAAGTGGAGTTTCTAGTACAGACTTT…	21.7408	-7.80424	2.37546e-06	3.26912e-05	DOWN	[ko00900:Terpenoid backbone biosynthesis]
TRINITY_DN31432_c3_g2_i5	en=1019 path=[8215:0-64 8257:65-80 15785:81-104 8297:105-127 18165:128-151 8344:152-183 8376:184-260 14489:261-304 8497:305-309 18178:310-333 8526:334-418 8611:419-451 8644:452-545 8738:546-568 8761:569-580 8773:581-598 8791:599-604 8797:605-622 8815:623-681 14572:682-720 9009:721-762 18179:763-786 9075:787-811 18181:812-835 9124:836-914 14659:915-938 9227:939-939 14683:940-963 9252:964-981 14707…	TACAGTCCCCTGTATGATGAAGGCCTCTATTCCGTGTTTCTGTTGAAGGATCAAGAATGAAATCTTTGATGTCGGACTGTCGTACACACAAGCATCCTTCCTTGGTCCTAATCCTCCACACCGGCTAGCTGAAATAAGAAGATTATGTGAAGACTACAAAAAGAAAGTGAACATGCTCTGTCCGTTGTTGGTCCAAGGCCAATGGAGTGGTCTACTGTTCCATACAATGCTCCTCGGGCTCCTGGGGCAAATGGAAAACAGTGGACCTCAAGTTTGGAATCCCCTATCATGTTGCTGACTGGTCACCAGAGTGCCGTATATACCATGAAGTTCAATCCAACTGGATCTGTCCTTGCATCTGGATCTCACGACAAAGAAATTTTCCTTTGGAATGTGCAT…	21.607	-7.80239	5.15651e-09	1.21611e-07	DOWN	[ko03040:Spliceosome]
TRINITY_DN32099_c0_g1_i2	en=298 path=[9969:0-61 12953:62-84 10115:85-92 157:93-99 13890:100-123 188:124-136 201:137-139 204:140-159 224:160-160 225:161-221 286:222-224 289:225-247 312:248-248 9541:249-288 5266:289-297] [-1, 9969, 12953, 10115, 157, 13890, 188, 201, 204, 224, 225, 286, 289, 312, 9541, 5266, -2]	GAGGTTGTGTGACTTTGTGTTGAAGTGATGAAGTTGCCTTGTTCGAGTAACAGTTGGGTTATAATGTTGTTGGTGATTGCAGGTATCGGTTGTGGTTGAAAAGGCGGATACTTTGGCATCAAGAAGCTTCCCAATATCAGGTCCATGACAGACAGGGAGAACATGCACTGCTCAAAAGTTGTGACGCAGTTGCAAAGAGTGGGTAGTAGGCCAAGGGTTGCATTTGAAACCTTTGAGAAATCCTTTCCACAACCTTCGTCTGCTGTCGCATCAAAATTCAAATTGAGGGAGTTGGACT	21.659	-7.79863	9.43596e-08	1.71995e-06	DOWN	[ko03013:RNA transport]
TRINITY_DN33778_c1_g1_i13	en=942 path=[1494:0-74 1546:75-78 12093:79-102 1574:103-104 1576:105-129 11414:130-152 1576:153-177 1601:178-189 8791:190-197 8799:198-221 1645:222-227 1651:228-251 1675:252-265 8993:266-315 1739:316-344 11208:345-367 1792:368-376 1801:377-390 1815:391-407 9219:408-435 8626:436-436 9247:437-450 1875:451-460 1885:461-485 6169:486-546 1971:547-553 1978:554-563 1988:564-577 2002:578-604 2029:605-605…	GGTATGATGCCGTAAGCCATCACAATAATTACAAGCTCATCACCTTTGTTTCTGTTTGAAGTTATTACAACCAGATTCTTCTTTATGATCTTGCTCTCCTGTACCATGAGCATGGCATCCATCAAGTATATTATGATCTTGCTCTCCTGTACCATGAGCATGGCATCCATCAAGTATACTAGACTTATCATTTTGTTTATGTAACTGGCCAGAGAGGGTAGTAACATCAGGAATTTTGGAAGCACCAAGAGTCATACTGAGCTCATCTATTGTAGGTACTACAACTGGAACAATAGACAAACTACATGGCATCCCTCTGTCTGAGTTTTTCTTCTACAGAAGCCCAGCATCATTGTCGGATGATTTATTCAAGTCCTCGAAACGGTCCAAGCCAGCTCA…	21.4407	-7.78619	4.90593e-09	1.16147e-07	DOWN	[ko00940:Phenylpropanoid biosynthesis]
TRINITY_DN32295_c0_g2_i7	en=982 path=[13654:0-171 4344:172-180 4353:181-240 4413:241-284 15253:285-308 4481:309-401 15251:402-425 4598:426-526 15258:527-550 4723:551-557 12065:558-589 4761:590-605 4777:606-610 4782:611-629 4801:630-634 4806:635-635 15255:636-659 4831:660-681 14985:682-722 4894:723-981] [-1, 13654, 4344, 4353, 4413, 15253, 4481, 15251, 4598, 15258, 4723, 12065, 4761, 4777, 4782, 4801, 4806, 15255, 4831, 1…	AAGGTTGAGTGACTTGAAATTCCCTGCCAACAAAAGGTAATTAATACCTTGCTGAGAAAAATAGATATTCATGGAGAACTTAAATCTGAAATGCAATGCAGAAAATGGTGTGCTCTTTTGGAAATAATAAGAAAAAGTAGGAGAGGTTACTATAAAAGCTCCGGCCACATCAATGGTAGCTAGTGTGTTACTGTTCCCAAGAGCAAAATGGCCTGCCATTCCCAGATTGTACAGTGCAGTAATCTCAACCCACTGCTTATGATGTGACCCACAAGAAGAAAAGGCCAGCATGTAAGCCAAGATTTGAACATTGAGCAACAACAAAGGCATTGCGTTAATTGGTCGTTGAAGCAACAATTGCAGAAGACACCATGATGTTATGTACACACAGCCCATAAC…	20.8738	-7.75136	3.04448e-08	6.1336e-07	DOWN	[ko00563:Glycosylphosphatidylinositol (GPI)-anchor biosynthesis]
TRINITY_DN32002_c0_g1_i12	en=2489 path=[2261:0-407 6167:408-431 2670:432-462 6169:463-486 2725:487-575 6162:576-599 2838:600-605 4617:606-724 2865:725-805 2946:806-834 2975:835-845 2986:846-867 3008:868-926 3067:927-1053 4521:1054-1077 3218:1078-1095 3236:1096-1167 6161:1168-1191 3332:1192-1264 6158:1265-1288 3429:1289-1320 6168:1321-1344 3485:1345-1372 6160:1373-1396 3537:1397-1422 6165:1423-1446 3587:1447-1468 6157:1469…	GTTGGATGACATTATACACATCTTTGATTATTCCATCTCCCAAGAACGAATCTTCAACCCAATCCACCCTTTATTTCTTCACTCTGCAACAAAAAAACACTGTCTACTAGTACTACTACCTATGTGCCATGTCACAAACTTCATACTATTTCATTATTTCCCAATTCTACCTAATACTCTCATCCAACCACTATTTCTATAGCTCCTAATTCCTTTCAACACATCTCAACCTTCTTTCTCATTCATTTCTCTGCACAATATTTCATCAAGATTCTCTGCCACACCACATATTATCAACTTTAGGTTTGTGAGAATGTTAGAGAAAGTGGAAGTGATTAACATGGAGAAAGTTATGGAAGAATTTGAGTCAATGACTAAGGATGCAGAAAAGGTTCAGAG…	20.8822	-7.74742	1.55083e-07	2.70616e-06	DOWN	[ko04075:Plant hormone signal transduction]
TRINITY_DN33553_c0_g1_i3	en=2240 path=[1:0-224 7661:225-248 227:249-279 258:280-296 275:297-330 309:331-336 315:337-354 333:355-360 339:361-414 393:415-438 7665:439-462 441:463-491 7667:492-515 494:516-549 7670:550-573 552:574-620 599:621-663 642:664-690 4617:691-714 4641:715-762 741:763-771 750:772-786 765:787-804 5907:805-828 807:829-852 4449:853-856 6007:857-880 859:881-895 874:896-996 7664:997-1020 999:1021-1056 7668…	ATTAATTTAGATCAATAAAAATTGATGTATTTAATTCACATATTAATTTAAATAGACAAATACATCAAATTTTTTCAACAGAATATCTTCTATATTTAAGACAAGGGACAAATAGTACAATAATACTGGTTGTGTAGTTGAACATCATTTTCCTAATAAAGAACATGGTCCACCCTCACAACTGTTTTGGTAACTAGTAGGCCACATGTGAATATGATCCATGCCTTTCTTAATGGACAGGAGGACTTCTGTAATATGCTGGCACACTTGCTGGAAAAAACATTTGTCTCACTCCTTCTGCCTTAATAATTGGAAATATTATACCTGATGCACCTGAAATTAGTCTAGCTCCGATCCACATTCGTTTCGGAGAAGGAAACGGAATCAACAGGCGGCCGA…	20.7054	-7.73871	8.51404e-09	1.91901e-07	DOWN	[ko00100:Steroid biosynthesis][ko00909:Sesquiterpenoid and triterpenoid biosynthesis]
TRINITY_DN25860_c0_g2_i2	en=1308 path=[2491:0-97 2566:98-109 2578:110-113 2582:114-234 2703:235-293 2762:294-467 188:468-474 195:475-642 363:643-651 372:652-666 387:667-674 395:675-711 432:712-732 453:733-755 476:756-777 498:778-833 554:834-855 576:856-917 638:918-937 658:938-1012 5017:1013-1036 757:1037-1085 806:1086-1307] [-1, 2491, 2566, 2578, 2582, 2703, 2762, 188, 195, 363, 372, 387, 395, 432, 453, 476, 498, 554, 57…	CCGGCCATTGTAGTATTTTTGTTTTGTTTTTTGTGTATGGTTTTTGTGATTTTTTTGAGCACTTGAAGAGGAGTTTATGATGATTGATGAGTTATGAGGAATTTATGCATGTAGGTATGTAAGAATTAACATGGAGTTGTTTAGTTTAGTACTAGTGATTGATGTAAAGGTAAAAATATGCTGAATTTTTGGGTCAAATATCTGAATTGAGGGTTATGTGATGTTTGCTCATGTGGTGTTGTCTGTATGAATCATGCTGTTAATAAGGTTTAAATTGCAGTCACAGTTGCTGTTACTGAGAGAATCTTGTTCAAATATTGCTGATGTGACCATAATCATGGTTGTGAAATTGATTCCATCACCACAGAGAGAATCTTGTTCAAACACTTGTGAAATTGA…	20.3413	-7.70871	6.51059e-08	1.22307e-06	DOWN	[ko03410:Base excision repair][ko04140:Autophagy - animal][ko04217:Necroptosis]
TRINITY_DN32302_c0_g1_i10	en=2974 path=[2604:0-209 2791:210-484 3066:485-520 13140:521-544 3126:545-655 3237:656-661 3243:662-797 3379:798-862 3444:863-899 3481:900-923 3505:924-932 3514:933-974 3556:975-1039 13139:1040-1063 3645:1064-1165 13130:1166-1189 3771:1190-1199 3781:1200-1205 3787:1206-1230 3812:1231-1231 9135:1232-1421 3835:1422-1438 3852:1439-1472 13127:1473-1496 3910:1497-1516 3930:1517-1539 3953:1540-1619 403…	GTGAGATATAGCAATATAACTTCATCCATTAGCAACAACCTCTGTGATTAGCAACAACCTCATGATTAGCTATAAAATAGAAAAACAAATTGTTTTCATGATCATATACTTATTATGGTTGTGTTGGAGTAAGCATACTAATGCAAAAGTTGATCATTTGAAGCCTGGCGATACTTTGGATATGTCATCCTCTTTATATTCTAAACAAGGCAAGTATTATCTTACTTTTAGTTATGTTTTTGGCTCCAACGAGCACACACAATTGAGTATACTTTCTAGCGTTAATGTACAAAATAATCTAGTGTGGCTGTATGATAGAAATCATCCAATATATTCAGATTCGCCACTTTTATCACTAAGCCACTCTGGAGTACTCAAAATTGAATCAAAATTTGGGAA…	20.1509	-7.70243	1.16673e-07	2.08572e-06	DOWN	[ko04064:NF-kappa B signaling pathway]
TRINITY_DN33307_c0_g1_i4	en=2897 path=[3034:0-59 9742:60-83 3095:84-238 9727:239-262 3274:263-303 7589:304-317 7603:318-325 3557:326-341 3573:342-485 3717:486-500 3732:501-501 9109:502-521 8528:522-528 4028:529-539 9741:540-563 4063:564-634 4134:635-638 9730:639-662 4162:663-722 9732:723-746 4246:747-804 9737:805-828 4328:829-859 9743:860-883 4383:884-884 9729:885-908 4408:909-993 9731:994-1017 4517:1018-1020 9738:1021-1…	ATTTGAACTTCCTAGAAGATGAGAGTGCGAACTACAGTACATAGAGAGAGTACTACTAGTTGTACTCAATAACATAAAGCGGCGCGCTTCGTTTTCATAGAGGTTGCCGGAGACGGTAGTGAGTAGTATACTCTACTTTCAGTTTCCGATATGGTGATCGCCGACTCCGACTACGACGGCGCTGCTATCCACTCCCTCGGTTCTCTCTTCAGTGTTACTGAAGTCTTTCTCTGGGATGACGGCTTCCAGGTTAAACCTTCGTCTGAAGCTCATCACAACAATCACGAATCAAATTCAATTCCTGATCGGAGTAACATTATTATAGTACCTGAAGATTTGGAACTGAACAAACAAATGAATGAATTGGGTCTCCCTCTCTCCTTTGAGACAAACAAGAAA…	20.1378	-7.70125	3.50514e-07	5.69543e-06	DOWN	[ko03013:RNA transport]
TRINITY_DN31696_c0_g2_i13	en=1209 path=[1328:0-183 1489:184-242 1548:243-290 1596:291-335 1641:336-409 1715:410-411 1717:412-419 2824:420-429 2834:430-433 2838:434-441 2846:442-443 2848:444-480 2885:481-488 2893:489-500 8405:501-587 8492:588-741 8646:742-1208] [-1, 1328, 1489, 1548, 1596, 1641, 1715, 1717, 2824, 2834, 2838, 2846, 2848, 2885, 2893, 8405, 8492, 8646, -2]	CTTTTATGGATTTTTCAACCGACTTAGATGTGAATCAAAGAAAAATGACCTGCTGGCTGCCGTGTTGTTGTATCGAAACCACTAATTTTTTCAACATTTTATATAAGATAAAGTCATGGTGACCATTCACAATAGAAGAAAATATCTCTTTCTCTTTCTCTTGTTTAAGAGTAGCACCTTCAAATCTTCCAAGTGCAACGTTTTTGGTAAGTTCCAACCGAAGATGGGAGAACCAACAGAAAGGTATGCAGTAGTGACTGGATCAAACAAAGGAATTGGATTTGAGATAGTTAAGCAGTTAGCTTCAGCTGGTATCAAAGTGGTGCTTACAGCAAGAGATGAACAAAGAGGTCTTCAAGCTTTGGAAACACTCAAAGCTTCTGGTTTATCTCATTCTGT…	39.4336	-7.69589	3.58942e-05	0.000386813	DOWN	[ko00902:Monoterpenoid biosynthesis]
TRINITY_DN27661_c0_g1_i6	en=1893 path=[1512:0-225 5770:226-249 1739:250-442 5767:443-466 1956:467-660 2150:661-700 5769:701-724 2214:725-763 4347:764-787 5771:788-811 2301:812-817 5772:818-841 2331:842-844 5764:845-868 2358:869-880 5765:881-904 2394:905-919 5768:920-943 2433:944-1049 5763:1050-1073 2563:1074-1161 3673:1162-1181 3693:1182-1439 4975:1440-1540 3971:1541-1892] [-1, 1512, 5770, 1739, 5767, 1956, 2150, 5769, 2…	GAAACCATATCCAAAATTCCCATTTTGTATTCCCACTACATTCAATACATTTTCCACAAAAATACCACACACGTCATATAACACCCACAAATTCCACTACCACAAATGTTGCAAACCACATGCAATCTACATGCAAATTCCAAACCAACACCCTATAATAACAAAATCACTATCACACTAACTCTTTCATCACACCGTTCTAATTTCCATAACCACACATTAAAACCCACGCCACCGCTAACCGCCACACTCCGCCGATCAATGCCGACCGGCGACATCCGCTACACATCCCCACCCACGGCAACCAACAATTACTCCCCCGTCCTCGGCTTCGAAGACGAAGGATGGCTATGGGCTCAAATTAAAGCTGAGGCTCGCCGTGACGCCGAGTCGGAACCG…	19.9935	-7.68309	2.23247e-08	4.621e-07	DOWN	[ko00270:Cysteine and methionine metabolism][ko00920:Sulfur metabolism][ko05111:Biofilm formation - Vibrio cholerae]
TRINITY_DN30856_c0_g2_i7	en=701 path=[1:0-109 88:110-112 11505:113-149 128:150-166 9539:167-188 9561:189-212 191:213-254 233:255-268 247:269-300 279:301-315 294:316-334 7009:335-405 15577:406-429 7104:430-444 7119:445-500 7175:501-507 7182:508-508 7183:509-583 7258:584-600 15569:601-624 7299:625-675 7350:676-700] [-1, 1, 88, 11505, 128, 9539, 9561, 191, 233, 247, 279, 294, 7009, 15577, 7104, 7119, 7175, 7182, 7183, 7258,…	CAAGGTTTCAATGTTCTCCTAGTGGTACTGTAGCACTTCTCAAACTAGTGTCCTTCACTAGAAAACCTTCACACTTGCATTTCTTAAGGCTTCATAGCCATTCTCGCGGTTTGCGATGGCAATGTCAACACCACAAAGGGGAACACCATTCTTCTCCCAATCCTTCACAGATATTAGAAATTGGGTTCAGTAGGATGCTTGTTTCTCTCCATGATTGGAGAAATTTACGCATCATGGAACTAGCTGGCTTATTGCTTTGCATTTTAATGGTTGTTCCATCAGCTGATGCTGTCGATGCTCTCAAAACTTGTGCCTGTTTGCTCAAGGAATGCAGGTGTGCTATACTATACTTACTATCTCTCTTTCTTTTTCTGCCATGATAATGTAAATATAACTTAG…	19.687	-7.66119	7.39442e-08	1.37482e-06	DOWN	[ko00906:Carotenoid biosynthesis]
TRINITY_DN24484_c0_g1_i4	en=2427 path=[1:0-31 10:32-32 11:33-63 42:64-130 5672:131-154 133:155-224 4039:225-257 267:258-467 5669:468-491 501:492-503 513:504-533 543:534-757 767:758-778 788:779-965 5670:966-989 999:990-1694 4467:1695-1715 4951:1716-1964 5671:1965-1988 5224:1989-2151 1745:2152-2426] [-1, 1, 10, 11, 42, 5672, 133, 4039, 267, 5669, 501, 513, 543, 767, 788, 5670, 999, 4467, 4951, 5671, 5224, 1745, -2]	CCATAATAATGTTTATCAAAGAAAGAAGAAGAAGAAAAAATAGTAGAAGGAACCAACCCAACGAGTCCATACTCCATAGATTAAACTGGGACAAACCAGCTCTGGTCGTGAATGCAGCGGCGCGTGTGGCATCAACTGGAGTAATAGACAATACATCAACACGGTAGCTTTAGCCAAACCCTAACCACACCACACAGTGAAGGAGCATAGAACAAGTTCGTTACTTCTACTTCACTTCCACAACCGCGCGAGATAGATCATGAGCCGCTACGATAGCCGTTCCTCCGACCCCACTTCCTACCGTGACCGAAGAAGTGACTCGGGGTTAGGTGGTGGAGGAGCTTCTGCTGCCGCGCCTTCGAGTAGAAGAGACTACGATGACGGTGGGTCTGGTTCTCC…	19.5491	-7.65856	3.27648e-07	5.37473e-06	DOWN	[ko03040:Spliceosome]
TRINITY_DN32809_c0_g1_i4	en=1938 path=[1804:0-24 7131:25-38 7145:39-48 1830:49-62 1844:63-81 8003:82-105 1887:106-120 8006:121-144 1926:145-166 1948:167-226 2008:227-232 2014:233-344 8012:345-368 2150:369-369 8008:370-393 2175:394-463 2245:464-490 2272:491-749 2531:750-766 2548:767-773 2555:774-787 2569:788-797 2579:798-859 8002:860-883 2665:884-928 3871:929-933 6037:934-966 3901:967-967 3902:968-1031 3966:1032-1060 2730…	TATACTTATTTCTTTTTAGATTCCACTTTGCTTTATTTCTATATATATTTTCTTCAAGTTTAATTATACATATTTTTCTCTACAATGGAAGAGGTAGGAAGCATACTCCACTTTCTTCAAGACAAGACCATTTTAGTTATTGGTGCCACTGGTTTTCTTGCAAAAATATTTTTGGAGAAGGTACTCAGAGTTCAACCAAATGTCAAAAAGCTTTTTCTTCTTTTAAGAGCTTCTGATGACAAATCTGCAGCTTCTCGTTTGCAGAATGAGATATTAGCAAAGGACTTGTTTAATTTACTAAAAGAAAAATTGGGTACAAATTTCAAGTCCTTTATTTCTGAAAAGATAACTCTGGTGGCTGGAGATATCAGTTGTGAAGACTTGGGTTTGAAGGATTCC…	534.608	-7.65771	1.9208e-05	0.000219676	DOWN	[ko00073:Cutin, suberine and wax biosynthesis][ko04146:Peroxisome]
TRINITY_DN33433_c1_g7_i3	en=1254 path=[6837:0-105 6920:106-106 6921:107-107 6922:108-110 6925:111-171 6986:172-188 7003:189-193 7008:194-224 7039:225-309 7124:310-320 7135:321-406 7221:407-440 2100:441-462 2122:463-676 2336:677-721 2381:722-724 2384:725-727 2387:728-748 2408:749-751 2411:752-772 2432:773-794 15032:795-818 2478:819-819 2479:820-820 10651:821-839 2631:840-853 2645:854-1102 2894:1103-1103 2895:1104-1253] [-…	GTGAGCAATATTTCTTTGTGTAGGCTGCAGGTATTGTGCTGCAATCTTGTGGCAGGTCTTTGTGTAATGGATGAAGCATTTGCAGGATATGATTGTGGACATTGAGGTGAATGCCAGCACGTGGCTGATGAAGAGGGTGTGCTAACTCTGGTGTAGCTGGCCTAAATCAGTTCTGATTACTTTGGCTTTGGTGTAATAAGGCTCAGTTTCTTTTACCTGCATTTATGTACTACTTAGTGGCTGTTTGCTTATAATGGTGCATTTAGCAGCATGTTTCTCACGACTTTTCTAGGCCTTTGTTCCAAAATGTATTATGCTCTTCTTTATCTTACTACATCTGTTATTCGCTTGCTGTGGTATTAATGAGAGCTCTGCGTTTTGCAGGTTACAGTCTTGTTG…	19.5075	-7.65377	5.15535e-09	1.21611e-07	DOWN	[ko03008:Ribosome biogenesis in eukaryotes]
TRINITY_DN20479_c0_g3_i2	en=1363 path=[1341:0-531 5089:532-555 1874:556-661 1980:662-719 2038:720-720 2039:721-740 2059:741-746 2065:747-1362] [-1, 1341, 5089, 1874, 1980, 2038, 2039, 2059, 2065, -2]	GAAACAAGTATTAAGATGTATTAAAAACTAAAACAATATTAAAAAAATACATATCTAAAGAAAAAGAAGCAAATAAAGGAGGCAGGGGTGCAGGCCTGGACTGCAGGGTGTATTAGGGAAATCAGAATGGGTTTTGAAGATACAAGCGTAAAGCATGTTGAAGCTTGGCTCAGCATGGGGGTGTGAACTCATTGCAGGGATGTATGCAGCACATCAAGGGGCCTAAAGTTGTTAGAGGCCCAAGCCTTACAAGCCAAAGGGGGAACATTCTCAGAAGCCAACCCCATGTTCCAAACTTCTCTCTCTCATAACACTTCGTCACTGGAAACCTAGCTTGCCCTTACTCCGCCGCACCGGAAATCACCTCTGGCAGCGGTGGAGGTCCAATACCACTAAAAA…	19.5352	-7.65322	4.3314e-09	1.04117e-07	DOWN	[ko03008:Ribosome biogenesis in eukaryotes][ko04064:NF-kappa B signaling pathway][ko04137:Mitophagy - animal][ko04310:Wnt signaling pathway][ko04520:Adherens junction][ko04712:Circadian rhythm - plant]
TRINITY_DN34257_c3_g2_i1	en=598 path=[15389:0-46 2044:47-66 2064:67-70 2068:71-82 2080:83-96 9401:97-118 2068:119-130 2080:131-144 2094:145-163 2113:164-199 15377:200-223 2173:224-224 2174:225-370 2320:371-394 2344:395-401 2351:402-405 2355:406-416 2366:417-420 2370:421-430 2380:431-437 2387:438-444 2394:445-451 2401:452-453 2403:454-457 15385:458-481 2431:482-497 2447:498-558 2508:559-561 12497:562-597] [-1, 15389, 2044…	TTTAAAGTTAGATTATTGTTTCATACTTGAAAGGTTGCCTGATAGGTTGGTACAGTTGAAAGCTCTACAACATCTATCTTTGACGCGCTGTATCTCGGTACAGTTGAAAGCTCTACAACATCTATCTTTGACGCGCTGTATCTCGCTATCAAGTTTGCCTCCACATATAAGAAAAATGGCTTCTCTAAAAACTTTAACCATGTATGTTGTTGGCAAGGAGAAAGGGTTTCTTTTGGCGGAACTAGGACAGATGAATCTTAAAGGAAGCCTTGACATTAAACACTTGGAGAGAGTTGAAAGTGTGATGGATGCCAAAGAAGCTAATATGTCGAGTAAGCACTTGAGCCAATTGTTGTTGTCCTGGGAGAGAAGTGAAGAGTCCCAATTACAAGAAAATGT…	19.482	-7.65092	4.64151e-09	1.10912e-07	DOWN	[ko03460:Fanconi anemia pathway]
TRINITY_DN31033_c0_g10_i1	en=852 path=[10179:0-97 10254:98-115 4963:116-121 4969:122-166 15396:167-190 5038:191-275 5123:276-338 5186:339-379 5227:380-391 5239:392-409 5257:410-410 5258:411-490 5338:491-538 5386:539-556 15394:557-580 5428:581-851] [-1, 10179, 10254, 4963, 4969, 15396, 5038, 5123, 5186, 5227, 5239, 5257, 5258, 5338, 5386, 15394, 5428, -2]	ATACCTATTTGACCCACGATTCTAAGCCTATGGTTTTCGTTGTAAGCGACAGCTGGACAATGCAAATGTTGCTAACTTTGTGTAATGTTGCAGCCATCTGTTAGAAAGCAGCATAACTCTGGTTATAAACACAAGGCGAATGTAAGGTCTTACTATCAGCAATTTGAGGAGCAACAAACCCAAAGTTTAATTGATCAGCGGATCAAAGAACATCTTGGGCAAGCTGCCGCATTTCAGCAGGTTGGTGGGGCTTATAATCATCTAATGGGTCAGAGGACGAATCTACCTCCTGTATTGCTGCCCCCAAGATTTCCAATTCCTGGAGGTCAACCACTAATGCCAGGGTTCAGACCTCTCATGCCTAGACCACTACCTATTCCAGGGGCCCCAGGGTATCCT…	19.076	-7.61505	5.9595e-08	1.12943e-06	DOWN	[ko03040:Spliceosome]
TRINITY_DN33592_c0_g1_i9	en=861 path=[16495:0-106 1571:107-107 16579:108-112 16584:113-131 1596:132-136 1601:137-146 23570:147-170 1635:171-184 23571:185-208 1673:209-242 22054:243-273 14025:274-289 22239:290-337 14089:338-540 14292:541-563 14315:564-635 23602:636-659 14411:660-666 14418:667-711 14463:712-714 14466:715-735 14487:736-740 14492:741-754 14506:755-860] [-1, 16495, 1571, 16579, 16584, 1596, 1601, 23570, 1635,…	CCTCTTTCATGTGCTCAGTTTGGATCGGCCTGTTTAATGCTAAAACCGAAAACGTGAAATGGTGAAAACGTGAGGAGCTTTGGTTTTCACGGTGGTCAATGGATCTAAAGCATGCTGAGTTCCAAGTGTGAGTGTGTTCTCTTTGGTCGAGAATCGGTGAGCTACCTCAGCACCAACAGCTGTTTTGGTAAAGGGGTTGACAACATGGTAGTATGAAGCATTCAGGACATTACCTTTCTCATTTAGAGTCAAATGACCCAATCAAGTCATCCTTGACAAAGTTCACAGCAACATTAGATTTTGTAAGCTCCCCATGTTTGGTATCAAAAGAAATATCAGCACCAAAAGCAAGAGCATTAGTTCCAATAACACTAGAAAAGTTGACAATTGGGTTTGCTT…	18.9536	-7.61198	4.77688e-07	7.56853e-06	DOWN	[ko04020:Calcium signaling pathway][ko04022:cGMP-PKG signaling pathway][ko04216:Ferroptosis][ko04217:Necroptosis][ko04218:Cellular senescence]
TRINITY_DN29318_c0_g1_i1	en=608 path=[5841:0-70 5889:71-89 5908:90-158 7342:159-179 3292:180-288 7576:289-312 3425:313-318 6297:319-342 6321:343-358 6337:359-359 3471:360-375 5609:376-406 5640:407-438 5672:439-558 5792:559-607] [-1, 5841, 5889, 5908, 7342, 3292, 7576, 3425, 6297, 6321, 6337, 3471, 5609, 5640, 5672, 5792, -2]	CTAGCCTTAGACAGATGTTGCCATTCGTGCTGAAAACCAATTTGCAAGGCCATGTTTGAGCACGGTTGCAGGGTATTCAAGCCGTGTTGGTTTCCTTGTACTGATGTGGCTCTGGTGCAAGAAACAATCACAAGATTCTGCAGCAGACTTGATGGAAAGTATTTTCATAGGTTCCTTCCTTCTCACTGAATGCTGCTGCTGGCAAAATGACGTCGGCACGATAAACACTCTTATCACCATGGTGACCTTGATAAACAACAAAAGCATCCTTTGGGATCTTGTCTATGTTCGTATCATCAGCTCCCATCAAATATACAAATTTTGCAGATTCAAGGCTTTTTTTCAGATTGGGGCACAAGTCCAAGGTCAAGTGCAGGTCTGCAGCAGCGAACCCTTCTC…	18.9349	-7.60897	2.76271e-08	5.62365e-07	DOWN	[ko00190:Oxidative phosphorylation]
TRINITY_DN31467_c0_g2_i11	en=536 path=[909:0-83 970:84-84 971:85-96 4985:97-124 22279:125-142 1283:143-146 15989:147-192 1345:193-197 1350:198-207 1360:208-228 1381:229-229 19002:230-248 1490:249-259 1501:260-265 1507:266-268 1510:269-277 1519:278-280 1522:281-285 16309:286-376 4774:377-394 4792:395-395 17827:396-457 2141:458-461 2145:462-482 2166:483-501 22331:502-535] [-1, 909, 970, 971, 4985, 22279, 1283, 15989, 1345, …	CGTCGAAAACTTGGATGGTAGCATTTTGGATGGCAAACTTGATGAGTTGTTTGGGGAGAACGAGAACTTCGATGCTACTTCTCCGGAATTAAGTTTACATTGGGAATTTTTGGATGTCGAAGGTTTGTAGTGCACGAAGGTTCACGGAAAGACTATCTAGTGCGCAGAGTAACTCTTCAGACTTATCGACATTAGCATCACCAATTTTTGCCCATTCTATTGGTATCAGGCTTGCTCTCATCATCAACCAAATCCAACCCAACAACCTGTTTCAAGAAAACATGTAACTGAGGATGTGAATCGGGGTCCATGTAACCTTAAAAAGTGGAATGAATATATTGTTGAGGATGTTCTTGGAATGACGTCCCAATTCCCATTTCTTTGTACACATTATACGAC…	18.8496	-7.59994	7.69772e-09	1.75401e-07	DOWN	[ko00230:Purine metabolism]
TRINITY_DN32820_c0_g4_i7	en=1682 path=[1692:0-55 7441:56-66 32153:67-90 7476:91-99 7485:100-116 7502:117-129 7515:130-342 7728:343-346 7732:347-452 1893:453-454 1895:455-509 1950:510-511 1952:512-528 1969:529-535 1976:536-568 2009:569-580 13287:581-598 32170:599-622 13329:623-684 27433:685-799 13411:800-1059 2405:1060-1065 18247:1066-1074 32157:1075-1098 18280:1099-1203 2555:1204-1206 2558:1207-1430 2782:1431-1450 2802:1…	AGGCAATGTTGGGCTACTAGCCCCAATGTGCTGACAATGGGCGTGAGCCGACATCTGTAGCTTTTATATCCATGGAGGAATCAATGCACCGGTATTTGGTGGGTCTTGTTCGTCTTCAACTGGAAACTATATCTACTTTGGTAGACGTACAGATATTATCTCCAAAACTTGTTTAAATGTTCCTTTAATCTCATGCCTATGTTAAGAAGGTTAAATTCTAATGGAAATTGGAGTAAGAGGAGTCATTGATACCCAATCAATCAATAGTTATTCAAAAGATTCAGTAATGAATTTGTTCTGAGGTGTAATATGCCTATATTAGCAGGTCAGATTACTGCGCCAAATCCTACAATTCCTGGAGTGTTGCAAAACATGTTTCCGATGGCTCCTAGTCAGATG…	18.8197	-7.59823	2.37857e-07	4.00706e-06	DOWN	[ko03040:Spliceosome]
TRINITY_DN34151_c0_g2_i7	en=418 path=[1118:0-30 7108:31-61 1157:62-62 1158:63-67 1163:68-175 1271:176-180 1276:181-181 1277:182-183 6257:184-223 1319:224-227 6168:228-296 7303:297-346 7353:347-379 7386:380-403 7410:404-417] [-1, 1118, 7108, 1157, 1158, 1163, 1271, 1276, 1277, 6257, 1319, 6168, 7303, 7353, 7386, 7410]	AAAGACAGGGCAGCATGTGAACGAATCCGTAATTTTTATTTTGGTTGGTTTATGGAACCCTTGTTGCATGGAGACTATCCCAACTGCATGAAGGAAAATGCAGGTGCAAGAATACCGGCATTCACCACTCATGAATCTGAACGGGTTAAGGGTTCCTACGACTTTATTGGCATAATTCACTACACCCAATTTAATGCATCTGACAATTCTGATGCCCTGAAGACAACACTAAGAGATTTCTTTGCAGACAGTGGTGCAAATCTACTCGCTGTACATGAAATACTTGGAGATGCAGAGGTAACAGTTGAAAAACTGATTACAATCATCATCTTAATTAATAACTGGTTCAATCACTAGATTAATTTGCTATACAACTATCTGGCTTGACTTGACTCAGTA…	18.7843	-7.59539	7.23477e-09	1.65731e-07	DOWN	[ko00230:Purine metabolism]
TRINITY_DN32904_c0_g1_i6	en=1091 path=[2086:0-150 6276:151-174 2238:175-190 2254:191-227 2291:228-322 6284:323-346 2410:347-385 4330:386-428 2492:429-449 5309:450-471 2569:472-491 6274:492-515 2613:516-623 4230:624-654 4261:655-678 2776:679-690 2788:691-782 2880:783-784 4793:785-808 2906:809-820 6282:821-844 2942:845-865 6286:866-889 2987:890-934 6277:935-958 3056:959-1022 5475:1023-1090] [-1, 2086, 6276, 2238, 2254, 229…	ATACTATTATAATTATATAAAGACAACAAACTAGGATCACAATAACAACAAAATCCTACCTCTCCAAACCAAGAAAATACAAAACACATATGTCTTTCAACATTTTTGCAGCCATGCATTCTAGATAATGCTCTTAACCTGAATTGATTGGTGAGCCATAGGAGTTGTTCTTGTTGGTGCAACATCTGAGACCACTAGAACAACGTCTCCTTTGTTGATCAGTCCTTTCGATTTCATAAGATCGACGGATTTCGAGATGTTGGATTCAGCTTCGTCTGATAAATCAACAAGAAGTGGTACAACTCCCCATTGCAAATTCAGCGCCATTCGTGTATTTTCATCGTCGGTGAAAGCAAAGATGGGAGGATCAGGACGGTTGCGCGATAGTAATGATGCCAT…	18.7008	-7.59454	2.24672e-08	4.6477e-07	DOWN	[ko00010:Glycolysis / Gluconeogenesis][ko00230:Purine metabolism][ko00620:Pyruvate metabolism]
TRINITY_DN32841_c5_g3_i3	en=750 path=[8312:0-52 8312:53-82 8341:83-117 6683:118-139 472:140-150 483:151-151 484:152-152 485:153-153 486:154-185 518:186-190 523:191-215 548:216-222 555:223-227 4728:228-264 597:265-267 600:268-268 601:269-271 604:272-291 624:292-292 625:293-306 639:307-318 651:319-334 9817:335-358 691:359-379 712:380-398 9820:399-422 755:423-444 777:445-453 786:454-491 824:492-495 828:496-508 841:509-749] …	CTTTGCATTTTTGTACATTTGATTATTTTACTTTGCATTTTTGTACATTTGATTATTTTACTTTGCATTTTTGTACATTTGATGGTTCATGGGATAGAGTAATGAGGTAATGCTGTGTTTGTATTTTGCAGAAGGAATACAAGTATTAGGAGAGATTTTAACAGGATGCTTTGGAGCCATTTATGAGCCAGCAGGATACATTTGAGTACCATTGGGGAAAGCACCACAAAGCTTATGTAGACAACTTGAACAAGCAAATTGATGAAACAGATCTAGATGGGAAGTCACTAGAGGAAACTATAGTTATAGCGTACAATAACGGCGACATTCTTCCAGCTTTCAACAATGCAGCACAGATATGGAACCATGATTTCTTTTGGGAGTCCATGAAACCTGGTG…	18.6161	-7.58721	2.34332e-07	3.95251e-06	DOWN	[ko04068:FoxO signaling pathway][ko04146:Peroxisome]
TRINITY_DN25457_c0_g1_i1	en=1097 path=[1607:0-178 5644:179-202 1787:203-204 4455:205-251 1815:252-353 1917:354-374 1938:375-382 5640:383-406 1970:407-462 5643:463-486 2050:487-494 2058:495-495 3292:496-516 3313:517-526 2090:527-548 5641:549-572 2136:573-714 2278:715-731 2295:732-843 5648:844-867 2431:868-923 2487:924-939 4706:940-1096] [-1, 1607, 5644, 1787, 4455, 1815, 1917, 1938, 5640, 1970, 5643, 2050, 2058, 3292, 331…	GAGAGAGAGAGGATCCTAGGAGTTTAGGAAAGGTCAATAGTCAAGAATGGGGCCGGCAAAAGAAGGCCAATATGAAATAGGCCAACGCGTCTCTATTTCATTAACTGCAACACTTTATCAACTTCACAACAACTTCTTCTCTCAATTTCTCAATCTTTTACCACTTCCAAAACTTTTCCGAATTTCAACCAATTCATCTTTCTCACAGTTTTCTCCAATAACAACAACGATCCTCTTTCTCTTCGTTCTTAGGGTTTCATGGACTCATTCTCTGAGATCCTTAAACCGCTATGAGCAAATCCAAAAATTTCTTCTATAATCTCATTAAGCCCTTCAAATTTGGTTCCACCAGAGAGGGAAGGAGCGAAGACGATATACAGAACCTAGCTACACAGGAGC…	18.6712	-7.58695	1.2949e-08	2.81162e-07	DOWN	[ko04064:NF-kappa B signaling pathway]
TRINITY_DN33296_c1_g3_i1	en=808 path=[2719:0-83 10257:84-123 2820:124-143 2840:144-258 2955:259-282 4963:283-288 4969:289-305 4986:306-354 11453:355-420 5131:421-675 5386:676-695 5406:696-807] [2719, 10257, 2820, 2840, 2955, 4963, 4969, 4986, 11453, 5131, 5386, 5406, -2]	TGCTCTTCTGCTGCAAGAATACCTACAATGTGGGGGCCATTCACATCATACTGTTATAAGTCTCTGTTAGACGGGATTGAGCATGTTGCAATGGTTAAGGATGACATTGGAGATGGACAAGATGTTCTTGTTAGGGTACACTCGAAGTGTCTAACTGGAGACATATGGTTGCTGACAACAGGAGTTGATACCAGATGGGACTGCATACCAAGTCCTGGATCAGGAGGTTTATTGCTAGGGTACCAATCACCAGTTTTGGGATGTCTACTCATAGAAGGAACCTAAAAAATTGGAGCCAAATGCATCCCTTTATAATTCTTCTTCTTTTCATCGGTACAACTAAGAAGACGAGTAACAGGTCCAGGTTGTTTAACCTTCGTATCAAAGTAATTCTGACTT…	17.978	-7.53731	1.76294e-08	3.72889e-07	DOWN	[ko00514:Other types of O-glycan biosynthesis]
TRINITY_DN33429_c0_g2_i10	en=3369 path=[1:0-60 39:61-90 69:91-103 82:104-136 115:137-228 207:229-230 10777:231-380 10927:381-403 10950:404-404 10951:405-417 20192:418-441 10988:442-645 11192:646-666 11213:667-815 20209:816-839 11386:840-922 17303:923-1007 11489:1008-1101 11583:1102-1119 11601:1120-1224 11706:1225-1338 11820:1339-1385 11867:1386-1616 20188:1617-1640 12122:1641-1815 20204:1816-1839 12321:1840-1861 20183:186…	GGTTGTTCTTTTATTTCTTCCCTTACACTTCAAACTCCAAAGTTAAGCATGCTATTTCAGTGATCATCAGAACCAAACCACCACAGTGACGACGATGATAACGGTCAATACGGTGGTGCTATTCGCCGTTTTGATGACGGCGATATGCGCAGTGCAATCCGAGTACATAGAGTACAACACTACACACAGAATCATCCCCAACAAAATCAATGTTCACTTGGTTCCTCACTCCCACGATGATGTTGGCTGGCTTAAAACCGTCGATCAGTACTACGTCGGATCCAACAACTCCATTCGTGGTGCATGTGTGCAGAACGTGCTTGATTCTGTGATGTCCGCACTCTTGGAGGATCAAAACCGCAAGTTTATATATGTTGAAATGGCATTTTTCCAGAGATG…	17.9258	-7.53258	1.23138e-08	2.68643e-07	DOWN	[ko00511:Other glycan degradation]
TRINITY_DN30007_c0_g3_i14	en=1548 path=[17295:0-68 4512:69-104 6073:105-472 15727:473-494 6487:495-509 18161:510-533 6526:534-550 6543:551-612 6605:613-632 6625:633-661 6654:662-738 18169:739-762 6755:763-783 6776:784-811 6804:812-877 4563:878-937 4623:938-957 4643:958-958 4644:959-981 4667:982-1050 4736:1051-1198 18163:1199-1222 4908:1223-1397 18158:1398-1421 5107:1422-1489 18166:1490-1513 5199:1514-1547] [-1, 17295, 451…	GTAATGTATAAACTTATTGGGAATTCCCAACTTTTCCTTCTTGCAGTTTCTTTCCAATTGTATGATCTCAAACAGCAAGGTTTTATTGAAAGACAGGAGGTAAAAATTTTATGTTGATATCAACTATATAAGTTTTGTCCACACCATATTGGATCACTACTCTATAGTGTTTAGGACACAAGATAACCAACCGGGGATTGAATCATTTATTGGGAATTTGAATCAGCCTACACTTGCATAATTTATTTTTCTGATGCCCATTGCAACTTCTGCAATTGTATTTTTAAACTGTTTGTGGTCCAAGGCCATAGATGAAAGCCAAACTAGCTCTTGAGTTTTAATAGGTTGATTGGTTCATCTTTGTTTAAAGGCCAAGACAAGGATTTACACTTGGTTAAT…	17.7859	-7.52016	1.16606e-08	2.55693e-07	DOWN	[ko04010:MAPK signaling pathway][ko04020:Calcium signaling pathway][ko04022:cGMP-PKG signaling pathway][ko04114:Oocyte meiosis][ko04218:Cellular senescence][ko04310:Wnt signaling pathway][ko04370:VEGF signaling pathway]
TRINITY_DN29770_c1_g4_i4	en=1019 path=[22478:0-157 8385:158-315 23259:316-334 8676:335-512 8854:513-589 23553:590-609 9116:610-617 9124:618-618 9125:619-622 10659:623-1018] [-1, 22478, 8385, 23259, 8676, 8854, 23553, 9116, 9124, 9125, 10659, -2]	CGTCGAACGCAATGGAGATTTCGTGCGGAGTGTACTTCCACTCAAAGCTTCTTCTTATTGGAAGGTTGTGGAAGGTTGGTTCGAGAGTCAGTTTGTTATCCCATTGTCGGTTCAGTTCAAAGGGAGCCTTAGGGAAGGTTAGAAACAAAAATTCTTACAGACAAGGTAACATAGTCAGGATGGATGACTGTTGTGCCGGTGACAGTTTTAACCGCGAGTTCATCGAGATAAAAGGTGGTAACACCCTTGTAGATACCGGTGCATACTTTATGAGAAACCAAAATGGGATAGTAGTTCTCCGGCTCAACCCACAGGTTCGAATGGTTCCGCCATTTTGGTCAATGAAGGGGAGGTTTTCTCTTGTCATCAGGTTCTACCGGTTTTCCTTTCTGTTGAGGC…	17.6201	-7.50729	3.41852e-07	5.57712e-06	DOWN	[ko00230:Purine metabolism][ko00240:Pyrimidine metabolism][ko00480:Glutathione metabolism]
TRINITY_DN33735_c4_g3_i13	en=1383 path=[6400:0-110 6488:111-176 6554:177-179 14049:180-180 14050:181-205 6585:206-242 6622:243-263 6643:264-281 6661:282-287 6667:288-303 6683:304-319 15889:320-322 18659:323-346 6726:347-349 6729:350-373 6753:374-381 6761:382-382 6762:383-413 6793:414-490 6870:491-517 6897:518-536 6916:537-565 6945:566-583 6963:584-598 20691:599-622 7002:623-623 20693:624-647 7027:648-685 20695:686-709 708…	CCAATACTCATCACCCAACCATACCAAAAACCATAGCCCATTAGGCCAAACAATTTCATTTCAATCATGACATTTCAAGACCATAACCAAAATCCACTTGTGATACAAACCAATCCTCTCTCTCTCTTCCTAGCTCTGTGATCAAAGGCATTAATTAGTTACATAAGTTTGTTACTTTTTTCCTTGTACTTTCCCGTGCAGTACAGATACACTACAAAACACCCCTATTAACTTGGAAACTGGGATCACCTAGATTTTCCACCTACCTTCCTTCTCACGAGATTTTTCTCTTCACTATATAATTCAACTCTTCTTTTACCTTACTTCAATTCACAAAAAACTATGACTACTCGCAACATTGAAAAGATGGCTTCAATTGACGCTCAGCTGAGATTACTG…	17.3525	-7.48189	2.82435e-07	4.68792e-06	DOWN	[ko00620:Pyruvate metabolism][ko00680:Methane metabolism][ko00710:Carbon fixation in photosynthetic organisms][ko00720:Carbon fixation pathways in prokaryotes]
TRINITY_DN32679_c1_g1_i1	en=988 path=[1039:0-131 2367:132-155 1172:156-176 1193:177-178 1195:179-179 1196:180-181 1195:182-182 1196:183-184 1195:185-185 1196:186-187 1195:188-188 1198:189-224 1234:225-232 2979:233-256 1266:257-458 2981:459-482 1492:483-493 2980:494-517 1527:518-690 1700:691-784 1794:785-819 1829:820-867 1877:868-906 2843:907-940 2030:941-987] [-1, 1039, 2367, 1172, 1193, 1195, 1196, 1195, 1196, 1195, 119…	AGAAGCCCTCACCAATCCACTACCACAAGTCTTATCCTTTCTAGTTCAACCACATCTCTAAAACACTTGCACTTGTTTGGGAACACCAAACACAAAAACATGGCAACCCTTCAATTTACACCCTTAACTCTTCTCAAACAGACAACTAAGTTTCCATCTTCTTCTTCTTCTTCTTCTTCTTCTTCTTCTCAGTTCAACACATATAAGAAATCATCATCACTCAGATTCACTGTCAAGTCTTCTTATAAAGTGGTGATTGAGCATGATGGCAAGTCCACACAGCTTGAAGTTGAACCTGATGAGACCATACTGTCAAAGGCATTGGATTCTGGTTTGTCTGTTCCTCATGATTGTAAGCTTGGAGTTTGCATGACTTGCCCTGCTCGTCTTATCAGTGGC…	17.3002	-7.48178	4.48524e-08	8.70194e-07	DOWN	[ko00195:Photosynthesis]
TRINITY_DN29160_c2_g3_i6	en=1678 path=[1:0-263 23861:264-287 266:288-310 4770:311-363 23870:364-387 4847:388-409 18955:410-489 13860:490-490 13861:491-510 4941:511-627 23879:628-651 5082:652-663 23889:664-687 5118:688-783 310:784-809 16701:810-845 372:846-884 23881:885-908 435:909-962 23886:963-986 513:987-990 23862:991-1014 541:1015-1028 555:1029-1064 591:1065-1079 23867:1080-1103 630:1104-1139 23868:1140-1163 690:1164-…	GGGTTGTGTTTGGAAGAGAGGTTGCTTTTGTTATTGTATTTGGCAAGAGAAAGGGACATTTGAGTTAGAATTGAAACTGGCTTTTCATTGGTTTCTTCATTTTTTTTTCTCTTCAAAAAATGGAAAGAGATTTCTTGAGTTTATGCTCAAACCAAGAGATTAACAATGAAGCTTCTAAAAACTCAGGATTTACAAAAGTTTCAGCAGTAAAATGGCCCTATTTCAACAAAGTCTCTGTTCATCCATATTTGATGCCTTTTAATGGTTCTGAAGAAGATAAGGCGAAAATGACATCTTCTGGTTTTGTAGAGGTTTGATGATACCCTTTCTCTCAGTTTTTTTCTGTTTATGAAACACCGACGACGCTGAAAAATTGTGTGTCTGTGTCCGAAACCGACA…	17.3663	-7.47944	3.26681e-07	5.36144e-06	DOWN	[ko04075:Plant hormone signal transduction]
TRINITY_DN34005_c2_g1_i5	en=692 path=[4864:0-127 2776:128-130 2779:131-151 2800:152-152 13162:153-174 13184:175-185 524:186-204 543:205-265 15040:266-289 628:290-321 15043:322-345 684:346-366 4726:367-399 738:400-403 3466:404-414 3477:415-427 3490:428-478 817:479-486 8345:487-524 863:525-537 876:538-540 879:541-542 3242:543-560 3260:561-564 3264:565-623 3323:624-638 3338:639-691] [-1, 4864, 2776, 2779, 2800, 13162, 13184…	AGATGGAGGATGGTTCTTATAGGAGAGTAAAGTTAGAGAGATGGTTGGTTATGACAGTTGGAAATTGTTATGAGAGTTGAAAGTTGTTATGAGAGTTGAAGGATCCATGATGATGAATGATGAAGAGTGAAGTTCTCTCCTCCCAAAAATTTGTCCTATTTCTACTTGACAGTGTGATTGATTTTCGACTGCTGAAAAATGGCTTAAACTGTTCCTTTGCATTAGAAGATAATGGCAACCACTTGGTAGAAGATCCTCTAGTCTGCAAGTGAAGAACATCTGAATCACAGCCTGATGGTATGAGTCCTGCGATTGCATATGCTTCTCCCTCTACAAGCTCCTGACGCTGCTTCTGTGTTGGGTTCCAAATGGTTACCATTCCTTCTTTAGGCTTCTCTT…	17.1093	-7.46325	1.66186e-08	3.53466e-07	DOWN	[ko03440:Homologous recombination][ko03460:Fanconi anemia pathway]
TRINITY_DN30756_c2_g1_i3	en=770 path=[16741:0-58 5069:59-68 5079:69-109 5120:110-114 5125:115-115 5126:116-123 5134:124-135 15159:136-147 13233:148-171 5182:172-203 19595:204-227 5238:228-248 12511:249-394 5406:395-400 13855:401-490 1022:491-491 13945:492-499 11629:500-500 11630:501-513 15619:514-653 1185:654-659 14349:660-684 12155:685-686 12157:687-748 1280:749-769] [-1, 16741, 5069, 5079, 5120, 5125, 5126, 5134, 15159…	TGCGAATTTGGTTTACCCTGCTACGTGCGCAAACAAAAGAAAGAAAAGGTGTCGAAGACGAATCAAAAAATCACTGGATTAAACAGGTTCTGTAGGGCATATGGAATGTACATAAAGCCGGAACGATAGCACCGACTGGATCCATCCAATAATTGGCAAAAGGTGCAGCAATGAAACCCATCAGTTTAGTGATCACATCCAAAACGTAATCTTGAGTATAAGCCTTAACAATCTCAATAGTGAAAGAGACGAAATACATCATCAGCAGGAATTTCACCACAACCACTGAGAGCACAATACTCCTAAGCTAACACTATTGTATCTTGTTAAGTTGAAGGCATTATCAATGTATGTGCGGGCGAACTCCGGAATTATTTGCAGTCCAAGTGTTGCCATGAC…	17.0014	-7.45641	7.09718e-08	1.32314e-06	DOWN	[ko00562:Inositol phosphate metabolism][ko04070:Phosphatidylinositol signaling system]
TRINITY_DN25930_c0_g1_i3	en=947 path=[832:0-160 3073:161-184 994:185-199 3076:200-223 1033:224-355 3074:356-379 1189:380-382 1192:383-394 1204:395-406 1216:407-418 1228:419-435 1245:436-508 2569:509-624 1341:625-627 1344:628-636 1353:637-661 1378:662-946] [-1, 832, 3073, 994, 3076, 1033, 3074, 1189, 1192, 1204, 1216, 1228, 1245, 2569, 1341, 1344, 1353, 1378, -2]	GAAATTCGTTTAAGACTGATATATAAAGCGATCTTATTGTTCCTGCGATCTATTGTGGACTGTTGAAGCTTGAAACTGAAAGAGAAGTGAAGATCGAAAAACACAAAAATGGAGGAAGCATCTAAAACCATTGCACACCAAATCGGAGGTATCCAAAACGACGTGCTTCGATTCGGACTCCCCGGAGTCAAAAGCGACATCGTTGGCTCTCACCCTCTCGAATCATCTCTCCAATCTGTAAGGGGAGTGGAAGAAGCTATGAAGAGGCAATGCAAAGTGAATCTGTATGGAGCTGCTTTTCCACTGAAGGAGGAGCTTGATAGGCAAATACTTTCTCGGTTCCAGAGGCCTCCTGGGGTAATTCCTTCTTCAATGCTGGGTTTAGAGACTGTTACAGGA…	16.9685	-7.45372	3.93103e-08	7.72482e-07	DOWN	[ko03050:Proteasome]
TRINITY_DN33163_c2_g1_i4	en=1891 path=[6947:0-49 4088:50-65 4104:66-89 4128:90-90 4129:91-186 195:187-197 2:198-385 190:386-390 195:391-401 205:402-463 7551:464-487 291:488-595 399:596-640 7548:641-664 468:665-702 506:703-749 553:750-785 589:786-824 628:825-832 636:833-847 4567:848-857 4577:858-871 675:872-880 684:881-881 685:882-882 7549:883-906 710:907-913 717:914-932 5736:933-961 765:962-963 3755:964-968 3760:969-996 …	TGTACGGAGTACGCTTGGGAAATTTTATCCTCATCCCCAGTTTGTGGTCCCTCCTTCAATTCCTCTCCATCTCCAAAAACTTTACTGTTGGGGAGAGCAAGATGCCGTGAGTTTTTTCGAAGAGGCTTGTAAGCATGATGATTGATTCGGTATTCCCAGGGCATTTGAGCATGATTTCTATCCATAGTCATCATGGAAAAATAAAATTCAGGTGGCGGAAGTAAGACATTATGATTAAGACGTGCTTGTTGAGAATATTGCAGAGATTGATCGTGATTATTCCTACTACCCACAGTCACTGTAGAAGAATGAAATTGAGCCTGTGTATGGACGACATTAAGATGTTGATGTTGGGAATGTTGTAGGGATTGAGCATGATTTCTATCCATAGTCATCATG…	16.9225	-7.44254	6.15692e-08	1.16363e-06	DOWN	[ko03013:RNA transport]
TRINITY_DN34241_c2_g1_i4	en=921 path=[6335:0-49 6362:50-54 392:55-57 395:58-73 411:74-77 415:78-79 417:80-98 4726:99-103 4731:104-104 5375:105-148 486:149-159 497:160-161 499:162-166 504:167-173 4579:174-205 4611:206-222 4628:223-227 565:228-230 9704:231-254 592:255-277 615:278-323 661:324-345 683:346-347 685:348-361 699:362-374 712:375-385 723:386-388 726:389-393 5443:394-417 755:418-426 9707:427-450 788:451-453 791:454…	TGTTAGTAGGTGTTGCCAGTTGAATGTATGGGGATTGCTTAGCTTTCACTTCACGTTCCTTAACAATTGAAACATCTAATGAGGCAGGAATAAAAGAGAAGGTTACTTAGACAATGATGGTTGCAAAGAAAGCATCCATATCATGACGTTGTAAGTGTTGGCTTTGTGTCATTGTTGGAGAGTAGTTTTGTTATGGAGTTAAGGCGGTCGAGAGAAGGTGCGAGAAGGCCGCAGAAGAGGGGTTCGTCCAGGATGATTGGTTTGGTGATTGATTCCAATGGTTTCTAGGTTCAATTTTATATGTTGTGGATTGCAACGGCATCTCCAAGAATTACTTCTGATTGAAGGTTCAGAGTAGTCTTTGTTAACATGGCGACTGCTATGATTACGTGCGATGAA…	225.584	-7.44122	2.49327e-07	4.18183e-06	DOWN	[ko04146:Peroxisome]
TRINITY_DN25145_c0_g1_i5	en=1294 path=[4545:0-170 1545:171-179 4303:180-200 4324:201-225 1600:226-245 1620:246-246 6042:247-270 1645:271-306 1681:307-329 6037:330-353 1728:354-441 4693:442-459 4711:460-463 4715:464-523 4775:524-548 1923:549-596 3909:597-611 6040:612-635 3948:636-722 2094:723-726 6038:727-750 2122:751-769 3287:770-872 2244:873-873 2245:874-1293] [-1, 4545, 1545, 4303, 4324, 1600, 1620, 6042, 1645, 1681, 6…	TGAGGAGAGTATCTCTAAAGATTTGTTTAGAATATTTTATCGTTGTTTTGCATGAGAAGATACCTTCCAAAAATGGGTATAACTTGGGATTTCTTCCCCGGACATTTATGCCGTCACCGTCCGCAACGAAACACCGACGAAGAGAAGCGATCAAACAATGGAGTCACCATTCAAATCTGACATATTGAAAGGAAAAGTAGCGTTGATAACAGGCGGAGCATCGGGAATCGGGTTTGAAATATCAACACAGTTAGGGAAACATGGTGCTTCCGTTGCTCTCATGGGTCGTCGGAAACAAGTTCTTCAATCCGCTGTTTCTGTTCTCCAATCACTTTCAATCCCAGCCGTTGGTTTTGAAGGTGATGTCAGGAAGCAAGAAGATGCCGCCAGAGTTATCGA…	32.6994	-7.42432	5.59281e-08	1.06641e-06	DOWN	[ko04146:Peroxisome]
TRINITY_DN31717_c0_g4_i1	en=624 path=[2597:0-88 24669:89-116 2693:117-168 2745:169-211 25825:212-235 2812:236-251 25829:252-275 2852:276-303 2880:304-328 2905:329-333 2910:334-337 11283:338-351 25814:352-375 11321:376-385 15333:386-421 11367:422-445 25821:446-469 11415:470-498 25823:499-522 11468:523-545 25827:546-569 11515:570-623] [2597, 24669, 2693, 2745, 25825, 2812, 25829, 2852, 2880, 2905, 2910, 11283, 25814, 11321…	GCTGTCAGGAGGAATAACACCGTTCTTTCCTCCAGCTTCAACTACCATGTTGCACAATGTCATTCGTTCTTCCATAGTTAAACTTTCAATGGTTGCCAACAAACTCCATAGATTTGTAAGTTGCACCGGCCACAGATATTTCACCAATAATTTGCAGAATTAAATCCTTCGCAAGCAAACAACTTGGCGTTCCTCCATCCGATACAAATCTCAGAATTGGAGGCATTTTGAGCAAAATATTCCCTGCTTCCAGAACAAAACCAACATCAGTATTACCAATCCCTGTTCCAAATTGACCAAATGCACTAGCGGTACAAGTGTGAGAATCAGTGCCCAAGGGTTGAATGGAGGCAATAATTTCGATCGCCAGGTGTTCCTCTAAAACTGTCAAACCCAAGC…	16.5554	-7.41116	9.76526e-08	1.7748e-06	DOWN	[ko00290:Valine, leucine and isoleucine biosynthesis][ko00660:C5-Branched dibasic acid metabolism][ko00966:Glucosinolate biosynthesis]
TRINITY_DN28401_c0_g3_i1	en=1009 path=[1913:0-61 9225:62-85 1976:86-112 9217:113-136 2027:137-259 9223:260-283 2174:284-430 5623:431-472 2363:473-496 9219:497-520 2411:521-613 7437:614-636 7460:637-742 7566:743-744 7931:745-1008] [-1, 1913, 9225, 1976, 9217, 2027, 9223, 2174, 5623, 2363, 9219, 2411, 7437, 7460, 7566, 7931, -2]	CGAAAATTTAGGCGTGTTCATAGTTTGTCTATTTTACTTTTCTCCTCAATTCACACTCACTCATATATATTCACCACTTCTCGTTAAATCTTCGCCAAAGTTCTAACCTTTTTCCAAACCCCATCAGATCTTGATCTCACCATGCCAAAATCCCTCATCTATTTCTCTCTCACCCTTCTCCTATTACTCACTTTCAATCTTGTTACACAATGTTCCGAAGTGGATGACGAGTTTGACGAACTCTTAGCATTAGACGATGCATTAGAGCGTGAAACAGAAGCTAATGGTGTGAAATCATCTGAAGCAGAGGTTTTAACCAAAGCTCAAAGGATCGTTCATGAGCTTAACAATGATAACACAGAGAGAATTGTTAATGGGTATGAGTTTGTTCTTGTTTTG…	16.4267	-7.40271	2.1318e-08	4.42193e-07	DOWN	[ko04141:Protein processing in endoplasmic reticulum]
TRINITY_DN28338_c0_g2_i3	en=766 path=[5547:0-146 1288:147-168 1310:169-194 1336:195-199 1341:200-214 1356:215-231 1373:232-246 1388:247-255 1397:256-290 1432:291-308 1450:309-328 1470:329-362 1504:363-425 1567:426-447 1589:448-595 3635:596-623 3663:624-630 1772:631-669 1811:670-673 1815:674-692 1834:693-698 3772:699-765] [-1, 5547, 1288, 1310, 1336, 1341, 1356, 1373, 1388, 1397, 1432, 1450, 1470, 1504, 1567, 1589, 3635, …	CACAATGTGCCAATGCTAGAGACTGTCCAACAAAATAAGCAAGATTATTCATTACCACAAGTGCTTATGTACAATACAAGCTATTTTCAGTTGGTCAAATAATAAGATTTTTCAATTTGCTTACCAAAGGTGCAGGTCCTCTCACAACTCTTCCTTGGTCATTGTACTGAGATCCATGGCAGGGACAGATGAACTTGTTCTCAGCTTGATTAAACGGCACGACACACCCGAGATGAGTGCATACGGCGTTAATCGCAAATGTTGCAAGTGTTCTGTCTTTCTCTACCACAAGGTAGGTAGGATCACCCTTTAATCCTTGTGTAAGAGTACGGTCGCCAGGTGCATGAGTCTTGAGCCATTCCGTTGCAACTACATCATTGCCAACGGCATCCTTGGCAA…	16.3372	-7.39297	3.20473e-08	6.42442e-07	DOWN	[ko00195:Photosynthesis]
TRINITY_DN33660_c0_g1_i4	en=640 path=[13845:0-69 10892:70-90 11363:91-167 10990:168-186 13488:187-207 3396:208-210 3399:211-212 3401:213-222 17279:223-246 3435:247-252 17282:253-276 3465:277-279 3468:280-296 3485:297-314 3503:315-346 17289:347-370 3559:371-378 3567:379-379 3568:380-402 3591:403-404 3593:405-412 3601:413-423 15245:424-464 17285:465-488 15310:489-576 15398:577-611 15433:612-639] [-1, 13845, 10892, 11363, 1…	CTTGAAACAAATTTGTCGACCAAAACATCTCTCTCGTCATTACTACAGGTGTTAGTAAACCTATTTGCTTGTTGAGGAGGTCTGGCGGTTGTGGGCCTGATTTTACAGGCTGACCGCTGATGAGGGCGTGCGCGAGCTTCTTGAGTTCTTGAATGTAGGCACTCAAAGTGTGTGGACCAAAAAGCGTAGAAGCACCCTCGTATCTTTGCACCTCGTACTCCTCGTATGTGGTCACATACTGTGAATAAGTATTGGTCAACCCTGCTATAACAACATGAATGTTGCTACCAAAGCTTTTGTCACCACTTAGCACTGTCTTCACTGCATCACGAAGCCGTCTCCCAGCCATTGTTGTAAATTCTCCTGGTACACTAAGAATAACAAACTGTCCAATTCGGA…	16.2829	-7.39288	3.33307e-08	6.64872e-07	DOWN	[ko00600:Sphingolipid metabolism][ko04071:Sphingolipid signaling pathway]
TRINITY_DN18191_c0_g1_i4	en=987 path=[2904:0-371 2095:372-420 1017:421-421 1018:422-447 1044:448-458 1055:459-480 1018:481-506 1044:507-517 1940:518-530 1486:531-531 1487:532-605 1561:606-660 2372:661-777 1638:778-986] [-1, 2904, 2095, 1017, 1018, 1044, 1055, 1018, 1044, 1940, 1486, 1487, 1561, 2372, 1638, -2]	CAAGTGGTTATGAAGGTTAGAGGTATTGTAACTGAATTTGGTTAGTTGTTTTTTCTGTTTTCGTTCTATTTTGGTTATGACAATTGGAGAGTGAATTGGAGTTGTGGAATGTTATAGGTTCTTAATTCAGTTGGAATTTTGGTTACGGCGGTTTGGATTCAGTTATAGGGTAGTTGGAAGTTTTCGGTTGAGGTTGGTTTAATTCCGTTTTTTTTTCGGTCCAGATGAAGTAGATGAAATTGTGAAATGGTTCTGAATTGGATTTTTTTAACAGTTGGTTGGTAGTTATAAATCCGGTTAGGTTCGACGCCAATTGTAGATTGTTGTGATTTTTGTTTTAAATTTTGCAGGGTGGTTCAAGAAAGATGGTTAGTTTTTCTTTGGTTCTCCAAGGATTAC…	16.085	-7.37385	3.43391e-08	6.82609e-07	DOWN	[ko00562:Inositol phosphate metabolism][ko04070:Phosphatidylinositol signaling system][ko04145:Phagosome][ko04810:Regulation of actin cytoskeleton]
TRINITY_DN30380_c0_g1_i7	en=1597 path=[2957:0-29 6200:30-56 2993:57-116 6327:117-140 3077:141-194 3573:195-223 3155:224-267 4914:268-272 4919:273-320 3228:321-357 1683:358-433 6324:434-457 1783:458-469 6332:470-493 1819:494-873 4591:874-911 6330:912-935 4653:936-946 6326:947-970 4688:971-1008 2215:1009-1026 2233:1027-1095 6328:1096-1119 2326:1120-1209 6325:1210-1233 2440:1234-1254 6323:1255-1278 2485:1279-1350 4017:1351-…	CCTCTTCTGCATTGAGGTGTAAGGTAACTCAAAGCATAACTTTGGTTTTTATATTTCTCAATTAGTCATTCAATTGTTAATACTTATACTTGAGTTTGAGTATATCAAAATATGTCAGATGTATAAATAAATGTTAGGAAAATTTCTAAGTGCTTGTTTGGAGTCACGGTGTATTTGTCAGAGTCACGGTGTGGTGTGGTTCTGACAAATTCATCGTAGTTCCAAACATGCCATAAAGGGGGCGTGTTGATTATAAAGAAAATAGTATATTGCCGGTGTTATGTTATGCACTTATTTTTCGGGACATTGTCTAATTTATGTTTTCGTGCTATATATAAGAGGGAATTGCGACAAAAAGTTGGTGCTGTGAGGGCGGAGACAGCGGCTCCGGCCACTCCA…	15.9898	-7.3646	3.17151e-06	4.24888e-05	DOWN	[ko00860:Porphyrin and chlorophyll metabolism]
TRINITY_DN34270_c1_g2_i8	en=575 path=[11026:0-95 5815:96-97 5817:98-125 5845:126-164 5884:165-198 5918:199-215 5935:216-226 5946:227-279 10163:280-350 10234:351-433 6154:434-445 6166:446-447 6168:448-505 6226:506-525 6246:526-535 13361:536-559 6280:560-574] [-1, 11026, 5815, 5817, 5845, 5884, 5918, 5935, 5946, 10163, 10234, 6154, 6166, 6168, 6226, 6246, 13361, 6280, -2]	TATCCATTTCATGTTTTCGGATTCTGCGTTGTTCTTCATCAATCTTTGGGAGATCAATACGCTTGTTATCTTATTCACTGAGCAGCAAGAATTGAAGATCTGGGGTTGGAACATCAGGATCAACCACATTCGAACAATACTGGAAGTAACTAAGAAGCAATGCATATTGACATCTCCTGAGAGCTTCTGATGATTCGCTCCTACGAATTGCCATGGTAAGCTTAAACAATATGGTTAAGCAAGCACCATTTGCTAATTGTTTAACCATAATGAGATCAAGACATGTTATACTGTCATAACTTAGACTTCTTGAAAACATAAACCTTTCATCTCGTAGCTTAGCCATGCATGTTAGGCTACCTGGGACAATATGACTGCCATCCTCAGTGAACAGTATGG…	15.857	-7.34992	3.55474e-08	7.04183e-07	DOWN	[ko03013:RNA transport]
TRINITY_DN34235_c4_g1_i12	en=521 path=[9654:0-79 9711:80-101 566:102-106 571:107-107 572:108-109 574:110-143 608:144-163 13956:164-187 652:188-202 667:203-204 13960:205-228 693:229-238 703:239-255 720:256-297 762:298-303 7996:304-520] [-1, 9654, 9711, 566, 571, 572, 574, 608, 13956, 652, 667, 13960, 693, 703, 720, 762, 7996, -2]	TGATAACTGAAAAATTCTATAACCATCAATAAATAATTGTGTTTGTTCAGTGGTTTCAGGTGGCAACCGATGCTGCATATTAGCAACATTGTTGTGGTTTTCATAATGGTGATGGAAATCATGTTGAGAGGTACGCATGAGGCTGCTTTTTATGGGCTGGAAAGCAGATGTTTTGTACACAAATTTGGTTGTTGATGCCACTGCTGGCTCACTTATAACTGCAGACTTGGTAAAAGCATTATTAGTTGTGGAACCCGTATCAATGTTATTGCTATCGCCATTTGAGTTCTGGTTAGGAGGATTGTCGCTAGAGTGAGATTGAACATCAAGAGACATATCTTTCTTTGTAACTTCTAAACTGTTATTATGTGGAGAGGAGTGAATTGAGGTGCTTTTTGA…	15.6251	-7.33504	4.71704e-07	7.48581e-06	DOWN	[ko04712:Circadian rhythm - plant]
TRINITY_DN33195_c1_g2_i3	en=2157 path=[17111:0-89 21009:90-118 17207:119-185 17274:186-202 17291:203-214 4532:215-222 4540:223-224 18567:225-248 4566:249-257 4575:258-263 4581:264-264 21994:265-288 4606:289-389 4707:390-390 14176:391-491 14727:492-525 2800:526-530 14315:531-563 14348:564-611 14396:612-698 21974:699-722 14507:723-780 14565:781-815 14600:816-816 14601:817-837 14622:838-854 21983:855-878 14663:879-920 14705…	CACCACCTACCCAACGGCTAACGTTTCGTCTCTCTATACCATAAAGTCCAAAACCATAGGGAAAAAGAAAAACAACAGCTCATAGCACTCGCCACACACGTGCTAACTCTCATTCTCCTCCATACTAATTGCAGTAAACTTATCACTTTCGCTTCTTTTTTTTATGCATTGCTGCTGCTTCTGCTTCTGCTTATTTATCAATTATTAAGCTATGAACTTTCCAAACCCAACTCATGCCACGTCATCACCTTCTACTTCTTCCTCCCACACACTCACTCATGCTTCTCCTCATTTCAAGCGCCCTCTGTTGTTGCCGCAGGCAATCTGTACCTCACAAAAAAAGTCATTCTGCTCCGGAGTCCATGCAGAGGCTTATGTTAACTCTAATCCTATGAAAAG…	374.651	-7.26075	3.00723e-05	0.000330237	DOWN	[ko00860:Porphyrin and chlorophyll metabolism]
TRINITY_DN3165_c0_g1_i1	en=1077 path=[1055:0-1076] [-1, 1055, -2]	AGAATGGAGAGATTCGGTTCTGGAAGTTGTGGATTGTTGGAAGTTGTTATGTGATGATGGAGGGGTGAAGAAGGTTGGTGAAGAATGAAGGGTTCTTGGAGGTGGTTAGAGGGTGAAGAGAGTGAAGAGGTGAAGTGAGTGATGATGGTTGTGAGAATGGTTAGCGATTGTGGTTTTTTTGAAGAGGTTCCAGAAGTTTGTTATTTGGTTCTAAATTGGAGTTATGAAGGTTTCGAATCAGTTGGAGGTGAGGAGAAATCGGTTAGAGGTTTTTGTGACAGTTGGAGCGAGAAGTTACGGTTTGTTAGGTTGGTTAAGAAGCGGTTAGAGGGTTGTGGAAGTTCTTTCGGTTCGAAGTTGCCGGTTGGTTTTCAGATTGAATTCTGTTGGAAAATGGAA…	14.8139	-7.25418	2.02485e-07	3.4578e-06	DOWN	[ko00460:Cyanoamino acid metabolism]
TRINITY_DN30712_c0_g1_i1	en=2420 path=[2073:0-305 10728:306-329 2380:330-690 10731:691-714 2765:715-770 2821:771-777 10726:778-801 2852:802-867 10729:868-891 2942:892-1015 4145:1016-1054 9000:1055-1093 4223:1094-1135 8864:1136-1184 4304:1185-1197 10742:1198-1221 4341:1222-1229 4349:1230-1246 4366:1247-1292 4412:1293-1332 4452:1333-1345 4465:1346-1356 4476:1357-1357 10735:1358-1381 4501:1382-1437 10736:1438-1461 4581:1462…	TAATTCCCCTCCCAACTCTCATGGTTGGTAATGGACCACACCATATAGGACACATTACAACCTGCTTTACTTTGAGATGGATCTCAAATTTATCAATGACTCCAAATTCTTTTCCCATCGAAATCAGTAAACCGAAAATCTGTTCACTACAGTGGGGCAGGTGACTGGTTCTTTATTTGGTATTGACTTTTCGTTTCCTTTCGCACACCTTCTTTGACACGCAAAACCATTTATAATAACATTTCCACCTAATTTTTCATTCAATATTCCTCACCCCGCCGACCACCTCTCCTCCACCGCCGTCGCGAAAACGACACCGTCCAACATATCTCTCAACCACCTCCTCCACCGCAACGGATCACTCTCAGTATCCATTTCTTGCTATCCTCGCCTTTGTTT…	14.7339	-7.248	3.60425e-07	5.83715e-06	DOWN	[ko00860:Porphyrin and chlorophyll metabolism]
TRINITY_DN33517_c2_g3_i5	en=1438 path=[1:0-122 101:123-182 161:183-185 164:186-230 209:231-281 13009:282-305 284:306-314 293:315-373 352:374-448 13003:449-472 451:473-560 539:561-571 550:572-590 5289:591-687 13006:688-711 5410:712-746 12999:747-770 5469:771-853 10414:854-974 5573:975-996 875:997-999 878:1000-1123 8723:1124-1143 1129:1144-1207 1193:1208-1227 1213:1228-1309 1295:1310-1313 7753:1314-1363 7803:1364-1387 1373…	ATGATATAATTATGTGTAATTGAAATGGCTCCATCCACTTCATATCGATTTCAGCTTTTTCTATACCTCACAGTCCACCACCTTCTCTAAAAAGATGTGGAGGTTGAAGATAGCAGAAGGTGGGAATGATCCATATCTGTTCAGCACAAACAACTTTGTGGGAAGACAGACATGGGAGTATGATCCTGAAGCAGGTACTGAAGAACAAAGAGCTCAAGTTGAAGAAGCTCGTCGTCATTTCTATGACAATCGCTTCAAAGTAAAACCATGCAGTGATCTCCTTTGGCGTTTTCAGGTTCTTAGAGAAAATAACTTCAAGCAAACAATAGGCTGCGTAAAGATAGAAGATGGAGAAGAGATAACATATGAAAAAGCTACAACAACATTGAAAAGAGGCAC…	14.7118	-7.24219	1.41227e-05	0.000166706	DOWN	[ko00909:Sesquiterpenoid and triterpenoid biosynthesis]
TRINITY_DN25291_c0_g1_i2	en=2049 path=[1824:0-185 1987:186-212 2014:213-227 3771:228-327 4770:328-351 3895:352-382 3926:383-453 3757:454-467 2066:468-561 4767:562-585 2184:586-717 4766:718-741 2340:742-1005 4769:1006-1029 2628:1030-1092 4765:1093-1116 2715:1117-1395 2994:1396-1428 3027:1429-1665 4418:1666-1698 3297:1699-1798 4768:1799-1822 3421:1823-2048] [-1, 1824, 1987, 2014, 3771, 4770, 3895, 3926, 3757, 2066, 4767, 2…	GGTAACCGGCTCGATCAATCGAATTTTTTATTACCGTAATTTGGAAAATAAAGGCAAATGGTAACAATGTGAAAATACCCTTTTTATCCTAAAAACGCAATGTATGGGGCAAAAGAAAGAGGTCCGATAAGAGATGAAATGGAGTCTCAACTCTGAACTGAACTACACTTGAACTGCCACGGCCACCGCTAAAACGCAGCCGGAGTTGACATTCAGCCACCACAAACAGTGAGAAATTTGTCCTTTATTCTTCTTTTTTTCTATTCAGAATTACCTTCACTCCCCTCTTTGTGTCGCGCGCTGCCAATCCAGCGCGATTCGCGGCCGCGATAGCCGCCGTCCCTGCAAACGCACAAGAGAGTTGCGTTGCAGCCGAGAATAGCTCCACTAATAACTGAA…	103.751	-7.24154	1.5084e-13	9.33577e-12	DOWN	[ko00970:Aminoacyl-tRNA biosynthesis]
TRINITY_DN29183_c2_g4_i6	en=2751 path=[2107:0-410 2495:411-421 4696:422-525 4800:526-628 4903:629-740 12587:741-764 5039:765-826 2911:827-827 2912:828-905 2990:906-944 3029:945-965 3050:966-1160 3245:1161-1163 3248:1164-1165 5879:1166-1177 5891:1178-1184 5898:1185-1239 5953:1240-1262 5976:1263-1274 12590:1275-1298 6012:1299-1304 6018:1305-1310 12593:1311-1334 6048:1335-1340 12597:1341-1364 6078:1365-1383 6097:1384-1520 1…	TGTGTGGGAATGCAAGAGAGAGAGAGAGATAAACACAACAAACACCATTATCCAAATACATTCCCACACTTCTTCTTACGCTTTATTTTTCATCCAAAACCTTTTTCTTTATTATTAATTATTAATTTAGATTAACCTAACCCTCATTTTTTTACCAATAAAACATAATTACACTCTTAATTTCATCCTTATCCATAGATCTCGCACCAATTTCTTCAATTCTTTTTCATATTCTTCCGTTATTCTTTTCCTTTTCCAATTAAGCGTTTTTGTGGTTACTTAGGGTTTCAAAATTGTTCGTTTTCCCTAATTTTTAATGGAACCTCGTGTTGGGAATAAGTTTCGTCTTGGTAGGAAGATCGGTAGCGGCTCCTTTGGGGAGATCTACTTAGGTACTAA…	14.5513	-7.2306	1.57693e-05	0.000184212	DOWN	[ko04392:Hippo signaling pathway -multiple species]
TRINITY_DN28995_c1_g1_i12	en=978 path=[1:0-124 103:125-150 129:151-187 166:188-192 4723:193-220 4751:221-256 4787:257-258 237:259-260 5741:261-280 5761:281-285 264:286-310 289:311-316 5929:317-327 6329:328-338 6340:339-375 425:376-391 441:392-427 477:428-457 5132:458-479 7383:480-503 5178:504-764 527:765-765 5439:766-801 564:802-804 2091:805-858 621:859-864 4267:865-882 4285:883-888 5863:889-921 4324:922-948 711:949-977] …	ATCGTCACAAACACCCAAATTCGCCTTCTCTCCTCTCCGTAGGCGGTGAAGGGTTTTGCATCAGAAGGAGGAGTGTCCTCACGTGAGGCCGAGAAATGGGAGTTAGTAAAACAGAAGTAAACTTGAAGAGATTGCTTGCAGCTGCTCCTCAACAGCAAAACCAGACAAAACTTGTACATTATGTTGCTACTTTCCGTCAACAGCTTGAACAATTGGCTGAAGACAAGACACCAGAAGGCTTGCCAAGGATCTCAAAGGCTATGTTGAACGATTATTCAGAGAAGATTGAAGCCATTGCTTCAAAATTGGTTCACGTGGCTGTTTTACCTTTACTCATCTGATTCATTGGACAGACCCGCCTCAAGTACTGACGATAGAGCAAATGAGCCTTCTGAGACC…	13.6886	-7.14132	7.09015e-08	1.32254e-06	DOWN	[ko04130:SNARE interactions in vesicular transport]
TRINITY_DN30079_c1_g1_i4	en=851 path=[2166:0-85 2229:86-112 2256:113-139 2283:140-193 2337:194-196 2340:197-232 2376:233-250 4045:251-262 4865:263-274 4877:275-275 4878:276-316 4919:317-458 3268:459-466 131:467-496 161:497-520 185:521-568 5642:569-592 257:593-601 266:602-610 3293:611-701 366:702-724 5641:725-748 413:749-850] [-1, 2166, 2229, 2256, 2283, 2337, 2340, 2376, 4045, 4865, 4877, 4878, 4919, 3268, 131, 161, 185,…	ATTTTCCTCTGCATTCTTTCCCGATCCAGATTTTCTTTAATCTTCAGTTTTCATAAACTTTATCAATCGATGGCAGGTAGAGGCAAAACATTAGGATCCAGTGGTGCTGCCAAGAAGGCTACATCAAGGAGCAGCAAGGCTGGCCTTCAATTTCCCGTCGGCCGTATTGCTCGTTTCCTTAAGGCCGGAAAGTATGCCGAACGTGTTGGCGCCGGTGCTCCTGTGTATCTTGCCGCTGTCCTTGAATATCTCGCTGCTGAGGTAATTTTTCATTCAAATCTCTCTTCACATTCAAATTCTGTATTCATATATCTGGATCTAGGTTTTCAACATTTTGTTAGGTTTTCTTCAATTTAAGTTAAGGATTCACCGATTTTGTGGTTAGATTTTGTTGAATTG…	248.726	-7.12496	1.27548e-28	1.53729e-25	DOWN	[ko04217:Necroptosis]
TRINITY_DN33987_c3_g9_i1	en=323 path=[21869:0-101 18319:102-128 2464:129-150 2486:151-164 18693:165-207 18409:208-239 2573:240-241 19031:242-265 7776:266-279 22601:280-303 7814:304-322] [-1, 21869, 18319, 2464, 2486, 18693, 18409, 2573, 19031, 7776, 22601, 7814]	CTGTTTTATCCTTATGTGTCATTTTCATTATATGATGCTAACACCACACACATATCTCACAACCGCGTTTGCATTATTTCAGATGTTGATCAGTCAAGTCCATCTTCTCAGTGTCAATCGGACATGACTTTCCTCCTTTGTCACCCATGGTTGTCCTTCATATTCGGGGTGAGAGCAGAGAAGGAGGGGAGCAGAGGTAGAGCAATACGTGAGTGCAGCAGGGACTGATGGACTTCCAGCTTGAATCAACCTCTTGCCGAATCCAGAGCAATTTTAGCCCTTGCCGTCCATGACGAAGGTTCTCCATCTGTGCTGCAGAGAAG	13.3994	-7.11444	3.41494e-07	5.57259e-06	DOWN	[ko03018:RNA degradation]
TRINITY_DN31940_c0_g1_i8	en=2089 path=[1:0-126 105:127-296 9142:297-320 299:321-653 632:654-666 645:667-692 671:693-780 6865:781-870 780:871-1031 941:1032-1132 1042:1133-1141 1051:1142-1154 7091:1155-1190 1100:1191-1210 7127:1211-1284 1194:1285-1291 9147:1292-1315 1225:1316-1336 7563:1337-1360 1270:1361-1388 6473:1389-1462 1373:1463-1464 9141:1465-1488 1399:1489-1512 9144:1513-1536 1447:1537-1547 9146:1548-1571 1482:1572…	ATCCTATTCGCGACAAACAAAAGTCTCACTTTGAGGATTATAGACCTGCAACTTGGAGATTATCCCAGGAGGATCCAAGGCTACTTCCTTGTATTACACCCTCCTTGCTGCTGGAATCAATATCAGGTTTGTTATTCTGCGCAAAATGACGCAACAGTTCTTATACTACTAACAACATCAATTGCCACTTGACTTGCCTCTTCATACATCACCTTGGCTTCAGCACTAAAACCTCTAAGAAACTTCATCTGAACGACCCCTTGCATAAGAACCATGGGAAAGACAGCCAAAACTAGAAAAGCAAGAATCCAATTAGCAGTGAATGATATAAGTAGACCAGCCGTGATTGTTGATATATTTTGCACAACGAGGGCCAACGTGTCGCCAACAAGACTTTTC…	13.3303	-7.10746	6.33567e-06	8.01142e-05	DOWN	[ko02010:ABC transporters]
TRINITY_DN33405_c0_g2_i2	en=2663 path=[15071:0-378 6729:379-523 11879:524-552 19088:553-576 11932:577-584 19090:585-608 11964:609-651 6911:652-678 6938:679-686 14806:687-759 7024:760-795 7060:796-803 19097:804-827 7092:828-855 13589:856-985 7163:986-1014 7192:1015-1026 7204:1027-1068 7246:1069-1126 19085:1127-1150 7328:1151-1179 7357:1180-1308 7486:1309-1517 7695:1518-1594 7772:1595-1621 7799:1622-1832 8010:1833-1923 810…	GTCCCATCTGGGTGGTTTCTATATATTATAGGTAACCCAAAAAAAATTTATATATAGCTGTTAGGAAAAGAGAAAAGGAAAAGTCAATAATAGGACCATACTTTTTTTAGTGAATAATTCTACCGAAAGCAATTCCGGGTCCAAATTTCATGTGGCCATTAGTGCGATTCCCCAACTGTTTTGTTCACACCAGAACCATGGTCTCTAGGTTATGATTTTGTTCAAGTGAGGACCATCCTTATTCAACTATTCTTTTATCAATAAGAAAAAAACTGTCTCCACAAGTTTATTATACATATTTTGCAACAACTGGGAAACCATTATTTCCTTTTCCACCTTAACAACATGGTTTTGGATTCATATACATTTAATTTAACAGAACAGTTCATTAAAATTTCA…	13.3334	-7.10365	1.57821e-05	0.000184299	DOWN	[ko00531:Glycosaminoglycan degradation][ko04142:Lysosome]
TRINITY_DN30663_c1_g2_i1	en=762 path=[1:0-236 8106:237-260 239:261-387 8117:388-411 390:412-429 408:430-474 453:475-486 465:487-516 495:517-548 6275:549-761] [-1, 1, 8106, 239, 8117, 390, 408, 453, 465, 495, 6275, -2]	ATTTTTTTGACACTATTATTAAAATAAAAAATAAAATGCATACGTAAGGTAACGAAATAACGGGATATCACAATCACCCAACTTCATACGCTACTTCAACTACCTCCCACCTTTATTATTTAAATCTTCCCTTTCACTTCCTCTTCACTCATTCTTCTTCAATCATGGACTTTTCTCAACTCTCCACTCTTCTCTTCTTCACCGTCGTCGTCACCTTCCTCGCCGTCGTCTCCGCTGCCCGTGACCTCCCCGGAGACTATCTCCGATTGCCTTCTCAAACCTCTAGATTCTTCCGTGAACCTGAAAACGATGACAACGAACAGGGAACTAGATGGGCGATTTTACTTGCTGGTTCTAATGGTTACTGGAATTATAGACATCAGGCGGATGTTTGTCATG…	12.9099	-7.05927	1.46795e-07	2.57577e-06	DOWN	[ko04142:Lysosome]
TRINITY_DN34118_c0_g1_i1	en=965 path=[3691:0-27 8429:28-37 14974:38-68 3737:69-91 3760:92-122 13378:123-151 3820:152-192 15383:193-245 10305:246-247 3982:248-249 11681:250-327 4066:328-363 17558:364-387 4126:388-451 17545:452-475 4214:476-497 17549:498-521 4260:522-526 12634:527-569 4308:570-585 4324:586-612 4351:613-636 4375:637-643 11933:644-667 11957:668-705 4444:706-721 4460:722-728 4467:729-729 4468:730-752 4491:753…	GGTTTTTGTTATGCAGGATTTGGTTAGGTGGTTTTGAAAGGTTCGATTGATTGAACAGGGGGTTTTGTTAGAAGGAAGATTACAATTCTGTTACCGGTTGATGTCGGTTAGAATGGTGGTTAGGATTCAGTTACGGCGTTATTCTGTTAGAAGTTGGAGCCCATTATGTTAACTGTTTTTACCGATTATATCGTTTTTTTGTGTGAATTTATGCAGGTTTACTGTTTTTTGGGTCAGTGCCGTTATGCCGGTTTCATTTTGGTTCTGCATGATTTTCTTATCAAGTATCGGAGGGAGTTTTTTTTAATAATGCATATAATCTCTTAACCTTAATGTGATTGGTCATCCTCCCGGCGAACCCGAAGAACGTTCTGCCAAGGGATATCTAGACAAACTAGG…	12.8671	-7.05498	6.89571e-07	1.05744e-05	DOWN	[ko03008:Ribosome biogenesis in eukaryotes]
TRINITY_DN28058_c0_g1_i1	en=1800 path=[1:0-266 4798:267-290 269:291-454 4799:455-478 457:479-549 528:550-552 531:553-574 553:575-673 4800:674-697 676:698-703 682:704-725 704:726-825 4797:826-849 828:850-913 892:914-934 4802:935-958 937:959-974 3565:975-1207 3798:1208-1219 3208:1220-1248 1003:1249-1452 4801:1453-1476 1231:1477-1514 1269:1515-1591 1346:1592-1601 1356:1602-1639 1394:1640-1799] [-1, 1, 4798, 269, 4799, 457, …	GGAAAAGAATGGGTTGAAAGTTGAATCAATGGAGAAATTACGAAAAGTGGTAAACGAGATAGCATATACGAAGAATCTCAGTGAACTATCTCCTCTTCGTTTCTCTCTTCTCCCTTTCCTTTCCGTTTCATCGTCTTTCTACAAACTCGCTCTCTCAATTCGCCGCCGTTTCTTTCTTTCTCAAGTTCATCGTTTGCCACTTCCTGTTATCAGCGTCGGAAATTTAACATGGGGAGGTAATGGCAAGACGCCAATGGTTGAGTTCATTGCTGCCTTCTTTGCTCGTTCCGGAATTTCACCTCTTGTTCTTTCTAGGGGTTATGGTGGTGGTGATGAAGTTAACATGCTTCAGAGGCATTTACTTGGAACATCAACTAAGTTTGGTGTTGGCGCGAAACG…	12.8783	-7.05282	3.59786e-06	4.77445e-05	DOWN	[ko00540:Lipopolysaccharide biosynthesis]
TRINITY_DN29300_c0_g1_i4	en=1517 path=[1170:0-79 5014:80-103 1251:104-140 5019:141-164 1312:165-201 5015:202-225 1373:226-296 1444:297-302 1450:303-319 1467:320-350 1498:351-405 1553:406-416 4437:417-430 4451:431-440 1588:441-562 1710:563-590 1738:591-653 2611:654-701 4485:702-739 4144:740-785 5016:786-809 4214:810-931 4336:932-954 4359:955-958 5013:959-982 4387:983-1008 2513:1009-1046 1869:1047-1144 2823:1145-1177 2000:…	AGCAAACATGTCTTTGATGAAACTCAGCACACGAAACTCCATTTCCTCATCTCTTCGAATATTCCAAACTTCACGCTTCCTCTCTTATGTTGCCGATGATGAAAGGGTTTACGCTTCCAGCTCTATCATTCACCCTACTGCCATTGTTCATCCCAATGCCATCCTCGGTCAGGGAGTTTCCATTGGACCTTTTTGTTCTATCAGTTCCTCGGCAAAGCTCGGGAATGGTTGTCGGCTATATCCAGGAAGCCATGTTTTTGGAAATACTGAGTTAGGGGACAGTTGTACGCTGATGACTGGCGCTGTTGTTGGCGATGATTGTCCTGGATGTACTGTCATTGGAAGCAATAACACAATAGGATATCATGCTGTGATTGGTGTCAAATGTCAAGACTTGAA…	12.7682	-7.03887	1.71784e-07	2.97419e-06	DOWN	[ko00540:Lipopolysaccharide biosynthesis]
TRINITY_DN32562_c0_g5_i5	en=2142 path=[14297:0-75 14297:76-128 14349:129-317 24141:318-341 14562:342-348 3713:349-366 13764:367-453 24166:454-477 13875:478-531 3896:532-564 3929:565-648 4013:649-666 24163:667-690 4055:691-726 24167:727-750 4115:751-756 4121:757-797 4162:798-818 4183:819-820 4185:821-825 4190:826-845 18060:846-875 11935:876-972 12032:973-1015 12075:1016-1055 9526:1056-1067 24158:1068-1091 9562:1092-1270 9…	AAATAGTTTTTAAAACAACCACTAATACCAGCAGACGATTATGAAGCACGACAAAATAGTTTTTAAAACAACCACTAATACCAGCAGACGATTATGAAGCACGACAAAATAGTTTTTAAAACAACCACTTAACAATATTATCTCAATATTACTTCCACATCAAATAGTTTAAAACAAACACTTGTCAATATCATCTCAATATTACTTCAACATAACTAGACCAGTTTATTTGATACTTCCTTCAACAAACTCCAAATATGATCCCAGCAGTCCTTCATCAAACTTCAATTATGATCTCAGCAGTCCTTCAAAAAACTTTAAATAAATCTCAGCAATAAAACATGACCCTCTTGACATTCTCCTTCAACGCAGGCAAGGGTCTAACAGCAGCATTTGCAC…	162.23	-7.03732	8.94639e-25	5.25314e-22	DOWN	[ko04064:NF-kappa B signaling pathway]
TRINITY_DN28033_c0_g1_i4	en=1671 path=[1520:0-189 5966:190-213 1711:214-245 1743:246-291 1789:292-401 1899:402-611 5456:612-718 2131:719-820 5965:821-844 2257:845-847 2260:848-883 2296:884-1084 2497:1085-1106 2519:1107-1108 2521:1109-1130 2543:1131-1192 2605:1193-1209 2622:1210-1259 2672:1260-1263 2676:1264-1276 2689:1277-1291 3039:1292-1331 2744:1332-1348 3185:1349-1414 2804:1415-1425 3320:1426-1494 2884:1495-1507 4785:…	GGAGAATGTAATAAAACGGTGTAGTGATCTTTATTGAAGCTTTTGCTTTTTTCCTTTTCCACTCTAAAAAAAAGAAGTTAATAAGTGGTGGTAGTATATAAACCCAAAAGTTATTTATTTATTTACACACCAAAACCATATTTTTGGTTTATAAACCGCCTAAGAAAACTAACAAAACTGTAAAATCATCGTCTATCTTTGTCCCTGTTTTTTCCATAGAATAAGGTTTTTGCAGGGTTTACTCTTGATCTTCAATGGGTTCTTTGGAAAATGGAACACCCAAACCAAGAGTTGAAGAAGAACCAATCCTAATGAAACAAAGTCAGAGGTTTTGTATGTTTCCAATTCGCTACAAACAACTTTGGGAGATGTACAAAAAGGCTGAAGCCAGTTTCTGGA…	12.6669	-7.03198	2.06459e-05	0.000234674	DOWN	[ko00230:Purine metabolism][ko00240:Pyrimidine metabolism][ko00480:Glutathione metabolism]
TRINITY_DN32569_c1_g2_i9	en=1291 path=[10801:0-106 10885:107-139 10918:140-211 10990:212-249 11028:250-352 316:353-353 11131:354-427 15471:428-451 11229:452-520 484:521-523 487:524-544 508:545-582 15478:583-606 570:607-642 606:643-643 10541:644-719 13519:720-763 6424:764-790 6451:791-804 6465:805-975 6636:976-1024 6685:1025-1062 6723:1063-1095 6756:1096-1100 6761:1101-1101 6762:1102-1171 15470:1172-1195 6856:1196-1290] […	CTAACAAGTAAAATCCAGATATCAAATTAAAATTTTATCAGTGGTGATAACAAGTTGTCACTTGGCACCAGCCCGTCTAATATATGCGTTTAGAATGTGGAAGCAAAAGCTTAAATCACAATGTAAATGTAAATTTAAATTCTACAATTATGAGAACATGAAAAACTGACAAATCTGATGGTCAGATTATAATGGCTAAAATATGCTTTCTTTTCCTTTAAAAATTCCTTCTCCCTATCCATCTATTTGATACACCAATATTTGATGTTTGTCTACCATATTGATGCATTGCTTATTGATGAAACTGTGCAAATGCCAGCTGAAGTGGTGAGTGGGATATTTTTGTAGCATGCCTCTAGCTTCTCATTAGAGTGGAGATCGACTTTCAATGTCTCCCAA…	46.2432	-7.03034	2.83875e-10	8.58371e-09	DOWN	[ko00450:Selenocompound metabolism][ko00970:Aminoacyl-tRNA biosynthesis]
TRINITY_DN33561_c0_g1_i1	en=310 path=[19897:0-85 777:86-89 781:90-110 802:111-111 803:112-135 827:136-139 831:140-151 843:152-152 844:153-176 868:177-285 23810:286-309] [-1, 19897, 777, 781, 802, 803, 827, 831, 843, 844, 868, 23810]	AAGCTGCTGAAATAACCGATGTGCTCTGCTACTTCCAGTTGTGCAGCGAGGATTACTTGTGGTGTATTTGGTGGGGGAGGAATTCCAGACCCAATAATGTTCTCGTGCATATTTACTGCTTCTCGATTTCCAAGACAGAAAAAGTTCAAATAGCCTTGTGGAGAAAACACTGCTTCGAGCCCAACTTCAACCAAAGTATTGTAAATTGTCTTGTACATCATTTCCATTGTTTTATGCTGCCAAAATAAAATCCGTTGAGTGGCAGCACCTGTTGGATCACCCTCTGGCCACATTGGAATAATTATGTATA	24.6412	-7.02123	8.3649e-08	1.54025e-06	DOWN	[ko00564:Glycerophospholipid metabolism][ko00565:Ether lipid metabolism][ko04014:Ras signaling pathway][ko04024:cAMP signaling pathway][ko04071:Sphingolipid signaling pathway][ko04072:Phospholipase D signaling pathway][ko04144:Endocytosis]
TRINITY_DN32824_c0_g2_i7	en=863 path=[1:0-32 6571:33-35 6574:36-56 35:57-63 42:64-70 49:71-87 66:88-93 72:94-117 96:118-118 97:119-135 114:136-137 116:138-151 130:152-161 140:162-175 154:176-191 9066:192-215 194:216-279 258:280-302 281:303-304 283:305-312 291:313-316 295:317-317 296:318-326 305:327-336 315:337-340 319:341-348 327:349-350 329:351-378 357:379-407 4205:408-429 4227:430-453 433:454-460 440:461-462 442:463-49…	TTAAGGGAAAGTATGCATGGAGTTGGGTATAGGCAGAGAGAGATGTTAGAATATTATAAAATATCTTAGGATCAGATTTTATGTTACTCACTTCCCGTGGAATGCATGTTCCAATTTATGATGAAAAAAGCTATTACTTTCATGCCACTAATCAGTGCATGACTGTTGATAATTAGTTGATTACAAACAATGGTTGAATTTCACTTCCTGGGCACCATAGAGATTGCCTAAAGCACACTCTTTGTGGATCTGTGTTATTTTACAGATCTCAGGGATTTGTTATGTCTACTGTTTGACTTGGAGATAATGTTTTCGAGGTGATTGGAAAGCTAGTAACAAAGCCTGTGAAATTACGCGTTTCTTTTTATAATTGTGCATTGACTTTAGCTTATCAAAATG…	12.4179	-7.00382	2.56406e-07	4.29531e-06	DOWN	[ko00770:Pantothenate and CoA biosynthesis]
[truncated: 1,036 more rows]

## Sheet: Sheet2
Supplementary Table S4
[truncated: 186 more rows]
