# Supplementary material for: RNA-Seq–based transcriptomics reveals differential gene expression between two Pisum sativum subspecies and uncovers their molecular marker profiles
Source: BMC Genomics. 2025 Dec 19;27:89. doi: 10.1186/s12864-025-12419-7 (PMC12831409; doi:10.1186/s12864-025-12419-7)
Supplement: Supplementary file 8 — Supplementary Table 5. [file 12864_2025_12419_MOESM8_ESM.xlsx]

## Sheet: Sheet1
Supplementary Table 5
List of 2,478 significantly differentially expressed unigenes between Pisum sativum and Pisum abyssinicum groups with annotation in the Transcription factor (TF) database
Adjusted p-value < 0.01; Log2FC > 2
geneid	Unigene_ID_length_Path	Unigene_sequence	baseMean	log2FC	Pvalue	Padj	trend	TF_ID	Source species	Gene_name	Protein_name
TRINITY_DN20908_c0_g1_i1	en=1029 path=[1:0-116 95:117-135 114:136-190 1977:191-326 1912:327-343 206:344-579 442:580-609 472:610-642 2113:643-666 529:667-1028] [-1, 1, 95, 114, 1977, 1912, 206, 442, 472, 2113, 529, -2]	AGAAAACTTTTCTTTTCCTTACCTTACCTTGATTTCCTCTCACTACTTGTCTTAACCAAACAAACAACTAGAAAATCTGCGGCGGCGAGAGATGCAGTAGAAAGCGGTATCACAAAACAACCGACCTCCTCTTTGGGCCAGCCGGCCACCACCAGCTCAATACTCAGCACGTTCTTAATTTCATATCCGGTACGCTTTCATTCCATCCGATTATGCTCGATCCAATCGAATCATCTCTTTAATCTCTCACAAATCCTTTATTTCAACCGTTAATTCAAAATCTGAGTCAAATTATCTTCCATTAGGTTAATCAATTTATCAGCATAACAATGGTGAAAGCTTACAAACAAGAACACGTTTATAAGCATCCATGGGAACGAGTAACATCAGCATCATGGC…	41.0727	-4.05016	6.50927e-05	0.000663679	DOWN	Jcr4S05484.20	Jatropha curcas	AP2	AP2 family protein
TRINITY_DN27069_c0_g1_i5	en=2218 path=[1:0-41 20:42-131 7114:132-155 134:156-465 7113:466-489 468:490-695 674:696-825 5485:826-847 1303:848-848 1304:849-884 1340:885-1016 7120:1017-1040 1496:1041-1115 7122:1116-1139 1595:1140-1163 4475:1164-1205 4517:1206-1229 4541:1230-1246 4558:1247-1323 4635:1324-1450 7116:1451-1474 4786:1475-1475 7119:1476-1499 4811:1500-1532 4844:1533-1560 4872:1561-1620 1641:1621-1653 1674:1654-172…	TCTCAAGAAGAAGAGTTACAGTTCCAGTTAGTGAGTCTGGTTGGTACAGCTAACTAACGACTCCTTCACCACCGCACCGTACTCCACCGCTCTTCGTCCACCACAGATGGGTTTCTGTCCGTGTTTTGGCGACGAAATATCCGAACAAGCACCACTAGCGGATCGTGACCCGGTTCTACTCGTTTCGGGCATGGGTGGCTCCATTCTCCACTCAAAGCCCAAGAAATTCGGATTAACCACTCGTGTTTGGGTCCGAATCTTCCTCGCTGACTTAGAATTCCGAAAGAAGATTTGGTCCCTTTACAATCCCAAAACAGGTTATACTGAAACGTTAGACAAGAAATCTGATATTGTTGTTCCGGATGATGATCACGGTCTCTATGCAATTGATATTTTAGA…	119.788	-1.45943	0.00328243	0.021996	DOWN	Gh_D08G2402	Gossypium hirsutum	AP2	AP2 family protein
TRINITY_DN20908_c0_g1_i2	en=914 path=[1:0-116 1801:117-136 114:137-191 169:192-204 182:205-228 206:229-464 442:465-494 472:495-527 2113:528-551 529:552-913] [-1, 1, 1801, 114, 169, 182, 206, 442, 472, 2113, 529, -2]	AGAAAACTTTTCTTTTCCTTACCTTACCTTGATTTCCTCTCACTACTTGTCTTAACCAAACAAACAACTAGAAAATCTGCGGCGGCGAGAGATGCAGTAGAAAGCGGTATCACAAAAACAACCGACCTCCTCTTTGGGCCAGCCGGCCACCACCAGCTCAATACTCAGCACGTTCTTAATTTCATATCCGGTTAATCAATTTATCGGCATAACAATGGTGAAAGCTTACAAACAAGAACACGTTTATAAGCATCCATGGGAACGAGTAACATCAGCATCATGGCGAAAATTCACCGATCCAGAAAATAAAAGCGTTTTATCGCATATTCTAGATGTCAACACATTGAGCACAAGCCTCGATTCATCCTCCGGGAAGCTTTACGCGACGCGCGCTATAAC…	80.6296	1.07372	0.0029161	0.0198569	UP	Jcr4S05484.20	Jatropha curcas	AP2	AP2 family protein
TRINITY_DN24555_c0_g1_i1	en=1085 path=[1063:0-86 2767:87-110 1151:111-167 2768:168-191 1232:192-210 2766:211-234 1275:235-284 1325:285-308 1349:309-480 2764:481-504 1545:505-507 2765:508-531 1572:532-544 1585:545-567 1608:568-568 1609:569-591 1632:592-817 1858:818-968 2763:969-992 2033:993-1084] [-1, 1063, 2767, 1151, 2768, 1232, 2766, 1275, 1325, 1349, 2764, 1545, 2765, 1572, 1585, 1608, 1609, 1632, 1858, 2763, 2033, -2]	ATTCCATCTTCTCTTTCATACCATTCCGTTAGCTTCCTTTCATCTCTTACTCTCTCTCATCTCTCATGGCTTCCGGTAGTTGCCGGTTCTTAAATCACCACCGTTGAAATCATGAAATGCAACTATGCATAATCCATAACTCATAGCTCATAGTTTGTTATCTTTCCGGTTCCTCGCAGTTTCCCGGTCGCCGGAGAGTTTCTCCGGCGAACTCTCACGACTGAAGAAACTTCTAACTCTGAGTTTATTTGTCGTTTTAGTTATATTCCACCGTAGAATCGTTAGTAGAAGGAAAAAGAATAGTAGAGTAATAATATCTTGAAGACTAAGAAAGCATCATGTTAGATCTTAATTTGAATGCTGATTTGACTCAGAATGATGATAACTCGGTCATGCTAC…	126.232	2.08422	1.24545e-05	0.000149115	UP	Tp57577_TGAC_v2_mRNA11931	Trifolium pratense	AP2	AP2 family protein
TRINITY_DN24555_c0_g1_i2	en=914 path=[1063:0-86 2767:87-110 1151:111-167 2768:168-191 1232:192-210 2766:211-234 1275:235-284 1325:285-308 1349:309-480 2764:481-504 1545:505-507 2765:508-531 1572:532-544 1585:545-567 1608:568-568 1609:569-591 1632:592-817 2643:818-913] [-1, 1063, 2767, 1151, 2768, 1232, 2766, 1275, 1325, 1349, 2764, 1545, 2765, 1572, 1585, 1608, 1609, 1632, 2643, -2]	ATTCCATCTTCTCTTTCATACCATTCCGTTAGCTTCCTTTCATCTCTTACTCTCTCTCATCTCTCATGGCTTCCGGTAGTTGCCGGTTCTTAAATCACCACCGTTGAAATCATGAAATGCAACTATGCATAATCCATAACTCATAGCTCATAGTTTGTTATCTTTCCGGTTCCTCGCAGTTTCCCGGTCGCCGGAGAGTTTCTCCGGCGAACTCTCACGACTGAAGAAACTTCTAACTCTGAGTTTATTTGTCGTTTTAGTTATATTCCACCGTAGAATCGTTAGTAGAAGGAAAAAGAATAGTAGAGTAATAATATCTTGAAGACTAAGAAAGCATCATGTTAGATCTTAATTTGAATGCTGATTTGACTCAGAATGATGATAACTCGGTCATGCTAC…	8.05062	4.55868	0.000755816	0.00608087	UP	Tp57577_TGAC_v2_mRNA11931	Trifolium pratense	AP2	AP2 family protein
TRINITY_DN29313_c0_g1_i3	en=1418 path=[1:0-184 163:185-200 179:201-252 231:253-282 261:283-358 3881:359-382 361:383-483 3887:484-507 486:508-518 497:519-541 520:542-542 521:543-555 2745:556-571 520:572-572 521:573-585 534:586-673 3884:674-697 646:698-698 647:699-763 3882:764-787 736:788-830 779:831-889 838:890-918 867:919-973 3886:974-997 946:998-1059 3885:1060-1083 1032:1084-1116 3883:1117-1140 1089:1141-1145 1094:1146-…	GTTTTATTTTTTTGGTTTATCCTCATCACATTTTTCACTCAAACAAACAAAGAATCTTTCAACAAAAACCAATTATCACAATAATTACCATAAATCACAGAAAACAAATCAACAATAATCGAAACAGAAACGAAAAATTTCATAGCCATAAACCAAAAAAATAAAACTAAATATTTCAAAAAAAAACTCACCGGTTTTTCTCCTCCGTTGCCGGAAACACAGCGCCGTCGTCATCCACCGCGTCCATTTTAAGTGAATTCAGAAGAAGAAAAGATGTCGAGGTTTGCATTCTTCAATCGATCAAATACAATTCACGCGTCTTCATCGGAAGAATCTCAGAAACCTTTCAACGAAATTCTCGACCGGTCCGGTTCGCTGAGCCGATTCTACGGTTCAGTA…	381.547	-11.9413	3.00624e-19	6.60016e-17	DOWN	Achn273801	Actinidia chinensis	ARF	ARF family protein
TRINITY_DN32230_c1_g1_i8	en=6177 path=[12645:0-153 12776:154-177 12800:178-218 4694:219-219 12841:220-386 13008:387-387 13009:388-394 4912:395-395 13016:396-434 13055:435-530 13151:531-1924 14545:1925-1927 14548:1928-1945 14566:1946-1952 23236:1953-1976 14597:1977-4014 16635:4015-4031 16652:4032-4579 17200:4580-4734 12351:4735-4742 19396:4743-4773 12390:4774-4785 23228:4786-4809 12426:4810-4832 23229:4833-4856 12473:4857…	ATTCTCAGTATTTTTTAGAGAACCTAACAGTGGTCCGACCTATCGGATCCGTAGAGGGGGCCAGTGAAGGAAAGCTTGGTTGATGTCTAAGAAGAAAACCGTAGCAAACATGGAGGCGAAGGTTGCAGATCTGGAGCAAGAGTTATCGTTGATGAAGGTTGCTTTCTCTGATTCCATCGCCGAGGTTCAATAAATAGCGAGGGAGAATCAAAGAGCGTTGGTACGGATGATGGAGAAGGTTCTGGAAAAGAAGGTGGTTGAAGCTGAAGATGATGCATCATCGAAAGAGGTTACGACAACCACAAAGTTGAAAGGTGAAGCTTTGGATGAATTTAGAAGGTCGGTTAAGAAGGTGGAGCTACCAACGTTCTCCGGCGACGATCCGGCCGGATGGATCTC…	815.303	-11.1933	6.14309e-23	2.58914e-20	DOWN	PDK_30s1160841g001	Phoenix dactylifera	ARF	ARF family protein
TRINITY_DN31203_c2_g1_i5	en=1956 path=[8849:0-44 2824:45-121 8981:122-145 2925:146-262 3042:263-304 3084:305-348 8982:349-372 3152:373-457 7363:458-640 7546:641-666 3258:667-743 8990:744-767 3359:768-902 8985:903-926 3518:927-1409 4001:1410-1439 4031:1440-1483 4075:1484-1502 4094:1503-1689 7029:1690-1712 4660:1713-1758 4706:1759-1779 4727:1780-1818 4766:1819-1828 7243:1829-1852 4800:1853-1931 8991:1932-1955] [-1, 8849, 2…	TCATCATTGTAGTTTTAAAAATTGGGTTTCTCTCTAATCTTGTTTTGTAGCTGTCCACGCAAGCAGCATAGATTCTCATGTGGCAGTGTTATTGTTTGACCAACCAATCGCCTTAATGAATACGTCAAGTTGGTAACTTCTTCCTATTCAATCCATGCCAAGTCTTCCATGATCTTTTACACCACACATATATGTAACCAATGCATAATAATCAAGAACCACACCCTTCAATTTCCTTAATACAATTCTCTACACAAAAAACTTCATAACCTTTTTATATATATCTCTGCATAATCTTTTCAATTTACAACAAGTCAAAAAAGAAAGAAAAAATGGCTGAAGAGGGAGTCAAGGAACGAACTTTGGAAGAAACACCAACTTGGGCTGTTGCAGTTGTGT…	182.389	-10.8771	5.4859e-17	7.62918e-15	DOWN	CCG006186.1	Populus euphratica	ARF	ARF family protein
TRINITY_DN33525_c2_g3_i11	en=891 path=[7093:0-114 7185:115-115 7186:116-208 7279:209-223 7294:224-225 7296:226-244 678:245-264 14586:265-288 722:289-334 14591:335-358 792:359-404 838:405-447 881:448-487 14581:488-511 945:512-610 14588:611-634 1068:635-643 14579:644-667 1101:668-688 10437:689-709 10458:710-718 1181:719-723 10563:724-863 10703:864-890] [-1, 7093, 7185, 7186, 7279, 7294, 7296, 678, 14586, 722, 14591, 792, 83…	TCTCAACATTCATCTCTCCAATGGTTTGTTTTAGACTGTCTCTTTGTTGCAATAATAAATGTTGTCTAACAGTTTTGATTTCTGGTGATGCAGCAATAGCTCAGGTCCCTTGAACCTTGATCCAATGGTTCAGGTGCTGCACTATGGAGACTTTGCGTATTGCTTCTGTTATATCCTGGTTTTGACTTGGCTGCTGCAGTACCATGATGGCAAGATGTGTCAAGCTCTGATGAATCCTGCATGCAATGATATGGAGAACCCTGGAGACCAGACTCTCCTAATGGCATTGTCGATGTATCGGCATCAGCTGACGCAGAAGTATAACGAGGAACAGTAGTAGGGAGCAGAAGACCAGACGAATCGATATTGACCCCAAACAGAACAGAATTTTGGGCATCT…	153.394	-10.6268	0.000847965	0.0067425	DOWN	Medtr5g076270.1	Medicago truncatula	ARF	ARF family protein
TRINITY_DN30507_c2_g1_i4	en=1432 path=[1515:0-380 1873:381-382 1875:383-451 1944:452-481 1974:482-547 2040:548-563 2056:564-609 2102:610-891 2384:892-917 3891:918-937 2535:938-938 2536:939-1431] [-1, 1515, 1873, 1875, 1944, 1974, 2040, 2056, 2102, 2384, 3891, 2535, 2536, -2]	CTAAACACGAACCAAATCGAAAATATCTCGACTCTCAAACCAAAAACCAGAATCCAATCCTCATATGGAGGAAGAACGCCTCAGAATTGATAAGATATCAACAACTTTGAGTTGGAGTTCAAGGATATTGCCTACCTTCGATGACAACCGTGCAAAGTCGAAGAGGATGAAGAACACGAAGTCCGGTACGAAGTTCTTCTGAATCTTTCCTTCTCCATCTTCTGTAACACCGTGTTTTTTAGATCGATGCACCTCCGATATCTTCACGACGGAGCCTTGGCGAGCAGGTGGTGTAGCGGACTTACGACTGGATTGAAAACAGGTATCGTCCGTGTTAAAGCCCGAACTTCTCTTTCTTCTTCTTCTTCTTCTAAGAATCGCTTCTGCTGAACGCTTGTA…	84.952	-9.77325	4.55294e-12	2.05916e-10	DOWN	Achn024331	Actinidia chinensis	ARF	ARF family protein
TRINITY_DN34114_c0_g3_i1	en=2003 path=[4881:0-243 5102:244-275 19159:276-299 5158:300-322 5181:323-347 5206:348-441 5300:442-470 5329:471-537 19140:538-561 5420:562-710 19146:711-734 5593:735-754 19158:755-778 5637:779-894 5753:895-921 5780:922-987 5846:988-1004 5863:1005-1272 6131:1273-1282 10398:1283-1379 10495:1380-1408 10524:1409-1647 10763:1648-1697 10813:1698-1772 19136:1773-1796 10912:1797-1850 6715:1851-1851 6716…	ACTATTTCCTGTACTTAAGATGCTAAATTGAACCTATCAATTTGGTATCTAGAGCCTTGGTTTTGTTTCACTGTGGATGGTCATTACGAGAAGCATCATGGAAAACCGAGTAGATACCGTGGAGCAGAGAATGAACAATTTTGAAGGGATGATGGAGCATATTAGACAGCTAGTGATGGAGCAGCAGGCAAGACCGCAAGTCACGGTGGAGCAAATACGCCAGCTGATTCAAGAGCAACCGGGTCGGAATCACGGAGGATCCGACGAAGAAGATGAGAGAAGCGGAAGGAGCACGATATCGCGTGAATCCAGACCCAGGAACCATCGTCATAATGGTGGAAACATATCTCGTTCCATGGGAAGCAGACGAAGGTTGGAAATTCCGATTTTCAAAGGAGA…	212.421	-9.21492	5.58663e-07	8.74463e-06	DOWN	PDK_30s1160841g001	Phoenix dactylifera	ARF	ARF family protein
TRINITY_DN32961_c0_g1_i10	en=2655 path=[13255:0-97 8682:98-117 8702:118-146 8731:147-161 8746:162-197 8782:198-252 13609:253-276 8861:277-440 9025:441-470 347:471-473 350:474-491 368:492-497 374:498-506 383:507-515 392:516-542 9645:543-602 9705:603-626 503:627-635 512:636-644 521:645-647 13604:648-671 548:672-686 563:687-732 609:733-780 13611:781-804 681:805-828 13619:829-852 729:853-855 11211:856-957 755:958-1057 855:105…	TTTAAATATATTATTTTTCATAAAAAACTTCGATTATTGATAGAAAAAAAAAATCTAACTCTCTCTATATATAGCCCACTATCAAAAGCAGAAGAAACACACAAGTTGCATTATTTTGAAAGTCATGGACAGAGGTGAATACACTCCTTTATTTGAAACCAAAAAGGGAAGAGGGAGAGTTATCTATAGGCTCTTTGCAATCTCAATATTTGTAGCCATATGCTTCATCTGGCTCTACAGATTCAACCACATCGTATCTCAACAAGAAGAAGAAGATGGAAGGAAATGGATTTGGCTTGGTTTGCTTGCTTCTGAACTATGGTTTGGCTTTTATTGGATTCTCACCCAAGCTCTCAGATGGAACCTTGTTTTCAGACAGCCCTTCAAAAACAGACTCTC…	56.5049	-9.18758	3.78817e-11	1.38651e-09	DOWN	Sme2.5_02298.1_g00001.1	Solanum melongena	ARF	ARF family protein
TRINITY_DN30507_c2_g1_i2	en=1537 path=[1515:0-380 1873:381-382 1875:383-451 1944:452-481 1974:482-547 2040:548-563 2056:564-609 2102:610-891 2384:892-917 2410:918-1042 2535:1043-1043 2536:1044-1536] [-1, 1515, 1873, 1875, 1944, 1974, 2040, 2056, 2102, 2384, 2410, 2535, 2536, -2]	CTAAACACGAACCAAATCGAAAATATCTCGACTCTCAAACCAAAAACCAGAATCCAATCCTCATATGGAGGAAGAACGCCTCAGAATTGATAAGATATCAACAACTTTGAGTTGGAGTTCAAGGATATTGCCTACCTTCGATGACAACCGTGCAAAGTCGAAGAGGATGAAGAACACGAAGTCCGGTACGAAGTTCTTCTGAATCTTTCCTTCTCCATCTTCTGTAACACCGTGTTTTTTAGATCGATGCACCTCCGATATCTTCACGACGGAGCCTTGGCGAGCAGGTGGTGTAGCGGACTTACGACTGGATTGAAAACAGGTATCGTCCGTGTTAAAGCCCGAACTTCTCTTTCTTCTTCTTCTTCTTCTAAGAATCGCTTCTGCTGAACGCTTGTA…	41.2894	-8.73521	4.50651e-08	8.74075e-07	DOWN	Achn024331	Actinidia chinensis	ARF	ARF family protein
TRINITY_DN33525_c2_g3_i8	en=959 path=[13739:0-67 7185:68-68 7186:69-161 7279:162-176 11883:177-200 9365:201-231 11247:232-257 9429:258-261 11518:262-296 662:297-303 669:304-312 678:313-332 14586:333-356 722:357-402 14591:403-426 792:427-472 838:473-515 881:516-555 14581:556-579 945:580-678 14588:679-702 1068:703-711 14579:712-735 1101:736-756 10437:757-777 10458:778-786 1181:787-791 10563:792-931 10703:932-958] [-1, 1373…	GATCTCAGATTTCAAGTGCTCCATCTCAACATTCATCTCTCCAATGCAATAGCTCAGGTCCCTTGAACCTTGATCCAATGGTTCAGGTGCTGCACTATGGAGACTTTGCGTATTGCTTCTGTTATATCCTGGTTTTGACTTGGCTGCTGCAGTACCATGATGGCAAGATGTGTCAAGGTGAGTGCAAAACCATAATTCATGTGCATTGCTTTGTTAAATTAACCATGTATGTGCCATCATGTGATTAAGGTGTCTGGTTTTGAGCATCAATTTCCCCCACACTTTGCAACAGCTCTGATGAATCCTGCATGCAATGATATGGAGAACCCTGGAGACCAGACTCTCCTAATGGCATTGTCGATGTATCGGCATCAGCTGACGCAGAAGTATAACGAGGAA…	40.6199	-8.70973	0.00409507	0.0266236	DOWN	Medtr5g076270.1	Medicago truncatula	ARF	ARF family protein
TRINITY_DN30507_c2_g1_i6	en=1406 path=[1515:0-380 1873:381-382 1875:383-451 1944:452-481 1974:482-547 2040:548-563 2056:564-609 2102:610-891 4090:892-912 2536:913-1405] [-1, 1515, 1873, 1875, 1944, 1974, 2040, 2056, 2102, 4090, 2536, -2]	CTAAACACGAACCAAATCGAAAATATCTCGACTCTCAAACCAAAAACCAGAATCCAATCCTCATATGGAGGAAGAACGCCTCAGAATTGATAAGATATCAACAACTTTGAGTTGGAGTTCAAGGATATTGCCTACCTTCGATGACAACCGTGCAAAGTCGAAGAGGATGAAGAACACGAAGTCCGGTACGAAGTTCTTCTGAATCTTTCCTTCTCCATCTTCTGTAACACCGTGTTTTTTAGATCGATGCACCTCCGATATCTTCACGACGGAGCCTTGGCGAGCAGGTGGTGTAGCGGACTTACGACTGGATTGAAAACAGGTATCGTCCGTGTTAAAGCCCGAACTTCTCTTTCTTCTTCTTCTTCTTCTAAGAATCGCTTCTGCTGAACGCTTGTA…	38.1285	-8.61893	0.00376768	0.0247528	DOWN	Achn024331	Actinidia chinensis	ARF	ARF family protein
TRINITY_DN32978_c1_g1_i1	en=432 path=[18283:0-54 16534:55-71 68:72-73 70:74-77 74:78-80 77:81-104 101:105-114 13900:115-177 5849:178-200 14583:201-219 14602:220-226 10537:227-234 10545:235-243 10554:244-431] [-1, 18283, 16534, 68, 70, 74, 77, 101, 13900, 5849, 14583, 14602, 10537, 10545, 10554, -2]	CCAACATGACAGGATGTTTTAGAAAGCAAGCTGGGTTGAGTTTGCTGTTGTTGATGTTGAAGCTTTGGTTGTTTGGATGGATGAGAGAACTGAACATTGTTCTGGCTACTATGATTTGTCATCTGATGGACCATAGAATTAGCCTCGGGCAGTGGGTTTTGAAGCAAAGGAGGAATTTCAAACAATTGACCGGGAGTTAGGTGGGCATAAGGGTTGGTTTGGGATTACCGTATGCCAGAACATTATGAACCCAAGGAGGAAGCGAATTTCTCAATTTTCTCCCTGAGAGGACCATCTCAATCATAGAGGTTTTGTATAGAGAAAAGGGAGAATCAGTTGTTTGCGGCCAAATCATCGAACCGACTAAAAACCAAGGGTGTGAAGTATTTCATTTTTATT…	37.6603	-8.60301	1.1435e-10	3.76932e-09	DOWN	Tp57577_TGAC_v2_mRNA26328	Trifolium pratense	ARF	ARF family protein
TRINITY_DN32224_c1_g1_i6	en=1095 path=[10671:0-128 10777:129-676 11325:677-738 18017:739-762 6494:763-764 6496:765-789 16117:790-810 9406:811-955 9551:956-1094] [-1, 10671, 10777, 11325, 18017, 6494, 6496, 16117, 9406, 9551]	CCTCCATCCTTGTTACCATATCCTGCAGGAAAATCCAACATTCAATCATTAGATGAGATTTTGTCTAACAAATCCAGAATCCTCAGAGTTTTAAAGGAAAACCTTACCAGAGCTAGAAATCGGATGGTTCAACAGGCAAATCGTCATAGGAAGGACAAATCCTTCGCAGTAGACCAATGGGTTTTCCTAAAACTTCAGCCTTATCGCCAAAGCTCTGTCCACCAGCGATCTTCTCAGAAACTCGCGAAACGTTACTTTGGGCCGTTCCGGATCATCAAGAAGATTGGTTCTGTGGCTTATGAATTGGATCTCCCTAAGGCTTCACGAATCCACCCTGTATTTCACGTTTCTCTACTCAAACTTTGTCAGGGAACCCCTACTACCCAAACCGCTCCATTA…	23.9168	-7.94345	1.20037e-08	2.62544e-07	DOWN	PDK_30s1160841g001	Phoenix dactylifera	ARF	ARF family protein
TRINITY_DN29661_c1_g3_i1	en=4620 path=[1:0-603 582:604-1491 1470:1492-1508 1487:1509-2270 2249:2271-2298 2277:2299-2355 10381:2356-2379 2358:2380-2425 10382:2426-2449 2428:2450-2512 10383:2513-2536 2515:2537-2558 10380:2559-2582 2561:2583-2619 10378:2620-2643 2622:2644-2668 2647:2669-2673 2652:2674-4253 4232:4254-4283 10379:4284-4307 4286:4308-4619] [-1, 1, 582, 1470, 1487, 2249, 2277, 10381, 2358, 10382, 2428, 10383, 25…	CTACAATTGACGATAATTCCCGGATTCCCTGAAAACTAAAAATACACTCATACATTCATGCATTTGCATTTTATGCATATAAACCAAAAAAGAAATGTTATTCGTAACAATTAAATAAGAAATAAACTACGAATAATAATTTTAAGTATACATGTAATAAACTCAAATAATCAGTAAGTTGTCTGGTCTCAAAGGAAGTTGCAACTCCAAGTGTTGTATATAGGATGACCAACGCAACACACCCCCACCCCAATTGGTATCGTCAAGGCTACTCAACATGCACATGTACTGAACGTCAATATAAACATGAGACTTGTCTGCAAAAGAGTACATGTTACTAGATGTAGCATGTATACCCTAGCGACAACCTCAAACATATGTGCCTTAACAAGCTCTTCG…	124.085	-7.3898	1.45711e-10	4.70478e-09	DOWN	PDK_30s1160841g001	Phoenix dactylifera	ARF	ARF family protein
TRINITY_DN29907_c0_g1_i6	en=2358 path=[1:0-212 191:213-292 271:293-305 284:306-465 6295:466-489 468:490-744 4533:745-884 745:885-983 4021:984-1134 5199:1135-1201 865:1202-1230 894:1231-1236 5040:1237-1254 5058:1255-1347 4193:1348-1349 923:1350-1369 6294:1370-1393 967:1394-1401 975:1402-1778 1352:1779-1801 1375:1802-1802 1376:1803-1821 6297:1822-1845 1419:1846-1867 6293:1868-1891 1465:1892-1894 1468:1895-2052 6296:2053-20…	CAAAAAGTTTGCCATGCCCGAAACTGTTTAAAAACCAACTCTCCTCCCCCTTCACGTTTTCATTTCTCTCTTTCAACTTCTTTTTCAGTTTCTCTCCCTTTCTCCTTCTCTTCTACAAACCCTAACGCACACTTCAGATTTCGCTTCGTTTTTCTGCATTTTTTCTCCATCACGCTTCTACTTCACTCCATGACAACCGATTCTACCGTCGCCTTTCCTGTTTCCTCGAACGACTCCGTCTCTTCCGAACGGAAGTTTCTCAAGCACATCCGTGATAACGTTCACGGCAACATCTTTCTCGAGCCTATCTTCTTGAAGTTTGTTGACACAGAACAATTTCAAAGACTGCGTGATTTGAAGCAACTTGGCCTATGTCATATGGTTTACCCTGGGGCTGTA…	8.45812	-6.45218	7.70728e-05	0.000773204	DOWN	Araip.8X6BU	Arachis ipaensis	ARF	ARF family protein
TRINITY_DN32488_c0_g3_i5	en=897 path=[13072:0-71 10577:72-72 10578:73-94 10600:95-113 10619:114-210 10716:211-237 5683:238-264 5710:265-270 5716:271-276 5722:277-280 13869:281-316 7863:317-407 3373:408-412 3378:413-414 3380:415-416 3382:417-423 3389:424-436 3402:437-461 3427:462-484 3450:485-488 5430:489-520 5462:521-529 5471:530-531 3497:532-532 5473:533-553 5494:554-559 5500:560-567 5508:568-568 5509:569-575 5516:576-5…	ATGTTGCAGAATCGGTGCCGGCTATAACGCTCGATTGCATATTGGTTTGAGGAATCTCATGTCATAACAAATGAGTTGGTGAATTTGTGCAGGGTTTGGGGCATTTGACGTTGTGCAGAAGTTTTAGATCATGGCATATTCTATTGAGCTGCCATATGCATGATGGTTTACTTCGTGGCGTGAGTCCCTAATGTATCAACGCGTGTTTCCAATTTTGTTGCATTAGGCTAGCATTAGCCTGGATTTCCACATTTCGAATGTTGTCTCTACAGAACATCGACAGTGGATTGTAAAATAACGGGTTTTCATTTTGATGAAAGCATGTATTACTCTGAGAAAGGCAAACTGTAGTCGTAGCAGACGACGTATCCAAACAGTTTGTCTCGACAGCACCACCAT…	7.54298	-6.28058	1.60576e-05	0.000187166	DOWN	Medtr8g101360.1	Medicago truncatula	ARF	ARF family protein
TRINITY_DN34253_c3_g1_i4	en=5065 path=[7101:0-186 14559:187-210 7289:211-223 14533:224-247 7326:248-254 14536:255-278 7357:279-299 14539:300-323 7402:324-328 7407:329-331 14545:332-355 7434:356-357 7436:358-372 7451:373-415 7494:416-439 14550:440-463 7542:464-524 7603:525-548 7627:549-566 7645:567-623 7702:624-754 14527:755-778 7857:779-812 7891:813-822 7901:823-836 7915:837-846 7925:847-954 8033:955-970 8049:971-993 807…	TTCAGAGCAGTAAAATGACTATACTTGGACAGACGATCAACAACAACAAGAATAGCCGAGTATGCATTTGAATTAGGCAAACCTGTTATGAAATCCATAGAAATATCCTCCCAAATTTGAGCTGGAATAGGAAGAGGGTGTAGCAGGCCTGCTGGACGTGCAGTGGATGCTTTAGCTTGCTGACAAATCAAGCACTGAGATACAAAATCCTTGATGTCACGGTTCATGGTTGGCCAATAAAATTGAGAGGCTAATCTGGCCTTGGTACGGCTGATACCAGCATGTCCACCAAGAGGGGAAGCATGAAACTCTTGGAGTAACAATTCAATAATTTGTCTATCCGCAGGAATGACCAACCTAGAATTCCAAAACAGCATGTTGTGACGTACTTGGTAATTA…	61.3532	-6.14374	1.57519e-12	7.91629e-11	DOWN	PDK_30s1160841g001	Phoenix dactylifera	ARF	ARF family protein
TRINITY_DN24779_c0_g2_i6	en=999 path=[1448:0-75 1501:76-108 1534:109-111 1537:112-144 1570:145-201 1627:202-222 1648:223-227 1653:228-257 3842:258-281 1707:282-295 3841:296-319 1745:320-818 2244:819-851 3676:852-998] [-1, 1448, 1501, 1534, 1537, 1570, 1627, 1648, 1653, 3842, 1707, 3841, 1745, 2244, 3676, -2]	CGGAGATTTGAAACGACAACAAGTGGAGTAGAAGTGGAACAAAGAAGGTCCTTGGTTTTTGTGTTGTGAGGATAATCGAACCCAGCTAAATCTTTGTCAATTCATCCTTACACGCTCTCCGGGTTTTCCTTCTTTTAAGGTTCAGCAACAGGATCTTAACTTTTGCAGCCTCTTTCTTCTTCTTCTATCTACCTCCCTCTAGGTGCTAGACCTAGGAAAATCAAATGCATCGTGGGAAGTTTTCACTTACACCCAAGAGTCAAGTCAATGACCTAGCAGGTTCAGGTTTTCCTGATAATCAACATAGAAGTCTTCCCGAACCCATATATGTTTCTTCTTCATCTTCAGATGATGAAAATAACATCTCTAATGACGACGCATCTAAACAATTAGTACTTT…	55.2321	-5.14875	0.000610457	0.00502377	DOWN	HL.SW.v1.0.G038552.1	Humulus lupulus	ARF	ARF family protein
TRINITY_DN32961_c0_g1_i7	en=2513 path=[13255:0-97 8682:98-117 8702:118-146 8731:147-161 8746:162-197 8782:198-252 13609:253-276 8861:277-440 9025:441-470 347:471-473 350:474-491 368:492-497 374:498-506 383:507-515 392:516-542 9645:543-602 9705:603-626 503:627-635 512:636-644 521:645-647 13604:648-671 548:672-686 563:687-732 609:733-780 13611:781-804 681:805-828 13619:829-852 729:853-855 11211:856-957 755:958-1057 855:105…	TTTAAATATATTATTTTTCATAAAAAACTTCGATTATTGATAGAAAAAAAAAATCTAACTCTCTCTATATATAGCCCACTATCAAAAGCAGAAGAAACACACAAGTTGCATTATTTTGAAAGTCATGGACAGAGGTGAATACACTCCTTTATTTGAAACCAAAAAGGGAAGAGGGAGAGTTATCTATAGGCTCTTTGCAATCTCAATATTTGTAGCCATATGCTTCATCTGGCTCTACAGATTCAACCACATCGTATCTCAACAAGAAGAAGAAGATGGAAGGAAATGGATTTGGCTTGGTTTGCTTGCTTCTGAACTATGGTTTGGCTTTTATTGGATTCTCACCCAAGCTCTCAGATGGAACCTTGTTTTCAGACAGCCCTTCAAAAACAGACTCTC…	52.7962	-4.78695	0.00272213	0.0187367	DOWN	Sme2.5_02298.1_g00001.1	Solanum melongena	ARF	ARF family protein
TRINITY_DN24509_c0_g1_i3	en=1044 path=[1:0-135 114:136-155 134:156-192 4176:193-216 195:217-303 4175:304-327 306:328-495 474:496-556 4177:557-580 559:581-619 598:620-651 630:652-906 3954:907-1043] [-1, 1, 114, 134, 4176, 195, 4175, 306, 474, 4177, 559, 598, 630, 3954, -2]	GCTTGTAACAAGAGAAGAGACATAGCCAGAGAGCTATAAAGAATAGGCATAGCATTAGCAGCATAGATAGTGTGTTTGAAACTGAAAGCCAGTAGCAGCAGCAGGCGAAGAAGGAGAGAGTATCTTTAGACGAGGTTTATTTTCTTTCTCTAGTGATGAATGAAATGTCAAGAAATGAGAGAGAATCTTCAGAAGAAAGAAAGCTAGAACTAAGGCTTGCTCCACCTGGTGTTGAAAACTGGTTTCACACCAACAACAACAACAAACAAAGAGATCTTGATAATCATGACTCTAAACTCTCTCTTGGCAGTAATTACTTTTCAACAAACAATACATCATTTCTTCACTTTCCATCAAACCAACATGTGAGAGGCAAAGAATCTTCATCATCACAAGCCT…	2.63266	-4.7574	0.00605788	0.0372584	DOWN	SMil_00016549-RA_Salv	Salvia miltiorrhiza	ARF	ARF family protein
TRINITY_DN42052_c0_g1_i1	en=654 path=[1:0-653] [-1, 1, -2]	GCGAGAAAGAGCATCAGCCACAACGTTAGTTTTGCCAAAACGGTATTGAATCGTGTAATCATACCCAATCGAACGCGACAGGTACATTTGTTGCTCTGGGGTTAGAATAATCTGAGACATGAGTTCTTTCAAACTTCGATGATCAGTGAGAATGACAAATGAATGACCCAATAGGTATTGACGCCATTTCTTAACAGCGGAGGTAATGGCAAAGAGTTCACGCACATATGTTGAAGCTCGCATCATTTTAGGACAAAAAGGTTTGCTAAAGAAGGCAATTGGGTGGTTCTGTTGGGACAACACAGCCCCCATACCAATTCCCGAAGCATCCGTTTCAACAGTAAATGGCAAAGTAAAATTAGGAAGAACCAATACTGGTGCATGACTAACAGCATGTTT…	2.59132	-4.74932	0.00679299	0.0409996	DOWN	PDK_30s1160841g001	Phoenix dactylifera	ARF	ARF family protein
TRINITY_DN34279_c3_g1_i4	en=2599 path=[9151:0-46 90:47-83 127:84-93 137:94-117 161:118-229 273:230-253 297:254-268 312:269-292 336:293-325 9155:326-349 393:350-388 432:389-420 464:421-484 528:485-556 600:557-591 635:592-625 669:626-700 744:701-771 9164:772-795 839:796-839 883:840-866 910:867-903 947:904-913 957:914-937 981:938-949 993:950-1011 9163:1012-1035 1079:1036-1066 1110:1067-1068 1112:1069-1094 1138:1095-1100 114…	CCTTTGGATTAACAAACGCTCCAACTACCTTCCAATCCACCATGAATCAGATTTTTAAGCCATATCTTCGCAAGTTTGTCTTAGTTTTCTTTGACGATATTCTAGTCTACAGTAAGGGGTGGAAGGAACATTTAGCACACTTGTCCCAAGTATTAGAGATTTTGCAACACCATTGTTTTGTAGTTAACCAAAAGAAGTGCAATTTTGCTAGCAGGAAGGTTGAATATTTAAGTCATGTAATATCTAAACAGGGGGTGGCAGTGGACCCAACAAAAATTAATAGCATTTTGGAATGGTCAGTTCCTCATAATGTCAAAGGGGTGAGGTTTTTTTTGGGGCTGACAGGGTATTACCGGAAATTCATTGTGGGTTATGGTAAGATAGCTAAATCGTTAACAG…	99.0543	-4.71303	2.40277e-17	3.60415e-15	DOWN	PDK_30s1160841g001	Phoenix dactylifera	ARF	ARF family protein
TRINITY_DN33448_c0_g1_i2	en=4243 path=[1:0-172 151:173-200 179:201-497 476:498-515 13800:516-539 518:540-545 524:546-559 538:560-569 548:570-685 664:686-755 734:756-767 746:768-768 747:769-827 806:828-950 929:951-974 953:975-978 10703:979-1007 986:1008-1058 10881:1059-1082 10905:1083-1130 1109:1131-1150 1129:1151-1159 1138:1160-1224 1203:1225-1226 13797:1227-1250 1229:1251-1279 1258:1280-1304 1283:1305-1305 1284:1306-134…	TTTCTCTGTAATTGTCCATCATTCGATACAATTGCAGAACTTTTCCACCATCCCTGTGTTTTCTCTATGTGTTGTGATTTTCTGTTCTATTAATTGGTCCGACTTGCGGCATCATTAAACAAAGAAAATTCTCCACCGTAGATGCCACCAAAGATGTCAGACAAAGTAGAAGTATTGGAAGAACAAATTGGCGGCGTTAGAAAGACGTAAAATTGAGCTAAACTGATGCAGCAACAAAGCATTGCGTTAGTTGAATTGAGCAAACTGATTGGAAAAAAAACTCTTTAGTGTTGTGTTGTTTTTAGGAGAAAACTTGTTTGGGGAATCTCATGATGAGTCGCATCTTGCTAGTAAGAAGGTGAAAACACCAGTGTTTGAAGCTGATGATCCAGTTGCATG…	44.3263	-4.34453	4.26117e-10	1.24201e-08	DOWN	PDK_30s1160841g001	Phoenix dactylifera	ARF	ARF family protein
TRINITY_DN26350_c0_g1_i3	en=1943 path=[4347:0-50 1771:51-509 4821:510-533 2254:534-668 4818:669-692 2413:693-845 4822:846-869 2590:870-972 4526:973-1095 2716:1096-1110 2731:1111-1214 2835:1215-1235 2856:1236-1249 2870:1250-1291 2912:1292-1320 4819:1321-1344 2965:1345-1398 3019:1399-1419 3040:1420-1462 3083:1463-1595 4817:1596-1619 3240:1620-1638 4820:1639-1662 3283:1663-1849 3470:1850-1880 3470:1881-1911 3470:1912-1942] …	AGTGGTGACGGGCTTGGGCGTGGTCACGTCACTTGGTCATGATCCAGATGTCTTCTACAATAATTTACTTGATGGTGTTAGTGGGATAAGCGAGATCAATGCTTTTGATTGTGCGGAATTTCCAACGAGGATTGCTGGTGAGATCAAGTCTTTTTCAACTGATGGCTGGGTGACGCCAAAGTTTTCAAAGAGGATGGATAAATTTATGTTGTATATGCTGACAGCGGGGAAAAAAGCATTGGCTGATGCTGGAGTTACTGAAGATGTAATGGATGAATTAGATAAAGCAAAATGTGGTGTTTTGATTGGCTCAGCAATGGGTGGAATGCAGGTTTTTCATGATGCCATTGAAGCTTTACGAATCTCATACAGGAAGATGAATCCTTTTTGTGTACCTTT…	121.619	-4.29223	2.95767e-08	5.97799e-07	DOWN	Achn273801	Actinidia chinensis	ARF	ARF family protein
TRINITY_DN34187_c0_g2_i4	en=1638 path=[1103:0-41 1122:42-47 1128:48-71 1152:72-84 1165:85-103 1184:104-107 1188:108-108 1189:109-127 1208:128-128 1209:129-131 1212:132-156 9905:157-180 1261:181-214 1295:215-241 1322:242-243 6129:244-270 6156:271-304 6190:305-306 1387:307-320 1401:321-328 1409:329-358 1439:359-382 1463:383-391 1472:392-418 1499:419-455 12152:456-479 1560:480-496 1577:497-506 1587:507-520 1601:521-572 1214…	CTCAAAACGGATATTCGTCTGAGGGTTCGAACAATGAATCCACGTTCACGGGTTCAGGCGATGAAGATCGCTCGTGATGTGGAGACGGAGATGCGTGGGTCGTTGTTGCCAAGAGTAAGTGCTGGTGGGCCCCGTAATTGGAAGGGAAGTGGGTCAGAAGGATATGGGCTTAGTTGGAAAACAGGTTCTGGGTCTCAACATAACCCAGGTTCGACCCGAGTGGGAAATGGGTCTACTAATTATTTTGCTGGATCGGTGCAAAGTAAAACGGATTCTTCACCATCTAACCCAAATGGGAATACGAATGCAAACACCAGCACAGCCAGATCTAGAGGTGACGAAGGAAGGAGATATGGAGGGGAACGCAACCGTGGCCTCAAGCACTTGCCGTATTCTGAG…	54.7011	-3.72684	2.55653e-14	1.86646e-12	DOWN	PDK_30s1160841g001	Phoenix dactylifera	ARF	ARF family protein
TRINITY_DN32961_c0_g1_i8	en=2434 path=[13255:0-97 8682:98-117 8702:118-146 8731:147-161 8746:162-197 8782:198-252 13609:253-276 8861:277-440 9025:441-470 347:471-473 350:474-491 368:492-497 374:498-506 383:507-515 392:516-542 9645:543-602 9705:603-626 503:627-635 512:636-644 521:645-647 13604:648-671 548:672-686 563:687-732 609:733-780 13611:781-804 681:805-828 13619:829-852 729:853-855 732:856-878 755:879-978 855:979-10…	TTTAAATATATTATTTTTCATAAAAAACTTCGATTATTGATAGAAAAAAAAAATCTAACTCTCTCTATATATAGCCCACTATCAAAAGCAGAAGAAACACACAAGTTGCATTATTTTGAAAGTCATGGACAGAGGTGAATACACTCCTTTATTTGAAACCAAAAAGGGAAGAGGGAGAGTTATCTATAGGCTCTTTGCAATCTCAATATTTGTAGCCATATGCTTCATCTGGCTCTACAGATTCAACCACATCGTATCTCAACAAGAAGAAGAAGATGGAAGGAAATGGATTTGGCTTGGTTTGCTTGCTTCTGAACTATGGTTTGGCTTTTATTGGATTCTCACCCAAGCTCTCAGATGGAACCTTGTTTTCAGACAGCCCTTCAAAAACAGACTCTC…	573.108	-3.15927	3.6703e-14	2.60422e-12	DOWN	Sme2.5_02298.1_g00001.1	Solanum melongena	ARF	ARF family protein
TRINITY_DN24509_c0_g1_i2	en=933 path=[2779:0-220 474:221-281 4177:282-305 559:306-344 2517:345-376 630:377-631 885:632-696 950:697-932] [-1, 2779, 474, 4177, 559, 2517, 630, 885, 950, -2]	TTAATATCATGTTTTTCTATTATTAATTACTACATGCCTTTTATATATACATAAAAATTGTGTTTCACCAAAACATGCAAATCTTCATGAACTGATACAATTAAAACTTACAATTTTTTTAAAGCTTTTATTATGTTTTTACAAGTTCTACTGTTTATTATCATGCTTATCTTTGTGTATGGACCCTACCAAAAAAACAGAACTGCTCCTGGGCCAGTAGTAGGTTGGCCACCAATTCGTTCATTCAGGAAAAATCTTGCAACAACAAGCAGCAATTCTAAACCAACATCACAAACTGAATCTCAGACACAACATCACAACAAGGTTGTTGCTGGTAAAAAACCTATTGACAAAAACTATGGTAAAGGGCTGTTTGTTAAAATCAACATGGATGGTGTT…	32.6417	-3.04342	1.44704e-05	0.000170303	DOWN	Csa10g019070.1	Camelina sativa	ARF	ARF family protein
TRINITY_DN33955_c9_g1_i6	en=1095 path=[987:0-136 6583:137-160 1125:161-172 6584:173-196 1161:197-225 1190:226-247 1212:248-307 6581:308-331 1296:332-431 6577:432-455 1420:456-472 6576:473-496 1461:497-508 5336:509-615 1494:616-638 1517:639-720 1599:721-809 1688:810-858 6578:859-882 1761:883-1094] [-1, 987, 6583, 1125, 6584, 1161, 1190, 1212, 6581, 1296, 6577, 1420, 6576, 1461, 5336, 1494, 1517, 1599, 1688, 6578, 1761, -2]	GGTATGTACAACAAGGAAGAAAATCCCCGCGTCCCTATCGTCGTTACTGGAAATGACTTCTCTACATTGTATGCTCCTTTAATTCGCGATGGACGTATGGAAAAATTCTACTGGGCGCCTACTCGCGAAGATAGGATTGGTGTCTGTCAAGGTATTTTTAGGTCAGATGGTGTTCCTAAGGATGGCATTGTCAAGATTGTTGACGCATTCCCTGGACAGTCAATTGATTTTTTTGGTGCCTTGAGGGCTAGAGTGTATGATGATGAAGTGAGGAAATTGATTTCTGGTATTGGTGTGGAGCATATTGGAAAAAGGCTTGTGAACTCAAAGGAGGGACCTCCAACTTTTGAGCAACCAAAGATGACTATTGAGAAGCTACTAGAGTATGGAAATATGCTG…	82.4768	-1.15038	0.00444061	0.0285352	DOWN	GSBRNA2T00086041001	Brassica napus	ARF	ARF family protein
TRINITY_DN26350_c0_g1_i1	en=1843 path=[4347:0-50 1771:51-509 4821:510-533 2254:534-668 4818:669-692 2413:693-845 4822:846-869 2590:870-972 2693:973-986 3709:987-1010 2731:1011-1114 2835:1115-1135 2856:1136-1149 3508:1150-1191 2912:1192-1220 4819:1221-1244 2965:1245-1298 3019:1299-1319 3040:1320-1362 3083:1363-1495 4817:1496-1519 3240:1520-1538 4820:1539-1562 3283:1563-1749 3470:1750-1780 3470:1781-1811 3470:1812-1842] [-…	AGTGGTGACGGGCTTGGGCGTGGTCACGTCACTTGGTCATGATCCAGATGTCTTCTACAATAATTTACTTGATGGTGTTAGTGGGATAAGCGAGATCAATGCTTTTGATTGTGCGGAATTTCCAACGAGGATTGCTGGTGAGATCAAGTCTTTTTCAACTGATGGCTGGGTGACGCCAAAGTTTTCAAAGAGGATGGATAAATTTATGTTGTATATGCTGACAGCGGGGAAAAAAGCATTGGCTGATGCTGGAGTTACTGAAGATGTAATGGATGAATTAGATAAAGCAAAATGTGGTGTTTTGATTGGCTCAGCAATGGGTGGAATGCAGGTTTTTCATGATGCCATTGAAGCTTTACGAATCTCATACAGGAAGATGAATCCTTTTTGTGTACCTTT…	348.097	1.19837	0.000205226	0.00188364	UP	Achn273801	Actinidia chinensis	ARF	ARF family protein
TRINITY_DN28808_c1_g1_i1	en=1950 path=[1925:0-383 5845:384-407 2310:408-494 5846:495-518 2421:519-554 5854:555-578 2481:579-638 5850:639-662 2565:663-829 2732:830-1013 2916:1014-1035 2938:1036-1083 3903:1084-1137 3037:1138-1274 3174:1275-1454 5852:1455-1478 3378:1479-1508 5851:1509-1532 3432:1533-1565 5853:1566-1589 3489:1590-1682 5849:1683-1706 3606:1707-1740 5848:1741-1764 3664:1765-1785 3685:1786-1808 3708:1809-1949] …	AATTATCTCAATAGACTAATTAATAGAAGATTTGAGAAAATTCGATTTCCGCGAGGACGTGAAACCGACAATGGGAGCGTCCACGTCATCGGAGCCGAGGGTTCCGGCGGAACAGCAGGAGGCGGAAAACGTCGCAGCCTCCACCGGAGCTCTTCCTATACTTCAAAAAGCTTTCTCCAAGTTCGCCAATTCCGAAACAAACGCAATTCCCTTAGAAAATCTACAGCAATGCTTCGGTTTCGCTCGCGAAGGTCGAAGTTACTATGCAGAAAACGCGAAAGATTCATTTCCGGTGTTATTGGATCACTTAGGTTCATCCTTAGTTGATCACTTTTTCATTTCTGGTAAAGGAGGAATAAATTGGGTTGAATTTGTGAAAGGCTATAACAAGTGTTGTGC…	2217.24	1.29166	0.00582713	0.0360522	UP	Achn095921	Actinidia chinensis	ARF	ARF family protein
TRINITY_DN26297_c1_g1_i3	en=5318 path=[10329:0-280 15403:281-304 10611:305-776 15404:777-800 11107:801-910 11217:911-911 15402:912-935 11242:936-1468 14649:1469-1480 82:1481-1492 94:1493-1561 163:1562-1594 196:1595-1676 278:1677-1712 314:1713-1713 15398:1714-1737 339:1738-1848 450:1849-1922 15400:1923-1946 548:1947-2032 15397:2033-2056 658:2057-2087 15395:2088-2111 713:2112-2387 15401:2388-2411 1013:2412-3026 1628:3027-3…	GGCTGGAGAGCAGTAGGTTACTGCAGGAGGTGAAGAAGGATAATGAGGTGAAGAAATTAACAGAAGAGGTGGAAAAGAATCCACAATCCAGACCTGGTTTTACTCTGCAACAGGGTGTGTTGATGTATCATGGTCGCTTGGTAATAGGACCAAATTCTCCCTCTATTCCTTTACTACTAAAGGAGTGCCATAACACTCCCATGGGGGGCCATTCAGGATTCCTCAGAACCTACAGGAGGATATCTGAAAATGTCTATTGGAGGGGTATGCAAAGGACCATTAGAGACTACGTGAGGGCCTGTGATACCTGTCAGAGACAAAAGTATGCAGCCACCACTCCTGGGGGTCTGTTGCAACCGTTGCCGATACCGAATGCTGTTTGGGAGGATATCTCCATGG…	21.0602	1.7621	0.00454496	0.0291023	UP	PDK_30s1160841g001	Phoenix dactylifera	ARF	ARF family protein
TRINITY_DN26993_c1_g1_i1	en=1390 path=[5568:0-31 5577:32-34 11136:35-46 11148:47-79 11181:80-121 11223:122-742 17085:743-766 11868:767-793 17078:794-817 11919:818-904 17081:905-928 12030:929-934 14803:935-961 12063:962-993 16739:994-1013 6852:1014-1016 17083:1017-1040 6879:1041-1103 6942:1104-1136 6975:1137-1389] [-1, 5568, 5577, 11136, 11148, 11181, 11223, 17085, 11868, 17078, 11919, 17081, 12030, 14803, 12063, 16739, 6…	TGGCCAAATTCACATTGGCGCTCAGTAAAGGTTGGATGGGATGAATCCACTGCCGGAGAAAGGCAACCGAGAGTATCTTTGTGGGAAATTGAGCCATTGACAACATTTCCTATGTATCCATCTCCGTTTCCCCTTAGGCTTAAACGACCGTGGCCTTCTGGTTTGCCTTCATTCCATGGCATGAAAGATGACGATTTTGGCATGAATTCTCCTTTGTTATGGCTTCGAGACAACGATAGAGGGCTTCAATCTCTTAATTTTCAAGGGATTGGGGTTAACCCTTGGATGCAGCCGAGATTTGATCCTTCCATGCTGAATATGCAAACGGATATGTATCAATCTGTGGCTGCTGCTGCACTTCAAGACATTAGGAGTGTCGATCCTTCCAAACAGCATCCT…	78.6914	2.00089	0.000122691	0.0011815	UP	Tp57577_TGAC_v2_mRNA27130	Trifolium pratense	ARF	ARF family protein
TRINITY_DN32439_c0_g1_i1	en=3901 path=[1:0-92 71:93-142 121:143-174 9227:175-198 177:199-226 205:227-273 252:274-378 357:379-431 410:432-597 576:598-805 784:806-831 810:832-882 9221:883-906 885:907-1048 9226:1049-1072 1051:1073-1153 9217:1154-1177 1156:1178-1339 9212:1340-1363 1342:1364-1398 1377:1399-1401 7649:1402-1445 1424:1446-1469 7379:1470-1582 1561:1583-1587 7175:1588-1629 9215:1630-1653 7241:1654-1686 9224:1687-1…	TTCAATGCCCTAATTCGATTTTAGGGTTTTCTTTTTACCTTGACGAGTCCAATGGCGAAACACGAACAAAATCGCATTCTCAGAAACGATGTTAACACTGAACCATTCGATGATTCCTCTTCACACTCAAATGAAGAGGACGATGACAAAGAAAATCGATACTTTGAAGATACGGTGCCGTTTGACGACGACGGAAGTGACGCTGCATTTGAAACTGAGGTGGTGAACTTTGATGAGGAAACTGAAGGGTCGGATATTGCTGGAGAGACTCAGATATTGGATGATTTTGATACACAGATATTGGATGAAGGGTATGAATCTGAGGGGACTCAAGTTTTGGAGAATTCAGATGATGAGGTGTCTGTTGATGATACTCAATTCATAGACAGTGATCTGGAT…	66.8975	2.05067	3.41289e-05	0.000369702	UP	Achn024331	Actinidia chinensis	ARF	ARF family protein
TRINITY_DN34006_c0_g1_i4	en=2527 path=[2505:0-108 2591:109-154 2637:155-213 8920:214-237 2720:238-256 2739:257-284 2767:285-288 2771:289-308 2791:309-309 2792:310-312 2795:313-356 5648:357-368 5660:369-381 2864:382-387 5721:388-422 2905:423-454 5577:455-500 2983:501-542 8924:543-566 3049:567-575 3058:576-595 3078:596-619 3102:620-717 3200:718-731 3214:732-756 3239:757-757 5472:758-792 3275:793-793 3276:794-810 3293:811-8…	ACTTGGCCCCACTAGTTGTTGAGTGAATTAATTGCTGATGTGGTGCTTCCTCATTTGTTTGGGTTCTATCAATACCTCCTCCATCAAAATGGACCTTGTCCTCAAGGTCGAATTTCGGAAACTGAGTTCTAGTCATTAATTCCTCCTCCCAAGTAGCTTCCTCCATAGTCTTGCCCTTCCAATGAATTAGTAACTGTTTCACCTCTTCCCCATGTTGCTTCACCTTCCGGGTAGCAAGTACAGCTTCAGGTTCATAACCCTCTACTTGTTCTTCCAACAGGTCTGGGAGTTCTGTGTCTTCTTGGTAATTTCCCACTGCCTTCTTCAATAAGGAAACATGGAAAACAGGGTGCACTCAGGATCCTTCAGGTAATTTGAGTTTGTAAGCTACTGCTCCTA…	9.6987	3.03614	0.000377983	0.00326717	UP	PDK_30s1160841g001	Phoenix dactylifera	ARF	ARF family protein
TRINITY_DN32488_c0_g3_i1	en=447 path=[13072:0-71 10577:72-72 13121:73-73 16776:74-94 10619:95-191 14751:192-213 5678:214-218 5683:219-245 5710:246-251 9966:252-280 5745:281-281 5746:282-287 7853:288-297 7863:298-388 3373:389-393 3378:394-395 3380:396-397 12603:398-409 15094:410-434 9409:435-435 9410:436-446] [-1, 13072, 10577, 13121, 16776, 10619, 14751, 5678, 5683, 5710, 9966, 5745, 5746, 7853, 7863, 3373, 3378, 3380, 1…	ATGTTGCAGAATCGGTGCCGGCTATAACGCTCGATTGCATATTGGTTTGAGGAATCTCATGTCATAACAAATGGGTTTGGGGCATTTGACGTTGTGCAGAAGTTTTAGATCATGGCATATTCTATTGAGCTGCCATATGCATGATGGTTTACTTCGTGGCGTGAGTCCCTAATGTATCAACGCGTGTTTCCAGTTCTGTTGCATTAGGCTAGCATTAGCCTGGATTTCCACATTTCGAATGTTGTCTCTACAAAACACCGACGGTGGATTGTAAGATAACGGGTTTTCATTTTGATGAAAGCATGTATTACTCTGAGAAAGGCAAACTGTAGTCGTAGCAGACGACGTATCCAAACAGTTTGTCTCGACAGCACCACCATTCAAGCATGTCTGAGGGTA…	5.56363	3.40385	0.00337858	0.0225348	UP	XP_004503551.1	Cicer arietinum	ARF	ARF family protein
TRINITY_DN32606_c1_g4_i3	en=829 path=[1:0-119 98:120-134 12352:135-137 12618:138-182 10853:183-183 10854:184-202 10873:203-203 10874:204-220 15856:221-265 10936:266-306 17892:307-365 11038:366-373 11046:374-409 11082:410-444 11117:445-445 11118:446-488 11161:489-523 11196:524-541 11214:542-544 18672:545-568 11241:569-572 11245:573-585 11258:586-621 11294:622-651 11324:652-655 15395:656-697 18660:698-721 15461:722-723 154…	AACTTGGATGGAAGATTAGGGTAACTTGGTATGAAATCTGCCTCCTTTTGCATGGATGCTGCAACTTGCTCGCTGTGTCCTTGAGGAAAGTAAACAACAAGACTTCCAACAGGAGGTATAGAAACCAATGGCCCGACACAAGCATGCCATAACTCTGAAATTATGGTCTTCCTTTCTCCTCCTTGTTCCTCAAGTATTCCACAAATATCAATTTTAACTTCCACACATCCTCCAAAAATAGCCCCAAAACCTCCTCAAAAACTCACAACTATATATGATTGATTCTTACCACAAACTTCACCTTTTTCCAAAAGAAATAAAATGCCACTCATTAATTCTTTGCTCCAAACCCAAATAAAAGTTGCCAATTTCAATAACTAGGCACAACTCAACATAAAA…	7.4758	3.94793	0.000323206	0.00284378	UP	KHN17743.1	Glycine soja	ARF	ARF family protein
TRINITY_DN33848_c0_g1_i2	en=1489 path=[3990:0-115 93:116-143 3597:144-187 165:188-204 3864:205-237 217:238-254 3641:255-349 318:350-378 4317:379-402 371:403-450 3427:451-513 482:514-540 2480:541-577 545:578-578 2517:579-1036 2975:1037-1052 2991:1053-1060 2999:1061-1143 3082:1144-1363 3302:1364-1488] [-1, 3990, 93, 3597, 165, 3864, 217, 3641, 318, 4317, 371, 3427, 482, 2480, 545, 2517, 2975, 2991, 2999, 3082, 3302, -2]	GGAAAAATGAATCACAAAGCATATAGAAAAAGAAACATTCCAAGAAACGAAAAATGGTAATCATAAAAGCTTCATACAATGTGACTCCAAATGAACCAACTCCAAATGGTTATTTGTGGCTCTCTGATTTAGATCAGGTTGTGCGTCTAAGCCACCTACCACTTATTTTAATTTACAAACCGAAACAGAACCCAGAGAATGTCATTGAAACCTTGAAAAACTCTCTCAGCAAGATTCTTGTTCATTACTATCCTATCGCTGGTCGTTATTCTTATACCAAAGGTGGTCGAGTTGAAGTGAATCTCAATGCAAAAGGAGCTGTTTTGACAGAAGCTGAAACAACAAAAACAGTTGATGATTATGGTGACTTTTCACCTTACGAATCTACCGGAGAGCTTA…	39.7993	4.37971	0.00128707	0.00976112	UP	678433664	Utricularia gibba	ARF	ARF family protein
TRINITY_DN46047_c0_g1_i1	en=567 path=[1:0-566] [-1, 1, -2]	ACTGGAGTTCCTGTCATCGATGTATCGAAGGAAGAAGGCGAAAACCTTCTCAACTTAGAAGACATGCTTCACAAACACGTAATCGGTCAAAACGAAGCGATCAACACAATCTGTCGAGCGATCCGTCGTGCTAGAGTCGGTCTAAGAAACTGCAGAAGGCCTATTGCAAGCTTCATGTTCACCGGTCCTTCTGGCGTGGGAAAAACCGAATTAGCCAACGCGCTTGCTTCAAACTATTTCGGCTCAAAAGATTCTTTGATAAGATTAGACATGAGTGAGTACATGGATAGATACAATGCAGCTAGGTTAATCGGAGCGCCGCCTGGATACATCGGTTTCGACGAAGGTGGCCAATTAACCGAAGCTATTAGGAGAAACTCTCATGCAGTTGTTTTATTT…	2.53364	4.89708	0.00516467	0.0324831	UP	Achn116231	Actinidia chinensis	ARF	ARF family protein
TRINITY_DN32633_c0_g2_i2	en=1110 path=[2415:0-114 2507:115-265 2658:266-279 2672:280-349 11172:350-373 2766:374-481 8965:482-487 10591:488-505 2898:506-511 2904:512-512 11170:513-536 2929:537-556 2949:557-695 11173:696-719 3112:720-780 3173:781-834 3227:835-863 3256:864-907 3300:908-923 11176:924-947 3340:948-963 11167:964-987 3380:988-992 10421:993-1016 3409:1017-1034 3427:1035-1057 10847:1058-1087 3480:1088-1109] [-1, …	GCCAAATGGCATTACTAAAAATTGATAGTGTCCCTCATGAGTACGAAAGGTTGTCTTGTATACATTCTTTGATCTTTATTTGATGATAACCAGATTTTAAATCCAATTTAGAAAATATGGTAGCACCGCCTAATTCATCTAGTAGCTCTTCAATTATAGGTATGGGAAATTTATTAGCCACAGTCACCTTGTTTAAAGCTCTGTAGTCAGTGCAGAACCTCCAACCTCCATCTTTCTTCTTTACTAACAGAATAGGACTTGAGAAAGGGCTTGTGCTATGCCAGATAATTCCAGCCTGCATCATTTCTTTTACCATTTTCTCTATTTCATTCTTCTGGTAAAATGGATATTTGTATGGCCTTAGGTTAGGGATAACTGCATCTGGTTGTAATATTATGG…	2.52183	4.90731	0.00688719	0.0414862	UP	PDK_30s1160841g001	Phoenix dactylifera	ARF	ARF family protein
TRINITY_DN7200_c0_g1_i1	en=794 path=[1:0-412 1567:413-436 415:437-793] [-1, 1, 1567, 415, -2]	GGTATTGGAAATTTGTCCGGAATGGTTACCTTGTTGAGTGCACGGTAATCAATACACATCCTCCACGTATGATCTTTCTTCTTGACAAGGATAACGGGGCTAGAATAAGCACTCGTACTATGCCTGACAATGCCAGCCTCAAGCATCTCTTGCACTTGCTTCTCAATCTCATTCTTGTGAAGGTGAGGGTACCGATAAGGTCGTACATTAACTGGGCCTTCTCCAACCTTAATGTTAATAGCGTGTTCCCTTCCCCGGTTCGGAGGTAAACCAACCACCTCTGCAAACACTGCTTCATGTTTTCTCAAAACAACTTGCAGCTCTTTGTGTTGCTGCACAGTCAAGTGGTCAATGGGATCTGCCTGTGTACTTTTACCCAACGACCATAAGAGACTTCCC…	2.77793	5.02763	0.00665272	0.0402893	UP	PDK_30s1160841g001	Phoenix dactylifera	ARF	ARF family protein
TRINITY_DN29825_c1_g3_i10	en=3330 path=[8477:0-69 8524:70-198 21411:199-222 8677:223-329 21423:330-353 8808:354-669 9124:670-710 21420:711-734 9189:735-908 21424:909-932 9387:933-2561 11016:2562-2581 2706:2582-2589 2714:2590-2592 16244:2593-2616 16268:2617-2625 2750:2626-2631 2756:2632-2637 2762:2638-2768 21278:2769-2789 19735:2790-2973 3185:2974-2991 3203:2992-3003 3215:3004-3009 20047:3010-3033 6566:3034-3071 6604:3072-…	TAGACGTTAGAGCGCCGCCGTAAAAGAGAGCGCCGCCGTGGTTCTGTATTTCTATCGAGTTGCATCATTCTGTATCACGACCCAAATCCCTTTTTCTCAATTAGGGTTAGTTTCCTAACTCAAATCTCTTACTTTGATGTTGAAATCACTCAAATCCTCAATTCATATCACTAGAACTCTTCTAGTTTGCATAAAAATCCCATCTTTTCCACTATGCACAACAACATCATTTGGAAAAACCGATGAAACAGAAAGTGACACAGAATGGGAAAACTTGCTCAAACCTTTTGACCTGAAACAGCTTCAAAGGTCACTCAATCCAATAACCCCGTCTCAGCTTTGTAAATTGTTGGAACTACCTCTTGATATTCCCACTTCAATGGAGTTGTTTGAAAAAGC…	3.6104	5.42362	0.00753151	0.0447474	UP	Vang01g01860.1	Vigna angularis	ARF	ARF family protein
TRINITY_DN33525_c2_g3_i4	en=1660 path=[1707:0-34 6687:35-76 6729:77-109 6762:110-237 1922:238-244 1929:245-268 14584:269-292 1977:293-331 14589:332-355 2040:356-403 14596:404-427 2112:428-444 2129:445-454 11167:455-465 11178:466-481 2166:482-520 2205:521-583 2268:584-598 2283:599-607 14592:608-631 2316:632-646 2331:647-664 2349:665-672 2357:673-688 2373:689-715 14580:716-739 2424:740-775 2460:776-811 2496:812-877 14590:8…	GGAAATGTAGTTAAAGGCTCAATTTCCCATAATGAAACCCGTGGCTGTCTCTCTCCTGCTGTTGATTCGTCCCAACCGACTTTGACCGAGCGCCAATGAGAATTCTGCCACCGAACAGCATCCAGATCACTTATCCCGGTTATTGTACCCATGTACCTGCGGACACTTGATTCTTCAGTCTCGAAAAGCATCCTGAAGCGCATACCAACAGAAATACGTGTATGGTACACAGCTTTGATATATTTCGAAAGTGATATGACAAACTCAGACGGACTAGCCCTTGGATTATAGAAGACGGTAAAACAGCTATTAGTTGCTGCAGCATGAGCAGCGGCTGCAAGAAGTCCAATATGCATACTATCACTGGACAGAACTGATGACGGCATTACAGTTTGCGGT…	3.84259	5.50666	0.000391787	0.00337164	UP	Glyma.11G204200.1.p	Glycine max	ARF	ARF family protein
TRINITY_DN37824_c0_g1_i1	en=761 path=[739:0-760] [-1, 739, -2]	AAGCCAAGAAATCCACGCAAACTCTTCACTGATTTAGGAGTTGGCCAATTTACCACTCCCTGTATCTTAAGTGGGTCAGGTGCCACCGTGCCCTCAGAAACAATATGGCCCAAGTAAGCAATCTGACTTTGACAAAATGAACATTTTGTGGGTTTCAGGTGAAATTTGTGATTAGCCAAGATAGTAAAGACCTGGGTAAAATGATCCAAATGTGTATCAAGTGAAGAGCTGAAGACCAGGATGTCATCAAAGAAGACGATGACAAATTTACGCAGCAACTCACGAAATATGTCGTTCATCGTAGCCTGGAAGGTTGCCGGAGCGTTAAACAAGCCAAACGGCATAACACGATACTCATAATGGCCGTCGTGAGTGCGGAAGGCGGTCTTAGGAACGTCA…	4.55907	5.74672	0.000754376	0.00607071	UP	PDK_30s1160841g001	Phoenix dactylifera	ARF	ARF family protein
TRINITY_DN2365_c0_g1_i1	en=2313 path=[1:0-1427 4629:1428-1451 1430:1452-2312] [-1, 1, 4629, 1430, -2]	ACCCATCCATATATATCAAACCACCCTTCAATTCATCCAAACTAGAAATTAACCAGAGAAACACGACCCCCATCCTCAACACACCCCCCACCAGACCTATGAGTCAGTTCCAAAAGATTCCAATATCAAACGCATTTCCCCTGCAGAGATGCAACTCAGACGGGACAAAGGACTTTGTTATTGGTGTGATGACAAATTTTCATTTACTCATAAATGCCCTAACAGACAACTTATGCTATTACATTATGATGATACTGAGGATGATCAACTCAGTGGGGATATCCGGAAACCATCTGATTTCAGCACAGACAGCATTCCCACCGTCGAGCCGGAGCATCATTTGTCATTAAATGCAATGAAAGGAGATTCTCATATGGGTGTGCTAAGATTTTCTGGGTT…	10.3158	5.95477	0.00219354	0.0155165	UP	PDK_30s1160841g001	Phoenix dactylifera	ARF	ARF family protein
TRINITY_DN15866_c0_g1_i1	en=931 path=[3731:0-159 5744:160-183 3892:184-930] [-1, 3731, 5744, 3892, -2]	ATAATCTTGAACTAGTTTTCTCTACCCTCCTCACACAATATTCCCACCTATTCGTGGAGCCTACCACTGTTATGCCACCATGTTCCACTGATCACAAGATATTTGTGCTTCCTCATGCCTCACCTGTCACTGTTCGCCCTTACCATTACCCTCATTCTCAGAAGCTCGAAATTGAATCACAGGTTGCTAAACTCCTCAAATCCAGATGGATTCAACCCAATACAAGCCCTTTTTCCTCCTATATTCTTATACTAAATAAAAAGGATAGAACCCGGTGTATGTGCATTGACTTTCAGGCTTTGAATGCCTTCACAGTTTCAGATAGATTTCCCCTACCCACCATCGATGAATTATTGGATGAATTGGGCAGGGTGAAGGTATTTTCGAAGTTGGATCTTA…	16.1231	7.57819	2.25417e-08	4.66169e-07	UP	PDK_30s1160841g001	Phoenix dactylifera	ARF	ARF family protein
TRINITY_DN31203_c2_g1_i7	en=2830 path=[8849:0-44 2824:45-121 8981:122-145 2925:146-262 3042:263-304 3084:305-348 8982:349-372 3152:373-457 7363:458-640 7546:641-666 3258:667-743 8990:744-767 3359:768-902 8985:903-926 3518:927-1409 4001:1410-1439 4031:1440-1483 4075:1484-1502 4094:1503-1689 4281:1690-1778 8989:1779-1802 4394:1803-1889 4481:1890-1925 4517:1926-1967 8986:1968-1991 4583:1992-2068 4660:2069-2114 4706:2115-213…	TCATCATTGTAGTTTTAAAAATTGGGTTTCTCTCTAATCTTGTTTTGTAGCTGTCCACGCAAGCAGCATAGATTCTCATGTGGCAGTGTTATTGTTTGACCAACCAATCGCCTTAATGAATACGTCAAGTTGGTAACTTCTTCCTATTCAATCCATGCCAAGTCTTCCATGATCTTTTACACCACACATATATGTAACCAATGCATAATAATCAAGAACCACACCCTTCAATTTCCTTAATACAATTCTCTACACAAAAAACTTCATAACCTTTTTATATATATCTCTGCATAATCTTTTCAATTTACAACAAGTCAAAAAAGAAAGAAAAAATGGCTGAAGAGGGAGTCAAGGAACGAACTTTGGAAGAAACACCAACTTGGGCTGTTGCAGTTGTGT…	17.4604	7.69059	3.60706e-08	7.13312e-07	UP	CCG006186.1	Populus euphratica	ARF	ARF family protein
TRINITY_DN17998_c0_g2_i1	en=3388 path=[3366:0-1841 5185:1842-1889 5233:1890-1972 5316:1973-1995 5339:1996-2674 7859:2675-2698 6042:2699-2857 6201:2858-2884 6228:2885-2924 6268:2925-2946 6290:2947-3153 6497:3154-3387] [-1, 3366, 5185, 5233, 5316, 5339, 7859, 6042, 6201, 6228, 6268, 6290, 6497, -2]	GGGAAGATACAGAATGTAGATTTATTGGTGTTGATTGATAGTGGTGCGAGCCACAATTTCATTTCTCCCAAAGTGACTACTGCTTTGTGTCTTGTCATCACACCTACAGCAGCTAAGAGTATCAAGCTTGGTGATGGTCATAAGGTGATAACAAATGGAGTGTGTAAAGGGGTCAATATGAAGGTGGGAGGGATTGAAGTGATTGTGGATGCGCTGGTGTTGGAGCTAGGGGGAATGGATATGGTGTTAGAAGTTGCCTGGTTAAGCACTCTTGAGAAGGTGATTATGGATTGGAAGGCCATGAATATGCAATTTTCTTATGAAAATGAGTTGGTGAAATTGCAAGGTCAAGGCAACAAGGTGGCCAGACAATGTTATCTGAACTCCTATCTTGAGGAC…	68.222	8.69182	3.47908e-12	1.61277e-10	UP	PDK_30s1160841g001	Phoenix dactylifera	ARF	ARF family protein
TRINITY_DN32978_c1_g2_i2	en=1085 path=[1:0-71 50:72-89 68:90-91 70:92-95 74:96-98 14347:99-115 14364:116-122 101:123-132 111:133-133 112:134-136 115:137-139 118:140-270 249:271-276 13963:277-300 13987:301-312 291:313-320 14626:321-344 14030:345-364 343:365-370 349:371-393 14759:394-439 418:440-513 14230:514-516 14233:517-531 14248:532-606 683:607-641 14678:642-669 14706:670-676 753:677-684 15145:685-691 15152:692-708 785…	GTAGTAGTGGAAGGAAGTCCAACATGACAGAATGTTTTAGAAAGAAAGCCGGGTTGAGTTTGCTGTCGTTGATGTTGAAGCTTTGGTTGTTTGGATGGACGAGAGAACTGAACATTGTTCTGGCTACTATGATCTGTCATCTGATGGACCATAGACTTGGCCTCGGGCAGTGAGGATGAGACTGTGGAGTATATTGTTTTTGTGACTGTCGTTTCGCAGCTGTGGAGGTCAAGATATTACTACCATTTACTTGTTACAGACCATTCAGCCTTGGTTGTTGCAAGCTGTTCCTTTTCTACGTAATCCCAAAATACCATATCAACAGGCGAGTTACCGAAACCGGCCAAGCATAAAAATTTCCCTTTCGGGTTCCATCGAATAGTGTTGTAAGGACTAGTT…	59.4268	9.45755	2.74411e-13	1.60716e-11	UP	Medtr8g101360.1	Medicago truncatula	ARF	ARF family protein
TRINITY_DN48559_c0_g2_i1	en=1479 path=[1456:0-791 2929:792-809 2242:810-1478] [-1, 1456, 2929, 2242, -2]	TGCAACTTGTTACACACTAAGAATGAAAACAAAATGGTAACCATTACAGATTCTTACACTGTGATTCCAAATGAACCAACTCCTGATGGTCGTTTATGGCTCACTGATATGGACCAAGTTGTACGTGTTCGATGCCTACCCACCATTTACATTTACAAACCAAAACAATGCCAAGAAAATGCCATTGAAACCTTGAAAAACTCTCTCTCCAAAATTCTAGTTCAATACTATCCTATGGCTGGTAGATTGTGTTACACGGAAGGTGCTAGATTAGAACTGAATCTCAATGCAAAAGGTGCTATTTTGCTTGAAGCTCAAACCACTAACACAATTCATGATTATGGTGACTTTTCACCTTCTGACTTCACCAAAGAGCTTGTTCCGTTAATCGATTATAAT…	71.5901	9.72535	9.79822e-07	1.45764e-05	UP	678433664	Utricularia gibba	ARF	ARF family protein
TRINITY_DN32488_c0_g3_i2	en=641 path=[5521:0-77 17431:78-101 5600:102-110 5609:111-111 5610:112-158 13405:159-180 3402:181-205 3427:206-228 3450:229-232 5430:233-264 5462:265-273 5471:274-275 3497:276-276 5473:277-297 5494:298-303 5500:304-311 5508:312-312 5509:313-319 5516:320-324 3546:325-333 3555:334-343 3565:344-349 9743:350-410 3632:411-416 1821:417-417 1822:418-422 1827:423-443 1848:444-447 1852:448-474 1879:475-64…	ATTGATACGAAGGTTGTCATTTAAACATAGGGCTCCTTCCACTTCCATTGATAGTCTTTGTAGAAACAACATTCTCAGGATTACTCGCTAGGTTTGTCAACGGAAAGCCGCAAGCTTGGTTTCTTGGTGCGCCGGCTAATGAATAGACTGTTTTACAAGGTTTTACCATATTTGGATTAGAACTTTGACTCAAGATTGTCACAGCAGACTGAGCCATGTCATTCCCTATTGTGTTCATAAGTGTATGGGATGTTGTCGCTGGAGGAAGCGCACGGGCACAGTTATTTGTGGAAAGTGAAGTAGAGCAAGATGGAACATCATCAGTAATGATAGATGGCGCAGTTCCCGTTTCCACAGTGCGTATACTATAACCAGAAGCAGACAACTTATTATTTGTAG…	86.5991	10.001	1.30403e-14	1.01e-12	UP	Medtr8g101360.1	Medicago truncatula	ARF	ARF family protein
TRINITY_DN31203_c2_g1_i3	en=1768 path=[8849:0-44 2824:45-121 8981:122-145 2925:146-262 3042:263-304 3084:305-348 8982:349-372 3152:373-457 3237:458-478 3258:479-555 8990:556-579 3359:580-714 8985:715-738 3518:739-1221 4001:1222-1251 4031:1252-1295 4075:1296-1314 4094:1315-1501 7029:1502-1524 4660:1525-1570 4706:1571-1591 4727:1592-1630 4766:1631-1640 4776:1641-1649 4785:1650-1664 4800:1665-1743 8991:1744-1767] [-1, 8849,…	TCATCATTGTAGTTTTAAAAATTGGGTTTCTCTCTAATCTTGTTTTGTAGCTGTCCACGCAAGCAGCATAGATTCTCATGTGGCAGTGTTATTGTTTGACCAACCAATCGCCTTAATGAATACGTCAAGTTGGTAACTTCTTCCTATTCAATCCATGCCAAGTCTTCCATGATCTTTTACACCACACATATATGTAACCAATGCATAATAATCAAGAACCACACCCTTCAATTTCCTTAATACAATTCTCTACACAAAAAACTTCATAACCTTTTTATATATATCTCTGCATAATCTTTTCAATTTACAACAAGTCAAAAAAGAAAGAAAAAATGGCTGAAGAGGGAGTCAAGGAACGAACTTTGGAAGAAACACCAACTTGGGCTGTTGCAGTTGTGT…	114.72	10.407	2.44191e-14	1.7923e-12	UP	CCG006186.1	Populus euphratica	ARF	ARF family protein
TRINITY_DN29313_c0_g1_i2	en=1388 path=[1:0-184 163:185-200 179:201-252 231:253-282 261:283-358 3881:359-382 361:383-483 3887:484-507 486:508-518 3205:519-542 521:543-555 534:556-643 3884:644-667 646:668-668 647:669-733 3882:734-757 736:758-800 779:801-859 838:860-888 867:889-943 3886:944-967 946:968-1029 3885:1030-1053 1032:1054-1086 3883:1087-1110 1089:1111-1115 1094:1116-1140 1119:1141-1198 1177:1199-1226 1205:1227-123…	GTTTTATTTTTTTGGTTTATCCTCATCACATTTTTCACTCAAACAAACAAAGAATCTTTCAACAAAAACCAATTATCACAATAATTACCATAAATCACAGAAAACAAATCAACAATAATCGAAACAGAAACGAAAAATTTCATAGCCATAAACCAAAAAAATAAAACTAAATATTTCAAAAAAAAACTCACCGGTTTTTCTCCTCCGTTGCCGGAAACACAGCGCCGTCGTCATCCACCGCGTCCATTTTAAGTGAATTCAGAAGAAGAAAAGATGTCGAGGTTTGCATTCTTCAATCGATCAAATACAATTCACGCGTCTTCATCGGAAGAATCTCAGAAACCTTTCAACGAAATTCTCGACCGGTCCGGTTCGCTGAGCCGATTCTACGGTTCAGTA…	216.785	11.3248	3.96403e-18	6.87699e-16	UP	Achn273801	Actinidia chinensis	ARF	ARF family protein
TRINITY_DN32961_c0_g1_i2	en=2575 path=[13255:0-97 8682:98-117 8702:118-146 8731:147-161 8746:162-197 8782:198-252 13609:253-276 8861:277-440 9025:441-470 347:471-473 350:474-491 368:492-497 374:498-506 383:507-515 392:516-542 9645:543-602 9705:603-626 503:627-635 512:636-644 521:645-647 13604:648-671 548:672-686 563:687-732 609:733-780 13611:781-804 681:805-828 13619:829-852 729:853-855 732:856-878 755:879-978 855:979-10…	TTTAAATATATTATTTTTCATAAAAAACTTCGATTATTGATAGAAAAAAAAAATCTAACTCTCTCTATATATAGCCCACTATCAAAAGCAGAAGAAACACACAAGTTGCATTATTTTGAAAGTCATGGACAGAGGTGAATACACTCCTTTATTTGAAACCAAAAAGGGAAGAGGGAGAGTTATCTATAGGCTCTTTGCAATCTCAATATTTGTAGCCATATGCTTCATCTGGCTCTACAGATTCAACCACATCGTATCTCAACAAGAAGAAGAAGATGGAAGGAAATGGATTTGGCTTGGTTTGCTTGCTTCTGAACTATGGTTTGGCTTTTATTGGATTCTCACCCAAGCTCTCAGATGGAACCTTGTTTTCAGACAGCCCTTCAAAAACAGACTCTC…	269.347	11.6379	8.35767e-18	1.37362e-15	UP	Sme2.5_02298.1_g00001.1	Solanum melongena	ARF	ARF family protein
TRINITY_DN32488_c0_g3_i11	en=844 path=[5521:0-77 17431:78-101 5600:102-110 5609:111-111 5610:112-158 5657:159-179 5678:180-184 5683:185-211 5710:212-217 9966:218-246 5745:247-247 5746:248-253 7853:254-263 7863:264-354 3373:355-359 3378:360-361 3380:362-363 3382:364-370 3389:371-383 3402:384-408 3427:409-431 3450:432-435 5430:436-467 5462:468-476 5471:477-478 3497:479-479 5473:480-500 5494:501-506 5500:507-514 5508:515-515…	ATTGATACGAAGGTTGTCATTTAAACATAGGGCTCCTTCCACTTCCATTGATAGTCTTTGTAGAAACAACATTCTCAGGATTACTCGCTAGGTTTGTCAACGGAAAGCCGCAAGCTTGGTTTCTTGGTGCGCCGGCTAATGAATAGACTGTTTTACAAGTTCTGTTGCATTAGGCTAGCATTAGCCTGGATTTCCACATTTCGAATGTTGTCTCTACAAAACACCGACGGTGGATTGTAAGATAACGGGTTTTCATTTTGATGAAAGCATGTATTACTCTGAGAAAGGCAAACTGTAGTCGTAGCAGACGACGTATCCAAACAGTTTGTCTCGACAGCACCACCATTCAAGCATGTCTGAGGGTTTTACCATATTTGGATTAGAACTTTGACTCAAGAT…	284.172	11.7147	3.64076e-18	6.36438e-16	UP	Medtr8g101360.1	Medicago truncatula	ARF	ARF family protein
TRINITY_DN24342_c0_g1_i2	en=1161 path=[8385:0-52 8415:53-96 8459:97-129 202:130-146 5962:147-200 6016:201-241 6057:242-268 9041:269-292 6108:293-317 6133:318-423 9046:424-447 6263:448-471 6287:472-503 7703:504-527 604:528-539 616:540-549 626:550-613 7473:614-704 781:705-716 793:717-741 818:742-754 5163:755-910 5319:911-1058 9044:1059-1082 5491:1083-1160] [-1, 8385, 8415, 8459, 202, 5962, 6016, 6057, 9041, 6108, 6133, 904…	CACTAGGATTCCATTAGAGCTTCTTTACTACATCCACTCCACTTTTTAAATTATTGCAGATTCCACTCTCGCGAAAACAATAACACACCAACCCCATATCTTATCCTCCAATTATTATTCATTCATTCATTCTCATTACAAAACAATACTGTGTGAGTGAGTGAATAGATAGTGGAGAACACTAATGGATGATTCCAATTACCTGTTTCCTATCGGTATGCGTATTCTTGCAGTTGACCATGATCCCACTTGCCTTCAAGTTTTAGAAAATCTTCTCCAAACATATCAATACCATGTAACCACGACTAATGAAGGAATAACAGCATTGGCTATGTTGCAAGAAAACAAAGACAACTTTGATCTGGTAATCATTGATGTGCACATACCAGACATGGATGG…	337.175	-11.7629	5.72935e-20	1.49093e-17	DOWN	XP_012571682.1	Cicer arietinum	ARR-B	ARR-B family protein
TRINITY_DN33966_c1_g3_i2	en=3609 path=[4188:0-59 17544:60-83 4249:84-214 17550:215-238 4404:239-344 17538:345-368 4534:369-369 17552:370-393 4559:394-476 17555:477-500 4666:501-509 4675:510-532 4698:533-657 4823:658-681 4847:682-682 4848:683-908 9034:909-924 17540:925-948 9074:949-1024 9150:1025-1056 9182:1057-1069 5097:1070-1123 9475:1124-1450 5170:1451-1505 17537:1506-1529 5249:1530-1601 17546:1602-1625 5345:1626-1680 …	CAGATTCCCACATTATCAACTCCATTTTCGAATTTTCCTTTCCTTTCCTTTTTTCAACTCCGAGATCTTTCTCCTTATTGCTTCATTCATTTTATCTCCACAGTTTCTTATTTACATAATTGCCCCTACGTTACCACCTTCCCTGTTTTACTTCTTTACAACGACGTCGTTTCCTTGAATAACCAACCATGCCCGCGTCTTTGCAGAAAATGGCGCACTCCAGCACGAGCTCCGGCGGCAACTACAACGGCTCTGCCGTTTCTGAGTTTCCGGCCGGTTTAAGAGTTCTCGTCGTCGATGATGACGTCACCACCTTGAAGATTATCGAGCGAATGTCTCTTCGCTGCCATTATCGCGTCACAACATGCTCTGAGGCTACTGTTGCTTTGAAAATTCTGC…	125.969	-10.3425	3.31179e-16	3.792e-14	DOWN	XP_004498242.1	Cicer arietinum	ARR-B	ARR-B family protein
TRINITY_DN32740_c3_g1_i3	en=2618 path=[2520:0-152 2650:153-153 2651:154-154 2650:155-155 2651:156-156 2650:157-157 2652:158-170 6935:171-186 2682:187-426 8195:427-450 2946:451-459 2955:460-546 8185:547-570 3066:571-584 3080:585-604 3100:605-630 3126:631-631 3127:632-795 3291:796-840 3336:841-891 8184:892-915 3411:916-1010 8193:1011-1034 3530:1035-1063 8191:1064-1087 3583:1088-1102 3598:1103-1154 3650:1155-1227 3723:1228-…	AAAAGTTTGATTGACCATTATGAGAGGTTACTTTTCTCTGCATTGCATTGTGTTTGTGTCTGTGTGGTTCTCTCAAAATGAATGTGACTGTTCACAACTCACATACACCCTTCAACAACTACACTTAAACCTCTCTCTCTCTCTCTCTCTCTCTCTCTTCATGCTTTTTTTCTTATCAATCAATGAACTAAATTAACAAAGAAATAAACTTTACCAACACTAATTCGTGGGCCATTTTCTTTTCATCCAAGGAAAAAAATCAGATTGGTATTGATCTGCTACTAGTGTAGAGGGATGCCAAACCAGCTATGGTTTGCACTGCCAATGATTTACAAGGATGGAAAGATTTTCCAAAGGGGCTTAGGGTTCTTCTCCTTGAAGGAGACAACAATTCTGCTT…	160.972	-5.4431	3.00137e-13	1.7415e-11	DOWN	Tp57577_TGAC_v2_mRNA28478	Trifolium pratense	ARR-B	ARR-B family protein
TRINITY_DN32740_c3_g1_i2	en=1819 path=[2652:0-35 2665:36-52 2682:53-292 8195:293-316 2946:317-325 2955:326-412 8185:413-436 3066:437-450 3080:451-470 3100:471-496 3126:497-497 3127:498-661 5357:662-706 3336:707-757 8184:758-781 3411:782-876 8193:877-900 3530:901-929 8191:930-953 3583:954-968 3598:969-1020 3650:1021-1093 3723:1094-1207 8186:1208-1231 3861:1232-1321 8187:1322-1345 3975:1346-1348 8183:1349-1372 4002:1373-14…	TCTCTCTCTCTCTCTCTCTCTCTTCATGCTTTTTTTTCTTATCAATCAATGAACTAAATTAACAAAGAAATAAACTTTACCAACACTAATTCGTGGGCCATTTTCTTTTCATCCAAGGAAAAAAATCAGATTGGTATTGATCTGCTACTAGTGTAGAGGGATGCCAAACCAGCTATGGTTTGCACTGCCAATGATTTACAAGGATGGAAAGATTTTCCAAAGGGGCTTAGGGTTCTTCTCCTTGAAGGAGACAACAATTCTGCTTCTGAAATAAGAACAAAGCTTGAATCTATGGACTATAATGTTTCTATCTTCTACGATGAGAACGAAGCTTTGTCAGCGATCTCAACTAGTCCCAAAGGCTTCCATGTTGCCGTAGTCGAGGTGAGTACAAGCTGC…	109.775	-5.00284	1.42706e-07	2.51189e-06	DOWN	Tp57577_TGAC_v2_mRNA28478	Trifolium pratense	ARR-B	ARR-B family protein
TRINITY_DN24826_c0_g1_i3	en=2802 path=[2709:0-147 8613:148-171 2858:172-660 8614:661-684 3371:685-745 3432:746-1367 5903:1368-1843 1755:1844-1845 1757:1846-1902 7781:1903-1922 1830:1923-2081 1989:2082-2106 8617:2107-2130 2038:2131-2131 2039:2132-2229 2137:2230-2248 2156:2249-2249 2157:2250-2320 2228:2321-2339 8615:2340-2363 2271:2364-2801] [-1, 2709, 8613, 2858, 8614, 3371, 3432, 5903, 1755, 1757, 7781, 1830, 1989, 8617,…	GATGCATCACATTTTTTCCCTACTTGGACTGCAACATTTTTTAAAACCACACCGTCCGTACTTCTCCTTCTAGGTTTGGAATCGGCTAGACGCTGCTTGTGCATAGCATATTAGCATCTATAATACCACATTCCCCACAACCCACAGTGAACATTCGAAGGAAACAACGAAAATGGAAGACGTGATAACAGAAGCAGCACCACCATCAAGATTACTAGAAGAAGACCTAAACAATTTCACACCACCATCTAAACCTCTTCCTTCACCCTTTCTCATCTTCCCCCACCCTCAACAACAACAACCCCTCAAACCGAACCTCCTCATCATCGCTATCTCTTCTACTTCTCTCTCCCTCTTCCAAACCATCCTCAACTACCAAACCCTAACCGCCTCACTCGT…	66.816	-4.8449	0.0054491	0.0340631	DOWN	mrna03235.1-v1.0-hybrid	Fragaria vesca	ARR-B	ARR-B family protein
TRINITY_DN27432_c0_g1_i4	en=1982 path=[1:0-217 4309:218-236 221:237-329 5660:330-353 338:354-441 426:442-443 428:444-503 5656:504-527 512:528-601 586:602-622 607:623-684 2227:685-685 2228:686-821 2364:822-950 5658:951-974 2517:975-983 2526:984-1029 2572:1030-1048 5655:1049-1072 2615:1073-1079 2622:1080-1115 2658:1116-1283 2826:1284-1292 2835:1293-1336 2826:1337-1345 4835:1346-1558 5048:1559-1559 692:1560-1622 5657:1623-1…	CGTGACATTTATAATATATACGCTGGATTATACATCTAAAAAGGCATTCCATTTATTGAATAGTTGGGTGCGTTCTCAAGTCAATGTTAATTCTTGCCTCTTCTTTCGTTGCGTCATGATGATGGATTATCATCCCGAAAACGACCCATCAACCCATTCATTGCTTACGGCGTAGAATTTCTTCTCACAAAATCTATCTTCCTCCTTATCCTTCCAATCTCAATCTCAATCATCAAATCATTAAGCTTCTGCTACACCTATAACCAAGGACGCTCGCATGGCCCATCAACGTTTGCTCACTCTCTGACACCCTATCGCCATGGAAACTGGGCGAAACGAAACACCCTTTTTGGTTTTTCGTTTTGTCTCTAAATTTTTATTATGCGCCATTTCTGGAAC…	204.056	-2.46992	3.49505e-06	4.64878e-05	DOWN	Cotton_A_03388_BGI-A2_v1.0	Gossypium arboreum	ARR-B	ARR-B family protein
TRINITY_DN33966_c1_g3_i6	en=4763 path=[4188:0-59 17544:60-83 4249:84-214 17550:215-238 4404:239-344 17538:345-368 4534:369-369 17552:370-393 4559:394-476 17555:477-500 4666:501-509 4675:510-532 4698:533-657 9450:658-658 9451:659-682 4848:683-908 9034:909-924 17540:925-948 9074:949-1024 9150:1025-1056 9182:1057-1069 5097:1070-1123 9475:1124-1450 5170:1451-1505 17537:1506-1529 5249:1530-1601 17546:1602-1625 5345:1626-1680 …	CAGATTCCCACATTATCAACTCCATTTTCGAATTTTCCTTTCCTTTCCTTTTTTCAACTCCGAGATCTTTCTCCTTATTGCTTCATTCATTTTATCTCCACAGTTTCTTATTTACATAATTGCCCCTACGTTACCACCTTCCCTGTTTTACTTCTTTACAACGACGTCGTTTCCTTGAATAACCAACCATGCCCGCGTCTTTGCAGAAAATGGCGCACTCCAGCACGAGCTCCGGCGGCAACTACAACGGCTCTGCCGTTTCTGAGTTTCCGGCCGGTTTAAGAGTTCTCGTCGTCGATGATGACGTCACCACCTTGAAGATTATCGAGCGAATGTCTCTTCGCTGCCATTATCGCGTCACAACATGCTCTGAGGCTACTGTTGCTTTGAAAATTCTGC…	223.212	-2.08454	1.2416e-08	2.70539e-07	DOWN	XP_004498242.1	Cicer arietinum	ARR-B	ARR-B family protein
TRINITY_DN33966_c1_g3_i7	en=2562 path=[4188:0-59 17544:60-83 4249:84-214 17550:215-238 4404:239-344 17538:345-368 4534:369-369 17552:370-393 4559:394-476 17555:477-500 4666:501-509 4675:510-532 4698:533-657 4823:658-681 4847:682-682 4848:683-908 5074:909-931 5097:932-985 9475:986-1312 5170:1313-1367 17537:1368-1391 5249:1392-1463 17546:1464-1487 5345:1488-1542 17558:1543-1566 5424:1567-1736 5594:1737-1741 5599:1742-1760 …	CAGATTCCCACATTATCAACTCCATTTTCGAATTTTCCTTTCCTTTCCTTTTTTCAACTCCGAGATCTTTCTCCTTATTGCTTCATTCATTTTATCTCCACAGTTTCTTATTTACATAATTGCCCCTACGTTACCACCTTCCCTGTTTTACTTCTTTACAACGACGTCGTTTCCTTGAATAACCAACCATGCCCGCGTCTTTGCAGAAAATGGCGCACTCCAGCACGAGCTCCGGCGGCAACTACAACGGCTCTGCCGTTTCTGAGTTTCCGGCCGGTTTAAGAGTTCTCGTCGTCGATGATGACGTCACCACCTTGAAGATTATCGAGCGAATGTCTCTTCGCTGCCATTATCGCGTCACAACATGCTCTGAGGCTACTGTTGCTTTGAAAATTCTGC…	161.312	-1.57454	0.00773348	0.0457063	DOWN	XP_004498242.1	Cicer arietinum	ARR-B	ARR-B family protein
TRINITY_DN33966_c1_g3_i3	en=1983 path=[4188:0-59 17544:60-83 4249:84-214 17550:215-238 4404:239-344 17538:345-368 4534:369-369 17552:370-393 4559:394-476 17555:477-500 4666:501-509 4675:510-532 4698:533-657 4823:658-681 4847:682-682 4848:683-908 5074:909-931 5097:932-985 5151:986-1004 5170:1005-1059 17537:1060-1083 5249:1084-1155 17546:1156-1179 5345:1180-1234 17558:1235-1258 5424:1259-1428 5594:1429-1433 10721:1434-1457…	CAGATTCCCACATTATCAACTCCATTTTCGAATTTTCCTTTCCTTTCCTTTTTTCAACTCCGAGATCTTTCTCCTTATTGCTTCATTCATTTTATCTCCACAGTTTCTTATTTACATAATTGCCCCTACGTTACCACCTTCCCTGTTTTACTTCTTTACAACGACGTCGTTTCCTTGAATAACCAACCATGCCCGCGTCTTTGCAGAAAATGGCGCACTCCAGCACGAGCTCCGGCGGCAACTACAACGGCTCTGCCGTTTCTGAGTTTCCGGCCGGTTTAAGAGTTCTCGTCGTCGATGATGACGTCACCACCTTGAAGATTATCGAGCGAATGTCTCTTCGCTGCCATTATCGCGTCACAACATGCTCTGAGGCTACTGTTGCTTTGAAAATTCTGC…	361.033	1.22621	5.75207e-05	0.000593612	UP	XP_004498242.1	Cicer arietinum	ARR-B	ARR-B family protein
TRINITY_DN17227_c0_g1_i1	en=1435 path=[1419:0-131 3227:132-155 1552:156-1016 3003:1017-1116 2513:1117-1217 2837:1218-1276 2679:1277-1277 3228:1278-1301 2704:1302-1434] [-1, 1419, 3227, 1552, 3003, 2513, 2837, 2679, 3228, 2704, -2]	GCAAATGTATTGTATCTGATACTTGTATGATACACGTATTATACTCAGATCTATCATGGAGTCTGACAAGTCCCAGTCACTGAAACGGAGGAAGTACAATGGTCCAGTAGGCGATGTCAAAGTGTTGGTTGTGGATGCTAACTCGGCTTGCCGAGCAATTGTATCAAAAATGCTTCTTTCACTTGGATATGAGGTTGTGACTGCTACACTAGCTTCCGACGCATTATCCATTATTTGGGATAAGAAGAATGAGATTAACCTTGTGCTTGTGGAGGCTCAGCTACCGGACATGGAAATACATGAGTTCATGGAGAAAGTGAAAGAAAGCGCTAATCTTCCATGTTTCATTATGACTGCTTATGACGATGACATTCCATCCATAACGAGAGCGCTAAGTAC…	10.601	2.14998	0.00723759	0.0432857	UP	XP_004510876.1	Cicer arietinum	ARR-B	ARR-B family protein
TRINITY_DN32740_c3_g1_i5	en=2534 path=[2520:0-152 2650:153-153 2651:154-154 2650:155-155 2651:156-156 2650:157-157 2652:158-170 6935:171-186 2682:187-426 8195:427-450 2946:451-459 2955:460-546 8185:547-570 3066:571-584 3080:585-604 3100:605-630 3126:631-631 3127:632-795 3291:796-840 3336:841-891 8184:892-915 3411:916-1010 8193:1011-1034 3530:1035-1063 8191:1064-1087 3583:1088-1102 3598:1103-1154 3650:1155-1227 3723:1228-…	AAAAGTTTGATTGACCATTATGAGAGGTTACTTTTCTCTGCATTGCATTGTGTTTGTGTCTGTGTGGTTCTCTCAAAATGAATGTGACTGTTCACAACTCACATACACCCTTCAACAACTACACTTAAACCTCTCTCTCTCTCTCTCTCTCTCTCTCTTCATGCTTTTTTTCTTATCAATCAATGAACTAAATTAACAAAGAAATAAACTTTACCAACACTAATTCGTGGGCCATTTTCTTTTCATCCAAGGAAAAAAATCAGATTGGTATTGATCTGCTACTAGTGTAGAGGGATGCCAAACCAGCTATGGTTTGCACTGCCAATGATTTACAAGGATGGAAAGATTTTCCAAAGGGGCTTAGGGTTCTTCTCCTTGAAGGAGACAACAATTCTGCTT…	567.791	2.62839	2.87216e-10	8.67328e-09	UP	Tp57577_TGAC_v2_mRNA28478	Trifolium pratense	ARR-B	ARR-B family protein
TRINITY_DN28299_c0_g3_i4	en=847 path=[2043:0-47 2068:48-97 2118:98-140 7668:141-164 2185:165-245 7665:246-269 2290:270-309 2330:310-312 1394:313-316 3628:317-351 1433:352-354 1436:355-379 4163:380-391 4175:392-403 1482:404-411 1490:412-415 2623:416-474 2682:475-540 7672:541-564 2772:565-603 2811:604-639 2847:640-846] [-1, 2043, 2068, 2118, 7668, 2185, 7665, 2290, 2330, 1394, 3628, 1433, 1436, 4163, 4175, 1482, 1490, 2623…	CTTCATTTTCCATTTTCACTCACACAACACAACACTCTGCGTTTAAACAACCACCCAACCGTTTTTATATCATGACTCCCGCCGGTGAAATTTTCCGGTCCAATTTCACGGAATTGTTAGAGGAATCTCCTTCCGGTGCGGGTGAACTGCACGTCCTTGCTGTTGATGATAGCCTTGTTGATCGCAAGGTTATTGAACGTTTGTTAAAGATTTCTTCATGCAAAGTTACTGTTGTGGAAAGTGCAAGACGAGCTCTTCAGTATTTGGGATTGGATGGAGAGAATACTGATATTGGTTTTGATGGTGTGAAGGTTAATCTGATAATGACAGATTATTCCATGCCTGGGATGACAGGGTATGAACTACTCAAGAAAATCAAGCAGGAGTCTTCTGTTTTTA…	155.344	3.63866	7.44058e-05	0.000748964	UP	678459746	Utricularia gibba	ARR-B	ARR-B family protein
TRINITY_DN24826_c0_g1_i5	en=2295 path=[2709:0-147 8613:148-171 2858:172-660 8614:661-684 3371:685-745 3432:746-1367 4054:1368-1574 1989:1575-1599 8617:1600-1623 2038:1624-1624 2039:1625-1722 2137:1723-1741 2156:1742-1742 2157:1743-1813 2228:1814-1832 8615:1833-1856 2271:1857-2294] [-1, 2709, 8613, 2858, 8614, 3371, 3432, 4054, 1989, 8617, 2038, 2039, 2137, 2156, 2157, 2228, 8615, 2271, -2]	GATGCATCACATTTTTTCCCTACTTGGACTGCAACATTTTTTAAAACCACACCGTCCGTACTTCTCCTTCTAGGTTTGGAATCGGCTAGACGCTGCTTGTGCATAGCATATTAGCATCTATAATACCACATTCCCCACAACCCACAGTGAACATTCGAAGGAAACAACGAAAATGGAAGACGTGATAACAGAAGCAGCACCACCATCAAGATTACTAGAAGAAGACCTAAACAATTTCACACCACCATCTAAACCTCTTCCTTCACCCTTTCTCATCTTCCCCCACCCTCAACAACAACAACCCCTCAAACCGAACCTCCTCATCATCGCTATCTCTTCTACTTCTCTCTCCCTCTTCCAAACCATCCTCAACTACCAAACCCTAACCGCCTCACTCGT…	215.278	4.45794	0.00546432	0.0341427	UP	mrna03235.1-v1.0-hybrid	Fragaria vesca	ARR-B	ARR-B family protein
TRINITY_DN32740_c3_g1_i4	en=707 path=[6641:0-169 3723:170-283 8186:284-307 3861:308-397 8187:398-421 3975:422-424 8183:425-448 4002:449-574 8077:575-680 4148:681-682 8189:683-706] [-1, 6641, 3723, 8186, 3861, 8187, 3975, 8183, 4002, 8077, 4148, 8189]	CTAATCGGAAGAAGATGAAAGTAAGATGCATTATGATTATAGATTCTTCTCACCATATCCTTATTTTTTCCGTTAAATATTTTTGCGTCGATCAATCAACTAGTCCTGATTATCTGATTACGTTTCTGGCACTCGATTATGGCTCAGGTAGACTGGACGCCCGACCTGCATAAAAAATTTGTGAAGGCAGTTGAACAACTAGGCATTGATCAAGCCATTCCGTCTCGTATATTGGAGTTAATGAAAGTCGACAGTTTGACAAGGCATAACGTTGCAAGCCATCTCCAGAAATATAGAATGCACAAGAGACAGATCTTGCACACGGACGAAGATCGAAAATGGCCTAATCAAAGAGATCCAACGCAAAGGAACTATTGTATGCAAAGACCAATCATGGCT…	8.57559	6.66155	9.18279e-06	0.000112653	UP	XP_004511768.1	Cicer arietinum	ARR-B	ARR-B family protein
TRINITY_DN24342_c0_g1_i6	en=901 path=[8744:0-119 6133:120-225 9046:226-249 6263:250-273 6287:274-305 6319:306-341 616:342-351 626:352-415 690:416-506 781:507-518 7448:519-543 818:544-556 831:557-563 838:564-564 7255:565-650 5319:651-798 9044:799-822 5491:823-900] [-1, 8744, 6133, 9046, 6263, 6287, 6319, 616, 626, 690, 781, 7448, 818, 831, 838, 7255, 5319, 9044, 5491, -2]	GTTTTTTTCTTTGTTGTTTTTCATGTTCATGCACAATTTTATGTCCGATTTATGTGTATATCGTCTTAATTATGAGAGTAATTGATTGGATGTTGCAGTAACCACGACTAATGAAGGAATAACAGCATTGGCTATGTTGCAAGAAAACAAAGACAACTTTGATCTGGTAATCATTGATGTGCACATACCAGACATGGATGGATTTAAGCTCCTTGAACTAGTGGGACTTGAGATGAACCTTCCTGTCATAATGTTGTCTGCATGTCATGATACGAAGCTGGTGATGAAGGGAATTTCCCACGGTGCCTGTGATTATCTACTGAAACCTGTGAGATTAGAGGAGTTAAAGAACCTTTGGCAGCATGTAATTAGGAGGAAGAACCCCCGAGGAGTTGTTTG…	82.8808	6.76421	1.23084e-11	5.0243e-10	UP	Medtr3g106220.1	Medicago truncatula	ARR-B	ARR-B family protein
TRINITY_DN24342_c0_g1_i4	en=755 path=[7904:0-127 6287:128-159 6319:160-195 616:196-205 626:206-269 690:270-360 781:361-372 7448:373-397 818:398-410 831:411-417 838:418-418 7255:419-504 5319:505-652 9044:653-676 5491:677-754] [-1, 7904, 6287, 6319, 616, 626, 690, 781, 7448, 818, 831, 838, 7255, 5319, 9044, 5491, -2]	TGAGATGAACCTTCCTGTCATAAGTGAGTGCTGTTCATCTTTTTTTTTTTCTATCTCAATGATTGTTTTGGTGAACCTTTGTTGTTATAAATTCTTTGATTCCAGTGTTGTCTGCATGTCATGATACGAAGCTGGTGATGAAGGGAATTTCCCACGGTGCCTGTGATTATCTACTGAAACCTGTGAGATTAGAGGAGTTAAAGAACCTTTGGCAGCATGTAATTAGGAGGAAGAACCCCCGAGGAGTTGTTTGGTCTGTCGAATTGCACCGCAAGTTTGTCGCTGCTGTTAATCACCTAGCCATTGACAAGGCGGTACCAAAAAAAGTTCTCAATACCATGAATGTCGAAAATATTACAAGGGAGGACGTAGCCAGCCATCTCCAGAAGTATAGGCTTT…	14.1625	7.39033	2.02118e-06	2.8234e-05	UP	Medtr3g106220.1	Medicago truncatula	ARR-B	ARR-B family protein
TRINITY_DN24342_c0_g1_i5	en=1099 path=[8385:0-52 8997:53-96 8459:97-129 202:130-146 5962:147-200 6016:201-241 6057:242-268 9041:269-292 6108:293-317 6133:318-423 9046:424-447 6263:448-471 6287:472-503 6319:504-539 616:540-549 626:550-613 690:614-704 781:705-716 7448:717-741 818:742-754 831:755-761 838:762-762 7255:763-848 5319:849-996 9044:997-1020 5491:1021-1098] [-1, 8385, 8997, 8459, 202, 5962, 6016, 6057, 9041, 6108,…	CACTAGGATTCCATTAGAGCTTCTTTACTACATCCACTCCACTTTTTAAATTAGTGCAGATTCCACTCTCGCGTAAACAATAACACACCAACCCCATATCTTATCCTCCAATTATTATTCATTCATTCATTCTCATTACAAAACAATACTGTGTGAGTGAGTGAATAGATAGTGGAGAACACTAATGGATGATTCCAATTACCTGTTTCCTATCGGTATGCGTATTCTTGCAGTTGACCATGATCCCACTTGCCTTCAAGTTTTAGAAAATCTTCTCCAAACATATCAATACCATGTAACCACGACTAATGAAGGAATAACAGCATTGGCTATGTTGCAAGAAAACAAAGACAACTTTGATCTGGTAATCATTGATGTGCACATACCAGACATGGATGG…	375.057	12.1154	2.00682e-21	6.59657e-19	UP	Medtr3g106220.1	Medicago truncatula	ARR-B	ARR-B family protein
TRINITY_DN33253_c0_g1_i3	en=2694 path=[4651:0-108 4737:109-132 4761:133-145 4774:146-197 4826:198-206 4835:207-225 17880:226-249 4878:250-267 4896:268-295 4924:296-361 17887:362-385 5014:386-399 5028:400-419 5048:420-437 5066:438-438 2294:439-444 2300:445-450 2306:451-461 2317:462-473 2329:474-487 2343:488-488 2344:489-518 17886:519-542 2398:543-595 2451:596-613 2469:614-615 5417:616-619 5421:620-639 2495:640-640 5441:64…	CTAATCCTAAGGTCCACAAAGTAGAGATTTGTGTGCTTTTGAAAACTCTACTCCCTCTCCACTTCTTTACAACACATTTTCCCGGATTGCTTCATCCCTTAGACGCCACCTTTTCAACTCCAGCACCAACTACACTTTTCTCAATTCCACTCCCGGTGAGTTCCCTAACGACGTCGTTTCAATTTCAAACGCAATCAGAACCGGTTTTGAAATTGAAACCAATCAAATTTTTATAAATCGGTTCGAGAACTAATTTACTACTGTAAACACCGCTTTACCGGTTTGGAACCTATTCTAAACCGGTTTCAAGAAAGCAATTGGGGTTGGTTTTAAAAAACTGTTTCGTAATAATTTTGCGACGTGAGAAAATCCTCACTCCCATGCGATTGCGAGGATAAG…	300.022	-11.5946	0.000389299	0.00335233	DOWN	Lus10025533	Linum usitatissimum	B3	B3 family protein
TRINITY_DN33602_c0_g3_i5	en=1541 path=[15891:0-44 1093:45-47 1096:48-53 17888:54-77 1126:78-92 1141:93-107 13525:108-131 1180:132-135 9960:136-140 9965:141-164 1213:165-172 1221:173-174 10309:175-220 1269:221-238 10035:239-279 10076:280-284 1333:285-368 1417:369-381 3652:382-525 17887:526-549 3820:550-591 3862:592-618 3889:619-657 3928:658-683 3954:684-707 3978:708-750 4021:751-793 10215:794-798 10220:799-816 4178:817-10…	GTCCAAGATTGGAGCCAATGACTTGCAGTGACCACACCAAGGGGCATAAAACTCGAGCAAAACATTCTTCCCAGAGTTGAAAACTATTTCTTGAAGAGTTTCCCCAACCACCACTTTAACAGGTTCGTTGTTAGTCGCAGGAATAGGTTCAGACTTGACAAATGGAGCAACATCTTCATCCTTGTATGCCTTCAACCGAGCTGCAAGGTGATCTGGTTCCAAATTGGGCTTGAAAAATTCCTTGCCATCAGTATGCTGAATGATAATTAGAGGTACTTGGTCTTCCTTAAGTCCAAAATACTGGAAGGCACCTTGGCTGGACTCAACATCTCCGATAAGAAAGCTAATTCCCTGTTGTTTGTATTGCTCGGCAATTTCACGGGGGAATAGCGCAAAGCA…	205.318	-11.0477	8.07779e-16	8.34502e-14	DOWN	678360908	Utricularia gibba	B3	B3 family protein
TRINITY_DN33482_c0_g2_i6	en=2096 path=[1808:0-47 1833:48-110 1896:111-142 8325:143-198 3727:199-202 17756:203-226 3755:227-234 3763:235-277 3806:278-328 3857:329-346 15255:347-413 3940:414-425 3952:426-468 3995:469-504 17767:505-528 4055:529-550 4077:551-559 4086:560-595 2089:596-598 8247:599-676 2170:677-679 2173:680-681 2175:682-686 2180:687-691 17755:692-715 2209:716-795 2289:796-868 2362:869-915 2409:916-951 2445:952…	TGCAATATCTTTTTAGTTTCCATTATAGTATCTATCTTCTCTTTCTGAACACACGCCTTTTATCTCTCCAAAGCATTTGTATGTTGCCAACCTTATCATATCAGATCTGTTCAATAACCCAAACGTACCCATCCGCCCAACCCGAAACCCAAACTAACCGGACCTATCCACCCATTTTCTCACTGTACCGACCTTTCGGCGACTCCCACAAGCCACCGCCGTTTATCTCTCAACCGTAAGAATTCATCAAAATCGCATTCTTTAGTTTTCATAGCTTAGACGATTCACTATTCATTCTTAGATTAAATGTTTGCTTTCAGATCCATTCATTTCTCAACCTTTTCTCACTATTTGAAGTTATTCTCAGATCTTTCTATTATTATGATATGAGTCCAAGTA…	174.859	-10.8153	3.15202e-17	4.627e-15	DOWN	Csa17g039240.1	Camelina sativa	B3	B3 family protein
TRINITY_DN2204_c0_g2_i1	en=1656 path=[1634:0-978 2590:979-999 2611:1000-1655] [-1, 1634, 2590, 2611, -2]	AAATGTGCTACCCTTAAGCATTCAAGCCACCTAAACTAGCATATTTTTCTTCCAAGAATTTCAAGTATGGCTGAAATGCAATACTATATCCAACTTTTCTTCCTATGGCTTCTCTCCACAATTGTAGTTCGTTCCCTACTAACTAGAAAGAAGAACAAGAACCGTCTTACTCCACCATCCCCTCCATCACTACCCATCATTGGACACCTTCACCTTATATCTAAACTACCACACCAAAGTCTTCACGAGCTCTCAACATACTATGGTCCCATAATGCAAATTTTCCTTGGCTCTAAGCGATGTCTAGTAACTTCAAGTCCAGAAATAGCAAAGGAGTTTCTTAAAACCAATGAAATTTACTTCTCCAATCGTTTCAGAAGTGCTGCAGTTCACTACCTA…	168.31	-10.7611	8.46601e-15	6.81847e-13	DOWN	Thecc1EG000515t1	Theobroma cacao	B3	B3 family protein
TRINITY_DN33602_c0_g3_i3	en=1632 path=[15891:0-44 1093:45-47 1096:48-53 17888:54-77 1126:78-92 1141:93-107 13525:108-131 1180:132-135 9960:136-140 9965:141-164 1213:165-172 1221:173-174 10309:175-220 1269:221-238 10035:239-279 10076:280-284 1333:285-368 1417:369-381 3652:382-525 17887:526-549 3820:550-591 3862:592-618 3889:619-657 3928:658-683 3954:684-707 3978:708-750 4021:751-793 4064:794-907 4178:908-1112 4383:1113-11…	GTCCAAGATTGGAGCCAATGACTTGCAGTGACCACACCAAGGGGCATAAAACTCGAGCAAAACATTCTTCCCAGAGTTGAAAACTATTTCTTGAAGAGTTTCCCCAACCACCACTTTAACAGGTTCGTTGTTAGTCGCAGGAATAGGTTCAGACTTGACAAATGGAGCAACATCTTCATCCTTGTATGCCTTCAACCGAGCTGCAAGGTGATCTGGTTCCAAATTGGGCTTGAAAAATTCCTTGCCATCAGTATGCTGAATGATAATTAGAGGTACTTGGTCTTCCTTAAGTCCAAAATACTGGAAGGCACCTTGGCTGGACTCAACATCTCCGATAAGAAAGCTAATTCCCTGTTGTTTGTATTGCTCGGCAATTTCACGGGGGAATAGCGCAAAGCA…	161.573	-10.7021	9.16018e-16	9.36465e-14	DOWN	678360908	Utricularia gibba	B3	B3 family protein
TRINITY_DN34133_c0_g2_i6	en=6432 path=[4168:0-236 4382:237-1234 17691:1235-2316 12494:2317-5388 15566:5389-5904 16082:5905-5926 16104:5927-6431] [-1, 4168, 4382, 17691, 12494, 15566, 16082, 16104, -2]	TAATAGGGAACGGTAGACCCAGAACTGTTGCCCCAAAGACTTGGTATCGGGGAGTCTTTAATAATTATGGACGACCTTACAAGGATTGGATTTATCTTTGTTGTTTCAAAATTGAAAGATTTCAGTATTTGCAACGGAAGAAGTGAGGGACAAAAGCATTTAATGTTGTCTTATCACTTAATCATGTTTACTCCAACACATCACCCTCGACATGCGGGTTAGGAATAATTAGCATAGGTAGGGGATTTAATTGCTAATTTCTCTTGATTAGATTGATAAGACGGGATGTAGATTATTCTCGTGTATATATTTCTAGACATTTGATCTGAACCATTGATTGTTGCCCCCCCTTTTTCTATAAGAATTAAGGCATTATTCTTTGAAATTTTTTCTTTCCGG…	154.724	-10.6397	2.25835e-17	3.40238e-15	DOWN	Sopen00g003940.1	Solanum pennellii	B3	B3 family protein
TRINITY_DN29071_c3_g1_i1	en=4287 path=[8125:0-411 8514:412-412 9244:413-453 9285:454-473 8536:474-567 4406:568-577 4416:578-653 4492:654-2731 10884:2732-2755 6594:2756-3270 7109:3271-3304 7143:3305-3507 7346:3508-3633 7472:3634-3646 10885:3647-3670 7509:3671-4248 8087:4249-4286] [-1, 8125, 8514, 9244, 9285, 8536, 4406, 4416, 4492, 10884, 6594, 7109, 7143, 7346, 7472, 10885, 7509, 8087, -2]	CTTCATTCAAAAGATCCTGGACGAAGAACAAATAGCTCTGCCACGCCAGAAATCGCCTTAGGCTGCGGCGGAGAGCCAAACATCACAAACCTCACACCAATCCACTCTCCTTAGCCTCCTCTCTCTCAATATCACATAATTTTTCCATTATTCTCACTCCATTTGTCAAATCAGAGTCAAACATATAATAGCCCTAGATTACGAAATCCAAAATTAATTGTTATGACAGAGGAATCAAAGCGTAATTCCTTAGGGCTTTGATTCCTCGAGCCTGATTCTACATGATAGCAAAACAAATAATATGGATTGGTGAAGGGGACAAGGATCTCACCTATGAGGCAGAAGATGGCGTGCAGATTCTGTAGGAGTTGTTGAAGATGATGAACAATCACGAAAAAC…	150.732	-10.6021	5.05983e-17	7.1086e-15	DOWN	Sopen03g007470.1	Solanum pennellii	B3	B3 family protein
TRINITY_DN33958_c0_g1_i1	en=1434 path=[14959:0-60 16023:61-72 6710:73-73 6711:74-84 6722:85-87 6725:88-90 6728:91-111 6749:112-118 10422:119-637 19693:638-661 10965:662-814 19697:815-838 11142:839-883 11187:884-915 11219:916-981 19711:982-1005 11309:1006-1059 11363:1060-1176 13585:1177-1208 11512:1209-1211 19699:1212-1235 11539:1236-1256 11560:1257-1299 11603:1300-1309 19701:1310-1333 11637:1334-1433] [-1, 14959, 16023, …	CTGAGATTTGTAAATATCTGTTGGAGGATTTGAAGCTCGAAATTGATTCGAAAGATGATGATGGAGAAACTGCTCTCATTCATGCTGCACGGCAAGGACACACTGCCACTGCTAAGTATCTTATCGACCATGGTGCTGATCCTACCATTGCTAGCAATTTAGGAGCTACGGCATTGCATCATTCTGCTGGAATAGGAGATATTGAGTTGCTTGAGCATTTGCTGTCCAAAGGAATTAATCCTGACTTAGAGAGTGATGCGGGAACACCCTTGGTTTGGGCTGCGGGTCATGCTCAACAAGCTGCAGTTACTGTTCTATTAAAACATGGTGCAAATCCTAATGCTGAAACTGATGATGGCATTACCCCACTCCTTTCATCTGTGGCAGCTGGTTCGTTAG…	134.526	-10.4383	4.9012e-14	3.38064e-12	DOWN	KN540082.1_FGP001	Oryza longistaminata	B3	B3 family protein
TRINITY_DN31602_c0_g2_i2	en=1542 path=[8971:0-172 9121:173-220 9169:221-247 9196:248-292 9241:293-310 18876:311-334 9283:335-385 8587:386-429 18883:430-453 8655:454-529 18889:530-553 8755:554-569 8771:570-607 8809:608-703 16497:704-734 8936:735-738 16272:739-769 8971:770-919 14437:920-967 9169:968-994 13486:995-1032 18885:1033-1056 13548:1057-1110 18891:1111-1134 13626:1135-1160 18879:1161-1184 13676:1185-1185 13677:1186…	AGGCTCACAAGCCTATATTTACCTCACAAGTGGAGGTAGAAGGGGTGGTATTTACTGGTCAGGAATCTAAATCCAAGAAGCAGGCAGAGATGACTGCAGCCAAGGTTGCTTATACAACTTTGAAAAAACGTAAAGCTCATGATGGACAAGCTCCTGAGTTTTCATCTAACTGCTCAAAGGAAAATGTCATAACTGGTTTGCAACACCATTCAAATGGAGAAACATCTGTAAGCCCTGGATTAGTCATCAAGAATTTACCTAACAAAGTCAAAGGTTCACCTGTTCAAAGCCCTAATGTTGGTAACACACTTGCCACTAACAGAGTGCTGCAACCAAGTTCAGAACCAGCATGCCAAACTCCTCGGATCAATAGCCCCGTCCCAACTGTTACAGATGTCC…	110.303	-10.151	5.38846e-16	5.81142e-14	DOWN	CCG012156.1	Populus euphratica	B3	B3 family protein
TRINITY_DN30845_c1_g1_i2	en=1469 path=[1447:0-221 3744:222-245 1670:246-789 2214:790-809 3743:810-833 2258:834-1001 2426:1002-1014 2439:1015-1043 2468:1044-1070 2495:1071-1106 2531:1107-1126 2551:1127-1137 3745:1138-1161 2586:1162-1353 2778:1354-1468] [-1, 1447, 3744, 1670, 2214, 3743, 2258, 2426, 2439, 2468, 2495, 2531, 2551, 3745, 2586, 2778, -2]	GTGAACACTGCAAGAGACATTTTCGAGCCATGATGCTTCACCTAGTCTAATTTGTGCATGAGATGAATGCATGTGGCCTGGTTTGATGTGGCCATGTCCATCTCCCATCTTCTTCACACCAATTGAACGGAAATTTCTACTCAGTGATTTGGAGATTGAGGACTCAGAAGAAGCAATGAGCTTCGCAGCATATCTGAGTCCGTTGTTTAATGCCCTTGCTAACGCAATTTCAATTCCGCCAGCTTCTGAAAATGTGTGTTTAATGATGAGGAATCTGCTGCGGAACTGTTGGCTTGTAAGGGTGAGTTTGGTCAGTTGCGTATTATGGCTTTTGTTATGTTCCTAATGCACTACTAAACGACCTGCTGCAGAATTAGCATTGCCAACTGCAGGTATGGG…	95.7331	-9.94696	3.45496e-09	8.48002e-08	DOWN	KZV54549.1	Dorcoceras hygrometricum	B3	B3 family protein
TRINITY_DN32135_c5_g3_i2	en=596 path=[20315:0-61 15112:62-62 15113:63-87 15138:88-116 15167:117-217 23948:218-241 15292:242-340 2844:341-356 2860:357-370 2874:371-383 2887:384-399 2903:400-412 2916:413-417 2921:418-435 2939:436-438 2942:439-459 2963:460-482 2986:483-500 3004:501-595] [-1, 20315, 15112, 15113, 15138, 15167, 23948, 15292, 2844, 2860, 2874, 2887, 2903, 2916, 2921, 2939, 2942, 2963, 2986, 3004, -2]	CGCCTCCCTCTTCCAGGGTTTCAGTTGGTGCTATTGATGTTCAAAGGAGAAAGCTTTCAGAAGCACTTTTTCACGCTCAGAAGTGCTTTTCCTAACTGATGATGGATTTTGGAAAAGTGAATTGAATGGAGCACTAATGTTTAACCGCCTTTGACCAAGAGAAGGAATTTGTAGACATCCATCTTTTCAATCTCGTTAACCTTTTGTCTCTTGTAAAAGGCTTGTGCCACTCGAGGAAACCTCCTGCTTTTTTTGTGTATGCGTTATCTGTGATGGAACAAAAGTCTTCAACATGGGGAGCGTTGATTTCTTCGTACCTTGAGGCTATTAGCATGCAAGTGATGCCGAGCAACTGAAATTTATGTCTTTCGGTGAAATTTTTTTCTGAGGGAAACCAAT…	90.8084	-9.86951	8.4302e-13	4.46879e-11	DOWN	KZV54549.1	Dorcoceras hygrometricum	B3	B3 family protein
TRINITY_DN34054_c1_g2_i8	en=1487 path=[11727:0-66 478:67-69 481:70-86 498:87-99 12225:100-195 8135:196-229 568:230-247 7793:248-293 632:294-307 6021:308-349 688:350-354 13357:355-378 717:379-397 736:398-465 804:466-479 818:480-485 824:486-591 13363:592-615 954:616-632 13365:633-656 995:657-667 9815:668-695 1034:696-729 8795:730-757 1096:758-772 13356:773-796 1135:797-846 8337:847-888 1227:889-923 13358:924-947 1286:948-9…	AGAATGAAGCGACGCGGAGGTTCCGGTGTCGTCGATGTCGTTCACAGGTTAGGGACTTTGGTTTGGACTTATGAAAGGCTTTGGTGTGTGGAAACAATTGTGAATCGAACTGGATTCTGCTATATCAAGTTAGATGTTAGATTAAAGATTGCTAATGATAGTTAGCTTATGCAGGTGTTGCTTGGACCCCATGAAGCTATGCGAAACCGAGTCAAGCATCCAGACTCCACCTTCCAAACACAAGGCAACAAGTCGCTTCTTCTATAACTTCACTGCACCCTTGGCCATCGGCGGAGGCTCGCCATAAACCTTTTGTGACTTGCTCCGGCGTCGGAGAGGAAGTTGTTAATGCCCGATTGGATGAGTTGCTTATGGAAATTAACTGGAAAAACTGCTTCG…	80.3726	-9.69432	1.1352e-13	7.20777e-12	DOWN	mrna24052.1-v1.0-hybrid	Fragaria vesca	B3	B3 family protein
TRINITY_DN25062_c0_g1_i12	en=1432 path=[1:0-103 7977:104-127 106:128-571 550:572-808 7981:809-832 811:833-901 5303:902-903 5305:904-923 2107:924-935 7687:936-957 2167:958-1431] [-1, 1, 7977, 106, 550, 7981, 811, 5303, 5305, 2107, 7687, 2167, -2]	ATCTTATCAGAAAAATAAATACCCTTCTCTCTCCCCCCCAAATTAAAACCCTAACAACATTCGAAGCTCTCACGGCAACGCCATCGATCCCCATTTCTCCTCGATTCAAAGAAAAACAGAATGAGTAGACGTTCGAGCAGAACCGTCTATGTTGGGAATCTACCTGGCGATATCCGTGAAAGAGAAGTTGAAGATTTGTTCATGAAGTATGGACACATAACTCACATTGACCTAAAGGTTCCGCCGAGGCCCCCTGGCTATGCATTTGTAGAGTTTGATGATGCTCAAGATGCTGAGGATGCAATTCGCGGGCGTGATGGTTATGATTTTGACGGGCATCGGTTACGGGTGGAGGCTGCTCATGGTGGCCGTGGTACTGGTAATTCATCTTCAAGAGAT…	79.2689	-9.67404	1.6543e-11	6.56181e-10	DOWN	Rsa1.0_03642.1_g00002.1	Raphanus sativus	B3	B3 family protein
TRINITY_DN33696_c0_g1_i6	en=1738 path=[1585:0-72 9425:73-96 1659:97-113 9427:114-137 1700:138-178 1741:179-221 9431:222-245 1808:246-253 1816:254-256 1819:257-274 9424:275-298 1861:299-305 1868:306-322 1885:323-364 1927:365-382 1945:383-391 1954:392-400 1963:401-401 1964:402-415 1978:416-442 2005:443-454 2017:455-517 2080:518-565 2128:566-568 3217:569-610 2173:611-622 9428:623-646 2209:647-656 2219:657-664 2227:665-667 2…	TCTTCCGATCTAGCCAACATGGCAAGTAGCATTTCAGAAACACCTCTCTTACTCGCAACTCATGATGATAATGGAATACACAACACAGAGAGATGGTGGAACAAAATCTTGGACGTAGATGAAGCCAAACATCAACTCATGTTTTCACTGCCAATGATTCTTACAAACTTATTCTATTACTTAATCACTTTGGTTTCTGTTATGCTTGTTGGTCATCTTGGTCAGCTTCAATTAGCCGGTTCTACTCTCGCTAATTCATGGTTCAGTGTCACCGGCGGCGCTCTTATGGTTGGTTTAAGTGGTGCGCTAGAAACACTATGTGGGCAAGGATTTGGTGCAAAGGAATATCACATGTTGGGAATTTATCTACAAGGCTCATGCATTATATCTTTTATTTTT…	78.172	-9.65362	6.23048e-14	4.20465e-12	DOWN	MDP0000242456	Malus domestica	B3	B3 family protein
TRINITY_DN33602_c0_g3_i4	en=1513 path=[1066:0-49 1093:50-52 1096:53-58 17888:59-82 1126:83-97 12923:98-121 1165:122-136 1180:137-140 1184:141-141 1185:142-164 1208:165-165 1209:166-169 1213:170-177 10191:178-201 1245:202-225 1269:226-243 1287:244-250 1294:251-289 1333:290-373 1417:374-386 3652:387-530 17887:531-554 3820:555-596 3862:597-623 3889:624-662 3928:663-688 3954:689-712 3978:713-755 4021:756-798 10215:799-803 10…	ACTTCGTCCAAGATTGGAGCCAATGATTTGCAGTGACCACACCAAGGGGCATAAAACTCGAGCAAAACATTCTTCCCAGAGTTGAAAACTATTTCTTGTAGAGTTTCCCCAACTACCACTTTAACAGGTTCGTTGTTAGTCTCAGGGATAGGTTCAGACTTGACAAATGGAGCAACATTTCCATCCTTGTATGCCTTCAACCAAGCTGCAAGGTGATCTGGTTCCAAATTGGGCTTGAAAAATTTCTTGCCATCAGTATGCTGAATAATAATTAGAGGTACTTGGTCTTCCTTAAGTCCAAAATACTGGAAGGCACCTTGGCTGGACTCAACATCTCCGATAAGAAAGCTAATTCCCTGTTGTTTGTATTGCTCGGCAATTTCACGGGGGAATAGCGCA…	76.3246	-9.62043	1.66889e-09	4.36109e-08	DOWN	678360908	Utricularia gibba	B3	B3 family protein
TRINITY_DN33507_c0_g3_i1	en=1420 path=[1:0-138 12184:139-162 141:163-308 287:309-350 329:351-355 12187:356-379 358:380-393 12188:394-417 396:418-457 436:458-474 7297:475-479 7302:480-511 490:512-518 4577:519-521 4580:522-548 7859:549-572 4631:573-581 4640:582-641 518:642-671 548:672-690 567:691-695 572:696-696 573:697-739 616:740-765 642:766-774 651:775-790 4867:791-810 10297:811-827 705:828-834 712:835-841 719:842-876 7…	GCCAAGAACCATAGACGTTTAATTCAACATGAAGATACACGATCTTTGAAAAACAAAATTCAATACAAGTACTTTTCTATAGCAAACACATGCTAATATAAAAATTGGTCAGCATGCACTCTCAAATCCTCTACTTCTACCATTTTAGGCTACGTTCTCCATTATCTAAGCTTACTCTTTTATCCTACATTGTACAAAAAGAAAGAGATATAGCTGGCTGCCACAACCACCCATACTCCAAAAAAATATTAAAAAATATAGGAAAAGAAAAAACAATAAAGCTAAGAGCAAGAACATAGCAGTAATGTTACAGTGAGGAAAATGGTTAAAAAAATTGAACCAAAATTTAGTTACAAAACCAGATAAAGCATCATTCTGTCGCAAGCTGCACAGTCTTCT…	66.8048	-9.42781	1.56012e-13	9.61261e-12	DOWN	Lus10015266	Linum usitatissimum	B3	B3 family protein
TRINITY_DN34133_c0_g2_i4	en=5372 path=[4168:0-236 4382:237-1234 12472:1235-1256 12494:1257-4328 15566:4329-4844 16082:4845-4866 16104:4867-5371] [-1, 4168, 4382, 12472, 12494, 15566, 16082, 16104, -2]	TAATAGGGAACGGTAGACCCAGAACTGTTGCCCCAAAGACTTGGTATCGGGGAGTCTTTAATAATTATGGACGACCTTACAAGGATTGGATTTATCTTTGTTGTTTCAAAATTGAAAGATTTCAGTATTTGCAACGGAAGAAGTGAGGGACAAAAGCATTTAATGTTGTCTTATCACTTAATCATGTTTACTCCAACACATCACCCTCGACATGCGGGTTAGGAATAATTAGCATAGGTAGGGGATTTAATTGCTAATTTCTCTTGATTAGATTGATAAGACGGGATGTAGATTATTCTCGTGTATATATTTCTAGACATTTGATCTGAACCATTGATTGTTGCCCCCCCTTTTTCTATAAGAATTAAGGCATTATTCTTTGAAATTTTTTCTTTCCGG…	56.2009	-9.1768	7.70018e-12	3.30214e-10	DOWN	Sopen00g003940.1	Solanum pennellii	B3	B3 family protein
TRINITY_DN28067_c0_g1_i5	en=1543 path=[1264:0-117 1359:118-143 1385:144-219 5471:220-243 1485:244-303 1545:304-333 1575:334-348 5466:349-372 1614:373-408 5468:409-432 1674:433-497 2778:498-531 2812:532-561 5472:562-585 2866:586-615 4581:616-651 4617:652-670 2933:671-675 2938:676-678 2941:679-748 3011:749-766 1761:767-859 5470:860-883 1878:884-910 4107:911-1043 5465:1044-1067 4264:1068-1074 4271:1075-1086 1926:1087-1107 1…	TGAAAATTAACCATAATCTAAATTAGTTGTTCACTTTAGAGGAACATATCAAAACACGAAGTGAGGTGCTTTGGTGTCTTCATATCCATCCACCACCAAACAAATATTATCTTTTTTCCAAAATAAAAATAAAAGTATTCTCTCTTCCAACACCAACTCAACCAAGCTTGTGTCTACCACAGGAGGAAGGAACCATGTCATCTATGGTTGCAGGTACCTCATCTTCATTATCTGCCACCTTCCCCACAATCAAAAACCCTCATCTCACACCTCCATCCCAGAAAACTTCTTTGCTTGGCCTCTCGCTTCACGAAGCCAAAAGAGGTGTTTCAGCATCTTTCTTAAGTGAGAACAAAAATGGCTCTTCCTCCATTGCTAGAAGGAGACTTGAGATAACTG…	55.1812	-9.1522	4.75258e-13	2.64374e-11	DOWN	mrna12617.1-v1.0-hybrid	Fragaria vesca	B3	B3 family protein
TRINITY_DN33482_c0_g2_i20	en=2015 path=[1808:0-47 1833:48-110 1896:111-142 8325:143-198 3727:199-202 17756:203-226 3755:227-234 3763:235-277 3806:278-328 3857:329-346 15255:347-413 3940:414-425 3952:426-468 3995:469-504 17767:505-528 4055:529-550 4077:551-559 12037:560-575 2069:576-583 2077:584-584 2078:585-595 2089:596-598 11549:599-622 7377:623-658 2152:659-662 2156:663-676 2170:677-679 2173:680-681 7791:682-772 7882:77…	TGCAATATCTTTTTAGTTTCCATTATAGTATCTATCTTCTCTTTCTGAACACACGCCTTTTATCTCTCCAAAGCATTTGTATGTTGCCAACCTTATCATATCAGATCTGTTCAATAACCCAAACGTACCCATCCGCCCAACCCGAAACCCAAACTAACCGGACCTATCCACCCATTTTCTCACTGTACCGACCTTTCGGCGACTCCCACAAGCCACCGCCGTTTATCTCTCAACCGTAAGAATTCATCAAAATCGCATTCTTTAGTTTTCATAGCTTAGACGATTCACTATTCATTCTTAGATTAAATGTTTGCTTTCAGATCCATTCATTTCTCAACCTTTTCTCACTATTTGAAGTTATTCTCAGATCTTTCTATTATTATGATATGAGTCCAAGTA…	52.8301	-9.08869	8.90353e-12	3.76182e-10	DOWN	mrna24052.1-v1.0-hybrid	Fragaria vesca	B3	B3 family protein
TRINITY_DN33811_c0_g2_i2	en=2215 path=[15805:0-114 15897:115-192 6564:193-214 6586:215-228 6600:229-260 6632:261-353 6725:354-393 6765:394-432 6804:433-505 17501:506-539 10853:540-559 25315:560-583 10897:584-606 10920:607-651 10965:652-823 25323:824-847 11161:848-866 11180:867-1389 25340:1390-1413 11727:1414-1414 25344:1415-1438 11752:1439-1741 25346:1742-1765 12079:1766-2214] [-1, 15805, 15897, 6564, 6586, 6600, 6632, 6…	CAGAAGCCCTTTTTTTGCTCAGAAACGAGTTGTCTTGTTTGATGCTATCTTCCGGAAAGTGAATTAGAGGGAGCATTGATTTCCTCGTACCTGTATCGCTTGATTAGCAAAGAGGAACAAACGGTTAACATCGGCTTCAAATTGCAACTGTCTCGGATCCTTAGTCCAAGAAGGGTTTTCACAGCCTCTCGACATTTGCGGAACAAAGATGCCATTGAGTGATTTTGGTTTTTCTTGCAGGCTTTGAAACATTGCTGTTGAACTGGCGTGGCAGGTCATTTACATCAAAGATGGGTATCGGCAATCAGCAATGTTGAAGCTGTAGCGGTTGTTGTCGGCAGGAAGATGTGCAGCAGAGAACTGATATGGAATTTTCAAAGTGTATGATCCGCTGTCATT…	42.9562	-8.79037	2.03107e-11	7.93259e-10	DOWN	Medtr1g021270.1	Medicago truncatula	B3	B3 family protein
TRINITY_DN19709_c0_g1_i3	en=1922 path=[1900:0-1108 2986:1109-1214 3092:1215-1215 3093:1216-1723 3601:1724-1867 4045:1868-1891 3769:1892-1921] [-1, 1900, 2986, 3092, 3093, 3601, 4045, 3769, -2]	GTGGGGAAAATCCTCACTCTACAATCCAGTTTTGTAAGGTTGAGTTAGGCCAAAATCTAATTCTATCAATAATAGTATTATTTTTCATTCTATTTTGTTTGTTGGGTCTATGTTTTCATCTAGGCATATTATGCTAGCCAACATGATTGGTTTCTGGGTGGGACAAATGCCATTTTCTTATTTGGGGGTACCTATTTTCAAAGGGAGGCCTAAAGCCATTCACTTTCTCCCTATTGTTGACAAAATTAAAAGTAAACTTGCGGCGTAGAAGGCTAGCCTTTTGCCTATAGCTGATAGAGTTCAATTGGTGAAATCGATCATTCAAAGTATGTTTATCTACTATATTAGAATATATTCTTGGCATGCTAGGATCATTCATATGGTTGAAAAATGACTTAG…	37.496	-8.59396	2.25891e-10	6.96843e-09	DOWN	SMil_00024157-RA_Salv	Salvia miltiorrhiza	B3	B3 family protein
TRINITY_DN19312_c0_g1_i2	en=881 path=[838:0-345 1161:346-372 1188:373-474 2195:475-498 1314:499-635 2158:636-672 1488:673-686 1954:687-769 1564:770-778 1573:779-880] [-1, 838, 1161, 1188, 2195, 1314, 2158, 1488, 1954, 1564, 1573, -2]	GGCTTAGCTTCTCATCTTCATCCACAATCATGTTCATCCAATTCTCCATCCTCTTCCTCCTCTTCACTACACCCTCTAAATCTTTAATCAAAGCAAAACAAGATACTAACAATTTTGTGCGTTCATTAGACCTCAAAGAATTAAACTTGGATAATAAACAAGAGAAGCTAAGCCATTTGAAATTCTATTGGCATGACATAGTTAGTGGAAACAACCCTTCTTCAATGGTAATTGTTCCACCACCTTTGATAAACTCAACCACTGCCTTTGGTTTAGTTAACATGATTGAGAATCCTTTAACCTTAGGACCTCAATTAAGTTCCAAGTTGGTTGGAAAAGCACAAGGGTTCTATGCCTCAACATCACTAAGTGAGGTAGATCTTATCATGGCTATGAATT…	35.1658	-8.50168	0.00528815	0.0331716	DOWN	Peaxi162Scf00045g01644.1	Petunia axillaris	B3	B3 family protein
TRINITY_DN32135_c5_g3_i1	en=676 path=[20315:0-61 15112:62-62 15113:63-87 15138:88-116 15167:117-217 23948:218-241 15292:242-340 2844:341-356 2860:357-370 2874:371-383 2887:384-399 2903:400-412 2916:413-417 2921:418-435 2939:436-438 2942:439-459 2963:460-482 21833:483-580 3004:581-675] [-1, 20315, 15112, 15113, 15138, 15167, 23948, 15292, 2844, 2860, 2874, 2887, 2903, 2916, 2921, 2939, 2942, 2963, 21833, 3004, -2]	CGCCTCCCTCTTCCAGGGTTTCAGTTGGTGCTATTGATGTTCAAAGGAGAAAGCTTTCAGAAGCACTTTTTCACGCTCAGAAGTGCTTTTCCTAACTGATGATGGATTTTGGAAAAGTGAATTGAATGGAGCACTAATGTTTAACCGCCTTTGACCAAGAGAAGGAATTTGTAGACATCCATCTTTTCAATCTCGTTAACCTTTTGTCTCTTGTAAAAGGCTTGTGCCACTCGAGGAAACCTCCTGCTTTTTTTGTGTATGCGTTATCTGTGATGGAACAAAAGTCTTCAACATGGGGAGCGTTGATTTCTTCGTACCTTGAGGCTATTAGCATGCAAGTGATGCCGAGCAACTGAAATTTATGTCTTTCGGTGAAATTTTTTTCTGAGGGAAACCAAT…	34.0792	-8.45397	2.46146e-08	5.05841e-07	DOWN	KZV54549.1	Dorcoceras hygrometricum	B3	B3 family protein
TRINITY_DN32135_c5_g6_i2	en=543 path=[2525:0-148 2651:149-170 2673:171-173 2676:174-200 2703:201-285 2788:286-298 2801:299-329 2832:330-341 2844:342-357 2860:358-371 15767:372-406 15802:407-411 2916:412-416 2921:417-434 18023:435-458 2963:459-481 21509:482-542] [-1, 2525, 2651, 2673, 2676, 2703, 2788, 2801, 2832, 2844, 2860, 15767, 15802, 2916, 2921, 18023, 2963, 21509, -2]	CTTCAAACCAGATTAGGGTTACAAAGGTCTTCCAAAGGTTCCAATGGAGAAAAACTCCAGAAGCGCTTTTGTGTGCTCAGAATCACTTTTATCTTGTTTCACGCTACACTCCGGAAACGTGACTTAAATGGAGCATTGATTTTTAACCGCCTTTGACCATGTGAAGGAATTTGTAGACATCCATCCCTTCAATCTCGTTAGCTTTTGTCTCTTGTAACAAGCTTGCGCCCCTCGAAAGAAACCGCCTGCTCTTTTGTGTATGCGTTGTCTGTGATGAAGCAGAAGTCTTCAACATGGGGAGCGTTAGTTTCTTCGTACTTTGAGGCTATTAGCATGCAAGTGATGCCGAGCAACTGAAATTTATGTCTTTCGATGAAATTTTTCTGAGAGAAACCAATC…	33.915	-8.44942	4.34735e-11	1.57108e-09	DOWN	KZV54549.1	Dorcoceras hygrometricum	B3	B3 family protein
TRINITY_DN19709_c0_g1_i2	en=1837 path=[1900:0-1108 3917:1109-1130 3093:1131-1638 3601:1639-1782 4045:1783-1806 3769:1807-1836] [-1, 1900, 3917, 3093, 3601, 4045, 3769, -2]	GTGGGGAAAATCCTCACTCTACAATCCAGTTTTGTAAGGTTGAGTTAGGCCAAAATCTAATTCTATCAATAATAGTATTATTTTTCATTCTATTTTGTTTGTTGGGTCTATGTTTTCATCTAGGCATATTATGCTAGCCAACATGATTGGTTTCTGGGTGGGACAAATGCCATTTTCTTATTTGGGGGTACCTATTTTCAAAGGGAGGCCTAAAGCCATTCACTTTCTCCCTATTGTTGACAAAATTAAAAGTAAACTTGCGGCGTAGAAGGCTAGCCTTTTGCCTATAGCTGATAGAGTTCAATTGGTGAAATCGATCATTCAAAGTATGTTTATCTACTATATTAGAATATATTCTTGGCATGCTAGGATCATTCATATGGTTGAAAAATGACTTAG…	32.7883	-8.40334	2.59014e-10	7.86661e-09	DOWN	SMil_00024157-RA_Salv	Salvia miltiorrhiza	B3	B3 family protein
TRINITY_DN33696_c0_g1_i3	en=781 path=[1585:0-72 9425:73-96 1659:97-113 9427:114-137 1700:138-178 1741:179-221 9431:222-245 1808:246-253 1816:254-256 1819:257-274 9424:275-298 1861:299-305 1868:306-322 4809:323-337 4824:338-364 1927:365-382 6389:383-406 4891:407-430 4915:431-454 2017:455-517 5687:518-550 5720:551-565 2128:566-568 2131:569-608 2171:609-610 2173:611-622 9428:623-646 2209:647-656 2219:657-664 2227:665-667 22…	TCTTCCGATCTAGCCAACATGGCAAGTAGCATTTCAGAAACACCTCTCTTACTCGCAACTCATGATGATAATGGAATACACAACACAGAGAGATGGTGGAACAAAATCTTGGACGTAGATGAAGCCAAACATCAACTCATGTTTTCACTGCCAATGATTCTTACAAACTTATTCTATTACTTAATCACTTTGGTTTCTGTTATGCTTGTTGGTCATCTTGGTCAGCTTCAATTAGCCGGTTCTACTCTCGCTAATTCATGGTTCAGTGTCACCGGCGGCGCTCTTATGGTTGGTTTAAGTGGTGCGCTAGAAACACTATGTGGACAAGGATTTGGTGCAAAAGAATATCACATGTTGGGAATTTATCTACAAGGCTCATGCATGATATCTTTTATTTTT…	31.8733	-8.35918	5.32656e-10	1.52093e-08	DOWN	MDP0000252726	Malus domestica	B3	B3 family protein
TRINITY_DN34235_c3_g2_i1	en=1077 path=[5733:0-87 1554:88-88 1555:89-109 1576:110-118 8083:119-142 1609:143-146 8084:147-170 1637:171-200 8085:201-224 1691:225-239 1706:240-242 1709:243-282 8086:283-306 1773:307-333 1800:334-375 1842:376-379 1846:380-391 1858:392-406 1873:407-422 1889:423-424 1891:425-438 4957:439-453 5674:454-468 1934:469-477 1943:478-481 1947:482-504 1970:505-509 1975:510-510 1976:511-524 4767:525-548 2…	CTCATCCCACCTTAACCTTTACACCCTTATAATCCAAAACACAGATCTCCCATACCACAAACTCATCACAGATTTCAAGAAAAAAAGAGATAATAAAAATGGCCTCAGCCTCAGCAGCATCTCCATCTACAATCACTGTTGTAGGAAGCTCAGTCACCGGTTCCAAATCAAGGAACAACAGGAAGGGTCATAATGTGAAGTTCATCACAGCACTCAATTCTTTTAACGGATTGCAAGCTCAGCACAGCACTGTGGCATCACTAGGAGTTCCTGTTTCCAGTGAACTAGCTTTTGCAAAAGTGAGGAGTTCAATATATAACGGAGGAAGAAGAAGCGGTAGAGGTGGTGGTGCGCTTGCTTCAAAATGCAATGCTGCAGGTGAGATTTTTCAGATTGCGG…	1228.8	-8.26314	1.16592e-13	7.38236e-12	DOWN	PGSC0003DMP400044805	Solanum tuberosum	B3	B3 family protein
TRINITY_DN33007_c0_g1_i3	en=430 path=[408:0-82 468:83-106 492:107-128 514:129-146 532:147-180 1655:181-204 590:205-232 842:233-259 645:260-284 670:285-285 671:286-365 751:366-374 760:375-429] [-1, 408, 468, 492, 514, 532, 1655, 590, 842, 645, 670, 671, 751, 760, -2]	TCTCATAAGGAAGCTTCCGTTCCAGAGATTGGTTAGAGAAATCGCTCAGGATTTCAAAACGGATCTCCGGTTTCAAAGCAGTGCGGTTTCTGCTCTGCAAGAAGCGGCTGAAGCTTATCTTGTTGGTTTGTTTGAGGATACGAATCTGTGTGCGATTCATGCGAAGAGAGTTACGATTATGCCCAAGGATATTCAGCTTGCGAGGAGAATCAGAGGGGAGAGGGCTTAGAAACATTGTTCTGTTAGGGTTTGATTCATATGTTTCAAAGTTAGTTTAATATTCCATTGGAACAAATTTTCGAACTCAGTGGTTTTTAATTGTGAGATAATTGTAATAATTAACTAGAATATGAATGTTTTACTCTAAGATGTTGTGATAGTTTCATTAATTTGAATAAT…	28.5026	-8.19648	1.26438e-09	3.372e-08	DOWN	676740550	Sisymbrium irio	B3	B3 family protein
TRINITY_DN33507_c0_g3_i9	en=1709 path=[1:0-138 12184:139-162 141:163-308 287:309-350 329:351-355 12187:356-379 358:380-393 12188:394-417 396:418-457 436:458-474 7297:475-479 7302:480-511 490:512-518 4577:519-521 4580:522-548 7859:549-572 4631:573-581 4640:582-641 518:642-671 548:672-690 567:691-695 572:696-696 6375:697-702 12185:703-726 6405:727-739 6418:740-747 10179:748-771 651:772-787 4867:788-807 4887:808-831 712:832…	GCCAAGAACCATAGACGTTTAATTCAACATGAAGATACACGATCTTTGAAAAACAAAATTCAATACAAGTACTTTTCTATAGCAAACACATGCTAATATAAAAATTGGTCAGCATGCACTCTCAAATCCTCTACTTCTACCATTTTAGGCTACGTTCTCCATTATCTAAGCTTACTCTTTTATCCTACATTGTACAAAAAGAAAGAGATATAGCTGGCTGCCACAACCACCCATACTCCAAAAAAATATTAAAAAATATAGGAAAAGAAAAAACAATAAAGCTAAGAGCAAGAACATAGCAGTAATGTTACAGTGAGGAAAATGGTTAAAAAAATTGAACCAAAATTTAGTTACAAAACCAGATAAAGCATCATTCTGTCGCAAGCTGCACAGTCTTCT…	54.4085	-8.1661	1.88472e-10	5.92858e-09	DOWN	Lus10015266	Linum usitatissimum	B3	B3 family protein
TRINITY_DN33222_c5_g3_i2	en=1328 path=[4671:0-58 4707:59-266 1954:267-302 1990:303-365 2053:366-367 2055:368-368 2056:369-392 2080:393-401 2089:402-403 2091:404-407 2095:408-412 4121:413-413 6803:414-437 2125:438-448 2136:449-466 2154:467-472 6520:473-527 2215:528-532 4145:533-589 4202:590-622 2310:623-626 2314:627-627 2315:628-631 2319:632-634 2322:635-650 2338:651-832 2520:833-844 2532:845-886 2574:887-901 2589:902-960…	AATCAGCCTGGCCTCATCCCATACAAAGATTATGCGAGGAGGATTTCAACTTTCTTTACGAAAGTGGACTTCCATCATATTCCTTGAGATGAGAATCGGATGGCGGATGCTCTCGCTACGCTTGCTTCAATGATTACTGACAATTATTGGAATGAAGTCCCAAATATTACTGTGATGCACTTGGATAGACCAGCTCACGTGTTTGCAGTTGAAGAGATGAAAGATGATAAGCTGTGGTATTATAATATCAAGTGTTTTCTCCAAAGTCAGACTTACCCGCCTGGGGCATCTGTTAAAGATAAGCAGACTTTGAGGAGATTATCTGGCAGTTTCTACCTTAATTGTGATGTGCTTTACAAGAGGAATTTTAACATGGTTCTGCTCAGATGCGTGGATAGA…	23.866	-7.9458	2.37605e-08	4.89312e-07	DOWN	Sopen00g003940.1	Solanum pennellii	B3	B3 family protein
TRINITY_DN46419_c0_g1_i1	en=1367 path=[1345:0-1366] [-1, 1345, -2]	GTTTTTGTTTCATCTATTTCTTAATTTCTAAACTCTTTTCTCTTAACATCTTTCCCAATATTTCATGGAAATTCTTCAAGTCACTAAGGTTAGGATGCTGCAGATTTCCAAGAAATTCACACTTCTCTTTGTTGTAATCTTCATAGCATTTTCTATTGTTCTCATCATGCACTCAAAATCAAGCTTCTCTCTCTCTGAGGTGTTTACAAAAGACAAGATGCAACAACTTGTTGGACAAAATAAAAATGCTCACAACATTACAAATGTTACAACCAATGGAGGACCAGTTCAAAACACATCATCACATCACAACTTCAAAGGAGCCTATAACAATGTCGAAAATAACACCGCGTTGAAGGTGGAAGGAAAAATTGAAAATGGCTCATTGACAAGTTCCAC…	23.5631	-7.92233	9.41217e-09	2.10145e-07	DOWN	ONIVA02G36080.1	Oryza nivara	B3	B3 family protein
TRINITY_DN34054_c1_g2_i3	en=1591 path=[6259:0-39 6276:40-41 6278:42-58 6295:59-76 207:77-78 209:79-84 5103:85-90 5109:91-146 277:147-151 282:152-163 294:164-182 313:183-347 478:348-350 481:351-367 498:368-380 511:381-437 568:438-455 586:456-501 632:502-515 646:516-557 688:558-562 13357:563-586 717:587-605 736:606-673 804:674-687 818:688-693 824:694-799 13363:800-823 954:824-840 13365:841-864 995:865-875 9815:876-903 1034…	GAGAAGGTTGCAAGAGAGAGTGCAGGTTTAAGCCAAAAAATGCCAAGGGCTCAAAGTGTGAGTGATCAATCCCTTAAATAGAGTTAAGGCTCGGGATTTGCTAGCTTCGTATTGAGGTTAGGAGTTAGTTGAGGGTGGCTTGGAGTTAGTTAAACTCAACTCACTGAGTTAAATGAAAAACTCTGTTAGTTATGTTAGGGAAACTCAGTTAGTTATGTGTGTTAATGTTGGTTAGTGAGTGAGTTGGAGCTTGACTGGCTGCTGCAGGTTACTGTTAGATTGATGTCATATTGGAAGGGTTTTTAATGACTTGTTGTTTATGTTGCAGGTTAGGGACTTTGGTTTGGACTTATGAAAGGCTTTGGTGTGTGGAAACAATTGAGTGTTGCTTGGACCCTA…	17.4493	-7.48864	1.39238e-08	3.00428e-07	DOWN	mrna24052.1-v1.0-hybrid	Fragaria vesca	B3	B3 family protein
TRINITY_DN5639_c0_g2_i1	en=1952 path=[1:0-1951] [-1, 1, -2]	GTTCTTCGATAGATACGTTGATTGCTCTGGTCAAGTTTGTAACCCTACAAAATCCATTATTTTGCAGGATCCATGAGTGCAGTGAGACATGATTTATTGGCTAACAAAATAGGTTTTCAAATGGGGATTCTTCCTCTTGTTTATCTTGGGGTCCCTATTTTCAAGGGCAGGCCCAAGGCTTCTTACTTTCAGCCGGTTGCGGATCCAATCAAGAACAAGCTGGTTTCTTGGAAGGCTAGTTTGTTGTCCATTGCTGGTAGAGTTTAATTGGTCAATTTAGTAATCCATATCATGCTTCTTTACTCCTTCATAATCTACTCCTGGCATGTGAGTTTAATTAAGCAGATTGAATAGTGGTGTTGTAATTTCATTTTGAGTGGGGATATTCTTAAGAGGAAG…	17.2504	-7.4738	8.42411e-08	1.55001e-06	DOWN	SMil_00024157-RA_Salv	Salvia miltiorrhiza	B3	B3 family protein
TRINITY_DN33482_c0_g2_i12	en=2500 path=[1808:0-47 1833:48-110 1896:111-142 8325:143-198 3727:199-202 17756:203-226 3755:227-234 3763:235-277 3806:278-328 3857:329-346 15255:347-413 3940:414-425 3952:426-468 3995:469-504 17767:505-528 4055:529-550 4077:551-559 4086:560-595 2089:596-598 8247:599-676 2170:677-679 2173:680-681 2175:682-686 2180:687-691 17755:692-715 2209:716-795 2289:796-868 2362:869-915 2409:916-951 2445:952…	TGCAATATCTTTTTAGTTTCCATTATAGTATCTATCTTCTCTTTCTGAACACACGCCTTTTATCTCTCCAAAGCATTTGTATGTTGCCAACCTTATCATATCAGATCTGTTCAATAACCCAAACGTACCCATCCGCCCAACCCGAAACCCAAACTAACCGGACCTATCCACCCATTTTCTCACTGTACCGACCTTTCGGCGACTCCCACAAGCCACCGCCGTTTATCTCTCAACCGTAAGAATTCATCAAAATCGCATTCTTTAGTTTTCATAGCTTAGACGATTCACTATTCATTCTTAGATTAAATGTTTGCTTTCAGATCCATTCATTTCTCAACCTTTTCTCACTATTTGAAGTTATTCTCAGATCTTTCTATTATTATGATATGAGTCCAAGTA…	17.1456	-7.46329	2.66217e-07	4.44233e-06	DOWN	Csa17g039240.1	Camelina sativa	B3	B3 family protein
TRINITY_DN28138_c0_g1_i1	en=1259 path=[1:0-156 4011:157-180 159:181-202 181:203-247 226:248-259 238:260-286 265:287-302 4012:303-326 305:327-333 3290:334-398 377:399-404 383:405-425 404:426-456 3609:457-532 511:533-548 4013:549-572 551:573-601 580:602-626 605:627-640 2772:641-797 736:798-802 2961:803-834 773:835-864 3445:865-904 843:905-911 850:912-964 903:965-985 2993:986-1077 1016:1078-1105 1044:1106-1128 3177:1129-112…	GTGGAAACAATTTACCTGTGAGTTGTGATGACGAGTATATCTGAAGGATATAAAATAGTTGCATGTGATTTTCGTTGATATGGAAAAGGCATAGGGTAGCGTGCCAAGAGAAGGTTTGTGGAAATCCCTTGAAAAGAAAGATGTTTAGATTGCCTATGTTCCAATTACTATAGGACTGCACCAGGGGTCAACTTTAAGCCCCTGTCATTTTATCGTAGTTTTGGATGTACTCATAGAGCACATTCAAGAGCCAGCACCGCGATGCATGCTTTTTGCAAATACTCTAGTTCTAATTGGAGAGTCATGAGAGAAAATAAATGGGAGGGTAGAGACTGGGAGACAAACTCTAGAAACACACGGCTTCCGTTTTAGTAGGAGTAAGACTGAGCATGCAAAATA…	12.7737	-7.03735	6.75429e-07	1.03831e-05	DOWN	Sme2.5_04498.1_g00004.1	Solanum melongena	B3	B3 family protein
TRINITY_DN33482_c0_g2_i7	en=2209 path=[1808:0-47 1833:48-110 1896:111-142 8325:143-198 3727:199-202 17756:203-226 3755:227-234 3763:235-277 3806:278-328 3857:329-346 15255:347-413 3940:414-425 3952:426-468 3995:469-504 17767:505-528 4055:529-550 4077:551-559 4086:560-595 2089:596-598 8247:599-676 2170:677-679 2173:680-681 2175:682-686 2180:687-691 17755:692-715 2209:716-795 2289:796-868 2362:869-915 2409:916-951 2445:952…	TGCAATATCTTTTTAGTTTCCATTATAGTATCTATCTTCTCTTTCTGAACACACGCCTTTTATCTCTCCAAAGCATTTGTATGTTGCCAACCTTATCATATCAGATCTGTTCAATAACCCAAACGTACCCATCCGCCCAACCCGAAACCCAAACTAACCGGACCTATCCACCCATTTTCTCACTGTACCGACCTTTCGGCGACTCCCACAAGCCACCGCCGTTTATCTCTCAACCGTAAGAATTCATCAAAATCGCATTCTTTAGTTTTCATAGCTTAGACGATTCACTATTCATTCTTAGATTAAATGTTTGCTTTCAGATCCATTCATTTCTCAACCTTTTCTCACTATTTGAAGTTATTCTCAGATCTTTCTATTATTATGATATGAGTCCAAGTA…	42.0111	-6.9189	1.97145e-08	4.12044e-07	DOWN	Csa17g039240.1	Camelina sativa	B3	B3 family protein
TRINITY_DN20389_c0_g1_i1	en=739 path=[717:0-399 2599:400-423 1118:424-456 1151:457-478 1173:479-738] [-1, 717, 2599, 1118, 1151, 1173, -2]	TGACTTTTCTTTCTTTTTCCCTCGAACTTCAATTTTCTCTAGCTATATATCTCTCTATTTTCTAAACCATTAAACACCACTAATAATTTCTTTGTAGGAAAATGATCAAGATATTTATGCTATTATGTCTTCTCTTCTTGATTTCTTCTGGATTTGTCAATGGCTCCATTAAGAAAGAGATTAAGGATCATGATATTAAGTTGTTTGTGCTCAAGAAAGGTGATCTTACTTTGAAGGTTACTAATTGGGGTGCTACACTTGTTTCATTAATCCTTCCTGACAAAAATGGAAAGTTAGGTGATATTGTTCTAGGATATGATAATATCAAGACATACACCAATGATACATCATACTTTGGAGCTACAGTTGGTAGGGTTGCCAACAGAATTGGAGGAGCAC…	10.329	-6.73529	1.99626e-06	2.79371e-05	DOWN	Rsa1.0_02949.1_g00003.1	Raphanus sativus	B3	B3 family protein
TRINITY_DN2204_c0_g1_i1	en=1741 path=[1634:0-978 3267:979-1084 2611:1085-1740] [-1, 1634, 3267, 2611, -2]	AAATGTGCTACCCTTAAGCATTCAAGCCACCTAAACTAGCATATTTTTCTTCCAAGAATTTCAAGTATGGCTGAAATGCAATACTATATCCAACTTTTCTTCCTATGGCTTCTCTCCACAATTGTAGTTCGTTCCCTACTAACTAGAAAGAAGAACAAGAACCGTCTTACTCCACCATCCCCTCCATCACTACCCATCATTGGACACCTTCACCTTATATCTAAACTACCACACCAAAGTCTTCACGAGCTCTCAACATACTATGGTCCCATAATGCAAATTTTCCTTGGCTCTAAGCGATGTCTAGTAACTTCAAGTCCAGAAATAGCAAAGGAGTTTCTTAAAACCAATGAAATTTACTTCTCCAATCGTTTCAGAAGTGCTGCAGTTCACTACCTA…	10.0971	-6.70533	0.000811211	0.00648176	DOWN	Thecc1EG000515t1	Theobroma cacao	B3	B3 family protein
TRINITY_DN32602_c1_g3_i4	en=2081 path=[3056:0-26 5715:27-98 5787:99-102 3136:103-138 10165:139-322 3297:323-448 2300:449-460 2312:461-469 13044:470-490 4409:491-493 4412:494-504 7164:505-507 12119:508-519 4446:520-531 4458:532-538 10962:539-583 6939:584-636 6633:637-639 11837:640-675 6673:676-683 6681:684-746 6744:747-759 14554:760-783 6781:784-801 4717:802-809 4725:810-821 4737:822-833 4749:834-843 7191:844-850 7198:851…	TAGCTGTGATTAGAAGGTTTCAACCTGAGTTGCTGAATAACCCATTGGGACCATTGTTGATCCTGAAGCAGACGATCACGGTCATGGAATATAGAGACAAGTTTGAACTATTGGTAGCTCCGTTACGTAGAAAAGAGAGAGGTATCTTGGGGTCTATTTTTCTGAATGGGTTAAAGGAAGAAACTCAAGCTGAGTTAAAGTTGTATGACAGTCAGGATTTGGCAGAGGTGATGGATCGAGCGTTGTTAATTGAAGAAAAAAATGAAGTAATGAGGAGGAGTACTGGATTGAAGGATAGATGAGGGACTTATAAATTTAAGGACCCTGGAGAAGTGGGTAGTAGTAAAAACATAAAGTGAGAAAAAAGTAGCAGGGCACACTGACAGATACAGAGGAAGA…	9.9958	-6.68668	9.32924e-07	1.39391e-05	DOWN	Sopen03g007470.1	Solanum pennellii	B3	B3 family protein
TRINITY_DN34016_c3_g7_i1	en=471 path=[14386:0-59 3095:60-76 5575:77-129 18325:130-153 5652:154-165 3201:166-183 3219:184-207 3243:208-208 6743:209-231 6766:232-245 6780:246-289 6824:290-324 6859:325-325 6860:326-347 6882:348-356 6891:357-376 6911:377-384 6919:385-412 3448:413-436 11615:437-470] [-1, 14386, 3095, 5575, 18325, 5652, 3201, 3219, 3243, 6743, 6766, 6780, 6824, 6859, 6860, 6882, 6891, 6911, 6919, 3448, 11615, …	GGATTTATCGGTTTTAATCTCATTGTTAATGGTTTTGTTCCACTAACAAATACTAGTGAAGACATAATTGCCACTCAAAGAGCACGAGACTTCTATATTGGGTGGTTTCTAAATCCCTTCATTTTTGGAGGATATCCCGACGTCATGAAAAAGAATGTTGGTTCAAGGCTTCCTTACTTCACCACCAAGGAATCAAATTTGGTTAAGGGCTCAATTGATTTTCTTGGAATAAATTTCTACTATGCACATATTGTTAATAACAACGCAAAAAGCCTGCAGAAAAAGGAGAGAGATTACACATCAGATACCGCTGTAGATATTAGAAGATACTCTTCAAATGATACGTCTTCATATGAGATTCCAGTTATACCCGGAATTTTGGAAGATGAACTTCATTCA…	389.822	-6.66312	8.43206e-10	2.33206e-08	DOWN	462946041	Eragrostis tef	B3	B3 family protein
TRINITY_DN29071_c2_g1_i1	en=637 path=[1817:0-209 29:210-259 79:260-277 97:278-278 98:279-283 103:284-299 119:300-393 213:394-394 214:395-526 346:527-528 348:529-540 360:541-545 365:546-636] [-1, 1817, 29, 79, 97, 98, 103, 119, 213, 214, 346, 348, 360, 365, -2]	GGGGCCTCCCATGAGGCAGAGTGGGGTAGTTGTGAAGGCTTTCGACGGGTCTCGCAAAACTGTGATTGGAGAGGTTGATCTCCTGGTCAAAATAGGACCAAGTGATTTTCAGATTACCTTCCAGGTTATGGACATTCACCCATCGTATAGTTGTCTCTTAGGCAGACCATGGATTCACGAGGCAGGTGCCGTGACATCCACCCTACACCAGAAACTGAAGTTTGTGAAAAATAAGAAGCTGGTGGTGGTAGGGGGAGAAAAGGCTCTCCTGGTTAGCCATTTGTCTTCTTTCTCTTATATCGATGTTGAGGATGAAGTTGGAACTCCGTTCCAAGCTTTATCTATTGATGAACCTGTTGAGAAGAGAACTTCTTCATTTGCTTCCTATAAAGATGCAAA…	9.60474	-6.62754	2.61263e-06	3.56339e-05	DOWN	Sopen03g007470.1	Solanum pennellii	B3	B3 family protein
TRINITY_DN34016_c3_g5_i3	en=833 path=[12509:0-58 2959:59-74 2975:75-85 2986:86-119 3020:120-124 3025:125-142 3043:143-194 3095:195-211 3112:212-215 3116:216-253 3154:254-300 3201:301-318 6719:319-342 3243:343-343 3244:344-379 3280:380-380 3281:381-382 3283:383-383 5126:384-430 5173:431-459 5202:460-466 18311:467-490 5233:491-505 18312:506-529 5272:530-551 5294:552-616 5359:617-730 5473:731-763 5506:764-832] [-1, 12509, 2…	TGTACTCTTCCCTCTATATATAATTGCTCCAAAAGCAATTCTTCAACTGAGCCATATTTGGCAGCACATCATATGTTGTTAGCACACGCGTCAGCTGCGAGACTGTATAGGAAAAAGTATCAGGTCAAGCAACAAGGTTTGATTGGTCTTAATCTCCTTGTTTTTGGTTTGATTCCACTAACAAATACTAGTGAAGACATAATTGCCACTCAGAGAACTCAAGACTTCAATATTGGGTGGTTTCTGAATCCCTTTATATTTGGAGTATATCCTGACTCCATGAAAAAGAATGTTGGTTCAAGGCTTCCTTACTTCACCATCAAGGAATCAAATTTGGTTAAGGGTTCAATTGACTTTCTTGGAATCAATTTTTACTATGCATTTTATATTAAGAACAGC…	32.6543	-6.53796	1.45595e-08	3.13162e-07	DOWN	462946041	Eragrostis tef	B3	B3 family protein
TRINITY_DN30923_c1_g1_i6	en=1061 path=[4406:0-209 8755:210-271 8817:272-275 4612:276-295 4632:296-458 4795:459-479 4816:480-482 4819:483-492 7369:493-614 4951:615-619 4956:620-677 5014:678-680 5017:681-690 7558:691-753 7621:754-757 5094:758-770 5107:771-772 5109:773-776 5113:777-812 5149:813-818 8019:819-875 5212:876-891 9093:892-1060] [-1, 4406, 8755, 8817, 4612, 4632, 4795, 4816, 4819, 7369, 4951, 4956, 5014, 5017, 755…	ACAAAATTAGAGTAACTGAACCAAAATTCAAAAAATGTTAATCTCATTCTCTAAACCGGGTTTGAACCCTAATCCCTATTTTTCAGACTTCGATTGCGGCAAGTTCTAGAGACGGGTGAATACCGAAGAATTCCACGAACATCATTCGAGCGTTCCTTCCACAAAGAGGTCTACCATTACGATTTGCGTGTCTGTTATCAAGTCCAAGTTTTCTGGGTAATGTGGTGTGATTTAACCGTGCAACCAACTTGCTAGTTCAAACCTCTTGTTTCCCTGATTTAGCCCATCCCTTGGGATCAATCTTCCTCTCCCTCTTTGTGTGTTTGCGTTGGACTAGATCAACATGTCGACTTTTGGAGCCGCAAATACCAATCCCAACAAATCGTATGAGATAACACA…	8.67877	-6.47542	0.000212447	0.00194277	DOWN	Tp57577_TGAC_v2_mRNA27151	Trifolium pratense	B3	B3 family protein
TRINITY_DN34209_c1_g3_i3	en=567 path=[6249:0-116 299:117-129 312:130-130 313:131-140 323:141-149 332:150-153 336:154-164 6813:165-188 371:189-203 3835:204-448 7279:449-467 4284:468-566] [-1, 6249, 299, 312, 313, 323, 332, 336, 6813, 371, 3835, 7279, 4284, -2]	CTTTCACTCTTTCGCCAATCGAATCCCAACGGTGCACTCGAAACTCGCCTTCCTTGCCTCTGGTGTGAGCTTCGTCCAACGGCGGTGAAAAAAAAGCTAGGGTTTCAAATTGGTGCCCTTGTGTTCAAAAGCGTATCTCTGTAAAATCCTCTTTGATGTTCTCAGATTGGATGGGCTTGTTTAATGCTAAAACCGGAAACGTGATTTTTGGTGAGCTTCCATCTCATGCAGTCCATATGTGTTATCAGTAATTTGGCAGAAATCCACTGCTTTTGGTGGAGTGATTTCTTCACACTTCGATGCAATGAGCATAGCGGAAACACCGAGCAGCTGAAGCTTGGATCAATCCACCAATGTTCTCCTCATATTTGTAGTAATGCATCTCTGAACTTTATCCAT…	8.49794	-6.45461	0.00735124	0.0438813	DOWN	KZV54549.1	Dorcoceras hygrometricum	B3	B3 family protein
TRINITY_DN25062_c0_g1_i6	en=2637 path=[1:0-103 7977:104-127 106:128-571 550:572-808 7981:809-832 811:833-901 880:902-915 894:916-940 919:941-986 7979:987-1010 989:1011-1016 7985:1017-1040 1019:1041-1226 7987:1227-1250 1229:1251-1273 7983:1274-1297 1276:1298-1405 1384:1406-1442 1421:1443-1550 1529:1551-1614 1593:1615-1726 1705:1727-1870 1849:1871-2128 2107:2129-2140 7687:2141-2162 2167:2163-2636] [-1, 1, 7977, 106, 550, 7…	ATCTTATCAGAAAAATAAATACCCTTCTCTCTCCCCCCCAAATTAAAACCCTAACAACATTCGAAGCTCTCACGGCAACGCCATCGATCCCCATTTCTCCTCGATTCAAAGAAAAACAGAATGAGTAGACGTTCGAGCAGAACCGTCTATGTTGGGAATCTACCTGGCGATATCCGTGAAAGAGAAGTTGAAGATTTGTTCATGAAGTATGGACACATAACTCACATTGACCTAAAGGTTCCGCCGAGGCCCCCTGGCTATGCATTTGTAGAGTTTGATGATGCTCAAGATGCTGAGGATGCAATTCGCGGGCGTGATGGTTATGATTTTGACGGGCATCGGTTACGGGTGGAGGCTGCTCATGGTGGCCGTGGTACTGGTAATTCATCTTCAAGAGAT…	95.7992	-6.36693	1.53524e-06	2.19686e-05	DOWN	Rsa1.0_03642.1_g00002.1	Raphanus sativus	B3	B3 family protein
TRINITY_DN32208_c0_g2_i4	en=3775 path=[12515:0-466 18091:467-490 12983:491-669 13162:670-690 13183:691-744 18080:745-768 13261:769-953 13446:954-958 13451:959-982 805:983-984 10057:985-1273 18076:1274-1297 10370:1298-1489 18082:1490-1513 10586:1514-1645 18077:1646-1669 10742:1670-2014 11087:2015-2023 15379:2024-2128 11117:2129-2146 18079:2147-2170 11159:2171-2220 11209:2221-2284 18087:2285-2308 11297:2309-2385 14313:2386…	CTTTTTAAGATCTAACTTTTTCTTACTGTCCAGGTTTCCAAAACTATATCCTAATCATTCAACACTGCTTCAGGTTTAACTTGACACCTTTTTTTCATCTGGGTACATGTAAAGTTTGTTTTTTTATGCTCAAGTTGAACAGAACATCAAGTTTTCTGCATCATTTTGCTGACCAAACTTTAGGTACCTTAATCTGCTAAAGTCATGGTTTCACATGCTGCTAACTGTTACGGCTCCTTGAATTTTTATACTTTTTTATAAAATAATGAGACCCACTTTATTGCTTTATTCTTCTTTTCCACTTTGGTTTTGAGTATGCTATGTGCTTTGCATCTGTGTTTTTGTTATATGAAGGTGTTGCTTTATTTGTTTCTTGAGTTTCAATAGGAAATTGAAACC…	28.2316	-6.35199	0.000803944	0.00642893	DOWN	XP_013628248.1	Brassica oleracea	B3	B3 family protein
TRINITY_DN32839_c0_g1_i1	en=896 path=[1:0-210 189:211-212 191:213-230 209:231-258 237:259-286 265:287-293 7877:294-317 296:318-329 308:330-350 4887:351-383 4920:384-384 4921:385-408 387:409-464 443:465-467 5732:468-471 7882:472-495 5760:496-508 5773:509-510 5775:511-528 7358:529-549 5775:550-567 5793:568-589 531:590-625 7878:626-649 591:650-693 635:694-717 6203:718-772 714:773-789 5887:790-818 5916:819-895] [-1, 1, 189, …	GTTGCACAATGACCACCAATTTCCTAATGTTGGAAAGTAAGCAATTTTATTGTACAGACAATAAATACAAAAGCAGTTAATGCAAATTATCATCAACATTGTACAATTTGAACTCACTCTCAATACAGAAAAGAAGAGAAAAAAAAAAGACTAAAGAAAATAAAGTACAACCAAGTGACATTCCCTGCCTCCCCTCCCTTGATGTGGACTTTCACTAGCAAAATGTACAAATCAAGGAGTTATGTCTTTGTGGGTGTAGCTAACTGCTTTATCACCATCTACAACTTGTCCACTTCCTTTGAGAATCCATCTGGTTGTTAACAATCCATCAACTCCTACCGGACCTCGTGCGTGAATCCGACTTGTACTTATTCCAACCTCTGCGTCTAATCCAAATCG…	7.82465	-6.34048	5.43905e-05	0.000564105	DOWN	mrna20854.1-v1.0-hybrid	Fragaria vesca	B3	B3 family protein
TRINITY_DN32208_c0_g2_i12	en=3908 path=[12515:0-466 18091:467-490 12983:491-669 13162:670-690 13183:691-744 18080:745-768 13261:769-953 13446:954-958 13451:959-982 805:983-984 10057:985-1273 18076:1274-1297 10370:1298-1489 18082:1490-1513 10586:1514-1645 18077:1646-1669 10742:1670-2014 11087:2015-2023 15379:2024-2128 11117:2129-2146 18079:2147-2170 11159:2171-2220 11209:2221-2284 18087:2285-2308 11297:2309-2385 14313:2386…	CTTTTTAAGATCTAACTTTTTCTTACTGTCCAGGTTTCCAAAACTATATCCTAATCATTCAACACTGCTTCAGGTTTAACTTGACACCTTTTTTTCATCTGGGTACATGTAAAGTTTGTTTTTTTATGCTCAAGTTGAACAGAACATCAAGTTTTCTGCATCATTTTGCTGACCAAACTTTAGGTACCTTAATCTGCTAAAGTCATGGTTTCACATGCTGCTAACTGTTACGGCTCCTTGAATTTTTATACTTTTTTATAAAATAATGAGACCCACTTTATTGCTTTATTCTTCTTTTCCACTTTGGTTTTGAGTATGCTATGTGCTTTGCATCTGTGTTTTTGTTATATGAAGGTGTTGCTTTATTTGTTTCTTGAGTTTCAATAGGAAATTGAAACC…	5.94286	-5.93426	0.00630567	0.0384929	DOWN	XP_013628248.1	Brassica oleracea	B3	B3 family protein
TRINITY_DN33482_c0_g2_i16	en=1058 path=[1808:0-47 1833:48-110 1896:111-142 8325:143-198 3727:199-202 17756:203-226 3755:227-234 15161:235-257 4077:258-266 4086:267-302 2089:303-305 8247:306-383 2170:384-386 2173:387-388 2175:389-393 2180:394-398 17755:399-422 2209:423-502 10888:503-575 2362:576-622 6235:623-666 2453:667-667 2454:668-683 12859:684-719 2506:720-727 2514:728-742 2529:743-752 2539:753-816 2603:817-820 15389:8…	TGCAATATCTTTTTAGTTTCCATTATAGTATCTATCTTCTCTTTCTGAACACACGCCTTTTATCTCTCCAAAGCATTTGTATGTTGCCAACCTTATCATATCAGATCTGTTCAATAACCCAAACGTACCCATCCGCCCAACCCGAAACCCAAACTAACCGGACCTATCCACCCATTTTCTCACTGTACCGACCTTTCGGCGACTCCCACAAGCCACCGCCGTTTATCTCTCAACCTTCTATGATGACTTTGTTCAATGCCAATCAAAATGATGGAATCACTGACTTACCAAGTAATGTCATTGATGTCATCCTGGGAAACTTGAAAATCCGAGACCAAGTTAGAACTAGTATTTTGTCAACAAAGTGGAGGTATATGTGGACTTCAGCCCCACATCTTT…	5.9238	-5.92717	0.000183477	0.00169785	DOWN	Csa17g039240.1	Camelina sativa	B3	B3 family protein
TRINITY_DN13436_c0_g1_i1	en=2435 path=[1:0-1239 6374:1240-1263 1242:1264-2434] [-1, 1, 6374, 1242, -2]	GAGCTTTACAAAATAATGACTACTATACCAACTAGAGTATTTGTTGTGCACATGTCACCAACTCTTGGCTCTAAACTTTTTACCATAGCTAAAAAAATTGGGATGATGGGTCAAAGCTATGTTTGGATAGTAACTGATAGTATGGCTAATTTATTCAATCCATTGGATTTAGATGTCTCGGAATCAATGGAAGGAGTAGTTGGTGTTAGGACTTATATTCCAAGAACAAAAAAGCTAGATGATTTTAGAGTTAGATGGAAAAGAAAATGCATGACTGATAATCCAACTCTTGTTGACACAAATTTGAACATTTTTGGAATATGGGCTTATGATGCAACAATTGCATTAGCAATGGCTGTTGAGAAAGTTGGTTACAATGAGAGCAACAACACATCAAGC…	49.9496	-5.83669	7.36102e-07	1.12104e-05	DOWN	XP_013628248.1	Brassica oleracea	B3	B3 family protein
TRINITY_DN33222_c5_g1_i1	en=741 path=[1651:0-55 1684:56-76 4665:77-81 4670:82-82 9160:83-139 1768:140-149 1778:150-166 1795:167-167 1796:168-178 5197:179-181 5200:182-211 5230:212-229 5248:230-244 5263:245-360 5379:361-380 5399:381-406 5425:407-427 2055:428-428 5446:429-436 5454:437-437 5555:438-445 5563:446-448 5566:449-449 5567:450-452 6937:453-485 6970:486-486 6971:487-499 4361:500-508 2136:509-526 2154:527-532 2160:5…	CTTGATGTTTATGGTGATTCGACCCTCGTTGTTAATCAGATTAAGGGTGAATGGGAAACGAATCAGCCTGGCCTCATCCCATATAGAGATTATGTGAGGAGGATTTCAACATTCTTCACTGAGGTTGACTTCCATCATATTCCTCGAGATGAGAATCGGATGGCAGATGCTCTTGCTACACTTCCTTCGATGATTGTGGTTAGACTTTGGAATGAAGTTCCCAATATCACTGTGATGCGCTTGGATAGACCAACTCATGTATTTGCAGTAGAGGAGGTGCAAGATGATAAGCCATGGTACTATGATATTAAGTGCTTTCTTCAGAGCCAGATTTACCCGCCTGGGGCATCTGTGAAAGATAGGAAGACTTTGAGGAGATTGTCAGGCAGTTTCTACCTC…	5.36648	-5.78613	0.00010745	0.00104721	DOWN	Sopen03g007470.1	Solanum pennellii	B3	B3 family protein
TRINITY_DN33222_c5_g1_i3	en=682 path=[1651:0-55 9134:56-81 4670:82-82 4671:83-118 6858:119-149 1778:150-166 1795:167-167 1796:168-178 1807:179-325 1954:326-361 7510:362-424 2053:425-426 2055:427-427 5446:428-435 5454:436-436 5455:437-444 5463:445-450 5469:451-451 9521:452-475 6922:476-490 4140:491-495 2124:496-496 2125:497-507 2136:508-525 6018:526-530 6375:531-536 6381:537-537 6382:538-575 2204:576-579 2208:580-582 2211…	CTTGATGTTTATGGTGATTCGACCCTCGTTGTTAATCAGATTAAGGGTGAATGGGAGATGAATCAGCCTGGCCTCATCCCATACAAAGATTATGCGAGGAGGATTTCAACTTTCTTTACTAAGGTTTACTTCCATCATATTCCTCGAGATGAGAATCGGATGGCAGATGCTCTTGCTACGCTTGCTTCAATGATTGTTGTCAAGTATTGGAATGAAGTCCCCAATATTACTGTGATGCGCTTCGATAGACCAGCTCATGTGTTTGCAGTTGAAAAGTGAAAGATGATAAGCCGTTGTATTATGATATCAAGTGTTTTCTCCAAAGTCAGACTTACCCGCCTGGGGCATCTGTTAAAGATAAGAAAACTTTGAGGAGATTATCCGGCAACTTTTACCTTA…	5.26279	-5.76822	0.000156557	0.00147335	DOWN	Sopen00g003940.1	Solanum pennellii	B3	B3 family protein
TRINITY_DN32142_c0_g5_i1	en=586 path=[1:0-95 74:96-97 76:98-100 79:101-106 85:107-114 93:115-115 94:116-118 97:119-121 100:122-163 142:164-174 153:175-175 154:176-188 167:189-190 4985:191-268 247:269-269 248:270-270 249:271-274 253:275-283 262:284-284 263:285-286 7577:287-310 289:311-314 293:315-319 298:320-321 300:322-340 319:341-345 324:346-352 944:353-376 968:377-377 969:378-401 993:402-420 6490:421-445 1037:446-447 1…	AGAGTCTTGATGGAAGCCGAGTTGACCGATGCTGAATGGGTTAAGAGTCTTTATGACCAACTGAATTTGATTGAAGAGAAGAGATTGACTGCCATGTGTCATGGTCAGTTATATCAGCAAAGGATGAAGAAAGCCTTTGATAAGAAGGTCAAACCTCGTGTGTTTCGAGAAGGTGATCTTGTGCTCAAGAAAGTCTTGTCTTTCGCGCCTGATTCCAGGGGAAAATGGACTCCAAACTTTGAAGGTCCATATGTTGTTAAGAGAGCCTTTTCAGGCGGTGCTTTGATGCTTACAACTATGGATGGGGAGGATTTCACTCGTCCTGTGAATTCAGATGCAGTCAAGAAATACTTTGCCTAAAATAAAAACAGAATAGCTCGCTAAGTTGAAAACCCGAAA…	5.19704	-5.74094	0.000362961	0.00315159	DOWN	Sopen00g003940.1	Solanum pennellii	B3	B3 family protein
TRINITY_DN32036_c0_g1_i7	en=1059 path=[1037:0-59 1074:60-87 1102:88-101 1116:102-118 1133:119-119 1134:120-324 1339:325-325 1340:326-326 1341:327-337 1352:338-338 1353:339-342 1357:343-381 1396:382-382 2637:383-389 2644:390-414 1429:415-423 1438:424-424 1439:425-431 1446:432-599 1614:600-716 1731:717-744 1759:745-749 1764:750-767 1782:768-794 1809:795-815 1830:816-833 1848:834-839 1854:840-857 1872:858-872 1887:873-875 1…	AAAGAGCATGCAATTTACCTTAGCAAAAAGTTTACCGACTGTGAAACAATACATTCACTGTTCGAGAAAACTTGCTGTACTTTGGCATAGGCTGCTCGCCGACTGAGACAGTATATGCTGGTTCATGCCACTTTGTGGATTCCGAGATGGATCCGATCGAGTATGGGTTTGAGAATCCAGCATTGACCGGACGGGTTGCGAGAATGCAAAAGAATATTGACTGATCAGTATACTCTCAGAAAGCCATCAAAGGGGTATTGTCTGATTACATAGTCCCGCAACCCATTGAGGATGGTCAGCCGATGAAGTTTGAGTTCCCTGATGAGGACATCTCGAGGTGCTCCAATCGAAAGATTGAGAGTAACCGATCCCGGAGGAGGGGCTTGACCCCAAATCCGA…	18.6442	-5.72209	6.92085e-06	8.68265e-05	DOWN	Sopen00g003940.1	Solanum pennellii	B3	B3 family protein
TRINITY_DN33507_c0_g3_i2	en=653 path=[12123:0-83 7302:84-115 490:116-122 4577:123-125 4580:126-152 7859:153-176 4631:177-185 4640:186-245 518:246-275 548:276-294 567:295-299 572:300-300 6375:301-306 12185:307-330 6405:331-343 6418:344-351 6426:352-366 642:367-375 651:376-391 4867:392-411 4887:412-435 712:436-442 719:443-477 754:478-507 784:508-538 815:539-548 825:549-557 5461:558-585 6853:586-598 875:599-609 886:610-610 …	GGGGCTCAAGATATCTACGTTACTTGGTTAACCAAAAAATGTAAAAGATGAATTTTTTTACCTGATCTTCACTCATCTTGTGAAAGCCTAATTTTTTAGTCCAAATTGACTCTGCATCCCCTGCAGCAGGGAGAACCAGCTTTTCTACATTTAAAGAAGACAACAACCTCTCTATGCAAGAGAACAGCACTTGAAAATAACCTTTTCCTTGATACTCTCTACTTGTAGCTACCAGGGGAAGCTCAGCAATATTGCGGCCAAAAATCCTGAGAAGCCCGGCAGATACTACAATAGAATTCACAATTAATACAATGCAATACATTCCCCCGAATTCTTGGCCAGAAATATTTCTCCCATAGACCATAACAGGAATCAGGTCACGGCCAGATATTGCGACAA…	4.96398	-5.68446	0.000173565	0.00161505	DOWN	Lus10015266	Linum usitatissimum	B3	B3 family protein
TRINITY_DN34151_c0_g2_i15	en=1945 path=[8275:0-52 8305:53-56 8309:57-68 587:69-73 592:74-74 593:75-76 595:77-80 599:81-94 8201:95-122 641:123-125 644:126-143 662:144-144 663:145-162 681:163-182 701:183-185 704:186-190 709:191-206 725:207-214 733:215-215 13767:216-239 758:240-244 5556:245-268 787:269-269 5580:270-271 5582:272-272 5583:273-278 5589:279-296 5607:297-302 821:303-312 831:313-329 848:330-333 5767:334-399 4561:4…	CCACAAATACAAGGAAGATGTGCAGCTCATGGTTGAAACAGGCCTTGATGCCTATAGATTTTCCATTTCTTGGTCCAGATTGATACCAAATGGTACAGGACCCGTCAATCCGAAGGGACTGCAGTACTACAACAATCTCATCAACCAACTCATTAGCAATGGTATCCAACCACATGTCACACTACACAACTATGATCTTCCACAAGCACTTGAAGATGACTATGAAGGATGGCTTAGTCGTGATGCCATAAAAGACTTCACGAACTATGCAGACGTGTGCTTTAGAGAGTTCGGAGATAGAGTCAAATATTGGACAACTGTGAACGAGCCAAATGTCTTTGCCATAGGTAGTTATGATCAGGGACTTAGCCCACCTAAACGATGTTCTCCTCCATTTTG…	392.777	-5.46449	4.4191e-12	2.00523e-10	DOWN	462946041	Eragrostis tef	B3	B3 family protein
TRINITY_DN32142_c0_g5_i3	en=505 path=[85:0-30 93:31-31 6585:32-34 7107:35-82 4059:83-129 4106:130-160 1542:161-161 1543:162-185 1567:186-188 1570:189-190 253:191-199 262:200-200 6145:201-230 293:231-235 298:236-237 300:238-256 319:257-261 324:262-268 331:269-269 6803:270-321 993:322-340 1012:341-346 5434:347-433 1106:434-434 1107:435-435 1108:436-451 6897:452-475 1148:476-476 1149:477-504] [-1, 85, 93, 6585, 7107, 4059, …	TTGACTGCCATGTGTCATGGTCAGTTATATCAACAAAGGATGAAGAAATCCTTTGATAAAAAGGTCAAGCCTCGTGTGTTCCGAGAAGGTGACCTCGTGCTTAAGAAAGTCTTGTCTTTCACGCCCGATTTCAGGGGTAAGTGGACTCCAAACTATGAAGGTCCATACGTTGTTAAGAGAGCCTTTTCAGGCGGTGCTTTGTTTCTCCCAACTATGGATGGGGAGGATTTCACTCGTCCTGTGAATTCAGATGCAGTCAAGAAATACTTCTCCTAAAAAATAAAAAAACAGAATAGCTTGCTAAGTTGAAAACCCGAAAGGGCGGCTTAGGCAAAAATGAGCGTCTCAGTGGATTGAAAACCCAAAAGGGCGATCCAGGAAAAAGTTAGAGACATAAAA…	4.12099	-5.41402	0.00050092	0.00420802	DOWN	Sopen00g003940.1	Solanum pennellii	B3	B3 family protein
TRINITY_DN13637_c0_g1_i1	en=725 path=[703:0-134 815:135-147 828:148-724] [-1, 703, 815, 828, -2]	GTCTAAAAGAACAAAAACCATGTATTCCGGTCCTTCTCGTTCATTAAGACGGTTCACAAGTGATGAACATGAAGAAAGATTTGACAAATTAATCAAGCGAACCATCCAACCCGAGAGATTCATCCGCTTGTCGCCGGGTGGAACTTATCGGAATTTGGTATCGAATTTTGAGAGGAGAAGATCGAGCAAACTTTGTGAACCAGAGTCGGCAATAAATTACGACATTGTGCGAGAGTTTTATGCCAATGCTCTGTATCTTGAAGAGGGAGTAGCTTTCCATTATCAAACCAGGGTGAGAGGCAAGATTATTTCTTTCGGTAGAGATGCAATTAACACGTATCTAGGTAATCCTCTCACCTTGGGAGAGAATGAGCGGTGCGAGTATCGTACCAAGGAATT…	4.09449	-5.40994	0.00157546	0.0116456	DOWN	Glyma.09G117500.1.p	Glycine max	B3	B3 family protein
TRINITY_DN45837_c0_g1_i1	en=477 path=[1:0-476] [-1, 1, -2]	AAACAAAACGATTACAAAGGTCATTCTTGTGGCGTCTTTAAATCCACAATACGGTGAGAATTTAAAGACGATGTATATGAATAAATCAACGGTTTCAGGAGAAGTAATAGAAATTTTTCAACCAAGTCATGAAGATCAACAGAAATTTAATGATAATGAGCATAACATGAAGGCTTGGGTTGATATGTATTTGGTAAGTTTATCTGATGTGTTGGTTACTACTTCTTTGTCTACTTTTGGATATGTGGCTCAAGGTTTGGGAAATTTGAGGCCATGGCTTCTATATAAGCTAGTAAACAATGAGACTCATTATCCAGCTTGTGAAAGAGAGTTCTCAATGGAACCTTGTTATCATTCTCCTCCTAAGCATTATTGTAGTGGAAAGCCTATAATGGAGTT…	4.13814	-5.40324	0.00243174	0.016976	DOWN	ONIVA02G36080.1	Oryza nivara	B3	B3 family protein
TRINITY_DN1656_c0_g2_i1	en=636 path=[614:0-635] [-1, 614, -2]	ATCTAACATAAACCAATATCATGACAGATATAATAGAGTGTTTGTGTGAAGCATGAATAGGGAATCACACTTGCAGGTCTGAAAACCAAATAACAGCAGATACCCCTTTAGCCTATCAAACTAGGTGTCCTAGGAACTTGCAAACCAATGACTTATCACATACTTCAAAGTCAGGAAGTTGGTACATATAAACCTCTTTCTCAAGTATGCTAATGAGAAAGACATTATTTACATAATTGTTGAATACTGATGGGTAGAGTCAGAACAATTCTGACAAGCTTCACAACAGGAAAAATCACTTCCAGCCATCACTATTCAAATGTAAATAATGCCTTCCTCAATGACATACTTGAGGAAGAGGTTTATATTCACCAACTTCCTGGCTTTGAGGTAGGTGAT…	2.50203	-4.69544	0.00659647	0.0399909	DOWN	Rsa1.0_01019.1_g00002.1	Raphanus sativus	B3	B3 family protein
TRINITY_DN32839_c0_g1_i4	en=1070 path=[6597:0-88 191:89-106 6147:107-134 237:135-162 5349:163-205 308:206-226 4887:227-259 4920:260-260 4921:261-284 387:285-340 443:341-343 5732:344-347 7882:348-371 5760:372-384 5773:385-386 5775:387-404 7358:405-425 5775:426-443 5793:444-465 531:466-501 7878:502-525 591:526-569 635:570-593 659:594-648 714:649-665 731:666-718 784:719-720 786:721-741 807:742-742 808:743-747 813:748-755 82…	GAACATATGCATAGTCGCTGTCAAACTTTGATGGAAGATTAGGGTAACTTGGTATGAAATCTGCACCCCCTCCCTTGATGTGGACTTTCACTAGCAAAATGTACAAAACAAAGAGTTATGTCTTTGTGGGTGTAGCTAACTGCTTTATCACCATCTACAACTTATCCACTCCCTTTGAGAATACATCTGGTTGTTAACAATCCATCAACTCCTACCGGACCTCGTGCGTGAATCCGACTTGTACTTATTCCAACCTCTGCGTCTAATCCAAATCGTGCTCCGTCGCTGAATCTTGTACTAGCATTGTGAAACACAGCAGCACTGTCGACTTGACGAAGAAATACGTCAGCTACTTCATGATCTACTGTGATATTGGAATCAGTATGCACTTCTGTAAAG…	16.6337	-4.52664	0.000845135	0.00672311	DOWN	mrna20854.1-v1.0-hybrid	Fragaria vesca	B3	B3 family protein
TRINITY_DN31158_c1_g2_i5	en=3399 path=[5358:0-135 13780:136-159 5495:160-327 13773:328-351 5687:352-399 5735:400-426 5762:427-630 5966:631-657 5993:658-670 6006:671-750 13772:751-774 6110:775-836 13779:837-860 6196:861-900 6236:901-921 6257:922-945 6281:946-966 6302:967-996 6332:997-1098 13777:1099-1122 6458:1123-1188 6524:1189-1215 6551:1216-1389 13775:1390-1413 6749:1414-1872 7208:1873-1882 7218:1883-1902 7238:1903-190…	CCCCCATGTTCTATCAGTATATCAGATTGTACAAGAAAAAATAATACAAAGGGTGAAGATGAAACCTAGTGACATAAATTAATAATAATCTCATTATTCAATTCATATAAGATGGACCATAATATCTAAATCTAATCTTTTTCAACTCCTGTGTGTAATTCTATCTTGGCTTAATGCTTGGTATTACTCCACTAACAAGGTCACTACCAGACACATCACCTGATACAAAAGAAGTCCTTATAGCAGCAGATGATGAAGATGGTGTACTCATTGCTTTGCTTGAATCACTCACACTGGTTACAGATTCACCTCTTCTTGTATCTGATTCTGGCATTACATTCCATATGTTTTCAAGCTCTCTAACTACTTCTGCCATTTTTGGTCGATTATCTGGCTCGT…	4.41987	-4.48111	0.00307865	0.0208296	DOWN	CCG018340.1	Populus euphratica	B3	B3 family protein
TRINITY_DN6408_c0_g2_i1	en=1209 path=[1:0-368 347:369-1208] [-1, 1, 347, -2]	ATATGATTCACTTATCCAACAAGTCCCAGCAAAGTATGATGTTGTCGTGGGGGACGTAACGATCGTGGCGAATCGTTCACAGTTTGTAGATTTCACCCTACCATTTACAGAATCAGGAGTTAGAATGTTAGTTTCAGCTCAACATGGAAGGCACCAAACCATGTGGATATTTGTGCAACCGTTCAGCTGGGAACTTTGGTTGAGCATACTCTTAATCTCCATGCTTATAGGATCTGTCATTCTCATCATGGAAAGAAACATAAAAACCCTACCCGATGATCGTCTCGACGAGCATTGTTCGTTTAAAACACAGCTCACTGCAATAACCATGCTATGGTTTCCCTTATCGCAAGCTGTTCTTCCCGAAAGAAAAGTGGTTGCTAATAACTGCTCAATATT…	10.2578	-4.28072	0.0013895	0.0104429	DOWN	XP_013628248.1	Brassica oleracea	B3	B3 family protein
TRINITY_DN34151_c0_g2_i17	en=1558 path=[8275:0-52 8305:53-56 8309:57-68 587:69-73 592:74-74 593:75-76 595:77-80 599:81-94 8201:95-122 641:123-125 644:126-143 662:144-144 663:145-162 681:163-182 701:183-185 704:186-190 709:191-206 725:207-214 733:215-215 13767:216-239 758:240-244 5556:245-268 787:269-269 5580:270-271 5582:272-272 5583:273-278 5589:279-296 5607:297-302 821:303-312 831:313-329 848:330-333 5767:334-399 4561:4…	CCACAAATACAAGGAAGATGTGCAGCTCATGGTTGAAACAGGCCTTGATGCCTATAGATTTTCCATTTCTTGGTCCAGATTGATACCAAATGGTACAGGACCCGTCAATCCGAAGGGACTGCAGTACTACAACAATCTCATCAACCAACTCATTAGCAATGGTATCCAACCACATGTCACACTACACAACTATGATCTTCCACAAGCACTTGAAGATGACTATGAAGGATGGCTTAGTCGTGATGCCATAAAAGACTTCACGAACTATGCAGACGTGTGCTTTAGAGAGTTCGGAGATAGAGTCAAATATTGGACAACTGTGAACGAGCCAAATGTCTTTGCCATAGGTAGTTATGATCAGGGACTTAGCCCACCTAAACGATGTTCTCCTCCATTTTG…	128.721	-3.98358	0.00504225	0.0318414	DOWN	462946041	Eragrostis tef	B3	B3 family protein
TRINITY_DN28067_c0_g1_i9	en=1009 path=[1264:0-117 1359:118-143 1385:144-219 5471:220-243 1485:244-303 1545:304-333 1575:334-348 5466:349-372 1614:373-408 5468:409-432 1674:433-497 2778:498-531 5226:532-552 1760:553-553 1761:554-646 5470:647-670 1878:671-697 1905:698-706 1914:707-718 1926:719-739 1947:740-848 2056:849-868 2076:869-1008] [-1, 1264, 1359, 1385, 5471, 1485, 1545, 1575, 5466, 1614, 5468, 1674, 2778, 5226, 176…	TGAAAATTAACCATAATCTAAATTAGTTGTTCACTTTAGAGGAACATATCAAAACACGAAGTGAGGTGCTTTGGTGTCTTCATATCCATCCACCACCAAACAAATATTATCTTTTTTCCAAAATAAAAATAAAAGTATTCTCTCTTCCAACACCAACTCAACCAAGCTTGTGTCTACCACAGGAGGAAGGAACCATGTCATCTATGGTTGCAGGTACCTCATCTTCATTATCTGCCACCTTCCCCACAATCAAAAACCCTCATCTCACACCTCCATCCCAGAAAACTTCTTTGCTTGGCCTCTCGCTTCACGAAGCCAAAAGAGGTGTTTCAGCATCTTTCTTAAGTGAGAACAAAAATGGCTCTTCCTCCATTGCTAGAAGGAGACTTGAGATAACTG…	38.8019	-3.6702	0.00197024	0.0141216	DOWN	mrna12617.1-v1.0-hybrid	Fragaria vesca	B3	B3 family protein
TRINITY_DN29442_c0_g1_i2	en=722 path=[606:0-166 1403:167-280 770:281-363 853:364-364 1695:365-412 902:413-448 938:449-450 940:451-472 962:473-474 964:475-487 977:488-511 1001:512-520 1010:521-544 1034:545-556 1927:557-580 1070:581-641 1928:642-665 1155:666-721] [-1, 606, 1403, 770, 853, 1695, 902, 938, 940, 962, 964, 977, 1001, 1010, 1034, 1927, 1070, 1928, 1155, -2]	CCGGAATTTTGGAAGATGAACTTCATTCATTGAAGAATGATTATGGAAATTTTCCAATTTACATTCATGAAAGTGGTCAACAAACAAGTAGGAATTCATCTTTAGATGATTGGTCAAGGGTGAAGTCTATGCATGTATACATAGGGAGCTTGCTTGATATGTTAAGGTACCTCTATTTTCCTCTTCAAGTATTCATTAACAATATTCTTAATATTCACCAAATACTAGTGAAAACAGTTTTTTTTTGGTCACATTGACAGGAATGGATTGAATATAAGAGGCTACTTTGTATGGGCCTTTTTGGATGTATTTGAGTTGCTATATGGATATGAAAAAAGTTTTGGCTTATATTACATAGATTTGAACGATCCAACTTTGAGGAGGCAACCAAAACTTTCT…	123.021	-3.45532	5.77328e-05	0.000595622	DOWN	462946041	Eragrostis tef	B3	B3 family protein
TRINITY_DN32647_c1_g4_i4	en=1741 path=[4850:0-654 5482:655-708 6475:709-732 5560:733-782 5610:783-821 5649:822-850 5678:851-873 5701:874-1007 5835:1008-1062 5890:1063-1082 5910:1083-1324 6152:1325-1356 8253:1357-1380 6208:1381-1425 888:1426-1427 890:1428-1443 906:1444-1451 914:1452-1466 929:1467-1542 1005:1543-1740] [-1, 4850, 5482, 6475, 5560, 5610, 5649, 5678, 5701, 5835, 5890, 5910, 6152, 8253, 6208, 888, 890, 906, 91…	CATAGATAACAATATCAAAAATATGAGCAAATTATGTGCTAAACTGCTCCTTCAATTTCACATATATATTCATTCAACTGCTCATGCTAACCTTCATGTTTTACATCACTCATTGTAAGATGTATGAGAAACAAACTCTAGATTCTCACAATCAAATTTTCAGCTGCTCCAATCTCTGCATTGCCTCAGATTCTGCTGGAATATTCTCAGTTTTGGTGTCAGTTTTATCTGCACTACTAGTTGACGCTGGATCATCTTTGCTGATGAGAACAGATTCATCTTTATGAACAGCTGGTGCTGACACATCTTTGCTGATGGGAACTGATTCATCTACTTGAAGTGGTGGAGCAGGGTCGACTTTGCTGATGGGAAGAGGTTCATCTACTTGAACTGGTGGAG…	12.228	-3.24492	0.00197815	0.014165	DOWN	CCG012156.1	Populus euphratica	B3	B3 family protein
TRINITY_DN29442_c0_g1_i3	en=628 path=[606:0-166 750:167-186 770:187-269 853:270-270 854:271-318 902:319-354 938:355-356 1259:357-380 964:381-393 977:394-417 1001:418-426 1010:427-450 1034:451-462 1927:463-486 1070:487-547 1928:548-571 1155:572-627] [-1, 606, 750, 770, 853, 854, 902, 938, 1259, 964, 977, 1001, 1010, 1034, 1927, 1070, 1928, 1155, -2]	CCGGAATTTTGGAAGATGAACTTCATTCATTGAAGAATGATTATGGAAATTTTCCAATTTACATTCATGAAAGTGGTCAACAAACAAGTAGGAATTCATCTTTAGATGATTGGTCAAGGGTGAAGTCTATGCATGTATACATAGGGAGCTTGCTTGATATGTTAAGGAATGGATTGAATATAAGAGGCTACTTTGTATGGGCCTTTTTGGATGTATTTGAGTTGCTATATGGATATGAAAAAAGTTTTGGCTTATATTACATAGATTTGAAAGATCCAACTTTGAGGAGGCAACCTAAACTTTCTTCTGTGTGGTATTCAAATTTTCTAAACAACAGAACTATGGACTCAAAGATCACCATGAAAATTGAGGAGAATTCATTTCTACTTTCCCCAAACC…	431.844	-3.04668	1.44344e-05	0.000169983	DOWN	462946041	Eragrostis tef	B3	B3 family protein
TRINITY_DN33315_c0_g2_i10	en=4865 path=[3282:0-149 17154:150-173 3433:174-280 3540:281-323 3583:324-363 3623:364-394 3654:395-425 17135:426-449 3709:450-631 3891:632-657 3917:658-672 3932:673-696 3956:697-700 3960:701-827 4087:828-850 4110:851-1018 17131:1019-1042 4302:1043-1111 17153:1112-1135 4395:1136-1239 4499:1240-1260 4520:1261-1270 4530:1271-1321 17149:1322-1345 4605:1346-1354 17158:1355-1378 4638:1379-1415 17133:1…	TGAAAAGGCTTTTGACTTTTAGTGACTGAAAAGTGTTTGATATTTTGATTACAGACGCATGCATGTGCATTCTCTCTTTCATCTACACAAAGACAAGAACAGAAAATGGAATCACCTGCTTCACTCACTCATCTCATTCACACGTTAACCGTCTCTGTGTCACTGTGAGGAGAGAAACTGCGAAAAATGCTTCGGTTAACATCACCATTTCCTCTTTCTTTCTCTTCAATTTCCAACCCCAATCTTCCTTCATCCTTCCCTCGCCCTTCACTCTACCTTCCTAATTCTACTTCCCAAACAACTTCACTTCGCATCAATACCCTACAACCTCTTTCTTGCTCAATTTCTTCCTCCGTCGATCAAACCACTTCAATTTCCCAGATGCAGGAGGATAGCTTG…	515.628	-2.88057	9.52347e-07	1.42138e-05	DOWN	Achn273621	Actinidia chinensis	B3	B3 family protein
TRINITY_DN26955_c0_g1_i4	en=1735 path=[1713:0-196 1887:197-213 1904:214-254 1945:255-299 1990:300-560 2251:561-607 2298:608-849 2540:850-870 2561:871-911 2602:912-934 2625:935-1011 2702:1012-1058 2749:1059-1094 2785:1095-1114 2805:1115-1122 5234:1123-1146 2837:1147-1150 2841:1151-1188 2879:1189-1189 5235:1190-1213 2904:1214-1267 2958:1268-1287 2978:1288-1395 3086:1396-1403 3094:1404-1412 3103:1413-1558 3249:1559-1734] [-…	CTATATTATGGAGAAAGCGAATGGCATTTTCGCATTTCATAATAACAACCGAGGATAAATCAGTAACTTACCCTCTTGAACACAATTATTTTGCTTAAGACCGGTTCTCCACCAAACGGAATTCCTCAAACAAAACCGCAAATAAATGATGATTGTTTTCATCTCAACCGCATGATCCACAATCTCACTGCAAAAAATCAGCCTCACCTGCGTTCTAGTATATAATCCAAACGCGGTTTTGTTGGGAGATTATATTCAAACGCAGTTTCTACTCAACAGAAAAATCCAAACGCCGTCTTCACAGTCATCTATCACCATTCCCTTCCATTTCCGACTCCAACAAAAACCGTTCCTTCCGTTTTAATTCCCCGTTAGTTACGTCGACGTGTCACTCTCTCG…	189.249	-2.7074	0.00444788	0.0285792	DOWN	Achn208531	Actinidia chinensis	B3	B3 family protein
TRINITY_DN34016_c3_g7_i3	en=621 path=[14386:0-59 3095:60-76 5575:77-129 18325:130-153 5652:154-165 3201:166-183 3219:184-207 3243:208-208 6743:209-231 6766:232-245 6780:246-289 6824:290-324 6859:325-325 9589:326-462 9726:463-497 6882:498-506 6891:507-526 6911:527-534 6919:535-562 3448:563-586 11615:587-620] [-1, 14386, 3095, 5575, 18325, 5652, 3201, 3219, 3243, 6743, 6766, 6780, 6824, 6859, 9589, 9726, 6882, 6891, 6911, …	GGATTTATCGGTTTTAATCTCATTGTTAATGGTTTTGTTCCACTAACAAATACTAGTGAAGACATAATTGCCACTCAAAGAGCACGAGACTTCTATATTGGGTGGTTTCTAAATCCCTTCATTTTTGGAGGATATCCCGACGTCATGAAAAAGAATGTTGGTTCAAGGCTTCCTTACTTCACCACCAAGGAATCAAATTTGGTTAAGGGCTCAATTGATTTTCTTGGAATAAATTTCTACTATGCACATATTGTTAATAACAACGCAAAAAGCCTGCAGAAAAAGGAGAGAGATTACACATCAGATACCGCTGTAGATATTAGAAGTATGATTATTTATGTATACCAATTTCAATTACATAGTTATATATTGAGGTTAAACAAATAACATTCACATAAA…	30.279	-2.59078	0.00232277	0.0163047	DOWN	462946041	Eragrostis tef	B3	B3 family protein
TRINITY_DN33830_c0_g2_i2	en=2021 path=[5508:0-43 5529:44-48 5534:49-52 13285:53-76 5562:77-152 5638:153-153 5639:154-170 5656:171-176 5662:177-177 5663:178-200 5686:201-219 14316:220-243 5729:244-287 14320:288-311 5797:312-328 5814:329-349 14326:350-373 5859:374-390 5876:391-542 14330:543-566 6052:567-588 6074:589-626 6112:627-661 6147:662-705 14313:706-729 6215:730-764 6250:765-848 14321:849-872 6358:873-894 14327:895-9…	CCACCAATCGATCCCAATAATTTGCCTAGAGGTTATGATGTCAACGCCAGATGCGCTTTTCACTCCAACGCACCTGGCCATACTACAGATAATTGCAAGGCTCTCCAGTTAAAGGTACAAGATTTGAGAGATGCCCAGGCTATCAATTTTGCTCCGGTGCCTAATGTTATCCAGAACCCGATGCCGGCTCACGGCGGGCAGAGGATTAATGCTGTTGATAGTGGGGAAACTTTGAATTTGGTTTCTGATGTGACTAAGGTGAAGACTTCGCTATCGGTGGTTAAAGACCGACTTCTGAAAGGACAGATTTTCCCGGGCTGTGGGGAAGAATGCAGAAATTGTCAAGCTGCCGAAAACGGATGTGACAGTTTGAGAAGGGGTATTCAGCAACTGATAGAT…	13.9892	-2.5846	0.000631025	0.00517629	DOWN	Sopen03g007470.1	Solanum pennellii	B3	B3 family protein
TRINITY_DN28159_c0_g1_i1	en=524 path=[4433:0-129 4540:130-158 4569:159-209 4620:210-233 2191:234-234 2192:235-238 2196:239-261 2219:262-265 2223:266-270 2228:271-281 2239:282-397 2355:398-407 2365:408-413 5773:414-523] [-1, 4433, 4540, 4569, 4620, 2191, 2192, 2196, 2219, 2223, 2228, 2239, 2355, 2365, 5773, -2]	AAAGTTTTTGACAGCAAGGATGTCGTCAGACACTTCGATTGTCGTGTATGGATCACAGTCTCTCAATCATATAATGTTGAAGAGTTGCTGAAGGACATGCTAATAAAGTTTTTCAAAGAAAAAGGAGACAGTGCAACTAGGGATATTTCTCGAATGGATCGAGGGTCATTGACAGATGAGGTGAGAAACTACTTGAAGCAAAAAAGGTACATTGTCGTGTTTGATGATGTTTGGAATGTACATTTTTGGGATGATATTGAATTTGCTGTAATTGATAATAAACATGGAAGTAAGGTATTGATAACAACTAGGAACCTAGATGTTGCGGTGTCTTGTGGAAAATCTTCTTTCATTGAGGTGCTTAAGTTGGAACCTTTAACTCAAGAACAATCTTTGGAG…	8.48908	-2.55682	0.00409709	0.0266331	DOWN	mrna27595.1-v1.0-hybrid	Fragaria vesca	B3	B3 family protein
TRINITY_DN34016_c3_g6_i2	en=408 path=[9221:0-57 2605:58-59 2607:60-63 2611:64-66 2614:67-69 2617:70-81 2629:82-90 2638:91-105 2653:106-120 7459:121-144 2692:145-151 2699:152-175 2723:176-180 2728:181-183 18315:184-207 2755:208-213 2761:214-214 2762:215-219 12306:220-244 2792:245-273 2821:274-279 2827:280-313 2861:314-314 2862:315-363 2911:364-366 2914:367-371 10899:372-407] [-1, 9221, 2605, 2607, 2611, 2614, 2617, 2629, …	TGGCTAATATGGGTTTAGATGCCTATAGATTTTCAATATCATGGTCAAGACTTATTCCAGATGGAAAAGGAGCAATCAATCCCAAAGGACTTGAATATTACAACAACCTCATCAATGAACTCACAAGCCATGGGATCCAACCACATGTTACACTGCACCATTGGGATCTACCACAAACACTTGAAGACGAATATGAAGGATGGATTAGTAGAAATGTTGTTAATGATTTCACAGCATATGCTGATGTATGCTTCAGAGAATTTGGTGATAGAGTTAAGTATTGGACCACACTGAATGAGGTTAATGTGTTTGCAATGGTTGGCTATGGTATTGGAGCAGCACCACCTCAGAGGTGTTCTCCTTTCTCTCTAGGAAACTGCTCAAGAGGAAATTCTTCAA…	267.719	-2.36858	0.000324621	0.00285404	DOWN	462946041	Eragrostis tef	B3	B3 family protein
TRINITY_DN25391_c0_g1_i1	en=2672 path=[1:0-701 680:702-820 5949:821-844 823:845-897 876:898-919 898:920-1033 1012:1034-1040 1019:1041-1064 1043:1065-1135 5947:1136-1159 1138:1160-1259 5951:1260-1283 1262:1284-1351 5950:1352-1375 1354:1376-1764 5546:1765-1930 1766:1931-2479 5948:2480-2503 2339:2504-2671] [-1, 1, 680, 5949, 823, 876, 898, 1012, 1019, 1043, 5947, 1138, 5951, 1262, 5950, 1354, 5546, 1766, 5948, 2339, -2]	TTTTTTTTAATAAACAGACAAAGAGAAGGTCGAAATCAATGAATTCGTGATACGAGGCTTTGGCTATGAATTAAATAAGTGATTCTGATTCTTTTTCTGTGAGATACTAATCAAAATAAACCGCTCATTTTTCTATTTTTTCAGCCTCAATAATTATTTTGAACAGTTCCAGAAAAATACAACACAACCTCTTATGCCATTTTCATCAAAATTCAATTTTTAATACTATTAAGTTGCTGAAACCAAAAAAAGTTAAAATTTTTTGGTGACCCACTTATTGTTTTTAGGAACAGATTGAATTGAAGTTCAGAGAAAGTTTGATTTTTTAATGAAATTTTATCTTAAAGTGGTTGGAGGACACTGTTTTTCAGTTTCCAATGTTTTCTTTGAATGTTAAAG…	72.7411	-2.20139	0.00155832	0.0115388	DOWN	CCG013483.1	Populus euphratica	B3	B3 family protein
TRINITY_DN26905_c0_g1_i7	en=624 path=[1:0-129 108:130-177 156:178-202 181:203-226 205:227-228 207:229-233 212:234-240 219:241-324 303:325-325 4075:326-349 328:350-399 378:400-410 1890:411-434 2389:435-448 4076:449-472 2427:473-623] [-1, 1, 108, 156, 181, 205, 207, 212, 219, 303, 4075, 328, 378, 1890, 2389, 4076, 2427, -2]	GGTCAAGACTTTTTCCAGATGGAAAGGGGCCAATAAATCCTAAGGGATTGGAGTATTACAACAACCTTATCAATGAACTAGCGAGCCAAGGAATCCAAGCACATGTTACATTGTATCATTGGGATCTACCACAAGCACTTGAAGATGAATACGGAGGATGGATTAACCGAAGAGTTATAAAAGACTTCACAGCATATGCCGATATATGCTTTAGAGAGTTTGGAGATAGAGTTAAACATTGGACTACAGTGAACGAAGGAAACGCGTGTTCAATTGTGGGATATGGTACAGGAGTTTTACAGCCTCAAAGGTGTTCATCTTCCTCTATATCTAACTGCTCCAAAGGCAATTCTTCAACTGAACCATATTTGGTAACTCATCATATGTTGTTAGCACATG…	143.864	-2.03538	0.00422274	0.0273217	DOWN	462946041	Eragrostis tef	B3	B3 family protein
TRINITY_DN34016_c3_g7_i4	en=618 path=[14386:0-59 3095:60-76 5575:77-129 18325:130-153 5652:154-165 3201:166-183 3219:184-207 3243:208-208 6743:209-231 6766:232-245 6780:246-289 6824:290-324 6859:325-325 9589:326-462 12985:463-497 13020:498-506 13029:507-531 13054:532-546 13069:547-555 13078:556-570 13093:571-617] [-1, 14386, 3095, 5575, 18325, 5652, 3201, 3219, 3243, 6743, 6766, 6780, 6824, 6859, 9589, 12985, 13020, 1302…	GGATTTATCGGTTTTAATCTCATTGTTAATGGTTTTGTTCCACTAACAAATACTAGTGAAGACATAATTGCCACTCAAAGAGCACGAGACTTCTATATTGGGTGGTTTCTAAATCCCTTCATTTTTGGAGGATATCCCGACGTCATGAAAAAGAATGTTGGTTCAAGGCTTCCTTACTTCACCACCAAGGAATCAAATTTGGTTAAGGGCTCAATTGATTTTCTTGGAATAAATTTCTACTATGCACATATTGTTAATAACAACGCAAAAAGCCTGCAGAAAAAGGAGAGAGATTACACATCAGATACCGCTGTAGATATTAGAAGTATGATTATTTATGTATACCAATTTCAATTACATAGTTATATATTGAGGTTAAACAAATAACATTCACATAAA…	22.524	-1.81769	0.00276825	0.0190046	DOWN	462946041	Eragrostis tef	B3	B3 family protein
TRINITY_DN28073_c0_g1_i1	en=1993 path=[1:0-301 280:302-347 4916:348-371 350:372-450 4917:451-474 453:475-498 4913:499-522 501:523-706 4920:707-730 709:731-759 4914:760-783 762:784-1388 4921:1389-1412 1391:1413-1432 4919:1433-1456 1435:1457-1545 1524:1546-1578 1557:1579-1612 1591:1613-1650 1629:1651-1754 1733:1755-1772 1751:1773-1790 1769:1791-1794 4918:1795-1818 1797:1819-1847 4915:1848-1871 1850:1872-1899 4922:1900-1923…	TACCCCACTTCACACGTCCTCCTTGCAAAAACCAACAAAATCTCTCTCTAGGGTTTTATCACTTTTTTCATTTCACCCCTTTTTTGTTTTTGTGGCTCTTTTCAACTCATTCTCTATTTTTGTTCACTACCCTTTTCTTTTTATCATTTTGTAATCACAATTCCAATCTCAAAATCCTATCTTTGCTGATTTTGTTTCTAGGGTTTGTTTGTTCATTCATGTTCTTCAAAATCTGATTTTGAAGTACAATGCTGTTTTTTAGAAGCTTTTAAGCTTATGAATTTAGCCCAGAATTGCATTTTTTGAGATTCAGTTTGTGTTTTTTTAGAAGTTTAGGTTCTATTTCACGCATGGGTTGTGTTCATGGAAAGTGTTGTAGTCGTTACCCTGCACCATCAA…	346.661	-1.59722	3.58616e-05	0.000386522	DOWN	Vang02g01940.1	Vigna angularis	B3	B3 family protein
TRINITY_DN34016_c3_g6_i1	en=490 path=[9221:0-57 2605:58-59 2607:60-63 2611:64-66 2614:67-69 2617:70-81 9529:82-105 2653:106-120 2668:121-132 2680:133-141 7631:142-165 7655:166-175 2723:176-180 2728:181-183 18315:184-207 2755:208-213 7725:214-273 2821:274-279 8349:280-288 18314:289-312 8382:313-313 2861:314-314 8383:315-336 8405:337-363 2911:364-366 2914:367-371 2919:372-372 18322:373-396 2944:397-411 2959:412-427 2975:42…	TGGCTAATATGGGTTTAGATGCCTATAGATTTTCAATATCATGGTCAAGACTTATTCCAGATGGAAAAGGAGCAATCAATCCAAAAGGACTTGAATATTACAACAACCTCATCAATGAACTGACAAGCCATGGGATCCAACCCCATGTTACATTGCACCATTGGGATCTACCACAAACACTTGAAGACGAATATGAAGGATGGATTAGTAGAAAGATTGTGTATGATTTCACAGCGTATGCTGATGTATGTTTCAGAGAATTTGGTGATAGAGTTAAGTACTGGACCACAGTGAATGAGGTTAATGTGTTTGCAACGTTTGGCTATGGTTTTGGAACGGTGCCACCTCAGAGGTGTTCTCCTTTCTCTCTAGCTAACTGTTCAAGAGGAAATTCTTCAA…	274.286	-1.31354	0.000922825	0.00726126	DOWN	462946041	Eragrostis tef	B3	B3 family protein
TRINITY_DN27931_c0_g1_i1	en=1413 path=[1792:0-67 1837:68-79 1849:80-101 1871:102-235 2005:236-585 2355:586-641 2411:642-782 2552:783-831 6740:832-857 6766:858-922 2622:923-1134 7439:1135-1158 2858:1159-1179 2879:1180-1203 2903:1204-1233 2933:1234-1296 3695:1297-1347 3047:1348-1395 3095:1396-1412] [-1, 1792, 1837, 1849, 1871, 2005, 2355, 2411, 2552, 6740, 6766, 2622, 7439, 2858, 2879, 2903, 2933, 3695, 3047, 3095]	GAGGGAGTAATATCTGAAAAATTTAAGGATTAAGATTATCACTAACATTTCTCACTTGCAACTCCCCCCACCATCGGCATTGTTTCCTCACTTGCTGACGTGGCAGATCATGTTCCGGATCGGTGGGGACTTGACTGCGACGGAGGATGGATCGGATCCGGTGGTTTGTCTTGATGTTGTTGAAGAGGATGTTGCTAGATCCAGATCTGTGTTCTGCGATCAGTGCCGAGTTGTTGGTGAGTTGACTCGCCTGTAGTTTGCCGATATATATTAAACTTTTCTTAAATTTTTCTTAATCCTCAAATTTTTCTATATATATTAAACTTTTCTTTCAATCACTAACATTTAACCAAAATCAATACATTTAACCAAAAACAGTTTTATAAAATCACCACTACA…	88.6823	-1.12895	0.000860453	0.00682892	DOWN	Sp_047100_zuho.t1	Spinacia oleracea	B3	B3 family protein
TRINITY_DN31736_c0_g1_i1	en=3990 path=[3877:0-129 3984:130-158 4013:159-248 4103:249-270 4125:271-385 4240:386-413 4268:414-707 9107:708-731 4586:732-927 4782:928-952 4807:953-1108 9109:1109-1132 4987:1133-1192 5047:1193-1231 5086:1232-1279 9114:1280-1303 5158:1304-1367 9105:1368-1391 5246:1392-1403 5258:1404-1418 5273:1419-1509 5364:1510-1513 7874:1514-1529 7890:1530-1538 5422:1539-1539 5364:1540-1543 7874:1544-1559 872…	GGGTTTGGTTGATTTGGCGGAAAATTTCTATTGCCCTTTCTCTCTTCCACCAAATCAACCAAACCCTATCAATCAAAATCAAATCTTCCATTTTTCAATTCGTATCTTTTTACTATTTTTTTCAAAAAAACCCTAATCTCTCTCACTTATTTTTCAAACCCCAAAAATTAAGTTGAATCGTTTTCATTAATTTTTTAGCGTTTAATTTGGGGTTTCTATTTTCGTATTTGATAAATACTAGTAATCATTATGGCCAAAGGAACGGATTCGAACGAGTTTATGGTTCTTTCTAGGGTTCGAACAGGTCTCAAGAGAGAGTTTGCATTTGCAATGAAGGCTCAATCTGAGATCGATGGTTCATTAGGTCGAACCCGTGGTGGTAGTAAAAACCGGAATGAG…	269.847	-1.09195	0.00211701	0.0150464	DOWN	Lus10015266	Linum usitatissimum	B3	B3 family protein
TRINITY_DN25062_c0_g1_i4	en=1945 path=[1:0-103 7977:104-127 106:128-571 550:572-808 7981:809-832 811:833-901 5303:902-903 6269:904-923 1529:924-987 6309:988-1008 1705:1009-1152 1849:1153-1410 2107:1411-1422 2119:1423-1423 2120:1424-1444 2141:1445-1445 2142:1446-1455 2152:1456-1470 2167:1471-1944] [-1, 1, 7977, 106, 550, 7981, 811, 5303, 6269, 1529, 6309, 1705, 1849, 2107, 2119, 2120, 2141, 2142, 2152, 2167, -2]	ATCTTATCAGAAAAATAAATACCCTTCTCTCTCCCCCCCAAATTAAAACCCTAACAACATTCGAAGCTCTCACGGCAACGCCATCGATCCCCATTTCTCCTCGATTCAAAGAAAAACAGAATGAGTAGACGTTCGAGCAGAACCGTCTATGTTGGGAATCTACCTGGCGATATCCGTGAAAGAGAAGTTGAAGATTTGTTCATGAAGTATGGACACATAACTCACATTGACCTAAAGGTTCCGCCGAGGCCCCCTGGCTATGCATTTGTAGAGTTTGATGATGCTCAAGATGCTGAGGATGCAATTCGCGGGCGTGATGGTTATGATTTTGACGGGCATCGGTTACGGGTGGAGGCTGCTCATGGTGGCCGTGGTACTGGTAATTCATCTTCAAGAGAT…	400.275	1.01717	0.00368298	0.0242822	UP	Rsa1.0_03642.1_g00002.1	Raphanus sativus	B3	B3 family protein
TRINITY_DN23140_c0_g1_i4	en=579 path=[1021:0-50 1049:51-84 1083:85-281 1280:282-283 1282:284-300 1299:301-302 1301:303-311 1310:312-516 1515:517-536 1535:537-554 5570:555-578] [-1, 1021, 1049, 1083, 1280, 1282, 1299, 1301, 1310, 1515, 1535, 5570]	GGGCTTTATAAAAATCCCTAACTCATCAAAATCATTCAAAACAAATCACACAAAAGGAGGCTGCTAGGGTTTTTCTTCAGGTTTCTAGATCACGAACGAAACGATGTCTCGTGTGTATGTGGGTAATCTGGATTCGAGAGTCACGGAGAGGGACCTTGAAGACGAATTCCGTGTTTTTGGTGTTATTCGAAGTGTCTGGGTTGCTCGAAGACCACCTGGCTATGCTTTTATTGACTTCGATGACCGCAGAGATGCACAGGATGCTATTAGGGAATTAGATGGTAAGAGCGGTTGGAGGGTCGAGCTTTCACACAATTCTAGAACTGGTGGCGGCGGTGGTGGCGGCGGTGGTCGTGGTCGAGGAGGTGGTGGCGGTGGAGGCGGTTCTGACCTGAAGTG…	190.998	1.35972	9.98805e-05	0.000979137	UP	Rsa1.0_03642.1_g00002.1	Raphanus sativus	B3	B3 family protein
TRINITY_DN21122_c0_g1_i3	en=1513 path=[1491:0-346 5213:347-370 1839:371-1161 2630:1162-1180 2649:1181-1215 5215:1216-1239 2708:1240-1240 5214:1241-1264 2733:1265-1349 2818:1350-1369 2838:1370-1377 2846:1378-1394 2863:1395-1512] [-1, 1491, 5213, 1839, 2630, 2649, 5215, 2708, 5214, 2733, 2818, 2838, 2846, 2863, -2]	GGCCATATGACTATTAGAAGAAGAGAATAACAAAATCCGAAGCCAGCGTGGTAATAACGCTCGGTCGTATGAACACCTGCCCACACTCACACAAAACCTTTCTTTCTTTGCTCCCTCCAATTTTTTCTTCTTCTTCTCTCTCCAACGAAAATTTCACTGTTCTCTCCAATGTCGAATTTCTTGTCCAACACCAATCCAAACCCTAACAAATCAATCGAGGTGAATCAGCCTCCAACTGATTCTGTTTCCAGTCTCAATTTCAGTCCTAAATCAAACTTGCTCGTTGCAACTTCGTGGGATAATCAGGTTCGGTGCTGGGAGGTAGCACGTGATGGAGCGAATGTTGCCACTATGCCTAAGGCTTCTATAGCGCATGATCATCCGGTTTTGTGCTCTGCT…	369.26	1.43093	0.00853671	0.0497137	UP	Tp57577_TGAC_v2_mRNA27151	Trifolium pratense	B3	B3 family protein
TRINITY_DN31736_c0_g1_i4	en=3970 path=[3877:0-129 8939:130-163 4013:164-253 8843:254-277 4125:278-392 7927:393-420 4268:421-714 9107:715-738 4586:739-934 4782:935-959 4807:960-1115 9109:1116-1139 4987:1140-1199 8078:1200-1238 5086:1239-1286 9114:1287-1310 5158:1311-1374 9105:1375-1398 5246:1399-1410 7973:1411-1428 5273:1429-1519 5364:1520-1523 7874:1524-1539 7890:1540-1548 5422:1549-1549 5364:1550-1553 5368:1554-1564 537…	GGGTTTGGTTGATTTGGCGGAAAATTTCTATTGCCCTTTCTCTCTTCCACCAAATCAACCAAACCCTATCAATCAAAATCAAATCTTCCATTTTTCAATTCGTATCTTTTTACTATTTTTTTCAAAAAAAACCCTAATCTCTCTCTCTCACTTATTTTTCAAACCCCAAAAATTAAGTTGAATCGTTTTCATTAATTTTTTAGCGTTTAATTTGGGGTTTCTATTTTCGTATTTGATAAATACTAGTAATCATTCTATGGCCAAAGGAACGGATTCGAACGAGTTTATGGTTCTTTCTAGGGTTCGAACAGGTCTCAAGAGAGAGTTTGCATTTGCAATGAAGGCTCAATCTGAGATCGATGGTTCATTAGGTCGAACCCGTGGTGGTAGTAAGAACAG…	284.933	1.4832	0.000129972	0.00124429	UP	Lus10015266	Linum usitatissimum	B3	B3 family protein
TRINITY_DN26193_c0_g1_i4	en=1308 path=[2842:0-351 10671:352-375 3195:376-474 3294:475-483 3303:484-513 1495:514-514 1496:515-538 1520:539-540 1522:541-567 4884:568-591 1573:592-599 1581:600-623 1605:624-628 1610:629-636 1618:637-649 1631:650-663 3605:664-687 3629:688-716 3658:717-780 3722:781-792 3734:793-801 3743:802-809 3751:810-846 3788:847-850 1832:851-855 4302:856-865 4312:866-979 10675:980-1003 4450:1004-1024 4471:…	TCCAATCTTAACCCTCCACGTATCTCTAAATCCAACGGTCACCACGTCTCCAATCACCCAATAAAATCACACACTTATCTCAATCATTCTCACACACACACGCACCACACTCCTTATCCCCAAATAGAAACATCTTCTTCTTCGTCAATTTCTCTCTCATTTCTTTCTTTCCATTTCCGTTCCGTACAAAATCCCTAATCATGCTTCTCAAAACCGCCATAACCGCTTCCTCTTCCTCCCTTTCTCTCTTCAACTCCGAAAACTCGCGTTCGCTTCCGTTTCTTCACAGAGGAATCAAATTGAACCAATTCTCTGTTTCTGCTACAAAAGGCTCTAGCGATAACCGTGTTCTGACAGGTGTATTGTTTGAACCTTTTGAAGAGGTGAAAAAGGAACTCG…	3037.06	1.49713	0.00213147	0.0151351	UP	676727980	Sisymbrium irio	B3	B3 family protein
TRINITY_DN34016_c3_g3_i1	en=392 path=[11364:0-93 17669:94-106 6266:107-130 6290:131-175 3571:176-193 3589:194-245 16241:246-269 10303:270-307 3703:308-355 16727:356-391] [11364, 17669, 6266, 6290, 3571, 3589, 16241, 10303, 3703, 16727]	GAACCTAAACTTTTTGTACTAGTACTTTTATCAATAGCATCAAAATGTTAGATGAGCTATGATGAATCTTTGAACTTCTATTCAGGTCAACTATTAACTAGGAACACATTAGACGACCAACCAAGGGTGGAGTACATTCGTGAATACATAGGAAGCCTGCTTGAAATGATGAGGAATGGACTCGATATAAGAGGCTATTTCGTATGGTCCTTCTTGGATGTGTTTGAGTTACAAAGTGGATATGAAGCAAGTTTTGGCTTATATTACATAGATTTTGAAGATCCGACTTTGAGGAGACAACCTAAACTTTCAGCTTTGTGGTACTCAAATTTTCTCAACAACAAAACTATGGACATCAACTCGAAGATCACCATGAACATTGAGGAGAATTC	43.508	1.66974	3.37329e-05	0.000365875	UP	462946041	Eragrostis tef	B3	B3 family protein
TRINITY_DN26193_c0_g1_i9	en=1140 path=[1118:0-107 1203:108-123 1219:124-131 1227:132-309 10674:310-333 1429:334-339 1435:340-384 1480:385-399 1495:400-400 3333:401-402 3335:403-426 1522:427-453 1549:454-465 1561:466-477 1573:478-485 2280:486-489 2284:490-498 2293:499-514 2309:515-522 1618:523-535 1631:536-549 1645:550-554 1650:555-602 1698:603-609 10673:610-633 1729:634-687 1783:688-736 1832:737-741 1837:742-751 1847:752…	TTCCGATCTTGCGGTTTTGACACACACACGCCACACTCCTCTCAATCTTTTTCCCATTTCCGTTCTGTAGAAAAACCCTAACCATGCTTCTCAAAACCGCCGTAACCGCTTCTTCATCTCCCTCAATTTCTCTCTTCAATTCTGAAAACTCGCTTTTGGTTCCGTTTCTTCACCGAGGAAGTAAACCGGACCGATTAGCGGTTTGTGCTACGAAAGGCTCTAGCAATAACCGTGTTTTAACCGGTGTGTTGTTTGAGCCTTTTGTAGAGGTTAAAAAGGAACTTGATCTTGTTCCTGTTTCTCCACAAGAGTCTCTTGCTCGCCATAAATTTCATGGAGACTCTGAAGCTGCTATTAACGAGCAAATCAACGTGGAATATAATGTTTCGTATGTTTACC…	4183.67	1.90134	0.000672587	0.00547863	UP	676727980	Sisymbrium irio	B3	B3 family protein
TRINITY_DN34235_c3_g2_i2	en=667 path=[1340:0-236 1554:237-237 1555:238-258 1576:259-267 8083:268-291 1609:292-295 8084:296-319 1637:320-349 8085:350-373 1691:374-388 1706:389-391 1709:392-431 8086:432-455 1773:456-482 3585:483-515 3618:516-524 1842:525-528 1846:529-540 1858:541-555 1873:556-571 1889:572-573 1891:574-587 1905:588-588 1906:589-607 1925:608-616 1934:617-625 1943:626-629 4920:630-666] [-1, 1340, 1554, 1555, …	GCTTAATTATCATTAACTAAGTGGAACTTAGTTGACACTTGACATGATGATTGGGTTTCAATATCATTGATGGCCAGCATCCAAGTAAAGCTATACGCCACGTATTATCAACAATCTATCCCATTCTCTTCTTATATCAACCAACCATACTCATCTCACCTTATCCTTTTCTCCCTTTTAATCCAAAACACAAATCTCCCTTTCCACAAACTCTTCACAGATTTCAAGAAAAAAAGAGATAATAAAAATGGCCTCAGCCTCAGCAGCATCTCCATCTACAATCACTGTTGTAGGAAGCTCAGTCACCGGTTCCAAATCAAGGAACAACAGGAAGGGTCATAATGTGAAGTTCATCACAGCACTCAATTCTTTTAACGGATTGCAAGCTCAGCACAGCAC…	8538.75	2.1638	0.00186393	0.0134735	UP	PGSC0003DMP400044805	Solanum tuberosum	B3	B3 family protein
TRINITY_DN30395_c1_g1_i5	en=1046 path=[984:0-225 2015:226-252 2042:253-308 4424:309-332 2122:333-381 2171:382-409 2199:410-525 2315:526-539 1453:540-540 2329:541-577 1491:578-603 2892:604-714 3003:715-730 1644:731-735 1649:736-738 1652:739-759 1673:760-774 1991:775-798 1712:799-801 4422:802-825 1739:826-858 1772:859-896 1810:897-916 1830:917-981 1895:982-1045] [-1, 984, 2015, 2042, 4424, 2122, 2171, 2199, 2315, 1453, 232…	CACTTATACATAAATATAGTGGTGAGGGAGAGAGAAGGCAACGGTTGACAAACAAAGCAAAGCCATTTTGATTTCGCATAGCACCAAAACGAAACCTTTGAACTAAGTCCTGTGAAATCAAAATCAAAATGGTGTTGAAAATGGTGGCATCATCATACGAAGATAGCCGTCGCAAAAGAATGGAAGAGAATCGGAAGAGAATGGAGGCTCTCAATCTCACTCAGCTCTCTCAATCCCTTCACAAATCATCTTCCCCCATTTCAAAACCCTCGCCGTCCAAATCTCGCACCGTCAAGAAAGAGCTCGTCGCTGTTCGAAGATCCGGCCGTGTCGCCAACCAGCCTGCTCCTGTTTACAAAGAAGTTCTTATTGATTGCGATATGATGTCTGGAAATAGAT…	11.0823	2.36645	0.000614287	0.00505226	UP	XP_004501577.1	Cicer arietinum	B3	B3 family protein
TRINITY_DN34151_c0_g2_i9	en=767 path=[11120:0-235 4542:236-254 4561:255-260 4567:261-262 9546:263-285 5638:286-331 9207:332-355 1019:356-362 1026:363-367 1031:368-395 1059:396-439 1103:440-454 1118:455-462 1126:463-468 11549:469-494 1158:495-499 4721:500-503 4725:504-514 11405:515-538 6011:539-582 4804:583-583 4805:584-588 11689:589-612 1276:613-613 1277:614-615 1279:616-629 5078:630-634 9342:635-644 9352:645-673 1337:67…	TGCTCTTCCGATCTATTTTCTTAAACATGTTCATAGTTGTTGTTCATCTCAACATGAGTGAGTATACCCTAAGGACATGGGATAATGAGAATCCTTCTCGTGACAAACCCTTACTAAGCTATTTACTTTGAGGTTGTGAGAAGTATAAGTTAATTTATTTTAGAATTCGAGTGTCAATATATGTTTACGTTAGTTGCGAAAGCAAAGTCAAAGCAGGGAATTAGCCCACCTCAACGATGTTCTCCTCCATTTTGTATTATAACGAGCTCTAAGGGAAACTCAACAATTGAACCGTACCTGGCTGCACATCATATGTTGTTAGCTCATTCTTCTGCTGTGAGATTGTATAGAAGAAAGTACAGGGAGCAACAACATGGATTTGTTGGTATCTCTCTCTAC…	55.3891	2.37949	0.000458838	0.00389019	UP	462946041	Eragrostis tef	B3	B3 family protein
TRINITY_DN18176_c0_g1_i1	en=355 path=[333:0-88 399:89-100 665:101-127 438:128-154 1113:155-178 489:179-182 493:183-230 541:231-270 581:271-354] [-1, 333, 399, 665, 438, 1113, 489, 493, 541, 581, -2]	GGAAAGTATGCTGTGAAAAGGAAAGCTGTAGGAATATGGGGATGCAAGGATTGTGGGAAAGTGAAAGCAGGAGGAGCTTACACTTTGAACACTGCTAGTGCCGTTACTGTTCGGAGCACCATCAGGAGGTTGAGGGAACAAACTGAAAGTTAAGCATTTAGCTTTTGCTTGATGCTCTAGTTTATTTAATTAAGTCTAGTTGAATTTCTGAGAAATTTGTACTCCAATTATACTTTTATTTTGAGTTCTATTTGAGATAATTTTAACTTTACTTGTTTGTGAAACTCTTTCTGGTGGATCAAATACCTTTGTTGTTTCCTTTCATTATCTTCAAATGCCAATAGTTTCTCTTGAT	225.566	2.4019	3.69525e-09	9.01825e-08	UP	678360908	Utricularia gibba	B3	B3 family protein
TRINITY_DN28414_c1_g4_i4	en=1224 path=[812:0-280 4131:281-290 5823:291-304 1094:305-331 4181:332-363 1153:364-378 1168:379-390 1180:391-391 4008:392-415 1205:416-428 1218:429-440 1230:441-448 1238:449-452 1242:453-453 1243:454-464 1254:465-472 1262:473-473 3585:474-477 3589:478-543 1333:544-555 2858:556-561 3749:562-603 2906:604-627 2930:628-672 1462:673-674 1464:675-678 3833:679-704 1494:705-720 1510:721-732 2975:733-74…	GGGACTTAATCCTTAAGCCAATTTTACGAGGAACTTATCCCCTAATGAATAATTTGCGATGCTCTATTTATTTAACTAGGGGACATCTCCCCTCATAAGTTTTTATTTTGTGAAGCAGTTTTTGTATTAGCGAGGGATTTTATCCCTATCAAACTTTTTTTTATAAAGCGACAAGAGAAACCATTTCCACAAGACATGCTTTATAGATTCCCATTCAGTGGATAACAGGCAACTTCCATTTGTGTTTCCATTTTCATGATTGGTATACAATCAGTGTCGTCATCTTCATCTTACAAAACAACAATAATCAAAGCTCAACTCTTATGGCGGAAATTGCAGTCTCATTAGTTATTGACCAACTACTTCCACTCTTAAGGGAAGAAGTGAAGCTGCTTAGAG…	110.848	2.43574	3.16796e-12	1.48154e-10	UP	mrna27595.1-v1.0-hybrid	Fragaria vesca	B3	B3 family protein
TRINITY_DN27511_c0_g2_i1	en=1548 path=[1:0-88 6421:89-106 86:107-160 6967:161-184 164:185-259 3153:260-280 3174:281-320 6636:321-341 260:342-508 6959:509-532 451:533-628 3026:629-667 586:668-709 5899:710-836 6961:837-860 6050:861-913 649:914-942 678:943-960 6963:961-984 720:985-991 6965:992-1015 751:1016-1161 897:1162-1195 931:1196-1547] [-1, 1, 6421, 86, 6967, 164, 3153, 3174, 6636, 260, 6959, 451, 3026, 586, 5899, 6961…	GGCGAGGAATAGAAAATATCAGGTTACGCTTTGTTTGGGAAAGTGTGTTGTTTGGCGGTGTATAACAGCGAGGATCTATAATCATTTTTCTCCTAACGCAGTTCTAAACTCACTCTACTCTCTCTTTCATTTCTCTATATTCAACGCCGCCGTTTTGGAACATCTTTTCGCTGTTTCTGTTTCCAAAAAGGGGCTAATTTTGTTCACGCGGAAATAATCGATTTTGCCACCAATTTTTTCTTCGCGAAATCGGATCTCAGGTGGAATTGCTTCAGTAATAGGTTGCTTAAGTTGTGAAATTGAAGGGGGAAGTATTTAAAGAAGGAAATTTTTCTGAGAATAAAGAAACAGGATATAGCGCAGTCCTTGTCTATACTGCTCTGAATTAGTTGAATGGCG…	101.472	2.56181	1.89345e-10	5.9506e-09	UP	676773256	Sisymbrium irio	B3	B3 family protein
TRINITY_DN32965_c4_g1_i4	en=3568 path=[1:0-47 26:48-73 52:74-344 323:345-409 388:410-488 10342:489-512 491:513-518 7539:519-559 538:560-617 5716:618-654 8197:655-677 5777:678-709 7721:710-809 5865:810-821 5877:822-841 8519:842-911 5992:912-962 10341:963-986 6067:987-1038 10344:1039-1062 6143:1063-1156 10351:1157-1180 6261:1181-1210 6291:1211-1251 6332:1252-1313 6394:1314-1315 6396:1316-1344 6425:1345-1396 6477:1397-1400 …	GTTGTAATATATTGGTATTAGAAGTTAGAAGCTGACGCGGAAAGAGAAGGTCTCATGAGATTGAGATGTGGGGTCGGTCATCTTCAATAATGAAGTTGAAGCTTCAATCTTCCATCACCTTGAAATTCAAATCAATCCAAATCCAAATAATTTCTCATTTCACATTTTACCAGAACCCTAAAATCTAAGTACCCTATTAGAATATCCACTATCCACATCCACCATTGATTCATTCTTATTCCTACTATTATTCTCTTTATTACTCATAATAATTCAATTAATATCGAAATATTATTAACTCAACAAAAACACCATCTTTGTTTCAATTTCAAACTCATCTTTGTTTGTATTATAATCAACCATCAAAAAAGTTGCAAAATTGTGAATTTCAGAGCTCAA…	347.952	2.74986	4.00409e-08	7.85721e-07	UP	XP_010107958.1	Morus notabilis	B3	B3 family protein
TRINITY_DN32994_c0_g1_i4	en=2203 path=[3087:0-177 3242:178-211 7101:212-227 3293:228-253 7207:254-295 3361:296-318 8737:319-342 3408:343-365 8742:366-389 3455:390-490 3556:491-519 3585:520-602 8733:603-626 3692:627-935 8746:936-959 4025:960-993 6541:994-1033 4099:1034-1100 6245:1101-1115 6260:1116-1124 4190:1125-1132 8744:1133-1156 4222:1157-1274 8748:1275-1298 4364:1299-1439 4505:1440-1479 4545:1480-1500 4566:1501-1691 …	CTCTCAATTATTTTATGTTTCATCTTTTGTCTTGACTTTGGAATATTTCACCATGATTGGTCTATATATGACTTATCATTATATTTTTATAACCTCATAGTTAAATAATGAAATAAAAATTCTTGATTTTTGCTCATGGCTTGTTTTTTAATGTCCAGGTTTTGAGTTCTGATGTTGGTTTAAGGTAGAAGAAAATCTTAGCTGCAAAAAAATGGAGGTGTTAGGAGTAAAGGGTTTTTTCCTCTTGATTTTGTGTTTGTGGTTTTCAAAGATAGTTGTGGGAAGTACAAACTCTAGTGTTTCTTCTAGACCTAAAGTATTGAAAATTGGAGCATTGTTTACTGTTGATTCTGTGATTGGAAAATCTGCTAAACCAGGAATCATGGCTGCAGTTGAAGA…	63.6131	3.11545	1.2919e-09	3.44006e-08	UP	XP_013628248.1	Brassica oleracea	B3	B3 family protein
TRINITY_DN30395_c1_g1_i4	en=1006 path=[984:0-225 1187:226-313 1275:314-333 1295:334-361 1323:362-381 1343:382-409 1371:410-426 1388:427-430 1392:431-465 1427:466-491 1453:492-492 1454:493-495 4421:496-519 1481:520-529 1491:530-555 1517:556-573 4423:574-597 1559:598-628 1590:629-637 1599:638-652 1614:653-654 1616:655-682 1644:683-687 1649:688-690 1652:691-711 1673:712-726 1688:727-736 1698:737-750 1712:751-753 4422:754-77…	CACTTATACATAAATATAGTGGTGAGGGAGAGAGAAGGCAACGGTTGACAAACAAAGCAAAGCCATTTTGATTTCGCATAGCACCAAAACGAAACCTTTGAACTAAGTCCTGTGAAATCAAAATCAAAATGGTGTTGAAAATGGTGGCATCATCATACGAAGATAGCCGTCGCAAAAGAATGGAAGAGAATCGGAAGAGAATGGAGGCTCTCAATCTCACTCAGCTTTCTCAATTCCTTCGCAAATTATCTTCTCCCATTTCAAAACCCTCGCCGTCTAAACCTCGCACCTCCGAGAAGCAGCTTGTTGTTGTCAGAAGATCCGGCCGTATCGCCAACCTGCCCGCTCCCGTTTACAAAGAAAGGGGTTATAATATGTATACTGATTATTCGCGTGTAT…	45.3259	3.37508	0.000339513	0.00296939	UP	XP_004501577.1	Cicer arietinum	B3	B3 family protein
TRINITY_DN29302_c0_g1_i4	en=1601 path=[2667:0-141 2786:142-311 2956:312-316 57:317-324 1391:325-363 1430:364-432 4549:433-456 1523:457-476 4554:477-500 1567:501-546 1613:547-582 1649:583-611 3255:612-649 1716:650-658 3380:659-707 1774:708-739 4553:740-763 1830:764-808 1875:809-842 1909:843-877 1944:878-920 1987:921-998 2065:999-1023 2090:1024-1084 4551:1085-1108 2175:1109-1204 2271:1205-1260 2327:1261-1306 4550:1307-1330…	CAAACTATAACACTCCAAAACTAAAGAATCAAAACCTTTCGTTAGGACAAAATAAAATCAAACCAAACCCTATCCGTACGATTCCACGCGAATTCAACTCACTGAGTCACTGCTGCCGGCGAACGCCTCCACCGCGAATCTGCGGACTCCATGGCAGATTGGTCTCAGCTTCCGAAGGATCTTCTACAACTGATCTCAGAAAAACTCAACAGTGAACTATATTCCACTCGATTTCGATCTGTTTGTTCATCCTGGCGCTCTTCTTCAATCCCTAGCTACCATCACCACCATTTATCTTTGAAGCTTCCACAGTTCTCCGACGACAATAACTTCTCCACACGCCACCTCTCCAAACACAGCATCTTTCTCATCAAACCACCGCAACACCAACAAACTCTC…	106.855	3.50752	9.53337e-18	1.54468e-15	UP	Csa15g044640.1	Camelina sativa	B3	B3 family protein
TRINITY_DN27931_c0_g1_i5	en=1821 path=[1792:0-67 1837:68-79 1849:80-101 1871:102-235 2005:236-585 3583:586-641 2411:642-782 2552:783-831 2601:832-832 2602:833-852 2622:853-1064 7439:1065-1088 2858:1089-1109 2879:1110-1133 2903:1134-1163 2933:1164-1226 3695:1227-1277 3047:1278-1325 5640:1326-1526 5841:1527-1569 7440:1570-1593 5908:1594-1820] [-1, 1792, 1837, 1849, 1871, 2005, 3583, 2411, 2552, 2601, 2602, 2622, 7439, 2858…	GAGGGAGTAATATCTGAAAAATTTAAGGATTAAGATTATCACTAACATTTCTCACTTGCAACTCCCCCCACCATCGGCATTGTTTCCTCACTTGCTGACGTGGCAGATCATGTTCCGGATCGGTGGGGACTTGACTGCGACGGAGGATGGATCGGATCCGGTGGTTTGTCTTGATGTTGTTGAAGAGGATGTTGCTAGATCCAGATCTGTGTTCTGCGATCAGTGCCGAGTTGTTGGTGAGTTGACTCGCCTGTAGTTTGCCGATATATATTAAACTTTTCTTAAATTTTTCTTAATCCTCAAATTTTTCTATATATATTAAACTTTTCTTTCAATCACTAACATTTAACCAAAATCAATACATTTAACCAAAAACAGTTTTATAAAATCACCACTACA…	106.352	3.88646	4.44455e-12	2.01412e-10	UP	Sp_047100_zuho.t1	Spinacia oleracea	B3	B3 family protein
TRINITY_DN26193_c0_g1_i6	en=935 path=[1118:0-107 1203:108-123 1219:124-131 1227:132-309 10674:310-333 1429:334-339 1435:340-384 1480:385-399 1495:400-400 3333:401-402 3335:403-426 1522:427-453 1549:454-465 1561:466-477 1573:478-485 2280:486-489 2284:490-498 2293:499-514 2309:515-522 1618:523-535 1631:536-549 1645:550-554 1650:555-602 1698:603-609 10673:610-633 1729:634-687 1783:688-736 1832:737-741 1837:742-751 1847:752-…	TTCCGATCTTGCGGTTTTGACACACACACGCCACACTCCTCTCAATCTTTTTCCCATTTCCGTTCTGTAGAAAAACCCTAACCATGCTTCTCAAAACCGCCGTAACCGCTTCTTCATCTCCCTCAATTTCTCTCTTCAATTCTGAAAACTCGCTTTTGGTTCCGTTTCTTCACCGAGGAAGTAAACCGGACCGATTAGCGGTTTGTGCTACGAAAGGCTCTAGCAATAACCGTGTTTTAACCGGTGTGTTGTTTGAGCCTTTTGTAGAGGTTAAAAAGGAACTTGATCTTGTTCCTGTTTCTCCACAAGAGTCTCTTGCTCGCCATAAATTTCATGGAGACTCTGAAGCTGCTATTAACGAGCAAATCAACGTGGAATATAATGTTTCGTATGTTTACC…	281.103	4.56866	0.000435937	0.00371851	UP	676727980	Sisymbrium irio	B3	B3 family protein
TRINITY_DN52783_c0_g2_i1	en=812 path=[1533:0-95 817:96-811] [-1, 1533, 817, -2]	ACAAACTCTAACTTCTTTTCATAAGCTCTTTTCATCTTCCCCTCACTGTTTGATTAACTCACCACTCTATTGCAGAGTTGATCATCACAGAAATGGAAGATAATAATGACCATGATTTCTTTTCACACAAATTCCCAACAACCACCCAGGTGGTGGAAGAGTTGAAGGAGCTATGGAGCATGGCGTTACCGATAACAGCTATGAACATGCTGGTTTTCGTGAGAGCTGTTGTTTCTGTTCTTTTCCTTGGTAGACTCGGTAGTTTAGAGCTAGCTGGTGGTGCACTCTCCATAGGCTTCACAAACATAACAGGGTACTCTGTTCTTGTCGGTCTTGCATCTGGTCTTGAACCTGTTTGTAGCCAAGCTTTTGGCAGCAAAAACTGGGACCTTCTTTCCC…	8.14441	4.71863	0.000130978	0.00125288	UP	mrna17107.1-v1.0-hybrid	Fragaria vesca	B3	B3 family protein
TRINITY_DN33269_c1_g1_i4	en=2044 path=[1372:0-309 1659:310-320 1670:321-333 1683:334-472 6147:473-597 8389:598-621 6296:622-805 6480:806-830 6505:831-837 8394:838-861 6536:862-1055 8390:1056-1079 6754:1080-1095 1843:1096-1118 1866:1119-1130 1878:1131-1166 1914:1167-1289 5089:1290-1309 5109:1310-1313 2061:1314-1474 2222:1475-1598 8391:1599-1622 2370:1623-1657 8393:1658-1681 2429:1682-1743 8395:1744-1767 2515:1768-1895 264…	GTTAAGAAGTGTCCTATTTGTTTTACAATTGATATGGAGATTCATTCAAAAAGATGGTTTAAGTTGATGTAAAAGAAAATTACTGGTCGATTGAAGCATATAGTAAGAATTAAACCTAGGTAGGTAGGTAGGGAGAGACAGTAGTCATCATGTCCGGGCTGTATAATCATCCCAACAACTTCTCTCCGGTCAGAGCCGCTTCTCCTCAGATTAGACCTTCAGACATGGACAGTCAGTATCTTTCCGAGTTGCTTGCGGAGTATCAGAAACTTGGACCCTTCATCAAAGTTCTTCCCAACTCCAGTCGTCTCTTGAATCAAGAAATTGTAAGAGTTTCTAGAATGTTGTCCAATCAAGGTTTTGGTGACTTAGACAGACTGCGCCACAGAAGCCCTAGTC…	92.3055	4.93189	1.06104e-06	1.56558e-05	UP	KN539088.1_FGP001	Oryza longistaminata	B3	B3 family protein
TRINITY_DN31841_c0_g2_i1	en=385 path=[5755:0-144 912:145-152 4323:153-255 4426:256-261 4432:262-264 6983:265-309 1077:310-321 1089:322-324 1092:325-342 1110:343-345 1113:346-352 9189:353-384] [-1, 5755, 912, 4323, 4426, 4432, 6983, 1077, 1089, 1092, 1110, 1113, 9189]	AAGTTCATTGGTGGAATCATGTGACACATGTTGCGGTGAATCGACTTGAGAGGCCTGCGTATGTGTTCGCAGCCGAGTCTGTTGCTATTGATGAGAAGCCATGGTATTATGACATCAAGAATTTCCTCAAGACTCAAGAGTATCCTGAAGGTGTGTCTAAGAATGACAAGAAAACCCTGAGGAGGCTAGCTGGAAGCTTCTATTTGAATCAGGATGATGTGTTGTATAAGAGAAACTTTGACATGGTCTTGCTCAGATGCGTGGACAGGCCCGAGGCAGACATGTTAATGCAAGAAGTGCACGAGGGTTCGTTTGGTACCCATGCTGGTGGTCATGCAATGTCGAAGAAATTGCTGAGAGCTGGTTATTACTGGATGACTATGGA	2.69256	4.98655	0.00350793	0.0232845	UP	Sopen00g003940.1	Solanum pennellii	B3	B3 family protein
TRINITY_DN41335_c0_g1_i1	en=687 path=[665:0-686] [-1, 665, -2]	ACAAAAACTTTTCTGACATCAGAGATGAACTAGAAAGCATTCAAGTCTTCCTCAAAGATGCAGATAGAAGAGCTGCGGATGAAGCAGACACCAACGAAGTAATCAGAATATGGGTGAGGCAGCTGAGAGAAGCATCATTTCGCATTGAAGATGTCGTTGATGAATACCTTTGGCTGATGCGTGAAGTCAACCCTCCTGGATGTGGAGCTTTAGTCTACCAGATTACAGGCTTAATAGAAACTTTGATTCCCCGGCATCAGGTAGCATCTGAGATACAGAACATTATGATGTCAATTCGTGGGATCAAGGAAAGAAGTGTGAGGTATAACTTTCAAATTTCACAAGAACCAGGATCATCAAGCAGCAGCAGCAACACTAGAGAGCGTGATCCTCGACTGT…	20.0743	5.49729	1.51082e-06	2.16417e-05	UP	mrna27595.1-v1.0-hybrid	Fragaria vesca	B3	B3 family protein
TRINITY_DN28013_c0_g1_i2	en=520 path=[1:0-52 2509:53-100 79:101-130 2176:131-214 1517:215-215 2260:216-220 199:221-239 218:240-244 1663:245-256 1675:257-307 1365:308-316 1374:317-318 1376:319-319 1377:320-325 304:326-334 1951:335-376 355:377-382 361:383-400 1825:401-436 1220:437-466 445:467-469 2779:470-519] [-1, 1, 2509, 79, 2176, 1517, 2260, 199, 218, 1663, 1675, 1365, 1374, 1376, 1377, 304, 1951, 355, 361, 1825, 1220,…	GTGCGTACGTCGACCGAGGCAACCCCGTACTCCCTTGTGTATGGTATGGAAGCTGTCCTACCTGTTGAAGTGGAGATTCCTTCTCTGAGAGTTTTATTGGATGTCAAGCTGGACGAAGCCGAGTGGATTCGAACAAGGTTTAACGAGTTGAGCCTTATCGAGGAGAGACGACTAGCAGCTGTATGTCATGGACAGTTGTATCAGAGAAGGATGAAGCGAGCCTTTGATCAGAAAGTGCGTCCTCGAAGCTATCAGATCGGTGATCTAGTTTTGAAAAGGATCCTCCCTCCCGGTACAGATAACAGGGGCAAGTGGACTCCTAATTACGAAGGTCCGTATGTTGTGAAGAAGGTCTTCTCCGGTGGAGCCTTGATGCTTACAACTATGGATGGTGAAGAT…	4.3583	5.68867	0.000165363	0.00154669	UP	Sopen00g003940.1	Solanum pennellii	B3	B3 family protein
TRINITY_DN28073_c0_g1_i2	en=2076 path=[1:0-301 280:302-347 4916:348-371 350:372-450 4917:451-474 453:475-498 4913:499-522 501:523-706 4920:707-730 709:731-759 4914:760-783 762:784-1388 4921:1389-1412 1391:1413-1432 4919:1433-1456 1435:1457-1545 4537:1546-1578 1557:1579-1612 4285:1613-1641 4672:1642-1662 4336:1663-1737 1629:1738-1841 4037:1842-1873 1769:1874-1877 4918:1878-1901 1797:1902-1930 4915:1931-1954 1850:1955-1982…	TACCCCACTTCACACGTCCTCCTTGCAAAAACCAACAAAATCTCTCTCTAGGGTTTTATCACTTTTTTCATTTCACCCCTTTTTTGTTTTTGTGGCTCTTTTCAACTCATTCTCTATTTTTGTTCACTACCCTTTTCTTTTTATCATTTTGTAATCACAATTCCAATCTCAAAATCCTATCTTTGCTGATTTTGTTTCTAGGGTTTGTTTGTTCATTCATGTTCTTCAAAATCTGATTTTGAAGTACAATGCTGTTTTTTAGAAGCTTTTAAGCTTATGAATTTAGCCCAGAATTGCATTTTTTGAGATTCAGTTTGTGTTTTTTTAGAAGTTTAGGTTCTATTTCACGCATGGGTTGTGTTCATGGAAAGTGTTGTAGTCGTTACCCTGCACCATCAA…	164.646	5.73019	3.18944e-07	5.25077e-06	UP	Vang02g01940.3	Vigna angularis	B3	B3 family protein
TRINITY_DN34016_c3_g5_i1	en=806 path=[14585:0-52 3020:53-57 8563:58-234 18323:235-258 8764:259-386 3043:387-438 3095:439-455 3112:456-459 3116:460-497 3154:498-544 3201:545-562 6719:563-586 3243:587-587 3244:588-623 3280:624-624 3281:625-626 3283:627-627 5126:628-674 5173:675-703 16331:704-805] [-1, 14585, 3020, 8563, 18323, 8764, 3043, 3095, 3112, 3116, 3154, 3201, 6719, 3243, 3244, 3280, 3281, 3283, 5126, 5173, 16331, …	ATCATATGTTGTTGGCACACGCATCAGCTTCGAGACTGTATAGGAAAAAGTATCAGGTAAGCCAATATATCAGACATACACCATTTTGCTGTCAATCATCTAAGTGTGTGTTTGGGAAACTTAAAACTCACGGTGGAAAATCATGGTGGAACAGAAGCTACACATACCAGCTTTTCAAAATCAAGGTGAAAAAAGCCTTAAACGTTCAGCAGCGGTGACCCACCGTGTTACCAAACATAGGCTAAAGCTTTTCACATTTAGATCATGATTATTCTTGATATTTTGTAAGATGATAGTTATGGTATCATTTTTTACTATGATAATCAAAGTATCTTTTGTTTAATAATGCAACCGATGGTACTTGCAGGTCAAGCAACAAGGTTTGATTGGTCTTAATCT…	5.05255	5.90685	0.000400343	0.00343709	UP	462946041	Eragrostis tef	B3	B3 family protein
TRINITY_DN33482_c0_g2_i23	en=1355 path=[1795:0-35 1808:36-60 3613:61-76 17753:77-100 3653:101-102 3655:103-157 3710:158-174 3727:175-178 17756:179-202 3755:203-210 3763:211-253 11775:254-304 3857:305-322 3875:323-387 3940:388-399 17091:400-441 3995:442-477 17767:478-501 4055:502-523 4077:524-532 12037:533-548 2069:549-556 2077:557-557 2078:558-568 2089:569-571 11549:572-595 7377:596-631 2152:632-635 2156:636-649 2170:650-…	CAGAAATCCACATTGCAATATCTTTTTAGTTTCCATTATAGTATCTATCTTCTCTTTCTGATCAAAAGCATTTCTGCCTTGCAAACCTTATCATCAGATCTAATCGAATCACCAGCTGCTCAGAACCGGACCGGTTGAGCCTTCACCCACTCTTCTCACTGTACCGACCTTTCGGCGACTCCCACAAGCCACCGCCGTTTATCTCTCAACCGTAAGAATTCATCAAAATCGCATTCTTTAGTTTTCATAGCTTAAACGATTCACTATTCATGCTTAGATTGCATGTTTGCTTTCAGATCCATTCATTTCTCAACCTTTTCTCATTATTTCTAAGTTATTCTCAGATCTTTCTAGTATGATATGATTCCAAGTATTTTGAAATCAGATGCCAATTCATTC…	18.1632	5.9233	0.00298332	0.0202504	UP	mrna24052.1-v1.0-hybrid	Fragaria vesca	B3	B3 family protein
TRINITY_DN32602_c1_g3_i2	en=2017 path=[3056:0-26 10435:27-93 5787:94-97 3136:98-133 3172:134-258 3297:259-384 2300:385-396 2312:397-405 13044:406-426 4409:427-429 4412:430-440 7164:441-443 12119:444-455 4446:456-467 4458:468-474 10962:475-519 6939:520-572 6633:573-575 11837:576-611 6673:612-619 6681:620-682 6744:683-695 14554:696-719 6781:720-737 4717:738-745 4725:746-757 4737:758-769 4749:770-779 7191:780-786 7198:787-8…	TAGCTGTGATTAGAAGGTTTCAACCTGTGTTGCTGAATAATCCACTGGGACCATATCCTGAAGCAGACGACCACGGTCATGGAATATAGAGACAAGTTTGAACTATTGGTAGCTCCGTTACGTAGAAAAGAGAGGTATGTCGGGGTCTATTTTTCTGAAAAGAAACTCAAGCTGAGTTAAAAGCTTTATGACAGTCAGAATTTGGCAGAGGGGGTGGATCGGATTGAAGGATAGAGGAGGGACTTATAAATTTAAGGACCCTGGAGAAGTGGGTAGTAGTAAAAACATAAAGTGAGAAAAAAGTAGCAGGGCACACTGACAGATACAGAGGAAGAAAATTAGACCATGCAGAGCTAGAACAAAGGAGTAAAAAGGGGTTATGTTTCAAATGTGGAGATA…	5.50512	6.0213	4.7807e-05	0.000502346	UP	Sopen03g007470.1	Solanum pennellii	B3	B3 family protein
TRINITY_DN32602_c1_g3_i3	en=2260 path=[3056:0-26 5715:27-98 5787:99-102 3136:103-138 10165:139-322 3297:323-448 2300:449-460 2312:461-469 13044:470-490 4409:491-493 4412:494-504 7164:505-507 12119:508-519 4446:520-531 4458:532-538 10962:539-583 6939:584-636 6633:637-639 11837:640-675 6673:676-683 6681:684-746 6744:747-759 14554:760-783 6781:784-801 4717:802-809 4725:810-821 4737:822-833 4749:834-843 7191:844-850 7198:851…	TAGCTGTGATTAGAAGGTTTCAACCTGAGTTGCTGAATAACCCATTGGGACCATTGTTGATCCTGAAGCAGACGATCACGGTCATGGAATATAGAGACAAGTTTGAACTATTGGTAGCTCCGTTACGTAGAAAAGAGAGAGGTATCTTGGGGTCTATTTTTCTGAATGGGTTAAAGGAAGAAACTCAAGCTGAGTTAAAGTTGTATGACAGTCAGGATTTGGCAGAGGTGATGGATCGAGCGTTGTTAATTGAAGAAAAAAATGAAGTAATGAGGAGGAGTACTGGATTGAAGGATAGATGAGGGACTTATAAATTTAAGGACCCTGGAGAAGTGGGTAGTAGTAAAAACATAAAGTGAGAAAAAAGTAGCAGGGCACACTGACAGATACAGAGGAAGA…	5.77654	6.09403	3.47094e-05	0.000375163	UP	Sopen03g007470.1	Solanum pennellii	B3	B3 family protein
TRINITY_DN33696_c0_g1_i4	en=1714 path=[1585:0-72 9425:73-96 1659:97-113 9427:114-137 1700:138-178 1741:179-221 9431:222-245 1808:246-253 1816:254-256 1819:257-274 9424:275-298 1861:299-305 1868:306-322 1885:323-364 1927:365-382 1945:383-391 1954:392-400 1963:401-401 1964:402-415 1978:416-442 2005:443-454 2017:455-517 2080:518-565 2128:566-568 3217:569-610 2173:611-622 9428:623-646 2209:647-656 2219:657-664 2227:665-667 2…	TCTTCCGATCTAGCCAACATGGCAAGTAGCATTTCAGAAACACCTCTCTTACTCGCAACTCATGATGATAATGGAATACACAACACAGAGAGATGGTGGAACAAAATCTTGGACGTAGATGAAGCCAAACATCAACTCATGTTTTCACTGCCAATGATTCTTACAAACTTATTCTATTACTTAATCACTTTGGTTTCTGTTATGCTTGTTGGTCATCTTGGTCAGCTTCAATTAGCCGGTTCTACTCTCGCTAATTCATGGTTCAGTGTCACCGGCGGCGCTCTTATGGTTGGTTTAAGTGGTGCGCTAGAAACACTATGTGGGCAAGGATTTGGTGCAAAGGAATATCACATGTTGGGAATTTATCTACAAGGCTCATGCATTATATCTTTTATTTTT…	157.196	6.21715	0.00181652	0.0131862	UP	MDP0000242456	Malus domestica	B3	B3 family protein
TRINITY_DN4687_c0_g1_i1	en=1061 path=[1:0-603 2125:604-627 606:628-1060] [-1, 1, 2125, 606, -2]	AACCATCCCATTTTCTCTCCAGTGTCTTGAAAACCTCGTACCACATCATCGAAATGTCGGCTCCCGTGGACCATACTAATAGAGGGGTTGAAGCTGTTCCCCAATCGACAGTCACACCTAATTGGACAATTAAAGTTTCCGATATAAAAACAGTTAAGGTAAGCAACGTAACCGCCGCTGCTACAGAGAACGATATCAAGGAATTCTTCTCATTCTCTGGTGACATTCAATATGTTGAGATGCAAAGTGATACTGAGAATACTAAGACCGCGTATGTTACCTTTAAGAATACACAAGGAGCAGACACAGCAGTGCTCTTGACGGGTTCCAACATAGCTAATGCGTCTGTCATCATCACACCAGTTGAAAATTATCAACTGCCCCCTGAAGCTCAACCCT…	12.5587	6.22724	0.00590433	0.0364412	UP	Oropetium_20150105_16901A	Oropetium thomaeum	B3	B3 family protein
TRINITY_DN34276_c5_g1_i7	en=1160 path=[1:0-54 33:55-152 131:153-168 147:169-187 166:188-192 171:193-197 176:198-222 201:223-300 279:301-314 293:315-315 294:316-327 306:328-350 329:351-351 330:352-354 333:355-363 342:364-365 344:366-375 6841:376-378 6844:379-381 6847:382-435 414:436-441 420:442-459 438:460-465 444:466-468 447:469-480 459:481-510 489:511-522 7105:523-546 525:547-558 537:559-592 571:593-607 586:608-617 596:…	ATGCCCATTTTTGCCTGGACTATTCTTTTTACTGTCCAGCGGGTCTATTTTATGCGAAGTATTTTTTAACTGCGTCTGAGTTCACAGGGGAAGCGAAGTCTTCGCCCTCCATAGTTGCAAGCATTAGGGCCCCACCATCAAAAACCTTGGTGACAATATACGGTCCATCATAGTTAGGAGTCCACTTGCCCCTGTGATCTGTCTGAGGAGGAAGGATCCTTTTCAACACTAAATCTCCGACTTGGAAACAACGAGGACGCACCTTCTGATCAAAAGCTCTCTTCATCCGACTCTGATACAACTGCCCATGACAAATGGCTGCCATTCGCTTCTCTTCGATAAGACTCAACTCATTGAACCTTGTCCGAATCCATTCAGCTTCGTCTAGCTTGACATCCA…	12.5984	6.23903	0.00335792	0.0224144	UP	Sopen00g003940.1	Solanum pennellii	B3	B3 family protein
TRINITY_DN10887_c0_g1_i1	en=712 path=[690:0-267 1475:268-291 959:292-385 1476:386-409 1077:410-711] [-1, 690, 1475, 959, 1476, 1077, -2]	GTCTCAACCACCTCATGTCACCTTGGGAAAATTAGCCGACAAATACGGACCCATCTTCACCTTACGTTTGGGTGTTCATCGAACTTTAGTCGTAAGCAGTTACGAAATGGCGAAAGAGTGTTTCACAGTAAACGACAAAGCGTTTGCTTCCCGTCCAAAATCTGTAGCCTTTGAAATTCTAGGGTATAACTTTTCCATGTTCGGTTTTAGCCCATACGGTTCGTATTGGCGCACCATGCGCAAGATAGCCACCGTTCATGTCCTTTCCGCTCAACGAACAGAGACGTTGCTGAAACACGTGATGGAATCTGAAGTGAAGATAGCAATGAAAGAGAGTTATGACTTTTGGGTAAAGATGAAGAACGAGGGTGGTTCTGAAAGGGCAACTACGGAAATGAA…	16.4532	6.62796	0.000779077	0.0062468	UP	Thecc1EG000515t1	Theobroma cacao	B3	B3 family protein
TRINITY_DN33315_c0_g2_i4	en=2143 path=[3282:0-149 17154:150-173 3433:174-280 8681:281-323 3583:324-363 9288:364-394 3654:395-425 17135:426-449 3709:450-631 12673:632-657 3917:658-672 10345:673-676 10349:677-700 3960:701-827 4087:828-850 4110:851-1018 17131:1019-1042 4302:1043-1111 17153:1112-1135 4395:1136-1239 4499:1240-1260 4520:1261-1270 4530:1271-1321 17149:1322-1345 4605:1346-1354 17158:1355-1378 4638:1379-1415 1713…	TGAAAAGGCTTTTGACTTTTAGTGACTGAAAAGTGTTTGATATTTTGATTACAGACGCATGCATGTGCATTCTCTCTTTCATCTACACAAAGACAAGAACAGAAAATGGAATCACCTGCTTCACTCACTCATCTCATTCACACGTTAACCGTCTCTGTGTCACTGTGAGGAGAGAAACTGCGAAAAATGCTTCGGTTAACATCACCATTTCCTCTTTCTTTCTCTTCAATTTCCAACCCCAATCTTCCTTCATCCTTCCCTCGCCCTTCACTCTACCTTCCCAATTCTACTTCCCAATCAGCTTCACTTCGCATCAATACCCTACAACCTCTTTCTTGCTCAATTTCTTCCTCCGTCGATCAAATCACTCCCATTTCCCAGATGCAGGAGGATAGCTTG…	54.8004	6.7302	3.72993e-07	6.01941e-06	UP	Achn273621	Actinidia chinensis	B3	B3 family protein
TRINITY_DN32736_c0_g1_i1	en=1841 path=[1:0-66 45:67-91 9339:92-115 94:116-233 212:234-280 259:281-317 296:318-338 317:339-391 9341:392-415 394:416-433 412:434-454 433:455-479 3655:480-484 9342:485-508 3684:509-546 3722:547-566 3742:567-638 9344:639-662 3838:663-678 9349:679-702 3878:703-769 479:770-826 536:827-846 556:847-848 558:849-881 591:882-920 630:921-934 644:935-944 654:945-954 664:955-1007 717:1008-1030 740:1031-…	GGTCTATTTCCTCTATAAGAAATAACAACTTGCTTTACATTGTGTAACTCATATAGTTATCATTTGCATTCTGGTCTAGTTTATTGACACTTTAAATAACAGTGGCAAAATTTTCTCATCTTTTATTTTAAAGTGTTTCTTGATTCACTTGAGAGTTTTAAATAAACTACAAGCACATGATAATGATACAAACAAAGACAGTATTCATAGTTTATATTCCCACTGCCACCATTAGACACAAACTTTGAAGATTCTTGCAGGATAAAAACCACGCCTGTATGCCTATACAGCTATACTACAGCTTCGAAACTGGCAAACTCAGGGCTTTTGCGTTAACAATGCTTGGGCATGCAGCTGGAGGTTTACCGTTCTCGTTGAGGAATGGTTCCACTCTGTTGG…	10.5215	6.96027	9.43296e-05	0.000929629	UP	Aradu.T9TSZ	Arachis duranensis	B3	B3 family protein
TRINITY_DN33007_c0_g1_i1	en=393 path=[408:0-82 468:83-106 492:107-128 514:129-146 532:147-180 1655:181-204 590:205-232 618:233-235 1656:236-259 645:260-284 670:285-285 1485:286-337 760:338-392] [-1, 408, 468, 492, 514, 532, 1655, 590, 618, 1656, 645, 670, 1485, 760, -2]	TCTCATAAGGAAGCTTCCGTTCCAGAGATTGGTTAGAGAAATCGCTCAGGATTTCAAAACGGATCTCCGGTTTCAAAGCAGTGCGGTTTCTGCTCTGCAAGAAGCGGCTGAAGCTTATCTTGTTGGTTTGTTTGAGGATACGAATCTGTGTGCGATTCATGCGAAGAGAGTTACGATTATGCCCAAGGATATTCAGCTTGCGAGGAGAATCAGAGGGGAGAGGGCTTAGAAACGTTTTTCTGTTAGGGTTTGATTCATATGTTTCAAAGTTAGTTTAATATTCCATGGGAACAAATTTTCGAACTCTAAGATATCAATGTTTTACTCTAAGATGTTGTGATAGTTTCATTAATTTGAATAATTTTGGTTAGTGTTTTAAAAATAAAAAAAAAA	28.4936	7.42588	0.00243452	0.0169936	UP	676740550	Sisymbrium irio	B3	B3 family protein
TRINITY_DN33482_c0_g2_i15	en=2089 path=[1808:0-47 1833:48-110 1896:111-142 8325:143-198 3727:199-202 17756:203-226 3755:227-234 3763:235-277 3806:278-328 3857:329-346 15255:347-413 3940:414-425 3952:426-468 3995:469-504 17767:505-528 4055:529-550 4077:551-559 12037:560-575 2069:576-583 2077:584-584 2078:585-595 2089:596-598 11549:599-622 7377:623-658 2152:659-662 2156:663-676 2170:677-679 2173:680-681 7791:682-772 7882:77…	TGCAATATCTTTTTAGTTTCCATTATAGTATCTATCTTCTCTTTCTGAACACACGCCTTTTATCTCTCCAAAGCATTTGTATGTTGCCAACCTTATCATATCAGATCTGTTCAATAACCCAAACGTACCCATCCGCCCAACCCGAAACCCAAACTAACCGGACCTATCCACCCATTTTCTCACTGTACCGACCTTTCGGCGACTCCCACAAGCCACCGCCGTTTATCTCTCAACCGTAAGAATTCATCAAAATCGCATTCTTTAGTTTTCATAGCTTAGACGATTCACTATTCATTCTTAGATTAAATGTTTGCTTTCAGATCCATTCATTTCTCAACCTTTTCTCACTATTTGAAGTTATTCTCAGATCTTTCTATTATTATGATATGAGTCCAAGTA…	14.6856	7.44422	3.37182e-07	5.5114e-06	UP	mrna24052.1-v1.0-hybrid	Fragaria vesca	B3	B3 family protein
TRINITY_DN33482_c0_g2_i17	en=2376 path=[1808:0-47 1833:48-110 1896:111-142 8325:143-198 3727:199-202 17756:203-226 3755:227-234 3763:235-277 3806:278-328 3857:329-346 15255:347-413 3940:414-425 3952:426-468 3995:469-504 17767:505-528 4055:529-550 4077:551-559 4086:560-595 2089:596-598 8247:599-676 2170:677-679 2173:680-681 2175:682-686 2180:687-691 17755:692-715 2209:716-795 2289:796-868 2362:869-915 2409:916-951 2445:952…	TGCAATATCTTTTTAGTTTCCATTATAGTATCTATCTTCTCTTTCTGAACACACGCCTTTTATCTCTCCAAAGCATTTGTATGTTGCCAACCTTATCATATCAGATCTGTTCAATAACCCAAACGTACCCATCCGCCCAACCCGAAACCCAAACTAACCGGACCTATCCACCCATTTTCTCACTGTACCGACCTTTCGGCGACTCCCACAAGCCACCGCCGTTTATCTCTCAACCGTAAGAATTCATCAAAATCGCATTCTTTAGTTTTCATAGCTTAGACGATTCACTATTCATTCTTAGATTAAATGTTTGCTTTCAGATCCATTCATTTCTCAACCTTTTCTCACTATTTGAAGTTATTCTCAGATCTTTCTATTATTATGATATGAGTCCAAGTA…	20.8535	7.94656	9.09709e-07	1.36248e-05	UP	Csa17g039240.1	Camelina sativa	B3	B3 family protein
TRINITY_DN28067_c0_g1_i10	en=1377 path=[1264:0-117 1359:118-143 1385:144-219 5471:220-243 1485:244-303 1545:304-333 1575:334-348 5466:349-372 1614:373-408 5468:409-432 1674:433-497 2778:498-531 2812:532-561 5472:562-585 2866:586-615 4581:616-651 4617:652-670 2933:671-675 2938:676-678 2941:679-748 3011:749-766 1761:767-859 5470:860-883 1878:884-910 4107:911-1043 5465:1044-1067 4264:1068-1074 4939:1075-1086 3074:1087-1087 3…	TGAAAATTAACCATAATCTAAATTAGTTGTTCACTTTAGAGGAACATATCAAAACACGAAGTGAGGTGCTTTGGTGTCTTCATATCCATCCACCACCAAACAAATATTATCTTTTTTCCAAAATAAAAATAAAAGTATTCTCTCTTCCAACACCAACTCAACCAAGCTTGTGTCTACCACAGGAGGAAGGAACCATGTCATCTATGGTTGCAGGTACCTCATCTTCATTATCTGCCACCTTCCCCACAATCAAAAACCCTCATCTCACACCTCCATCCCAGAAAACTTCTTTGCTTGGCCTCTCGCTTCACGAAGCCAAAAGAGGTGTTTCAGCATCTTTCTTAAGTGAGAACAAAAATGGCTCTTCCTCCATTGCTAGAAGGAGACTTGAGATAACTG…	353.472	7.96901	1.92985e-05	0.000220636	UP	mrna12617.1-v1.0-hybrid	Fragaria vesca	B3	B3 family protein
TRINITY_DN33654_c1_g1_i1	en=603 path=[1:0-52 1522:53-75 133:76-160 1545:161-184 242:185-275 333:276-292 350:293-293 1546:294-317 375:318-602] [-1, 1, 1522, 133, 1545, 242, 333, 350, 1546, 375, -2]	GTAAATTTCGGTTGGTGTTCGAAATACGAAAAACGAGTGAAAAGAACAAAAACTGGAACTTGATGAAATAGCAGTGAAACGACATCGTTTCAGCGAGAGTGCGTAATCATGGCCGAAAAGGGTTACCTGCAACTGAAGGAGCTAGGATCCAAGCTCGATACCGTTCCATCTTCCAAAGACGCTCTCATCAAGCTCTTGAAGCAAGCAACCACATGCCTTGCGGAGTTGGATCAATCACCTTTGACTACAACACGGGATTCAATGAATCCCTTTTTTAATGCAATTGTTAAGCCATCATTGCTGAACCACCAAGATAAAGATGTCAGACTTCTGGTTGCAACATGTATTAGTGAGATAACTCGGATCACCGCACCTGAAGCTCCTTATAATGATGAAATT…	27.6588	8.35226	1.00145e-09	2.73449e-08	UP	mrna24052.1-v1.0-hybrid	Fragaria vesca	B3	B3 family protein
TRINITY_DN33482_c0_g2_i19	en=1434 path=[1795:0-35 1808:36-60 3613:61-76 17753:77-100 3653:101-102 3655:103-157 3710:158-174 3727:175-178 17756:179-202 3755:203-210 3763:211-253 11775:254-304 3857:305-322 3875:323-387 3940:388-399 17091:400-441 3995:442-477 17767:478-501 4055:502-523 4077:524-532 4086:533-568 2089:569-571 8247:572-649 2170:650-652 2173:653-654 2175:655-659 2180:660-664 17755:665-688 2209:689-768 10888:769-…	CAGAAATCCACATTGCAATATCTTTTTAGTTTCCATTATAGTATCTATCTTCTCTTTCTGATCAAAAGCATTTCTGCCTTGCAAACCTTATCATCAGATCTAATCGAATCACCAGCTGCTCAGAACCGGACCGGTTGAGCCTTCACCCACTCTTCTCACTGTACCGACCTTTCGGCGACTCCCACAAGCCACCGCCGTTTATCTCTCAACCGTAAGAATTCATCAAAATCGCATTCTTTAGTTTTCATAGCTTAAACGATTCACTATTCATGCTTAGATTGCATGTTTGCTTTCAGATCCATTCATTTCTCAACCTTTTCTCATTATTTCTAAGTTATTCTCAGATCTTTCTAGTATGATATGATTCCAAGTATTTTGAAATCAGATGCCAATTCATTC…	27.7641	8.35871	2.63703e-06	3.59025e-05	UP	Csa17g039240.1	Camelina sativa	B3	B3 family protein
TRINITY_DN26193_c0_g1_i5	en=1502 path=[2842:0-351 10671:352-375 3195:376-474 3294:475-483 3303:484-513 1495:514-514 1496:515-538 1520:539-540 1522:541-567 4884:568-591 1573:592-599 1581:600-623 1605:624-628 6748:629-759 6616:760-760 1631:761-774 3605:775-798 3629:799-827 3658:828-891 8498:892-1048 3743:1049-1056 3751:1057-1093 5091:1094-1099 5097:1100-1139 10676:1140-1163 5161:1164-1245 4312:1246-1359 10675:1360-1383 445…	TCCAATCTTAACCCTCCACGTATCTCTAAATCCAACGGTCACCACGTCTCCAATCACCCAATAAAATCACACACTTATCTCAATCATTCTCACACACACACGCACCACACTCCTTATCCCCAAATAGAAACATCTTCTTCTTCGTCAATTTCTCTCTCATTTCTTTCTTTCCATTTCCGTTCCGTACAAAATCCCTAATCATGCTTCTCAAAACCGCCATAACCGCTTCCTCTTCCTCCCTTTCTCTCTTCAACTCCGAAAACTCGCGTTCGCTTCCGTTTCTTCACAGAGGAATCAAATTGAACCAATTCTCTGTTTCTGCTACAAAAGGCTCTAGCGATAACCGTGTTCTGACAGGTGTATTGTTTGAACCTTTTGAAGAGGTGAAAAAGGAACTCG…	30.8956	8.51312	0.00598471	0.0368744	UP	676727980	Sisymbrium irio	B3	B3 family protein
TRINITY_DN33482_c0_g2_i5	en=2298 path=[1808:0-47 1833:48-110 1896:111-142 8325:143-198 3727:199-202 17756:203-226 3755:227-234 3763:235-277 3806:278-328 3857:329-346 15255:347-413 3940:414-425 3952:426-468 3995:469-504 17767:505-528 4055:529-550 4077:551-559 4086:560-595 2089:596-598 8247:599-676 2170:677-679 2173:680-681 2175:682-686 2180:687-691 17755:692-715 2209:716-795 2289:796-868 2362:869-915 2409:916-951 2445:952…	TGCAATATCTTTTTAGTTTCCATTATAGTATCTATCTTCTCTTTCTGAACACACGCCTTTTATCTCTCCAAAGCATTTGTATGTTGCCAACCTTATCATATCAGATCTGTTCAATAACCCAAACGTACCCATCCGCCCAACCCGAAACCCAAACTAACCGGACCTATCCACCCATTTTCTCACTGTACCGACCTTTCGGCGACTCCCACAAGCCACCGCCGTTTATCTCTCAACCGTAAGAATTCATCAAAATCGCATTCTTTAGTTTTCATAGCTTAGACGATTCACTATTCATTCTTAGATTAAATGTTTGCTTTCAGATCCATTCATTTCTCAACCTTTTCTCACTATTTGAAGTTATTCTCAGATCTTTCTATTATTATGATATGAGTCCAAGTA…	42.3843	8.96927	1.22046e-06	1.78054e-05	UP	Csa17g039240.1	Camelina sativa	B3	B3 family protein
TRINITY_DN34199_c2_g6_i10	en=1252 path=[10767:0-53 3449:54-54 3450:55-59 3455:60-64 3460:65-70 3466:71-74 3470:75-90 15466:91-114 3510:115-115 3511:116-134 3530:135-136 3532:137-137 3533:138-179 15468:180-203 3599:204-212 15452:213-236 3632:237-242 3638:243-250 3646:251-251 3647:252-302 3698:303-376 3772:377-482 3878:483-483 3879:484-492 3888:493-522 3918:523-573 15463:574-597 3993:598-629 4025:630-636 4032:637-647 4043:6…	CGATTATTTTTCATTAAGTTGTTGCAAATCATGTCAGAGTCTTTGCAGGCAGGTACCACAACCTTGCTATGCACGTGTCATGAATAGATTAAAATCAGTCTTGAGGTCCTTATGAGGAGGAAAACTTGGAAGAGGTCATTGCACTTACTGTGATATAACTGTTAAATTGTTTGTCTCACACATATCTTTCAGATGCAAAGGATAATACTGACATTATGAATTTTGTTACAGGCCCCGCCCAGGGAGCAAGCGTATGTGACATTTTCATTGTATTAGATTGTGTTGATCCTACTATTGCTAGCACATGTGTCTTTATGGTGTTAAGCAATCTCCAAGAGTTTGGTTTGATAGATTCAGTACTGTAATATAACAGTTTGGTATAGTCCGTAGTGAAGCCGA…	45.4972	9.0716	1.43199e-07	2.51928e-06	UP	Rsa1.0_01019.1_g00002.1	Raphanus sativus	B3	B3 family protein
TRINITY_DN26955_c0_g1_i2	en=395 path=[4761:0-96 2805:97-104 5234:105-128 2837:129-132 3425:133-170 2879:171-171 5235:172-195 2904:196-249 2958:250-269 2978:270-377 3086:378-385 3094:386-394] [-1, 4761, 2805, 5234, 2837, 3425, 2879, 5235, 2904, 2958, 2978, 3086, 3094]	TGTGTGTGTGTATAACTACTATAAGTGTTCGCATTCCGTTTCATAATTCTGAAACAGAATATTTTGCTGAGTGTAGGAGAGAGATGAGTCGTTCAAGCGAGTTTCGAGGAAATTCTCACGAGCTTGAGTCAATGGAGACCAATTCTCGCCGTCCGATTTCATCTCCCAAAAATACGCCAACGGAATACGAGCTTGAGGAATTTTTCGCTGCTGCTGAGAAAGACATTCAGAAAAAGTTTCAAGAAAAGTATAATTATGATATTCTGAAGGACGTTCCGTTGGAAGGACGCTACGAGTGGGTTCAGTTGAAGCCATGAACATTAACGCTGTGAAACTCTTCGAATTTGCCACTTTGCTGACATTTTTCTTACTTTTTTTTAGTTTAGGTAATTCGA	65.5919	9.60021	1.88468e-12	9.29488e-11	UP	Achn208531	Actinidia chinensis	B3	B3 family protein
TRINITY_DN33958_c0_g1_i2	en=1494 path=[14959:0-60 16023:61-72 6710:73-73 6711:74-84 6722:85-87 6725:88-90 6728:91-111 6749:112-118 10422:119-637 19693:638-661 10965:662-814 19697:815-838 11142:839-883 11187:884-915 11219:916-981 19711:982-1005 11309:1006-1059 11363:1060-1176 11480:1177-1208 11512:1209-1211 19699:1212-1235 11539:1236-1256 14013:1257-1359 11603:1360-1369 19701:1370-1393 11637:1394-1493] [-1, 14959, 16023, …	CTGAGATTTGTAAATATCTGTTGGAGGATTTGAAGCTCGAAATTGATTCGAAAGATGATGATGGAGAAACTGCTCTCATTCATGCTGCACGGCAAGGACACACTGCCACTGCTAAGTATCTTATCGACCATGGTGCTGATCCTACCATTGCTAGCAATTTAGGAGCTACGGCATTGCATCATTCTGCTGGAATAGGAGATATTGAGTTGCTTGAGCATTTGCTGTCCAAAGGAATTAATCCTGACTTAGAGAGTGATGCGGGAACACCCTTGGTTTGGGCTGCGGGTCATGCTCAACAAGCTGCAGTTACTGTTCTATTAAAACATGGTGCAAATCCTAATGCTGAAACTGATGATGGCATTACCCCACTCCTTTCATCTGTGGCAGCTGGTTCGTTAG…	101.109	10.2246	5.47264e-11	1.92706e-09	UP	KN540082.1_FGP001	Oryza longistaminata	B3	B3 family protein
TRINITY_DN25062_c0_g1_i1	en=2663 path=[1:0-103 7977:104-127 106:128-571 550:572-808 7981:809-832 811:833-901 880:902-915 894:916-940 919:941-986 7979:987-1010 989:1011-1016 7985:1017-1040 1019:1041-1226 7987:1227-1250 1229:1251-1273 7983:1274-1297 1276:1298-1405 1384:1406-1442 1421:1443-1550 1529:1551-1614 1593:1615-1726 1705:1727-1870 1849:1871-2128 2107:2129-2140 2119:2141-2141 2120:2142-2162 2141:2163-2163 2142:2164-2…	ATCTTATCAGAAAAATAAATACCCTTCTCTCTCCCCCCCAAATTAAAACCCTAACAACATTCGAAGCTCTCACGGCAACGCCATCGATCCCCATTTCTCCTCGATTCAAAGAAAAACAGAATGAGTAGACGTTCGAGCAGAACCGTCTATGTTGGGAATCTACCTGGCGATATCCGTGAAAGAGAAGTTGAAGATTTGTTCATGAAGTATGGACACATAACTCACATTGACCTAAAGGTTCCGCCGAGGCCCCCTGGCTATGCATTTGTAGAGTTTGATGATGCTCAAGATGCTGAGGATGCAATTCGCGGGCGTGATGGTTATGATTTTGACGGGCATCGGTTACGGGTGGAGGCTGCTCATGGTGGCCGTGGTACTGGTAATTCATCTTCAAGAGAT…	146.75	10.7616	2.3226e-16	2.77983e-14	UP	Rsa1.0_03642.1_g00002.1	Raphanus sativus	B3	B3 family protein
TRINITY_DN32208_c0_g1_i4	en=2030 path=[403:0-65 17931:66-89 470:90-103 484:104-262 18092:263-286 667:287-352 18085:353-376 757:377-382 18093:383-406 787:407-424 805:425-426 807:427-515 18074:516-539 920:540-865 18084:866-889 1270:890-1018 13661:1019-1043 1424:1044-1063 13568:1064-1156 1537:1157-1161 18069:1162-1185 1566:1186-1204 18073:1205-1228 1609:1229-1464 1845:1465-1486 1867:1487-1743 16754:1744-1760 18012:1761-1817…	GAAGCTGCTGTTGAAGATGTAAATTCAGATCCAAATATTCTCGGCGAGACCAAGTTGAAGCTCTCTTTTCAAGAAGATTCAAAATATAGAGGCTTTCTTAGCATTGCTGAGGTTTTGCAGGTCATGGCTAGACACAATGTGGCAATAATTGGCCCTCACAGTTCTGTAACAGCTCATGTCATAACTCATATTGCAAATGAGCTTCAAGTTCCTCTTCTCTCATTTTCGGCTTTAGACCCTACGCTTTCTTCGCTTCAATTTCCGTTCTTTATTAGAACATGTCACAGTGATCTTTTTCAAATGGCGGCCATAGCAGACCTTGTTGATTACTATGGATGGAAAGAAGTCATTGCTGTATATATTGATGATGACAATGGAAGGAACGGAATCGTTGCATTA…	209.969	11.2782	1.34668e-18	2.52388e-16	UP	XP_013628248.1	Brassica oleracea	B3	B3 family protein
TRINITY_DN30093_c0_g3_i2	en=713 path=[7755:0-92 1919:93-191 8463:192-215 2042:216-422 2249:423-446 2273:447-449 2276:450-533 8467:534-557 2384:558-566 2393:567-575 2731:576-590 2746:591-615 4679:616-639 2466:640-688 8466:689-712] [-1, 7755, 1919, 8463, 2042, 2249, 2273, 2276, 8467, 2384, 2393, 2731, 2746, 4679, 2466, 8466]	AATCACCATTCCAAATATACCCTTGATTAGGTTATTTTTTGTCTATAACTAGTGTGTAACATTTTTCCAGGTCACAGAGGGTAAAACTCCTGGCGGTGCTGACTCTGCTTTACGGAAGGCAGAGGATGTGGTCACCGGCATGCTTGCCAAGGGCTTTATTTTAGGGAAAGATGCTGTAAACAAAGCAAAGGGTTTTGATGAGAAGCACCAGTTAACTTCAACAGCCTCAGCAAAAGTTACCTCTTTTGACCAAAAACTTGGGCTTAGCGAGAAATTAACTGCTGGTGCTTCAGTTGTGAGTGATAGAGTTAAAGAAGTGGATCAAAAGTTTCAGGTTTCAGAAAAGACCAAATCAGCATTTGCTGCTGCAGAACAGAAAGTCAGTACCGCAGGGTCTGC…	268.495	11.6328	9.82585e-16	9.927e-14	UP	Oropetium_20150105_16901A	Oropetium thomaeum	B3	B3 family protein
TRINITY_DN34151_c0_g2_i11	en=1482 path=[8275:0-52 8305:53-56 8309:57-68 587:69-73 592:74-74 593:75-76 595:77-80 599:81-94 8201:95-122 641:123-125 644:126-143 662:144-144 663:145-162 681:163-182 701:183-185 704:186-190 709:191-206 725:207-214 733:215-215 13767:216-239 758:240-244 5556:245-268 787:269-269 5580:270-271 5582:272-272 5583:273-278 5589:279-296 5607:297-302 821:303-312 831:313-329 848:330-333 5767:334-399 4561:4…	CCACAAATACAAGGAAGATGTGCAGCTCATGGTTGAAACAGGCCTTGATGCCTATAGATTTTCCATTTCTTGGTCCAGATTGATACCAAATGGTACAGGACCCGTCAATCCGAAGGGACTGCAGTACTACAACAATCTCATCAACCAACTCATTAGCAATGGTATCCAACCACATGTCACACTACACAACTATGATCTTCCACAAGCACTTGAAGATGACTATGAAGGATGGCTTAGTCGTGATGCCATAAAAGACTTCACGAACTATGCAGACGTGTGCTTTAGAGAGTTCGGAGATAGAGTCAAATATTGGACAACTGTGAACGAGCCAAATGTCTTTGCCATAGGTAGTTATGATCAGGGACTTAGCCCACCTAAACGATGTTCTCCTCCATTTTG…	635.597	12.8763	1.30231e-23	6.30061e-21	UP	462946041	Eragrostis tef	B3	B3 family protein
TRINITY_DN33276_c0_g1_i2	en=3436 path=[3497:0-114 3589:115-121 3596:122-138 3613:139-158 3633:159-274 11241:275-298 3773:299-433 11247:434-457 3932:458-544 4019:545-586 4061:587-772 11250:773-796 4271:797-817 4292:818-854 4329:855-962 11252:963-986 4461:987-1080 9669:1081-1104 4579:1105-1145 4620:1146-1150 11236:1151-1174 4649:1175-1276 11240:1277-1300 4775:1301-1501 11246:1502-1525 5000:1526-1570 5045:1571-1637 5112:163…	GTGCAAATAAAAACAACAACACCACGCACACTGTTTCTAAATCATCACAAGAAGTTAGGTGCAACAATGGATGATAAGCTAACATCTCCAAAAGAACCACAAAGTTTGAGTAATGGAAAAAAGCATGGTGGTTGGAGAACTTTCCCCTTCTTCATTGGTACGGTTGCGGGGCTATCGCTTGCAAGTGCAGGAATAGTTGGAAATTTGATTGTTTATCTTATAAAAGAATTCAACATAAAGAGCATCGACGCTGCGCAGATTGTAAACGTCGTCGTTGGAAGCTCGAATCTAGTTCCATTAGTTACTGCAGTTGTTGCTGATTCTTTCTTTGGCTCTTTCTCTGTTGCCTTTGCTTCTTCATGTGTTTCTTTGCTGGGAACAGTCACTTTATTTTTGACA…	20.4998	-7.72669	2.2785e-08	4.70776e-07	DOWN	mrna00620.1-v1.0-hybrid	Fragaria vesca	BBR-BPC	BBR-BPC family protein
TRINITY_DN52140_c0_g1_i1	en=1306 path=[1:0-1305] [-1, 1, -2]	TTTCCGTGGAAGAAACCACCGCGGAAGCAAGCAGAGGTAGGTAGTAGCACCACAAAGATGGTGGCGAAACAAAACACGGCTCTCACATGCTATGCACGTGTTGCAATCTTCCTCTGCGCTCTAACCCTATCAACTTCCCTCCACCGAACCTCTTCCAACCACGAAACCTTGATTCAAGACGTAGCTAGGAAGCTCGAACTCAAAGATAATGACCTTCTAAGCACAGAGAAGAAGTTCAAACTTTTCATGAAAGATTACTCCAAAAAATACTCCACAAGACAAGAGTACCTACTACGTCTTGGAATTTTCGCTAAAAACATGGTGAAAGCCGCGGAACACCAAGCACTTGATCCCACCGCCATCCACGGCGTTACACAATTCTCTGATCTCTCCGAGCAG…	5.21723	-5.75528	0.00477826	0.0303726	DOWN	FANhyb_rscf00000253.1.g00010.1	Fragaria x ananassa	BBR-BPC	BBR-BPC family protein
TRINITY_DN16157_c0_g1_i1	en=2066 path=[2044:0-188 4209:189-212 2234:213-1622 4208:1623-1646 3668:1647-1887 4207:1888-1911 3933:1912-2065] [-1, 2044, 4209, 2234, 4208, 3668, 4207, 3933, -2]	TACCAGCGTAGATAAGCTTTCAATTTCAAATATTCCAATGGGATCAAATAGATTTTGGACTCACTTGGTAATGGCTTATGCTTTTACCTTCTGGACATGCTATATCTTGAAAAGGGAGTATCAAATAGTTGCAGCAATGAGATTGTCTTTTCTTGCATCTGAACGACGCCGTCCTGACCAATTCACGGTGCTTGTTAGGAATGTACCACCTGATCCTGATGAATCAGTCAGTGAGCTAGTTGAACATTTCTTTTTGGTCAATCATCCAGATAACTATCTCACTCATCAGGTTGTTTACGATGCAAAGAAACTCTCTAGTCTAGTTGCTCAGAAGAAGAAAAAACAGAATTGGCTTGACTACTATGAGCTAAAATATTCTAGAAACCAATCCATAAGGCC…	29.8658	-3.08468	0.00063161	0.00517985	DOWN	Cotton_A_07948_BGI-A2_v1.0	Gossypium arboreum	BBR-BPC	BBR-BPC family protein
TRINITY_DN33045_c0_g2_i2	en=2177 path=[2167:0-133 2278:134-138 9957:139-162 2307:163-178 2323:179-203 2348:204-234 2379:235-271 9861:272-295 9202:296-322 2467:323-324 13073:325-348 2493:349-542 2687:543-587 2732:588-661 13074:662-685 2830:686-718 13059:719-742 2887:743-751 2896:752-752 2897:753-853 2998:854-883 3028:884-925 13077:926-949 3094:950-1012 3157:1013-1034 3179:1035-1035 3180:1036-1141 13067:1142-1165 3310:1166…	TATATAGAGTGGTGACTGTATGATATATAGGTATAACTAGTTATTTAAGGATATACTATTGGTTAAGTTGAGAGGTATATATAAGAAGCACTCGCATAATACGCAGTACATGATTAAAGAGAAATGGAGATAGAAAAGGAAATTAAGGATGGTATGGAAATGGTGGAGAAAGAAGACAGGGAGAAGATGAACCACCGTCGACGTGGAGGAATCCGAACGCTACCTTTCATTTTTGCAAATGAAGCTTGTGATAGGTTCGCAAGTGCTGGATTCCACAGTAACTTAATAAGTTACTTAACTCAAGAACTGAACATGCCATTGGTAGAAGCTTCAAACACACTCACAAATTTTGGTGGAACATCTAGCTTCACTCCTCTCCTTGGTGCTCTCCTAGCAGAT…	1860.09	1.83716	1.1857e-05	0.000142582	UP	mrna00620.1-v1.0-hybrid	Fragaria vesca	BBR-BPC	BBR-BPC family protein
TRINITY_DN34125_c1_g5_i5	en=1642 path=[18483:0-46 3678:47-76 3708:77-110 3742:111-123 18467:124-147 3779:148-158 3790:159-202 3834:203-236 11345:237-284 3916:285-292 12622:293-323 3959:324-526 4162:527-550 4186:551-553 12479:554-577 4213:578-590 4226:591-601 15913:602-625 4261:626-627 4263:628-704 4340:705-752 4388:753-764 4400:765-794 4430:795-827 18478:828-851 4487:852-869 4505:870-889 4525:890-956 4592:957-980 4616:98…	TAGAATCATAATCAATTTAGGATGATAATTTACAGTATCCATAGTGTAATGTTATGCAAATCTCTATAAGCTAGGTGATAAAAATAGAAAAAACATGTTTATCTATCTACTAAGGGAACAAACTTACTATTAACAAAATCTGAAACATAATGAAAAAAAGATCTCTGCCTCACAGTCTCGGCATGTTGTGGTATATTTCATCTGCTGACCAGAAAGTCCAAAATGCTTTTGCACGACGACTCAACTTTCTCAGCTTATATGTTTCAACCACTACCACATGTCCATTGATGTAGCTCATTATATACGTCCTGGTTTGTCTCATTTCAATAATATGACATCATTTCTTGGTCCGTGAATGATCTATGACTCTAGATCATTTTTAATGCCATCAAGCATAGA…	19.3464	5.35792	0.000361497	0.00314047	UP	Cotton_A_07948_BGI-A2_v1.0	Gossypium arboreum	BBR-BPC	BBR-BPC family protein
TRINITY_DN30355_c1_g2_i2	en=429 path=[1:0-43 6787:44-108 87:109-110 7957:111-134 113:135-150 6275:151-171 633:172-181 6063:182-215 677:216-400 862:401-428] [-1, 1, 6787, 87, 7957, 113, 6275, 633, 6063, 677, 862, -2]	GTGATATCATAATTGATGAGTTTTTCAGTTTTCAGCAGATTTCACCTATCTCTTTGTCAGCTGTGAGGATTTGGAAACTCAACAACCTACCAGTGTCATGAGTTTGGTAGTCACTATTCTCCATGGAGAAGGTGGAATAGTCTTGATTAAGTAGGGTAAGATGCTTGCATTGCAATGCCACATAGACCTTCAGCAGCTTGGACTCCCCTTTCCATCATAATGTATCCTTGTTCACCCCAATCAGTTCCCCATGAGTTCTTAACCAACCAATATTTGGTTCCATCATTACTGACACCATAACCCACGGCAGTGACACCGTGATCCAACTCGGTTCCACATGAACCAGTGAAAACACCACTTTTGTAAAACTGAAAGTCAGATCCACTAGCATCAATGGCT…	4.89514	5.85591	0.000505439	0.00424132	UP	FANhyb_rscf00000253.1.g00010.1	Fragaria x ananassa	BBR-BPC	BBR-BPC family protein
TRINITY_DN33276_c0_g1_i4	en=3519 path=[3497:0-114 3589:115-121 3596:122-138 3613:139-158 3633:159-274 11241:275-298 3773:299-433 11247:434-457 3932:458-544 9459:545-586 4061:587-772 11250:773-796 4271:797-817 7220:818-854 4329:855-962 11252:963-986 4461:987-1080 9669:1081-1104 4579:1105-1145 4620:1146-1150 11236:1151-1174 4649:1175-1276 11240:1277-1300 4775:1301-1501 11246:1502-1525 5000:1526-1570 5045:1571-1637 5112:163…	GTGCAAATAAAAACAACAACACCACGCACACTGTTTCTAAATCATCACAAGAAGTTAGGTGCAACAATGGATGATAAGCTAACATCTCCAAAAGAACCACAAAGTTTGAGTAATGGAAAAAAGCATGGTGGTTGGAGAACTTTCCCCTTCTTCATTGGTACGGTTGCGGGGCTATCGCTTGCAAGTGCAGGAATAGTTGGAAATTTGATTGTTTATCTTATAAAAGAATTCAACATAAAGAGCATCGACGCTGCGCAGATTGTAAACGTCGTCGTTGGAAGCTCGAATCTAGTTCCATTAGTTACTGCAGTTGTTGCTGATTCTTTCTTTGGCTCTTTCTCTGTTGCCTTTGCTTCTTCATGTGTTTCTTTGCTGGGAACAGTCACTTTATTTTTGACA…	26.28	6.4973	1.03164e-05	0.000125261	UP	mrna00620.1-v1.0-hybrid	Fragaria vesca	BBR-BPC	BBR-BPC family protein
TRINITY_DN32900_c0_g3_i4	en=785 path=[1:0-59 23029:60-83 62:84-190 23038:191-214 193:215-413 23044:414-437 416:438-481 18857:482-523 502:524-552 531:553-569 21465:570-582 19398:583-588 20143:589-612 3511:613-614 3513:615-617 3516:618-638 3537:639-641 3540:642-677 23047:678-701 3600:702-704 3603:705-753 3652:754-775 3674:776-784] [-1, 1, 23029, 62, 23038, 193, 23044, 416, 18857, 502, 531, 21465, 19398, 20143, 3511, 3513, …	GGTAAATGCATAAGCAGCTATTATATGTGACCAAAACCTTTCGGATCCACGCTGGACATTTGAAATTGAGAGCTTATCAATGTCACTGGAAGTAATGTTTTTTACCCCAGCTATTTCTAGCCCAGTGCTTGTCCAGTTGACAGGAACCAGCATCGCCCACGCCAGAAATGCTATAGGAACAAAGATTTTAAGTCCCAACAAGTAAATCCTCAAGTAAACAACAGAATCCAATCCAGCATGATCAATAAGCTCAGGCTCTGGCATTCTAAGTGCAGCTGGCATCCAATTCAAAAACCTAATATATGATCTCCAATCCAAATTAACAACCTTTCTCACAAAGGCTCCTCCATGCACAGGATCCGTTCTTAAACCCTTGAGATACCATTTCGGAAAGTATAC…	53.3905	9.30265	8.64824e-05	0.000859694	UP	Cotton_A_07948_BGI-A2_v1.0	Gossypium arboreum	BBR-BPC	BBR-BPC family protein
TRINITY_DN27731_c0_g1_i2	en=1423 path=[1277:0-72 3617:73-96 1351:97-99 3239:100-118 1374:119-213 1469:214-243 1499:244-258 1514:259-259 1515:260-320 2698:321-349 2727:350-465 1596:466-504 3616:505-528 1659:529-570 3615:571-594 1725:595-654 3618:655-678 1809:679-801 3612:802-825 1956:826-956 3614:957-980 2111:981-1173 3619:1174-1197 2328:1198-1215 3613:1216-1239 2370:1240-1329 2460:1330-1345 2476:1346-1353 2484:1354-1369 …	ATTAATTTAATTTATGTGTACTAATTTATTCTTATTTTTATCTATATTCACGCCTCGACCCTCTCACCTGTCCCATTCATCACACCGCTCTCTCCATTTTCCCTCTCCGAATCTTCAACCTGGTCTGATCTCGGTTTCGGACCTTCATCCGCTACCTCTTCGGAACTTCTTCCTCCAATGGCCATGTTGAGAGGATTCAGCTCCCGAATTTTCCGTTCCCCTACCACCAGTAACCTCAGGACCTCATACCGGAAGTCTCCAATGGCGAATGTGCTACCCGCTTTTGACCGCTCAATGAGCACCACAGGGGTGAAAGAAAGGCGGGTTTGATTAATGGATGTGTTGTTTCTTGTTGATTTATTCTCGTTTTGATTTTCCAATGAGCACCACAAGTTTTTT…	63.1808	9.54635	9.28605e-11	3.12415e-09	UP	GSMUA_Achr5P03330_001	Musa acuminata	BBR-BPC	BBR-BPC family protein
TRINITY_DN27731_c0_g1_i1	en=1298 path=[1277:0-72 3617:73-96 1351:97-99 3239:100-118 1374:119-213 1469:214-243 1499:244-258 1514:259-259 1515:260-320 1576:321-340 1596:341-379 3616:380-403 1659:404-445 3615:446-469 1725:470-529 3618:530-553 1809:554-676 3612:677-700 1956:701-831 3614:832-855 2111:856-1048 3619:1049-1072 2328:1073-1090 3613:1091-1114 2370:1115-1204 2460:1205-1220 2476:1221-1228 2484:1229-1244 2500:1245-129…	ATTAATTTAATTTATGTGTACTAATTTATTCTTATTTTTATCTATATTCACGCCTCGACCCTCTCACCTGTCCCATTCATCACACCGCTCTCTCCATTTTCCCTCTCCGAATCTTCAACCTGGTCTGATCTCGGTTTCGGACCTTCATCCGCTACCTCTTCGGAACTTCTTCCTCCAATGGCCATGTTGAGAGGATTCAGCTCCCGAATTTTCCGTTCCCCTACCACCAGTAACCTCAGGACCTCATACCGGAAGTCTCCAATGGCGAATGTGCTACCCGCTTTTGACCGCTCAATGAGCACCACAGGGGTGAAAGAAAGGACTTCAATGGAGGAGTTGAGGAGTCTGAGAATGGTAACGGCTGTCAAGACTCCATACCTACGTAATGGCCAATTTGAT…	112.757	10.3818	6.89887e-13	3.72897e-11	UP	GSMUA_Achr5P03330_001	Musa acuminata	BBR-BPC	BBR-BPC family protein
TRINITY_DN24154_c0_g1_i5	en=1972 path=[1:0-241 220:242-268 247:269-337 5103:338-361 340:362-449 5099:450-473 452:474-562 541:563-725 704:726-991 970:992-1012 991:1013-1079 5101:1080-1103 1082:1104-1202 4059:1203-1318 5100:1319-1342 4199:1343-1344 1201:1345-1667 5102:1668-1691 1548:1692-1971] [-1, 1, 220, 247, 5103, 340, 5099, 452, 541, 704, 970, 991, 5101, 1082, 4059, 5100, 4199, 1201, 5102, 1548, -2]	CAGAAAATGAGACTATGTGATATCATCTCAGGTTATAAATACAGCAACATCAACCACAAAATTTGCAAGCAGCAGCATCCCAAAAAGAATTCAAGCAGCAAGATGGCCACTTTTGATAAAAACTTACTTCTAAATTATGTTCCAGTTTATGTAATGCTCCCACTCGGAGTTGTTAGTGTTGATAATGTCTTGGAAGATCCGGAGGGTATTAAAGAAAAGCTGGTGAAGCTACGAGCAGCGGGCGTGGATGGTGTTATGGTTGATGTCTGGTGGGGAATCATTGAAAAAAATGGACCTAAGCAGTATGATTGGAGTGCTTACAGAAGCTTGTTTCAGCTCGTTCAAGAAAGTGGTCTGAAACTGCAAGCAATCATGTCATTTCATCAATGTGGAGGGAAT…	36.7949	-8.56757	2.87468e-08	5.83944e-07	DOWN	Spipo1G0030700	Spirodela polyrhiza	BES1	BES1 family protein
TRINITY_DN34005_c2_g1_i5	en=692 path=[4864:0-127 2776:128-130 2779:131-151 2800:152-152 13162:153-174 13184:175-185 524:186-204 543:205-265 15040:266-289 628:290-321 15043:322-345 684:346-366 4726:367-399 738:400-403 3466:404-414 3477:415-427 3490:428-478 817:479-486 8345:487-524 863:525-537 876:538-540 879:541-542 3242:543-560 3260:561-564 3264:565-623 3323:624-638 3338:639-691] [-1, 4864, 2776, 2779, 2800, 13162, 13184…	AGATGGAGGATGGTTCTTATAGGAGAGTAAAGTTAGAGAGATGGTTGGTTATGACAGTTGGAAATTGTTATGAGAGTTGAAAGTTGTTATGAGAGTTGAAGGATCCATGATGATGAATGATGAAGAGTGAAGTTCTCTCCTCCCAAAAATTTGTCCTATTTCTACTTGACAGTGTGATTGATTTTCGACTGCTGAAAAATGGCTTAAACTGTTCCTTTGCATTAGAAGATAATGGCAACCACTTGGTAGAAGATCCTCTAGTCTGCAAGTGAAGAACATCTGAATCACAGCCTGATGGTATGAGTCCTGCGATTGCATATGCTTCTCCCTCTACAAGCTCCTGACGCTGCTTCTGTGTTGGGTTCCAAATGGTTACCATTCCTTCTTTAGGCTTCTCTT…	17.1093	-7.46325	1.66186e-08	3.53466e-07	DOWN	Neem_9365_f_3	Azadirachta indica	BES1	BES1 family protein
TRINITY_DN26161_c0_g1_i1	en=1750 path=[1728:0-110 1816:111-146 1852:147-390 4850:391-414 2120:415-436 4844:437-460 2166:461-465 4849:466-489 2195:490-595 4845:596-619 2325:620-765 4846:766-789 2495:790-795 2501:796-1182 4843:1183-1206 2912:1207-1212 4847:1213-1236 2942:1237-1386 4851:1387-1410 3116:1411-1515 4848:1516-1539 3245:1540-1619 3325:1620-1659 3365:1660-1749] [-1, 1728, 1816, 1852, 4850, 2120, 4844, 2166, 4849, …	TTTTTTTTTTAAAATAAAAGACCAAAAATATATTAAAAATAAAATACTCACTTAATGCAACTTTTCCTTGGTTTCATCGCATTAGGGAGCAAGTGCCACCATATGATTCTACACTGCCTACCATACAGTAATCATTACCAAACAGCTAAACTGATAAGTTACTATTTTAGTTACAAATTCTAATCATCTCTACAACGTTCAACTGTTTATCTAACAAAATTTACACAATCTACATACTGTAATTCCACTGATTTAATACATTAGCATCAAAAAACTGTTTCCATGCATTTAAGGGACGTGTCTCTCTAAAGCCAGCAGAGTTCTTAGTTTCATTGTTATTCATAAATAATCCTCTGGCAGCAAAAGACATTAGTTCCATCTGATCCATATAACCACGCA…	11.4549	-6.88881	1.3981e-06	2.01658e-05	DOWN	Rsa1.0_01388.1_g00008.1	Raphanus sativus	BES1	BES1 family protein
TRINITY_DN31910_c0_g1_i5	en=1949 path=[14513:0-277 25727:278-301 14792:302-313 14804:314-326 14817:327-379 14870:380-586 25718:587-610 15101:611-682 25732:683-706 15197:707-775 16769:776-808 15299:809-1015 25739:1016-1039 15530:1040-1054 15545:1055-1068 4912:1069-1078 4922:1079-1196 25734:1197-1220 5064:1221-1258 25740:1259-1282 5126:1283-1386 25717:1387-1410 5254:1411-1426 25725:1427-1450 5294:1451-1510 5354:1511-1532 5…	CTACAAGTGTTTTTTTACACCGGTTAAACCCATACATACTGAGAATTTGTAATGCACATTAAGTCATCCAAAAATAATAAATTAAAAAAAAAACAAGCAAATCAAAATGAAACATTACACAACAGTAAAACAACCAAAGCAATGAGTACTGTTGTTGTTGATCCAACCATAGCATTTAGCTCAGCAGAATCTGTCTGAATCATGATTCTAAATTTGCAAGTTCCAAATGAAGGATCTTTATCAGTGATCATGGAAAGTCCAGGAAATTTGCATGCACTGTCCATTTGGTCATTCACTTGGTAATAGCTGTTAAAAGCATAAGAGATATTTCCTTTCACATCCAAATTACCACATGAAGTTCCATACCCAAGACTTGTACAATCTGCATTTTGACAGGCA…	11.0337	-6.83179	1.63427e-06	2.32645e-05	DOWN	MDP0000282531	Malus domestica	BES1	BES1 family protein
TRINITY_DN24707_c0_g1_i1	en=1761 path=[1739:0-184 3982:185-208 1925:209-526 2243:527-559 2276:560-574 3987:575-598 2315:599-643 3983:644-667 2384:668-703 3985:704-727 2444:728-949 3984:950-973 2690:974-1162 3979:1163-1186 2903:1187-1205 3986:1206-1229 2946:1230-1269 3980:1270-1293 3010:1294-1321 3981:1322-1345 3062:1346-1760] [-1, 1739, 3982, 1925, 2243, 2276, 3987, 2315, 3983, 2384, 3985, 2444, 3984, 2690, 3979, 2903, 3…	TTCCGATCTATTAAGCAAGTGAAAACTAGGACAGTGTGAAAAGGGTGGAGAGAGAGAGAAGAAGCAATAGTAGAAAGAAGAATCTACTAAAAAAGGAAGCAACATTTCTTCTTCTTTTCTCATCTTCTACTTCTACATCTTCACACACTACAACACCACACCACAACAATCTTCTCTCTTTCCATAACGGACTTCGCCGGAGCCATGACCGGCGGCGGATCGTCGGGGAGGTTACCGACATGGAAAGAGAGAGAAAATAATAAGAGAAGAGAGAGAAGACGAAGAGCTATTGCTGCTAAGATCTATTCTGGTCTTCGAGCTCAAGGTAACTTCAAGCTTCCTAAGCACTGTGATAACAACGAGGTTTTGAAAGCTCTTTGTTCTGAAGCTGGATGGATC…	1841.37	1.34876	0.000231404	0.00210256	UP	XP_012574557.1	Cicer arietinum	BES1	BES1 family protein
TRINITY_DN31718_c4_g6_i1	en=1139 path=[12800:0-76 15771:77-100 12878:101-199 5422:200-210 15775:211-234 5457:235-248 15776:249-272 5495:273-319 9807:320-361 5584:362-407 5630:408-424 15794:425-448 5671:449-490 15774:491-514 5737:515-560 15779:561-584 5807:585-619 15785:620-643 5866:644-864 15793:865-888 6111:889-904 6127:905-926 6149:927-1016 6239:1017-1018 6241:1019-1021 15778:1022-1045 6268:1046-1068 6291:1069-1138] [-…	TGTTCATATATGTAATTGAACACCGGAAAAGTATAGCTAACAACATCCAAATTTGTGGTTCATGAGTTTTGCCACCCGATATATTCATTCAATATCTACTGAACATAATTAACTGCAATGTTGAACTAGCAATTCAATTTTTTCGTATCAATAAGGTGAAAGTTTAATACAAAACAGATTGCTGGAATCCACTGGTGGTATAAAACTGAGACCCATGCTACGGAGCTGACTTCAGGATATTACAACTTAAGCGATAGAGATGGATACCGTCCCATAGCACGGATGTTCTCGAGACATAATGCCATTTTGAATTTCACATGTCTTGAGATGAGAAATTCTGAGCAACCAGAAGAAGCCAAAAGTTGTGCCCAGGAACTTGTTCAGCAGGTTCTGAGTGGA…	53.6703	2.50035	0.000228488	0.00207937	UP	Seita.2G134700.1.p	Setaria italica	BES1	BES1 family protein
TRINITY_DN29888_c0_g1_i1	en=1910 path=[2033:0-126 5547:127-150 2161:151-284 2295:285-333 4353:334-392 2403:393-403 2414:404-457 5546:458-481 2492:482-556 5099:557-576 2732:577-595 5539:596-619 2775:620-694 5544:695-718 2874:719-741 4518:742-788 2944:789-842 5535:843-866 3022:867-896 5543:897-920 3076:921-929 5536:930-953 3109:954-967 5538:968-991 3147:992-1067 5542:1068-1091 3247:1092-1251 5540:1252-1275 3431:1276-1277 5…	GATTGATTATGAAAAACTCAAAGTTGTTGAACTTTCCAATTCCATTGTTATCACCACTCATGAAGCAACAAGCATCAACCTCTTCATCATATATAATCTCTTCTCTTTCTCTCTCCTAAACCTCTCTTACACTTTTCTTTTCTCTCTCTTACATCTTCATCAACATGGGTTCAGCCTCTAGTCGTCTCGGGTCTCGTCCTTCTCCACCAAGGGTCAACAACAACCATCGCTTCAGATTCTCTTCCTTTCTCTGCGGCTCCTCCACCTCTCGCTCCATTTCTCAGATGGAAGAACATCAATATGAAGAGCTTCATGTTAATTCGGCTAGACATTTCAATGATGAAATTCAGAAAGTCCCTGATGAATCCTTGTTATCATGTACAGAAGAAGCTAGAATCA…	148.805	2.65835	1.58734e-06	2.26386e-05	UP	C.cajan_32294	Cajanus cajan	BES1	BES1 family protein
TRINITY_DN26406_c0_g2_i2	en=2129 path=[1:0-251 9147:252-275 254:276-287 9156:288-311 290:312-698 677:699-710 9149:711-734 713:735-889 9152:890-913 892:914-956 935:957-1066 1045:1067-1085 3243:1086-1130 7955:1131-1394 3309:1395-1434 7263:1435-1509 9154:1510-1533 7362:1534-1556 3370:1557-1757 7647:1758-1801 3615:1802-2128] [-1, 1, 9147, 254, 9156, 290, 677, 9149, 713, 9152, 892, 935, 1045, 3243, 7955, 3309, 7263, 9154, 736…	AGGAGGCAATTTTTAATCAAGATTGATTGCATACCTTTGCACTTCAATTGTGTGAAGGAATGGACTGTTTCAAAGTTACAGAAATGGAAAGCACAAAAGTAGTGGCCAAGGACATAGAAGATAAACCGAAAACTATATACTATAATTGTTGCATATTGTAGGGTACCGTGAACCAGGCCTTTTTGGTATGTTCAAAAGTCAAGTAAGAGTCCCCTCAGTAGTGCCCCACCGTCCACTTCCACATGCTGCTACCTTTTTCTCATATCTCAGTTACAACCACTAATTTGCCTCCTTTCATTTCCATATTATAGTGAGGCTAATCATGCTTATATAGTAAGTCAACTATACAGCCTTGCTTGCTACTGCTATATATACATGAGTGACAATAGCAACAATAAT…	33.1179	4.62081	5.49076e-06	7.01666e-05	UP	ONIVA01G08700.1	Oryza nivara	BES1	BES1 family protein
TRINITY_DN22192_c0_g1_i2	en=1019 path=[1074:0-112 2620:113-136 1188:137-166 2299:167-186 1315:187-195 1324:196-497 2619:498-521 1650:522-618 2237:619-660 1789:661-809 2621:810-833 1962:834-1018] [-1, 1074, 2620, 1188, 2299, 1315, 1324, 2619, 1650, 2237, 1789, 2621, 1962, -2]	TGGAAGTTTAATGCTAGAAACACTTCGTGGGAAGAGGATGATGTTTGTTGGAGACTCCCTCAACCGGGGTCAATATGTCTCTTTGATATGCCTTCTCCATCAACTCATTCCCCAACATGCTAAATCGATGGAAACCTTTGATTCACTCACCGTCTTCACAGCCAAGGGTAACGGATAGGATTGTGAGAAAAGGTTCAATCAATAAGCATGGTCGTTTTTGGAAAGGCGCAGACATTTTGGTATTCAACACCTATCTTTGGTGGGTAACTGGCTCCAACATGAAGATATTGCTTGGTTCTTTTAAGGATGAAGTAAAAGAGATTGTTGAGATGTCAACCGAGGAAGCCTATCGAATGGCTATGAGAAGTATGCTTAGATGGACGAGAAGGAACATGGATC…	4.63693	5.7695	0.000989412	0.00772767	UP	Csa09g092790.1	Camelina sativa	BES1	BES1 family protein
TRINITY_DN29888_c0_g1_i2	en=1632 path=[2033:0-126 5547:127-150 2161:151-284 2295:285-333 4353:334-392 2403:393-403 2414:404-457 5546:458-481 2492:482-556 5099:557-576 2732:577-595 5539:596-619 2775:620-694 5544:695-718 2874:719-741 4518:742-788 2944:789-842 5535:843-866 3022:867-896 5543:897-920 3076:921-929 5536:930-953 3109:954-967 5538:968-991 3147:992-1067 5542:1068-1091 3247:1092-1251 5540:1252-1275 3431:1276-1277 5…	GATTGATTATGAAAAACTCAAAGTTGTTGAACTTTCCAATTCCATTGTTATCACCACTCATGAAGCAACAAGCATCAACCTCTTCATCATATATAATCTCTTCTCTTTCTCTCTCCTAAACCTCTCTTACACTTTTCTTTTCTCTCTCTTACATCTTCATCAACATGGGTTCAGCCTCTAGTCGTCTCGGGTCTCGTCCTTCTCCACCAAGGGTCAACAACAACCATCGCTTCAGATTCTCTTCCTTTCTCTGCGGCTCCTCCACCTCTCGCTCCATTTCTCAGATGGAAGAACATCAATATGAAGAGCTTCATGTTAATTCGGCTAGACATTTCAATGATGAAATTCAGAAAGTCCCTGATGAATCCTTGTTATCATGTACAGAAGAAGCTAGAATCA…	14.79	7.44956	2.30308e-08	4.75282e-07	UP	C.cajan_32294	Cajanus cajan	BES1	BES1 family protein
TRINITY_DN30732_c1_g1_i3	en=1001 path=[7995:0-352 6753:353-353 6754:354-385 6786:386-388 6789:389-451 12073:452-475 6876:476-520 6921:521-526 6927:527-529 2407:530-530 2408:531-532 4140:533-544 4152:545-642 4250:643-670 4278:671-790 4398:791-811 9371:812-826 9386:827-828 9388:829-863 9423:864-939 4442:940-1000] [-1, 7995, 6753, 6754, 6786, 6789, 12073, 6876, 6921, 6927, 2407, 2408, 4140, 4152, 4250, 4278, 4398, 9371, 938…	ACCTTGTTCTCACTCTCTCTCTTAGTCACAGACACGATTAAGTTTAACATTATAAAAGGCATTGTTTCAGACAACTTTTTCTGCACTCTTGGTCCTTTTTCTTCAACAGAAACCTCTTCAGAGTAAGGTCCGAAACCCAACAAAATGGGTTTTCTATTACCGACTCTGTTTTTATCTCTGCTTCTTCTATTTTCTTCGCACCAAACAAAAGCTCATCAACTCAATAACTTCAACACAACAATAACAACAAAAACAACTACCATTTCCAATAGTAGTAACGAAAGAAAACTCGCAGGAACATGCAATTTGTTTCGTGGCAAATGGGTCTATGACGCTTCATATCCTCTCTATGATCCTTCTTCTTGTCCTTTCATAGATCCACAGTTCAACTGTCAAAAA…	28.9512	7.45273	8.33523e-09	1.88489e-07	UP	676766192	Sisymbrium irio	BES1	BES1 family protein
TRINITY_DN30732_c1_g1_i2	en=1708 path=[7995:0-352 6753:353-353 6754:354-385 6786:386-388 6789:389-451 12073:452-475 6876:476-520 6921:521-526 6927:527-529 2407:530-530 2408:531-532 4140:533-544 4152:545-642 4250:643-670 4278:671-790 4398:791-811 4419:812-826 4434:827-834 4442:835-895 4503:896-937 4545:938-971 10525:972-1125 4601:1126-1351 3097:1352-1362 3108:1363-1407 3153:1408-1443 3189:1444-1707] [-1, 7995, 6753, 6754,…	ACCTTGTTCTCACTCTCTCTCTTAGTCACAGACACGATTAAGTTTAACATTATAAAAGGCATTGTTTCAGACAACTTTTTCTGCACTCTTGGTCCTTTTTCTTCAACAGAAACCTCTTCAGAGTAAGGTCCGAAACCCAACAAAATGGGTTTTCTATTACCGACTCTGTTTTTATCTCTGCTTCTTCTATTTTCTTCGCACCAAACAAAAGCTCATCAACTCAATAACTTCAACACAACAATAACAACAAAAACAACTACCATTTCCAATAGTAGTAACGAAAGAAAACTCGCAGGAACATGCAATTTGTTTCGTGGCAAATGGGTCTATGACGCTTCATATCCTCTCTATGATCCTTCTTCTTGTCCTTTCATAGATCCACAGTTCAACTGTCAAAAA…	743.524	8.98712	1.95942e-37	5.1774e-34	UP	Csa09g092790.1	Camelina sativa	BES1	BES1 family protein
TRINITY_DN32414_c0_g1_i12	en=2148 path=[6845:0-172 6995:173-194 7017:195-295 12859:296-319 7142:320-454 2786:455-460 7709:461-468 12856:469-492 7741:493-589 7838:590-636 7885:637-678 3010:679-682 3014:683-902 3234:903-946 3278:947-949 3281:950-961 12868:962-985 3317:986-1036 8840:1037-1054 8858:1055-1105 3437:1106-1108 12860:1109-1132 3464:1133-1133 3465:1134-1199 12862:1200-1223 3555:1224-1232 10394:1233-1281 11760:1282-…	CGATCTAATGCCTAATATCTCTGTCTTTCACAACATTATCAATCTTTGTCTTTTGCCGACACCCTTTCTTGTTTGCTACATATTACATGATTGACTCACCCAAAATATATCATCAAAGCTTTTCAAAAAAGTTAAATTTTGCTTCTGCTTCTTGACATGTCTGAACTCCTTTGCAAAGATTTAAGAAGAGAGAATTCAGAGGAAGATAAGTGGAAAAAAATGGGGAGTCTTAAAAAGAAAGCAATAAATGCTTCTTGCAAGTTAAGGCATTCTCTTAAGAAGAGAAGAAGTAGCAAAAGTGGAAGTAGACACAACTCACTTTCCATTGAAGATGTTAGACAAGTTGAGGAGCTTCATGCAGTGGATGCTTTTCGACAAGCACTTATTTCAGAAAACTTG…	844.943	-13.0886	2.76736e-25	1.88236e-22	DOWN	mrna15187.1-v1.0-hybrid	Fragaria vesca	bHLH	bHLH family protein
TRINITY_DN29533_c0_g1_i4	en=3729 path=[3432:0-128 13329:129-152 3562:153-1349 13338:1350-1373 4783:1374-1578 13333:1579-1602 5012:1603-1627 5037:1628-1669 5079:1670-1724 13336:1725-1748 5158:1749-2086 5496:2087-2119 5529:2120-2149 5559:2150-2185 5595:2186-2276 13337:2277-2300 5710:2301-2352 13327:2353-2376 5786:2377-2397 13332:2398-2421 5831:2422-2453 5863:2454-2550 5960:2551-2573 10285:2574-2619 6056:2620-2638 6075:2639…	GGACTTTCTCCGTCACATCCTCACTTTTTTTGGGACAGATTTAAGTTTTGGGTCCGCATCCTCAATTATACTCCTCCCCGCCCCATTTTTCTTTGCCCGGGATGCCCATTTGCCACCCTAATTGCAATGGATAAGCGACCTAGCAAAGCACGCCGGTTGTTCGTATTGTGATTTTTCTCCGCTACGGCAGTTACACGCGCTGCACCAGGCATCTCCGTAGAATCCAGCGGCCGCTCCCCTCCGTGCGGCCCCAATCGCGACAAAATTGGCCGCAATTAACTACCTAGTTTTGAAATGCAGTAGATGGTATATATTTGATCTGCTCAGTTGAATTTCGAGAATTTGGCTACTGACATGAACAAGGGTATTCATTCTCTGAAATGGGTTCTCTTGGATTTA…	247.599	-11.3181	5.54738e-17	7.69909e-15	DOWN	MDP0000295593	Malus domestica	bHLH	bHLH family protein
TRINITY_DN33997_c1_g2_i5	en=4181 path=[23458:0-57 5046:58-61 5050:62-195 27221:196-219 5208:220-258 5247:259-285 5274:286-312 5301:313-369 5358:370-453 5442:454-509 5498:510-539 21029:540-571 5560:572-591 21129:592-659 5648:660-681 27195:682-705 5694:706-778 5767:779-780 5769:781-822 5811:823-897 5886:898-1023 6012:1024-1070 6059:1071-1119 27218:1120-1143 6132:1144-1181 6170:1182-1233 6222:1234-1256 6245:1257-1258 13320:…	TTGACGCAGAGGATGTCATAGAAACTTTCGTGATGAAATCAGTGAAGAGGAGGAGGTGGGGATTTTTGTATTGGAATGATAAATACAAGGTTGGAAGAGAGCTGCTGCAGATTCGCAAGAGGATGAGAGACATCTCTCATGTTGGAATCAACTTTAACATCAATTTCGTCAACATCTCCATTGAAACAACTCCGCCGGGAGAAGAGGTGTCGTCATCAGCCACCTCAGGAGTAGTGGCCACAGCAATGCAGAAGCTTGACCATATTCTGAGTCAAACTATAGTTACGGGCGATGAGGTGATCGGAATGGTGGAACAAGTAAAAGGCGAACTCTTGTATCTGCAAAACATTGTGTATAGTTTGAAGTCAATAAGTGAAACAGAAAATGTGTGGTTGAAAG…	247.274	-11.3156	1.37251e-19	3.28541e-17	DOWN	XP_016498898.1	Nicotiana tabacum	bHLH	bHLH family protein
TRINITY_DN33265_c1_g2_i2	en=569 path=[5409:0-55 5723:56-79 528:80-81 530:82-99 6855:100-123 572:124-130 579:131-135 3711:136-153 3729:154-159 608:160-160 609:161-177 626:178-184 633:185-185 6859:186-209 658:210-236 685:237-248 697:249-272 721:273-290 739:291-327 776:328-339 788:340-342 791:343-363 812:364-368 817:369-369 6856:370-393 842:394-410 859:411-422 871:423-449 6858:450-473 922:474-487 936:488-501 950:502-525 974…	TGTACTAGTTTGCCTCCCGCATTTCCTTCTTTTTGATTCCTCAGGAAGTGGCATTTATACAAGAACAGTGTTGGCATTGATGTTTGAGTTGAATTCCGCTCGCACTTCAATGGTCACTTCAGCCTTGAGTGGTCCTGTTTCTTCAATCAAAGTACTAATACGAAAGGGTGGCTTAAATGCTTGAGTGATACGATAATTCATGACAGGAAATTCACCATCTGGTGGTACCAAAGATAAAGTTCGGTCAACGTCAAAACTATCAAGATGTACAGACTCATGAAAGTTACAATCATCTTAAATGACAACACCAGAACCTCCACAATCACTTGTTCCTATACTCAGGTCCTCATTGAGTGCAAGTCGAATCTCCGGGTTACCAGTAAGATAGCTCTTCATTTG…	180.639	-10.8628	3.12209e-18	5.54232e-16	DOWN	Sme2.5_00544.1_g00012.1	Solanum melongena	bHLH	bHLH family protein
TRINITY_DN29825_c1_g2_i11	en=2928 path=[4917:0-30 4925:31-31 21409:32-55 4950:56-88 21412:89-112 5007:113-620 2756:621-626 7571:627-638 7583:639-660 7605:661-840 7785:841-868 21414:869-892 7837:893-947 7892:948-1030 14358:1031-1032 14360:1033-1162 14490:1163-1191 14519:1192-1192 14520:1193-1237 14565:1238-1295 14623:1296-1325 14653:1326-1409 21410:1410-1433 14761:1434-1592 14920:1593-1614 14942:1615-1634 21413:1635-1658 1…	CCATTCCTACACTTCATCTTTCTCTCTCTGCAGTCTCCTTTGTCATTCTAGAATTTTCCTTTCTTTTCCCCCATTTTTTCTCGGAACCTCTTCACCAAACACCGTTACAAAAACTTTCCCGATCTTGCTAAATCGCGATTCCATCGTTGATTTTTCAGTTCATTTAGAAGCCTAAAAATCACTGCGTGAAATAGTGGTTGAACTTTTTGGAAGAAAAATCCAGCTGTATGAACTGGTTCGGAAATCTGGATTTATCGTCAAACTTGAATTTCAATCACTTTGTTACTTGTTTGTTGGTTTTTTCCCTTCATTTTTCTCCCCAGTCTCTCTGTTTCGTCAGCAATTTCCCTGAACGGTTCTTAATAGATTGTAACAGTAATCTCCATCCTAATCCATGGA…	159.254	-10.6813	4.30099e-15	3.70273e-13	DOWN	676755044	Sisymbrium irio	bHLH	bHLH family protein
TRINITY_DN33552_c0_g4_i6	en=755 path=[1:0-168 147:169-189 168:190-191 170:192-237 216:238-257 236:258-282 261:283-326 305:327-358 337:359-396 25055:397-420 399:421-457 16394:458-478 16415:479-481 16418:482-502 479:503-515 492:516-545 522:546-569 546:570-577 554:578-612 589:613-636 613:637-667 644:668-712 689:713-730 16849:731-754] [-1, 1, 147, 168, 170, 216, 236, 261, 305, 337, 25055, 399, 16394, 16415, 16418, 479, 492, …	CAACGATTCTGCATTCGGCTCATGTTTATGTTTGTGGAGCCATAGAATGAATGGAACTACAACAAATACAGGTTATGGCAAATGTGATCGGTTATGGATCGGGTTGTATCTGGCAGTTCTGTACTTCTGGAGATTATCATAAAGATGTTGATACCGTTGAATTTTCTGGAATGGCATTCGAAGCATCTCTGGGACCTGATAAGGACGCATGAGTTTTTCAAATCTATAACGAGTGTACCAGCGAAAGCATATTCCAGGTCTCACACGTCCAGCTCTACCCTGACGCTGCCTTGCATTTGCTTGAGAAATCCAATCTTCAACCATGCTAGACAATTTCTTCTGCGGATTATAACGATTCTCCTTATGTTTTCCACAGTCAATCACATATATCACATCATC…	150.505	-10.599	1.47128e-16	1.86833e-14	DOWN	Lus10020727	Linum usitatissimum	bHLH	bHLH family protein
TRINITY_DN31634_c3_g1_i1	en=1340 path=[153:0-136 4813:137-160 291:161-181 4815:182-205 336:206-898 1029:899-1058 2819:1059-1082 133:1083-1113 103:1114-1114 2249:1115-1139 2274:1140-1190 2325:1191-1210 2345:1211-1339] [-1, 153, 4813, 291, 4815, 336, 1029, 2819, 133, 103, 2249, 2274, 2325, 2345, -2]	CACCTTCACATTACTAAGCTCACTCTTATTTTTTTCCTCATGTGTATTTTCATCTAAAGAAGAAAGAAAATGGCTAGGTTTTCTAAAAGCAATCAAGATGAAGAATTGTTGGATGATGATGATCAAGACCTCCATACTGTCAACACTTCTTCCGCCGCTCTCAACATCAACAACAACAATGTGAAGGTGGATGAACCTGGCAGAGGGAAAAGAGCGAACCCTCATCGTTCTAAGCATTCTGAGACTGAGCAGCGTAGAAGAAGCAAAATTAACGAAAGATTTCAGGTTCTGAGAGATCTTATACCTCAAAATGATCAAAAAAGAGATAAAGCTTCCTTTTTGTTGGAGGTTATTGAATATATCCAGTTCCTACAGGAAAAGTTACAAATTTATGAACAT…	134.261	-10.435	8.92632e-17	1.17254e-14	DOWN	Medtr7g017320.1	Medicago truncatula	bHLH	bHLH family protein
TRINITY_DN33425_c1_g2_i3	en=2465 path=[3055:0-51 3084:52-56 3089:57-62 10765:63-75 3084:76-80 8018:81-109 8047:110-110 8048:111-199 8137:200-218 8156:219-223 8161:224-321 13818:322-345 8283:346-349 13808:350-373 8311:374-613 3119:614-616 3122:617-699 13805:700-723 3229:724-806 13815:807-830 3336:831-934 13801:935-958 3464:959-1025 13812:1026-1049 3555:1050-1077 3583:1078-1099 3605:1100-1517 13802:1518-1541 4047:1542-2033…	AAGTAGAATTCGATGGAGCGCGGCAAAAGTAGCTTGCAAGGAGTTGGAGTTCCTAGCTTGCAAGGAGTTGGAGTTCCTAGCGGAGTTGTAGATCAAGGAGTGAGTCAAGGTAATGCCATCACCTGTCATTTTTATACTGAGTGTTTGTTTAATAAGTGATACATGTTATGCTGTCATTTTTAAATGTATGAATTATAGGAGCAGCTGCTGGTACTGCACTCCCTCCACTTCGAAAAAGGAAACTTAATGCTAGTGGTAGTAGAAAAACTTCTACGGTTTGGGAAGAGTTTAACATTTTACCGGATGAGCCTGAACCTATAGCCGCGTGTAAACACTGTCATAAAAGGTACCGATGTGACCCTAAAACACATGGTACTTCTAACATGCTAGCTCACTCGA…	942.959	-10.4181	4.42443e-23	1.98666e-20	DOWN	Sp_000340_siic.t1	Spinacia oleracea	bHLH	bHLH family protein
TRINITY_DN32125_c3_g2_i9	en=4650 path=[3066:0-194 15048:195-218 3262:219-313 3357:314-347 3391:348-410 3454:411-419 3463:420-988 4032:989-1027 15044:1028-1051 4095:1052-1197 15049:1198-1221 4265:1222-1707 15042:1708-1731 4775:1732-1796 15041:1797-1820 4864:1821-1871 15029:1872-1895 4939:1896-2059 15036:2060-2083 5127:2084-2112 15030:2113-2136 5180:2137-2168 15035:2169-2192 5236:2193-2238 5282:2239-2255 5299:2256-2445 548…	ATGGGTAGTAATAGAAGTAGATAGATGAGAAACTATGGTATTATTAGTGATAGAAGAGCCACATGCATGAAAACAAACAATGAATGGAAAAACAGCAACAACGATGACTTCTCCCGCCGTCCCTCTCCCCGTCTCCACCACATCCACACCGTCAACCGCCGCCACTCAAATCCGCGTCGCCGCAAAACAGAAAGAATGGAACAAAGCAATCAGCACAAGCATCCGTTCACGTCTCAGCAAACTATGCCGAGAAGGCCAACCTCACCTCGCTCGTCAACTCCTCGAATCTCTTCCCCGTCCTTCCACCGTCGTCTGGAACTCCGTCATCATCGGTTTCATCTGTAACAACATGCCTCTCGAAGCTCTTCTCTTGTACGCTCAAATGAGGTCCAAACCAGA…	132.665	-10.4181	8.29649e-15	6.70552e-13	DOWN	Bostr.7128s0454.1.p	Boechera stricta	bHLH	bHLH family protein
TRINITY_DN33012_c1_g2_i13	en=1366 path=[1:0-115 94:116-239 6328:240-258 327:259-452 521:453-455 5773:456-474 5792:475-507 576:508-509 5923:510-539 608:540-565 634:566-600 669:601-617 686:618-715 784:716-748 817:749-858 927:859-875 944:876-880 949:881-962 1031:963-968 6835:969-988 5994:989-989 1255:990-1128 1394:1129-1141 1407:1142-1224 1490:1225-1225 4791:1226-1365] [-1, 1, 94, 6328, 327, 521, 5773, 5792, 576, 5923, 608, …	TTATGAGTGGAGGTGGAGAAGAATGGTGAGGAAAGTGAGAGAGGTTGAAGGTGGCAACCCAAAAACCAAAAAAAAAACTTAACCAAATCATCAAGGTCCAATAATTGGTGTAGTGTCGGTCACGGTAGCCTGGGAGAAACCTCACTCTTCATGAGGGACTAGATGTGTACACATCAGAACAAGAATGCAGTACCTTCATTATGATGAGTCTGCAAGTAGAAGTTGCAAATTGTCTAAGGTTGTTTATGATGGTGGATGTGAGGCCAAGCGCATGTAGCATACAGTGGAACTATTGTCACATGGCTAGGTCTGCCGCCGTTGCTTTCATTAAAAATCTCTCCGTCTTCTGCCAATGGACTTTTCTCGCTCTTACTAAGTGGAGTTTCTAGTACAGACTTT…	126.885	-10.3532	2.63824e-15	2.4102e-13	DOWN	DCAR_031998	Daucus carota	bHLH	bHLH family protein
TRINITY_DN31320_c0_g1_i4	en=2133 path=[2334:0-154 2466:155-225 2537:226-266 2578:267-314 10736:315-338 2650:339-422 2734:423-458 2770:459-697 10744:698-721 3033:722-841 10746:842-865 3177:866-1027 3339:1028-1106 10735:1107-1130 3442:1131-1221 10740:1222-1245 3557:1246-1306 8503:1307-1354 3666:1355-1419 10739:1420-1443 3755:1444-1464 10741:1465-1488 3800:1489-1514 3826:1515-1542 3854:1543-1583 3895:1584-1635 3947:1636-166…	TACTGTTTTTTTTAATTGAGTACTTTGACTACTACTGCGCTCTACACTTGCATTCGAATCTCTCAAATCTTTCATTATTTATAGTATTGATTTAAATTCCCTCATTGAAATCCGAAGTAATTATTCATTTTTAATTTCTTTTAGTATTTTCAGATTATTATAAACTTCAACCATGCACTCAGCTTCAACATTGAACTAAGGTGAAAAGTGCAAACTTTACACTTTGCTTCAACTTTCTAATTCTCAGAAAAAATCATGAACATGGTGGATTCATTAGATGTGTGTCCAACTGAGGATGCAATTGAGGTATTTTTGCAACATTTGGTTGATCCATTACTGCCAGAAAAATCTTCTGTCAAAGATAATCCCACACCTTCTCAACAGGAATCAATGGCTAAA…	121.208	-10.2872	1.8084e-16	2.24254e-14	DOWN	XP_010912110.1	Elaeis guineensis	bHLH	bHLH family protein
TRINITY_DN24322_c0_g1_i1	en=1003 path=[2035:0-299 5440:300-323 2336:324-551 5439:552-575 2588:576-626 5438:627-650 2663:651-756 4941:757-789 2802:790-851 2864:852-887 5218:888-1002] [-1, 2035, 5440, 2336, 5439, 2588, 5438, 2663, 4941, 2802, 2864, 5218, -2]	TCCTATCGAGACGAATAACAACAACATGTGCAGTGTCGAGAAATCTAGCAAACCGAGGCTTCCAACAACTTCGTGCACCTAATCAATCTAACCTTATCTTGTTCGAACCGATCATGGTAAAAATATCTTAAATTCATTTCAAATATTAAAAAGACCGAAAGTTGATGACGTGGATCAACGTTCTCTCTAAAAAACAAACCGGGCCTCGAGTCAATCTCAGTCCACTATATAACAAAAAAACCCATTATTTCCCCTTCCACAAAACGCACCGTTTCTTTGCGTTTTACCAAACCGCCTCTTCATGAACAGCTTCTCAGACACTGCCGGCGCCTCGCCGCCGGCACAGTCCGTCGAGATCTCGCCAGACACGAAATCCGGCAGATTATCCGATAGCGACGG…	120.881	-10.2838	1.35143e-15	1.31506e-13	DOWN	PSME_00050119-RA	Pseudotsuga menziesii	bHLH	bHLH family protein
TRINITY_DN33265_c1_g2_i3	en=484 path=[5409:0-55 5442:56-64 513:65-65 514:66-71 520:72-79 528:80-81 530:82-99 6855:100-123 572:124-130 579:131-135 584:136-159 608:160-160 3735:161-184 633:185-185 6859:186-209 658:210-236 4187:237-260 4211:261-272 721:273-290 3939:291-327 776:328-339 788:340-342 791:343-363 812:364-368 817:369-369 6856:370-393 842:394-410 859:411-422 4394:423-443 977:444-453 987:454-459 6862:460-483] [-1, …	TGTACTAGTTTGCCTCCCGCATTTCCTTCTTTTTGATTCCTCAGGAAGTGGCATTTGTACAAGAACAGTGTTGGCATTGATGTTTGAGTTGAATTCCGCTCGCACTTCAATGGTCACTTCAGCCTTGAGTGGTCCTATTTCTTCAATCAAAGTACTAATACAAAAGGGTGGCTTAAATGCTTGAGTGATACGATAATTCATGACAGGAAATTCACCATCTGGTGGTACCAAAGATAAGGTTCGGTCAACATCAAAACTATCAAGATGTACAGACTCATGAAAGTTACAATCGTCTTAAATGACAGCACCAGAACCTCCACAATCACTTGTTCCTATACTCAGGTCCTCATTGAGTGCAAGTCGAATCTCCGGGTTACCAGTAAGATAGCTCTTCATTTG…	119.452	-10.2657	2.8125e-16	3.28046e-14	DOWN	Achn041401	Actinidia chinensis	bHLH	bHLH family protein
TRINITY_DN33330_c1_g4_i1	en=1713 path=[1:0-132 111:133-136 3311:137-201 3376:202-218 3393:219-1712] [-1, 1, 111, 3311, 3376, 3393, -2]	AGTACAATATTTCCTTCACCTTAAGAGCCAATTAATCTTCTCTTAAGCACCATCTCGTAAGAAACATGGTGTTGACAGTAGTGTCCTACACACAAAAACCTCACGTAGTTTGTGTTCCATTTCCAGCACAAGGTCATGTAAACCCTTTCATGCAATTAGCCAAAATCCTCAGAAGCATTGGTTTCCACATAACCTTTGTCAACACCGAGTTCAACCACAGACGTTTGATTAGTTCTCTAGGTGAGGACTTTGTGAAAGGTGAACCAGATTTTCAGTTCGAAACTATCCCTGATGGTTTGCCAGAATCTGATAAAGATTCAACACAAAGCATTGCTGCATTGTGTGATGGAACTAGAAAACATTGTTATGGTCCATTGAAAGAGCTTGTTAAGAAACTTA…	108.431	-10.1258	1.01319e-08	2.24681e-07	DOWN	Tp57577_TGAC_v2_mRNA33215	Trifolium pratense	bHLH	bHLH family protein
TRINITY_DN33373_c0_g3_i1	en=2617 path=[12581:0-131 175:132-145 12285:146-195 240:196-216 261:217-229 274:230-242 10874:243-281 326:282-290 11177:291-338 383:339-369 414:370-408 453:409-411 456:412-449 494:450-485 530:486-503 13037:504-527 572:528-536 14751:537-590 635:591-601 646:602-621 666:622-623 668:624-632 677:633-636 681:637-818 17186:819-842 887:843-911 956:912-914 17188:915-938 983:939-939 984:940-1025 1070:1026-…	CTTTAAGGTACTAGTATCTTTTAAAAACCAACCACAACTTCACACCTTACGAAAATCTTTACCTTTATCCTCTCCCCAAAAGTATCAAACCTCACAACCATTCCTCTCTCAAAATTTCAATGGAAGCAGCACCAACTTCTTTCAACACGTCGTTGCCATGCCTTATCCTGGACGAGGCCACATCAATCCCATGATGAACCTATGCAAGCTCCTTGTCTCCAACAACAACAGCATCCTCGTCACGTTTGTCGTCACCGAAGAATGGTTAAGCTTTCTCTCCTCTGAACCAAAGCCCGACAACATAAATTTTCGTTCAATTTCCAACGTTGTTCCTTCCGAACACATTCGCAGTCGCGACCACCCTGCCTTCATGGAAGCTATCATGTCAAAGATGGAGGA…	101.688	-10.033	4.57769e-09	1.09518e-07	DOWN	Tp57577_TGAC_v2_mRNA33215	Trifolium pratense	bHLH	bHLH family protein
TRINITY_DN33012_c1_g2_i6	en=1603 path=[6043:0-56 7463:57-90 6111:91-94 6115:95-121 6142:122-135 6156:136-155 94:156-279 6328:280-298 327:299-492 521:493-495 5773:496-514 5792:515-547 576:548-549 5923:550-579 608:580-605 634:606-640 669:641-657 686:658-755 784:756-788 817:789-898 927:899-915 944:916-920 949:921-1002 1031:1003-1008 1037:1009-1009 1038:1010-1095 1124:1096-1129 1158:1130-1136 1165:1137-1226 1255:1227-1365 13…	GTTAGGAATTGGTTAGAAAAAATCAGTTAGGGTGGTTTAGAGTTTGTTATGACAGTTGGATTTACAGCTGGCAATTTTTGGAATTATGTTGAGTTCTTTTTCAGTTTCTGTGAGGTTCTGTTTTCTCTTATGCAGGTCCAATAATTGGTGTAGTGTCGGTCACGGTAGCCTGGGAGAAACCTCACTCTTCATGAGGGACTAGATGTGTACACATCAGAACAAGAATGCAGTACCTTCATTATGATGAGTCTGCAAGTAGAAGTTGCAAATTGTCTAAGGTTGTTTATGATGGTGGATGTGAGGCCAAGCGCATGTAGCATACAGTGGAACTATTGTCACATGGCTAGGTCTGCCGCCGTTGCTTTCATTAAAAATCTCTCCGTCTTCTGCCAATGGACT…	98.9316	-9.99416	3.09083e-10	9.26035e-09	DOWN	DCAR_031998	Daucus carota	bHLH	bHLH family protein
TRINITY_DN31649_c1_g1_i5	en=2176 path=[1322:0-190 7725:191-214 1514:215-235 4777:236-257 4799:258-281 1581:282-303 1603:304-330 1630:331-351 7729:352-375 1675:376-475 7731:476-499 1799:500-502 1802:503-535 1835:536-549 7727:550-573 1873:574-574 1874:575-593 1893:594-622 7730:623-646 1946:647-727 7732:728-751 2051:752-760 7723:761-784 2084:785-819 2119:820-835 2135:836-836 2136:837-943 7728:944-967 2267:968-1012 2312:1013…	ACTCCTTCTCACATTCCGCCATTCTCCTCCACCCTTATTTTTTCTTTTCTTTTCTAAACTCTATTTATTTACAACAAACCTTTTTAATTAAAATAATTTCATATTATTATTTGCCATTAATTAATTATTATTATATATATGTTCTTCAACAGCCTCTTCTCTCACATCACTCCTTTCTTCCCTGTGCGAGCCTAGCGCACGTTATCAACATTGCCCACCACTGCGCAATTTAGCAGGCAACAGAAAATAGTACACACCCAGAACAGTAAAGTACCTATTCCTATTAACAATAACAAAAACAACAACTACAACATGTTACACTGTCTCAACACTTCGGGTAATCTAGCAGGAGGAGAAGAAACAACCATTTCCGACATGACAGTGTTACAAAGACAAAAA…	94.7529	-9.9315	5.67953e-10	1.61634e-08	DOWN	Medtr4g070320.1	Medicago truncatula	bHLH	bHLH family protein
TRINITY_DN33073_c1_g2_i8	en=872 path=[12835:0-92 5697:93-158 5763:159-188 674:189-199 685:200-218 10644:219-323 10749:324-337 893:338-538 1094:539-601 1157:602-642 1198:643-646 1202:647-670 1226:671-685 15043:686-774 15132:775-814 15172:815-871] [-1, 12835, 5697, 5763, 674, 685, 10644, 10749, 893, 1094, 1157, 1198, 1202, 1226, 15043, 15132, 15172, -2]	CATAAGGCCTAGCAGATTGGACAATAATGTTCTGAGGATTCTCAATCGCAACAATAACCCTCTCACAGGAACCCTCAAGAACAGCATTAGCGAATTGATCAAAAGAGCGAAGTGTCCCCATGAGCTTTCTACCATCTCTTAGCAATATAAGAAGTTTCTGCGGTAGAGCTCTGAAAATGATGAAGGCCCTTTCTCACGCCCAGAACCATCAATGTAATATCAGTCATCCAAATGCAGCTGCAACTCCTGGATGGTACAGAGATGGTCTTTAGGCACACTAATGGACTCCCTGCTTTGGTTGAAGTGAATGGCCGGACTGACCTTGGATGTTGTCTATCCTTGCCTCGGCTCTGGTGCCGTGACTCAGTGAGCAGCAATCCCTGATCATTGACAACGCAT…	86.2016	-9.79614	9.45477e-15	7.50916e-13	DOWN	Neem_4779_f_10	Azadirachta indica	bHLH	bHLH family protein
TRINITY_DN33014_c0_g1_i8	en=1692 path=[1:0-158 137:159-179 158:180-337 316:338-341 320:342-363 342:364-366 18453:367-390 369:391-456 15407:457-484 463:485-498 7863:499-543 522:544-553 7917:554-585 7949:586-588 18443:589-612 7976:613-647 18446:648-671 8035:672-674 13301:675-809 8173:810-832 8196:833-857 8221:858-865 18445:866-889 8253:890-895 15463:896-940 8304:941-960 18456:961-984 8348:985-1015 18461:1016-1039 8403:1040…	GGAAGATGATGTTTAACTATTCACAAAGAGGTCAGCGGCGATGGAAAGAGCGATTTCGGATCTCCTTCAGAATGTTAGTTATTTCGGAAACTCAACTTCGACTTGCGTGGATCCTCCGGCGGCGTCCCAATGAGGCCTTCGTGCTTTCTCGGAGGAAAGCTTCTCCGGAGTGGTGGAACGCAATTCATACGGAAGATGCTTGGGGAATATTTTGTCCTTTTTCAACTTGTGGTCCCTTCTCTACTCCTCGTTTTACCCTTTTACTGCTTGATTTTCACTACTTTGTTACGTGAACCTGTTGTAAATTCGTGGCCATGTGGGTTCCATGAACATGACCAGATATCCGCTTGTGTCCTTCCTGCCTCGCAAGAAGACTATAACTAATTTCACCGGTTCCTG…	85.4461	-9.78356	4.08307e-14	2.8711e-12	DOWN	Lus10020727	Linum usitatissimum	bHLH	bHLH family protein
TRINITY_DN33012_c1_g2_i17	en=1421 path=[1:0-115 94:116-239 6328:240-258 327:259-452 521:453-455 5773:456-474 5792:475-507 576:508-509 5923:510-539 608:540-565 634:566-600 669:601-617 686:618-715 784:716-748 817:749-858 927:859-875 944:876-880 949:881-962 1031:963-968 1037:969-969 6795:970-989 1124:990-1023 5974:1024-1043 5994:1044-1044 1255:1045-1183 1394:1184-1196 1407:1197-1279 1490:1280-1280 4791:1281-1420] [-1, 1, 94,…	TTATGAGTGGAGGTGGAGAAGAATGGTGAGGAAAGTGAGAGAGGTTGAAGGTGGCAACCCAAAAACCAAAAAAAAAACTTAACCAAATCATCAAGGTCCAATAATTGGTGTAGTGTCGGTCACGGTAGCCTGGGAGAAACCTCACTCTTCATGAGGGACTAGATGTGTACACATCAGAACAAGAATGCAGTACCTTCATTATGATGAGTCTGCAAGTAGAAGTTGCAAATTGTCTAAGGTTGTTTATGATGGTGGATGTGAGGCCAAGCGCATGTAGCATACAGTGGAACTATTGTCACATGGCTAGGTCTGCCGCCGTTGCTTTCATTAAAAATCTCTCCGTCTTCTGCCAATGGACTTTTCTCGCTCTTACTAAGTGGAGTTTCTAGTACAGACTTT…	84.7461	-9.7719	4.3394e-11	1.56986e-09	DOWN	DCAR_031998	Daucus carota	bHLH	bHLH family protein
TRINITY_DN30542_c0_g3_i6	en=2692 path=[6215:0-97 6290:98-274 6467:275-294 2546:295-322 10272:323-346 2598:347-705 10265:706-729 2981:730-769 10264:770-793 3045:794-885 10271:886-909 3161:910-964 3216:965-983 3235:984-992 7844:993-1007 7629:1008-1019 3235:1020-1028 3244:1029-1045 10266:1046-1069 3285:1070-1101 3317:1102-1138 3354:1139-1169 3385:1170-1189 3405:1190-1240 10268:1241-1264 3480:1265-1743 3959:1744-1759 3975:17…	AGCATTAAATAAAAAAATAAAACTAAAAATTTTATAAAAAAAAAATAATAATTAAAGAAAAAACGAACGTGTTCCTGAGTTCAACCACTTTCTCTCTCCTGTTTCTCCCTCATTTTCTTTCTCTCTCTTCTGAAACGAATTGAAATTGGCACAATCGCCAACAGAAATTCGCTGACACGCTTTGAAACCTATCTGTGCTACGCATTTATGAACTCTTATCTCCCTCTTTAATTCCTTCTCCTCTGCTATCTGTTATGAAGTTACTCTGTGGCGGTGCTAGTGGAAAATTTGTTCAAGGTTTTGGTGATACTAACAAAGGCTTTGAAGGCGTTGTTGTTTCTCTAGATGGAGAAATGTGACGATGAACGCTGCATTTTTCCTCTTACGGGTTTGCAAATT…	81.6104	-9.71534	8.3676e-14	5.4592e-12	DOWN	KHN44800.1	Glycine soja	bHLH	bHLH family protein
TRINITY_DN32183_c2_g7_i1	en=622 path=[10179:0-503 10660:504-504 10661:505-524 10681:525-621] [-1, 10179, 10660, 10661, 10681, -2]	GAGACCAGATATAACATCTTCGCTTCTTGCTGTTGAATTGACTTGCGAAAAGAGGCTGAACCATCTGCGTCAGCAGTTACAATTCCTTGATCAACATACCATAATTCTGTAGCTGTGAAACTGTCTAATATTTCGAGTAGCATGTTATCAAGTTTGCGAAGGGCTGGAAGATTGATACAAATATTTGTCCTAGGCCTGCAAGTCATTACCTCGAGTTTCTTTCCATCCGGAAATGTTTGCCAAGAATGTATCAATTCAACAATGTGATCACTAATGCTAACAAGCCATTCCATATGTCTCTGCCACATTTCTTTCTTCTCACAAGATAGTGGTTCTAGTCCCCATAGTTGCCCAAATGCAGTAGCACAAAGATTAGTAATGGCATTAGAGATTGCCAAA…	76.6743	-9.62761	1.00055e-11	4.18624e-10	DOWN	676743424	Sisymbrium irio	bHLH	bHLH family protein
TRINITY_DN33012_c1_g2_i1	en=1693 path=[6043:0-56 7463:57-90 6111:91-94 6115:95-121 6142:122-135 6156:136-155 94:156-279 218:280-388 327:389-582 521:583-585 5773:586-604 5792:605-637 576:638-639 5923:640-669 608:670-695 634:696-730 669:731-747 686:748-845 784:846-878 817:879-988 927:989-1005 944:1006-1010 949:1011-1092 1031:1093-1098 1037:1099-1099 1038:1100-1185 1124:1186-1219 1158:1220-1226 1165:1227-1316 1255:1317-1455…	GTTAGGAATTGGTTAGAAAAAATCAGTTAGGGTGGTTTAGAGTTTGTTATGACAGTTGGATTTACAGCTGGCAATTTTTGGAATTATGTTGAGTTCTTTTTCAGTTTCTGTGAGGTTCTGTTTTCTCTTATGCAGGTCCAATAATTGGTGTAGTGTCGGTCACGGTAGCCTGGGAGAAACCTCACTCTTCATGAGGGACTAGATGTGTACACATCAGAACAAGAATGCAGTACCTTCATTATGATGAGTCTGCAAGTAGAAGTTGCAAATTGTCTAAGGTATATCGTTCTGGCTTTGCAACATGGGGTGTTCGTGGTCTGTCACAAGATGCAGGATGCTGTATTAAGTTGGTTCATTGTACAATGCAGGTTGTTTATGATGGTGGATGTGAGGCCAAGC…	69.3345	-9.48143	0.00182532	0.013239	DOWN	DCAR_031998	Daucus carota	bHLH	bHLH family protein
TRINITY_DN33552_c0_g4_i5	en=861 path=[1:0-168 20454:169-295 168:296-297 170:298-343 216:344-363 236:364-388 261:389-432 305:433-464 337:465-502 25055:503-526 399:527-563 16394:564-584 16415:585-587 16418:588-608 479:609-621 492:622-651 522:652-675 546:676-683 554:684-718 589:719-742 613:743-773 644:774-818 689:819-836 16849:837-860] [-1, 1, 20454, 168, 170, 216, 236, 261, 305, 337, 25055, 399, 16394, 16415, 16418, 479, 4…	CAACGATTCTGCATTCGGCTCATGTTTATGTTTGTGGAGCCATAGAATGAATGGAACTACAACAAATACAGGTTATGGCAAATGTGATCGGTTATGGATCGGGTTGTATCTGGCAGTTCTGTACTTCTGGAGATTATCATAAAGATGTTGATACCGTTGAATTTTCTGGTCACCACCCATTTGTTTGCCAATCATGTCATTTTTCAGATTCCCGAAAATTGTGAAACCTCGACTCTGCCATTAACTTGCCTCTGGTGTTCTAATAATTTTACAGGAATGGCATTCGAAGCATCTCTGGGACCTGATAAGGACGCATGAGTTTTTCAAATCTATAACGAGTGTACCAGCGAAAGCATATTCCAGGTCTCACACGTCCAGCTCTACCCTGACGCTGCCTTG…	69.0135	-9.47454	6.01796e-14	4.06923e-12	DOWN	Lus10020727	Linum usitatissimum	bHLH	bHLH family protein
TRINITY_DN32414_c0_g1_i2	en=477 path=[12261:0-113 3234:114-157 3278:158-160 3281:161-172 12868:173-196 3317:197-247 3368:248-316 3437:317-319 12860:320-343 3464:344-344 9497:345-395 9548:396-396 12858:397-420 9573:421-476] [-1, 12261, 3234, 3278, 3281, 12868, 3317, 3368, 3437, 12860, 3464, 9497, 9548, 12858, 9573, -2]	TTGATAGTGATTACTACCCTGAGGTATGTAGAATAAGAGAGTTTGGATGAACATTTCCACAAACTAGAAGCTAATTCAATTTTGACACTGCAGACACTTTGCCAAATGTTTATCATCAATGCTGGTCCTGGTTTTAAGCTTCTTTGGAACACAGTGAAAACTTTTCTTGATCCCAAAACTACTTCAAAGATTCATGTTCTTGGAAACAAGTTCCAAAGTAAATTACTCGAGATTATCGATGCGAGTGAACTGCCGGAATTTCTAGGCGGTAGTTGCACTTGTGAAGATCATGGTGGTTGTATGAGATCTGATAAAGGACCATGGCAAGATCCGAACATTTTAAAGGTTTCATACGTATTATATAATCATAGGACTCTTGTTATTAAATTTTAATCTGGT…	59.7607	-9.26786	4.63006e-13	2.58396e-11	DOWN	mrna15187.1-v1.0-hybrid	Fragaria vesca	bHLH	bHLH family protein
TRINITY_DN32133_c0_g3_i8	en=1536 path=[1824:0-175 1977:176-187 7390:188-200 7403:201-256 7459:257-259 7462:260-280 7483:281-337 7540:338-387 7590:388-418 7621:419-442 7645:443-546 2351:547-550 2355:551-580 2385:581-595 17287:596-619 2424:620-651 2456:652-656 2461:657-657 2462:658-680 2485:681-771 2576:772-783 2588:784-784 2589:785-815 2620:816-855 2660:856-856 2661:857-864 2669:865-885 6733:886-911 6759:912-912 6760:913-…	TTGAGATGTTTGCTTCTATTAGGAAAGAGGAGTTGGGTGTTTTGGTTGAATCATTGAAGAAAGCTGCTTTGGTGGGAGAGGTTGTGGATGTTAGTGAGGCTGTGGAAAATCTTGTTGAAGATATTATGTATAAGATGATATTGGGTAGAAGTAAGTATGAGCAATTTGACTTGAAGAAGTTGGTTCAAAAAGCAATGGCTTTATTTGGAGCTTTTAATCTAGCTGATTATATTACTTGGTTGGGCCCTTTGGATCTTCAGAGAATTACACGAGCTTGCAAGAAAACAAGTAGAGAACTTGATGAAGTGCTGGAAGTGATAATAACAGACCATGAAAAGTCTATTAATGTAGACCAACCTCACCATGAAGAAGACTTTGTAGACATACTTCTTTCAACTA…	51.3214	-9.04675	7.82269e-09	1.78012e-07	DOWN	RrC1570_p1	Raphanus raphanistrum	bHLH	bHLH family protein
TRINITY_DN31207_c0_g1_i4	en=1397 path=[1:0-50 4313:51-74 53:75-127 4319:128-151 130:152-167 4314:168-191 170:192-232 211:233-237 216:238-256 235:257-260 239:261-299 4325:300-323 302:324-377 4316:378-401 380:402-419 398:420-443 422:444-467 446:468-476 4320:477-500 479:501-519 4323:520-543 522:544-596 575:597-638 617:639-719 4324:720-743 722:744-876 4321:877-900 879:901-934 913:935-977 956:978-983 962:984-1008 987:1009-103…	AGGCCATCATCATTTTCTAGTACAGATCGACATTGGACACCCAAACACACCCGCCGCACAGAAGCACACACAAGAACATCAACATTCGACACACAAAAACTCACTTCACAAACATATGACTATGTTTTCCTTCGGAGTAAATAACAATATGCACACAACAAAGGTTTCGTTGAAACAAGAACAAACCCAGCAAAGCAACAAACAACCCCTTTATTCTCCAACTTCCCACTAACACACATTTCCGACTAGAACGATGTTATCCAATCGTATGACAAGTGCGAAAGTTATATCCATATCCTCCTTTGATTATATAAGTTCAAGAGTTTCTGAAGTCGGTCTCGCTGCGTTCTTTTACAAAACTGCATTCGGCCAGAAGCGCTGCGGCTTCTCCTATAGTTT…	41.4376	-8.73902	1.32436e-11	5.36461e-10	DOWN	Dca43573.1	Dianthus caryophyllus	bHLH	bHLH family protein
TRINITY_DN32133_c0_g3_i7	en=1477 path=[1824:0-175 1977:176-187 7390:188-200 7403:201-256 7459:257-259 7462:260-280 7483:281-337 7540:338-387 7590:388-418 7621:419-442 7645:443-546 2351:547-550 2355:551-580 2385:581-595 17287:596-619 2424:620-651 2456:652-656 2461:657-657 2462:658-680 2485:681-771 2576:772-783 2588:784-784 2589:785-815 2620:816-855 2660:856-856 2661:857-864 2669:865-885 6733:886-911 6759:912-912 6760:913-…	TTGAGATGTTTGCTTCTATTAGGAAAGAGGAGTTGGGTGTTTTGGTTGAATCATTGAAGAAAGCTGCTTTGGTGGGAGAGGTTGTGGATGTTAGTGAGGCTGTGGAAAATCTTGTTGAAGATATTATGTATAAGATGATATTGGGTAGAAGTAAGTATGAGCAATTTGACTTGAAGAAGTTGGTTCAAAAAGCAATGGCTTTATTTGGAGCTTTTAATCTAGCTGATTATATTACTTGGTTGGGCCCTTTGGATCTTCAGAGAATTACACGAGCTTGCAAGAAAACAAGTAGAGAACTTGATGAAGTGCTGGAAGTGATAATAACAGACCATGAAAAGTCTATTAATGTAGACCAACCTCACCATGAAGAAGACTTTGTAGACATACTTCTTTCAACTA…	40.9821	-8.72436	1.6461e-11	6.54658e-10	DOWN	RrC1570_p1	Raphanus raphanistrum	bHLH	bHLH family protein
TRINITY_DN32125_c3_g2_i8	en=2617 path=[3066:0-194 15048:195-218 3262:219-313 3357:314-347 11686:348-410 3454:411-419 13467:420-491 4032:492-530 15044:531-554 4095:555-700 15049:701-724 4265:725-1210 15042:1211-1234 4775:1235-1299 15041:1300-1323 4864:1324-1374 15029:1375-1398 4939:1399-1562 15036:1563-1586 5127:1587-1615 15030:1616-1639 5180:1640-1671 15035:1672-1695 5236:1696-1741 5282:1742-1758 5299:1759-1948 5489:1949…	ATGGGTAGTAATAGAAGTAGATAGATGAGAAACTATGGTATTATTAGTGATAGAAGAGCCACATGCATGAAAACAAACAATGAATGGAAAAACAGCAACAACGATGACTTCTCCCGCCGTCCCTCTCCCCGTCTCCACCACATCCACACCGTCAACCGCCGCCACTCAAATCCGCGTCGCCGCAAAACAGAAAGAATGGAACAAAGCAATCAGCACAAGCATCCGTTCACGTCTCAGCAAACTATGCCGAGAAGGCCAACCTCACCTCGCTCGTCAACTCCTCGAATCTCTTCCCCGTCCTTCCACCGTCGTCTGGAACTCCGTCATCATCGGTTTCATCTGTAACAATATGCCTCTCGAAGCTCTTCTTTTGTACGCTCAAATGAGATCCAAACCAGA…	40.9794	-8.72157	1.8382e-10	5.80421e-09	DOWN	Bostr.7128s0454.1.p	Boechera stricta	bHLH	bHLH family protein
TRINITY_DN13372_c0_g1_i1	en=1727 path=[1705:0-224 1907:225-245 1928:246-397 3501:398-421 2104:422-1726] [-1, 1705, 1907, 1928, 3501, 2104, -2]	AAGAACTAACGAGATACATATTTTTAATACTTTGTCTTGCTTGTTCTGTCTTGAAGATCTTAATAATTAACGTGATCGACTTTTGTACTAGTTTCTATTTTTATATATTTAGGTATCAGCATTGGATTCTAGCCTAAAAAATTTAGCCATGGATTCCAATTACCAAAGCAACTCAAAAAGCCATAGCAGCAATGAAAACCAAGTTGCGGTGGTTGTTGTACCTTTTCCAGCACAAGGTCATCTAAACCAGCTTCTACATTTCTCACGCCTTATCTTATCACACAACAACATACCTGTCCATTATGTTGGCATTTCCATACACAACCGTCAAGCAACACTTCGTGTTCATGGTTGGGATCCAAACTCCATTTCAAACATCCATTTTCATCACTTCGAAGT…	39.792	-8.68231	7.80182e-11	2.65734e-09	DOWN	Tp57577_TGAC_v2_mRNA33215	Trifolium pratense	bHLH	bHLH family protein
TRINITY_DN32024_c0_g1_i8	en=1250 path=[1310:0-283 1571:284-315 1603:316-323 2619:324-373 12693:374-392 12712:393-406 2925:407-426 2945:427-483 3002:484-487 16085:488-511 3030:512-528 16089:529-552 3071:553-585 13647:586-632 3151:633-634 13959:635-663 13988:664-664 3183:665-744 14667:745-770 3289:771-798 3317:799-852 3371:853-858 11773:859-1067 3536:1068-1070 11695:1071-1109 3578:1110-1115 3584:1116-1221 3690:1222-1225 16…	TAAGCATAGATAATAAACATGGCAGAACCATGTTTTTTAATGAAATGTTAATCTGCATTTTGCATCTTGGAATGTTATTTTCCTGTATTTTCAGTCAATCGCTATTTGATTGAATCCTTGCTTGCCTGTGATGGCAGTATCGGCTGCAACATTTTTGGATTACAATGTTATAACATGTCTATGTCTTGTTTTCAACTTATTTTGACACGCTCTCCCTCCTTGATCATTGTTGTTATCTTCATCGCCGCGGTTTTGATCTGTAGAAGCGTAAGGATTCCAAGAGAAAAAAAGTTTAAAAAATGGAAACTAGCATCTTTCCACCAACAGGTGCCAAAAACGGCATGATAGTGGCTGTGAAGCAACTAGGCCAAGGTTTCGGATCCCTCTCTTCTGAGATGA…	38.9288	-8.64743	1.90372e-11	7.46494e-10	DOWN	MDP0000560255	Malus domestica	bHLH	bHLH family protein
TRINITY_DN32024_c0_g1_i4	en=2390 path=[13345:0-60 1603:61-68 1611:69-79 16077:80-103 1646:104-210 1753:211-264 1807:265-283 1826:284-348 1891:349-349 1892:350-354 1897:355-361 1904:362-378 1921:379-393 1936:394-464 2007:465-470 13491:471-522 16084:523-546 13567:547-577 1571:578-609 1603:610-617 2619:618-667 2669:668-704 2706:705-722 16082:723-746 2748:747-783 2785:784-818 2820:819-831 14499:832-902 12712:903-916 2925:917…	GAAGAGCATAAAAGTTACAAGAATGCCATGGAAGCAAGTAAAAAATGGAAACTAGCATCTTTCCACCAAGTGGATATTGACACTGATGAAATAAGTCATTTGGATGTAGATACTTTAATCGGCCATGGTGGTAACATAAAGGTTTATCGAGATGGTAGTGGCTGTGAAGCAACTAGAGAAAGGTGATGGTATGAGGGTTTTAGCTGCAGAAATGGAGATTTTAGGTGATGACCTATGCTTGTTTTTTTAAAGGAGGAACCAACCTTTTAGTTTTTGAGTATATGTGAAATGGTAATCCTTTTGAGGCTCTTCATAGAAATAGAAAATATGAGAAGGTTGCATGGGATTGGAATCACAGGTATAAAATTGCATTGGGAGGTGCAAAAGGGATTTGTTATT…	38.7747	-8.6451	8.28125e-10	2.29404e-08	DOWN	mrna13364.1-v1.0-hybrid	Fragaria vesca	bHLH	bHLH family protein
TRINITY_DN32024_c0_g1_i6	en=2174 path=[13345:0-60 1603:61-68 1611:69-79 16077:80-103 1646:104-210 1753:211-264 1807:265-283 1826:284-348 1891:349-349 1892:350-354 1897:355-361 1904:362-378 1921:379-393 1936:394-464 2007:465-470 13491:471-522 16084:523-546 13567:547-577 1571:578-609 1603:610-617 2619:618-667 12693:668-686 12712:687-700 2925:701-720 2945:721-777 3002:778-781 16085:782-805 3030:806-822 16089:823-846 3071:84…	GAAGAGCATAAAAGTTACAAGAATGCCATGGAAGCAAGTAAAAAATGGAAACTAGCATCTTTCCACCAAGTGGATATTGACACTGATGAAATAAGTCATTTGGATGTAGATACTTTAATCGGCCATGGTGGTAACATAAAGGTTTATCGAGATGGTAGTGGCTGTGAAGCAACTAGAGAAAGGTGATGGTATGAGGGTTTTAGCTGCAGAAATGGAGATTTTAGGTGATGACCTATGCTTGTTTTTTTAAAGGAGGAACCAACCTTTTAGTTTTTGAGTATATGTGAAATGGTAATCCTTTTGAGGCTCTTCATAGAAATAGAAAATATGAGAAGGTTGCATGGGATTGGAATCACAGGTATAAAATTGCATTGGGAGGTGCAAAAGGGATTTGTTATT…	38.7992	-8.64495	1.88669e-11	7.41931e-10	DOWN	mrna13364.1-v1.0-hybrid	Fragaria vesca	bHLH	bHLH family protein
TRINITY_DN33265_c1_g2_i6	en=1042 path=[1:0-59 38:60-78 57:79-184 163:185-217 196:218-223 202:224-277 256:278-291 270:292-357 336:358-370 349:371-385 364:386-493 472:494-517 496:518-534 513:535-535 514:536-541 5037:542-565 4860:566-600 579:601-605 3711:606-623 4919:624-647 626:648-654 633:655-655 6859:656-679 658:680-706 685:707-718 697:719-742 721:743-760 739:761-797 776:798-809 788:810-812 791:813-833 812:834-838 817:83…	CCTGCAAACAAAGAAACATTAGATTATTAATTCAGTTTTAAAACATCTCATTTTGGTCTCCATATTCCTAAAATGTCAAAAACACTAGATGTAGTTTTCCTGGAATTATTCAGCACACATGAACATCCATCACTTGGAAAACATTCAGAATTTAGCTTTTGCAGATATCGGGATTATTACAACCGGGCAACATACGAGTTTGCTTGGGTTACATATCGAACCCATCGATATGGATTATGACTTTTAGACTTCTTCGCTATTTGCAAGTATTTCACCTGAAGCCTTGAAGAGTTGTACATAGGTATAGTGAATGTCATGCTAAGAGGCCCGGCTTCTTTCATGATATTTCCATGTAATTCCTGCGAAAACGTCAGCTTTGCTCGTAAAGTATGTTCAGAT…	38.7534	-8.64116	1.95662e-11	7.65925e-10	DOWN	Achn041401	Actinidia chinensis	bHLH	bHLH family protein
TRINITY_DN32447_c1_g1_i2	en=1063 path=[3304:0-42 3324:43-219 8750:220-243 3525:244-271 3553:272-297 3579:298-337 3619:338-355 7033:356-390 3672:391-468 8746:469-492 3774:493-524 6288:525-536 6300:537-560 3842:561-586 8743:587-610 3892:611-634 7801:635-671 3953:672-877 7324:878-897 7344:898-914 4196:915-916 4198:917-949 6498:950-974 412:975-984 422:985-986 424:987-1008 446:1009-1016 6116:1017-1042 480:1043-1043 481:1044-1…	AAGCTTCTTTTACTGCCTCGAGTTCCAACCCAGGAATGACATCATAACCCTCTAACAGATTTTGAACTCTTTCATCAATGTAGAAGTTGTCCGAACGTTCAGATGCAAGCACACTCACGCTAGGGCTAGGGTGTCCGCGTGGCAGCAGCAAGGGGCCCGGCTTTTCCAGATAATTCTCAGGACCAGATTGAATATCTGCAGTATCGGCCAAAATATTACCGGAAGCTTCTGGGGGATTTACAAGCTGAGTTATTGTATCTGACACAATGGACAGGAAACTCTGAGCAGCCAATGGTGACACTGCATTTTCAACTGTTAGCCATCTGTCACTATCCAAGTGCTTGATAAAGTGATCTTACATTAGTATTCCTTCATCAACAAGGAACTTAATGTCACACA…	37.2528	-8.5855	2.08423e-11	8.11716e-10	DOWN	Neem_4779_f_10	Azadirachta indica	bHLH	bHLH family protein
TRINITY_DN33677_c2_g2_i1	en=1267 path=[5284:0-219 1990:220-409 5825:410-433 2204:434-519 2290:520-539 2310:540-634 5826:635-658 2429:659-789 5828:790-813 2584:814-825 2596:826-841 2612:842-849 2620:850-1266] [-1, 5284, 1990, 5825, 2204, 2290, 2310, 5826, 2429, 5828, 2584, 2596, 2612, 2620, -2]	GATTTTATTATTTTTTTATAATTTGATGCGGAAGAGAGTAAATTAGTTCATTCCATTGCATACATTTCAAATTAGAGGAATGAAAAAATCACTACTGCTGATGTGGAGACTACCACATCATCAATATTATTGCCGCAATTGCGACCGCAGTTTGAAACCATGAGAATCATCTAACTTCTTCTCTTGGGGTAACTTTAGATAGAAATGAGAAGGCTGCTAGAGATGCATTCAATGCAAGTATTGATGGGGGTCTAACCTTTTTCGACACTGCTGAAGTTTATGGTTCTGGGCTTTCTTTCGGAGCCATCAATTCAGAAACTCTTCTTGGAAGATTTATTAGAGAGAGAAAAGAAAAGGATCCGAATGTCAATGTTGCAGTTGCAACCAAGTATGCTGCAC…	37.2058	-8.58277	0.00493289	0.0312513	DOWN	mrna28785.1-v1.0-hybrid	Fragaria vesca	bHLH	bHLH family protein
TRINITY_DN30687_c0_g1_i2	en=1941 path=[1:0-250 229:251-255 5189:256-303 280:304-338 315:339-373 350:374-374 351:375-395 5286:396-419 396:420-436 413:437-474 451:475-497 5282:498-521 498:522-542 5291:543-566 543:567-584 5280:585-608 585:609-686 663:687-733 710:734-737 5283:738-761 738:762-804 5287:805-828 805:829-860 5281:861-884 861:885-931 5285:932-955 932:956-1090 1067:1091-1148 1125:1149-1170 5288:1171-1194 1171:1195-…	GTACACTATAGAACTCTGTTGTTGTGTTGTGAAACGTCTTAAAGAGAGACACCTAGTCCGCGACTCGACCCGATAATTTCTTCTTTGTCTAATTTTTAAAACAAGTTTCTTGTGTCATTGATATTCTCAAAAATCTATTAACATTCTCTTCATCAAAGAAATTGATTTTCAGTTTGACATGGTAGATATTTGGGGATAAGCATTTGAATGAGAACATGACAGAACAACTGAAGAAGCTCCAGCTGTAAGACTTACAGTCCACAAAATGTTTTTCTAAAAGTGTTTAGCTGGAGTTGTGAACTTGTAATTATACATTTGCAGCCAAACATTTCTGCTGAGGTTTCTGCAGCAAAGAAACCGTGGAATTGAGCTTGATCAGTTTTCTTTCGTCGCCGTCGT…	34.7402	-8.4842	3.19477e-11	1.1851e-09	DOWN	MDP0000183819	Malus domestica	bHLH	bHLH family protein
TRINITY_DN30239_c1_g1_i9	en=3248 path=[3685:0-55 3718:56-93 3756:94-163 10455:164-187 3850:188-203 8093:204-306 3899:307-362 9285:363-383 3975:384-416 10451:417-440 4032:441-481 10457:482-505 4097:506-780 10445:781-804 4396:805-858 10447:859-882 4474:883-884 4476:885-922 4514:923-967 4559:968-1037 4629:1038-1232 10446:1233-1256 4848:1257-1335 10459:1336-1359 4951:1360-1592 10449:1593-1616 5208:1617-1657 10450:1658-1681 5…	AACCAAACCAACATGGCCGAGGTAGCAGTCTCAACAGTTGTAACAAAACTAACCCAGCTGTTACTCTAACCAGCAACTTCATCACTTTCAACACTCGCCACAGCAACACACCAACTCGAGAAACTCAAAAACGAGTTATCATGGATGCAATCTTTCCTTAAAGACGCCGACTCAAAACAACAATCCAACCAACGTCTTCGCACGTGGGTTTCCGAAATCCGTAACGTAGCTTTTGAAGCTGAAGAAATCGTCGAAACCTACATCTATAGTAACTCAACAATCCAAACCCATTTCCACAACAAAATCTTCACGCCTTTTCATCTCTACAAACTCGGCACAAGAATCGACAGAATCCTTCGCAAAATCAAAGATATTTCAGATAGACGTGATACATACGGA…	34.3932	-8.46933	4.93938e-08	9.5212e-07	DOWN	Migut.K01050.1.p	Mimulus guttatus	bHLH	bHLH family protein
TRINITY_DN34012_c0_g3_i8	en=549 path=[11993:0-42 7417:43-56 3294:57-57 3295:58-58 3296:59-59 10673:60-95 5650:96-103 5658:104-112 5667:113-123 3361:124-126 3364:127-133 3371:134-157 3395:158-163 10131:164-221 6804:222-225 12911:226-249 6832:250-266 8687:267-342 3580:343-346 3584:347-358 3596:359-382 7725:383-462 7805:463-468 12910:469-492 7835:493-523 7866:524-539 7882:540-540 8998:541-548] [-1, 11993, 7417, 3294, 3295, …	GATAAGAGCAATAAATGAGATTTCCAAACCTGATCATTAGGCAACACTCTTTGGCCGGCCATATTAATTCTAAATGCAGAATGGTTCTCCACCAACGATACAGGATTCATGAGACGCATATCACCAGCTGCTTGGCGAATGGCTTGCTGCACAACATGAGAGCGTTGTGTGACAAACATGTCATAACTAGAAGGAGTAACATTAGGTCCATCAGGTGGAGCAGATGCTGCATGAGTCAAAACCACAATAGCATTGAACCATATGGGTAAGCCAAAAATGTCGGTTGTCGCACATAAGAGCGGCATATCACTGAAATCCCGGCTCTGCATATCTAACCTATCAAGATACAGCACAATATCTGGTGGTGTTTTCTTAATAAAGTGCTTCACAGAGAGGAGG…	32.3867	-8.38048	4.80068e-10	1.38924e-08	DOWN	GSMUA_Achr11P16630_001	Musa acuminata	bHLH	bHLH family protein
TRINITY_DN30600_c0_g1_i4	en=1797 path=[685:0-63 6561:64-65 3646:66-66 6563:67-93 3674:94-121 3702:122-132 6025:133-200 3781:201-211 3792:212-223 3804:224-249 3830:250-280 3861:281-323 3904:324-368 3949:369-369 3950:370-540 4121:541-589 4170:590-590 746:591-625 9151:626-649 805:650-665 9144:666-689 845:690-842 9147:843-866 1022:867-909 9153:910-933 1089:934-989 9146:990-1013 1169:1014-1058 1214:1059-1074 4739:1075-1206 48…	GAGTTGCAATAATCTTGTTAGGCCAAAGAGTTCACCTGCTGGATTTTTCTCTCATGAAAATGGTATGGATTTTTTCTAACTTGCATAGATTTTAATGTGTTTTTTCACTCTAAACCCATCGGTTGGTCGGCCTCTTGTGACAAAGGTTTAGGTCTCCAGAGTAAGCTCATCCAAAAAATTTAGGTTCGAATTCCGTCAGGTGGTAATTATTACTGTGTTAGGTGAGTCCATACTTTAAATGATTCCGCTAATGAACGGTGAGATTGATTTTCTTTAAATAGTCTCTGCTAGTGGATAGAGAGATTGATTCCCTTTGATAAATCAGTCGCAAGGATGGATACACAGTGATAAGACTATTTGAATGTCTTTAAAAATGTGAAAGATAAATTAGATCCAAAA…	32.0384	-8.36923	4.03948e-07	6.48697e-06	DOWN	Medtr3g027650.2	Medicago truncatula	bHLH	bHLH family protein
TRINITY_DN32342_c0_g2_i4	en=2999 path=[1:0-65 44:66-94 73:95-138 117:139-160 139:161-320 20142:321-344 323:345-398 377:399-406 385:407-426 20141:427-450 429:451-475 20146:476-499 478:500-614 593:615-731 710:732-758 20149:759-782 761:783-796 775:797-812 791:813-1025 20133:1026-1049 1028:1050-1337 1316:1338-1346 20134:1347-1370 1349:1371-1433 13893:1434-1476 13936:1477-1500 13960:1501-1554 14014:1555-1593 1637:1594-1623 16…	ATCTGAATGGAATTATTGAATGATAAATATATAGCCAACCAATCTCTAGATACAAAGTGTCCACATTTATTTTTTTATGATATTGATACACCAGAAATAATGTTACAAGAAGACAGAAATGTATCATACTAGACGACAGTAGCAAAAAGACATCTAAGATGGAGCACCAAGATATGATGCAAGACGCAAAATATCACTGAATACTCCACCAGCTGTGACTTGTGCCCCAGCTCCTGGTCCACGAACTATCAGAGGTTGATCTCTGTATCTTCTTGTTGTGAATGCAATAATGTTATCCGAGCCGGATAATTGCGCAAATGGGTGGTCCTTCTTGTATCGTCGAAGCTCCACCGACCCCTTTTCATTTGCGACGTCTACCACTCCTACGTATCTCAACAC…	107.42	-8.26393	1.12455e-13	7.16761e-12	DOWN	MDP0000304669	Malus domestica	bHLH	bHLH family protein
TRINITY_DN34310_c0_g1_i1	en=611 path=[589:0-610] [-1, 589, -2]	GAACAATCTTTTGAAGAGGTAGAAAAAAATGGGTGGTCAACAACAGCATAAAAAGTCCAAGGTTGTGAAAATAGACTCAATGAAATCATGGGAAGAGTACATCAATGAAGCTACCAATAAAGGCTATTTTGTTATGGTTCATTTCTCTGCTTATTGGTGTATGCCTTCTATTGCTATGGACCCTTTCTTTGAAGAATTGGCTTCCACCTATCAGAATATAATATTTCTCAAGGTGGATGTAGATGAGGTTAAGGAAGTAGCCACCAAGATGGAAATCAATGCCATGCCTACTTTTTTGTTGATGAGTGGAGGAACTCCTGTGGATAAAACTGTTGGTGCAAATCCTGATGAATTAAGGAAAAGGATGGATCAACTCATTCCTCAAAATCCTTCTGATGC…	28.3666	-8.19289	0.00051995	0.00435139	DOWN	Neem_16119_f_2	Azadirachta indica	bHLH	bHLH family protein
TRINITY_DN32125_c3_g2_i7	en=4518 path=[3066:0-194 15048:195-218 3262:219-313 3357:314-347 3391:348-410 3454:411-419 3463:420-988 4032:989-1027 15044:1028-1051 4095:1052-1197 15049:1198-1221 4265:1222-1707 15042:1708-1731 4775:1732-1796 15041:1797-1820 4864:1821-1871 15029:1872-1895 4939:1896-2059 15036:2060-2083 5127:2084-2112 15030:2113-2136 5180:2137-2168 15035:2169-2192 5236:2193-2238 5282:2239-2255 5299:2256-2445 548…	ATGGGTAGTAATAGAAGTAGATAGATGAGAAACTATGGTATTATTAGTGATAGAAGAGCCACATGCATGAAAACAAACAATGAATGGAAAAACAGCAACAACGATGACTTCTCCCGCCGTCCCTCTCCCCGTCTCCACCACATCCACACCGTCAACCGCCGCCACTCAAATCCGCGTCGCCGCAAAACAGAAAGAATGGAACAAAGCAATCAGCACAAGCATCCGTTCACGTCTCAGCAAACTATGCCGAGAAGGCCAACCTCACCTCGCTCGTCAACTCCTCGAATCTCTTCCCCGTCCTTCCACCGTCGTCTGGAACTCCGTCATCATCGGTTTCATCTGTAACAACATGCCTCTCGAAGCTCTTCTCTTGTACGCTCAAATGAGGTCCAAACCAGA…	27.485	-8.1459	0.00693574	0.0417384	DOWN	Bostr.7128s0454.1.p	Boechera stricta	bHLH	bHLH family protein
TRINITY_DN18191_c0_g1_i1	en=892 path=[2904:0-371 2095:372-420 1017:421-421 1018:422-447 1044:448-458 1055:459-480 1018:481-506 1044:507-517 1940:518-530 1486:531-531 1487:532-605 1561:606-660 1616:661-682 1638:683-891] [-1, 2904, 2095, 1017, 1018, 1044, 1055, 1018, 1044, 1940, 1486, 1487, 1561, 1616, 1638, -2]	CAAGTGGTTATGAAGGTTAGAGGTATTGTAACTGAATTTGGTTAGTTGTTTTTTCTGTTTTCGTTCTATTTTGGTTATGACAATTGGAGAGTGAATTGGAGTTGTGGAATGTTATAGGTTCTTAATTCAGTTGGAATTTTGGTTACGGCGGTTTGGATTCAGTTATAGGGTAGTTGGAAGTTTTCGGTTGAGGTTGGTTTAATTCCGTTTTTTTTTCGGTCCAGATGAAGTAGATGAAATTGTGAAATGGTTCTGAATTGGATTTTTTTAACAGTTGGTTGGTAGTTATAAATCCGGTTAGGTTCGACGCCAATTGTAGATTGTTGTGATTTTTGTTTTAAATTTTGCAGGGTGGTTCAAGAAAGATGGTTAGTTTTTCTTTGGTTCTCCAAGGATTAC…	27.3921	-8.14196	2.39291e-10	7.32794e-09	DOWN	MDP0000286589	Malus domestica	bHLH	bHLH family protein
TRINITY_DN32414_c0_g1_i5	en=1529 path=[6845:0-172 11689:173-210 7017:211-311 12859:312-335 7142:336-470 2786:471-476 7709:477-484 12856:485-508 7741:509-605 9724:606-652 7885:653-694 3010:695-698 3014:699-918 3234:919-962 3278:963-965 3281:966-977 12868:978-1001 3317:1002-1052 8840:1053-1070 8858:1071-1121 3437:1122-1124 12860:1125-1148 3464:1149-1149 3465:1150-1215 12862:1216-1239 3555:1240-1248 3564:1249-1268 3584:1269…	CGATCTAATGCCTAATATCTCTGTCTTTCACAACATTATCAATCTTTGTCTTTTGCCGACACCCTTTCTTGTTTGCTACATATTACATGATTGACTCACCCAAAATATATCATCAAAGCTTTTCAAAAAAGTTAAATTTTGCTTCTGCTTCTTGACATGTCTGAACTCCTTTGTGTTTATTTTACTAGGCAAAGATTTAAGAAGAGAGAATTCAGAGGAAGATAAGTGGAAAAAAATGGGGAGTCTTAAAAAGAAAGCAATAAATGCTTCTTGCAAGTTAAGGCATTCTCTTAAGAAGAGAAGAAGTAGCAAAAGTGGAAGTAGACACAACTCACTTTCCATTGAAGATGTTAGACAAGTTGAGGAGCTTCATGCAGTGGATGCTTTTCGACAAGCACT…	342.778	-8.06815	1.62236e-21	5.4105e-19	DOWN	mrna15187.1-v1.0-hybrid	Fragaria vesca	bHLH	bHLH family protein
TRINITY_DN32878_c0_g3_i4	en=583 path=[13863:0-125 13966:126-180 14021:181-190 14031:191-207 14048:208-388 22181:389-412 14253:413-475 21167:476-582] [-1, 13863, 13966, 14021, 14031, 14048, 22181, 14253, 21167, -2]	CTACAAGGTACCAATAAAAAAGGTTATTTATCATTTGCCATAATAATAGACCAAAAACCAAATAGTACAAAGTGAACCAACCACCTCTCATTCTATCAATGTTCGTAGAAGAGAGGGAAGAAGTTGGTGGTTAGTGAAAAGGAAGGAAAGAGTCTATGAGCTACCATATCTAATCTAATATCCATAACAACAATGGCTCGTATTTCAACACTTTATCTCCTCGCTTACAACTCTTTTCAAGCAATTGGATGGGCCGTTTCGTTAACCATCATTTTGTTCAATCTTCTCTCCACTTCCTCCGTCACCGGAACTTTTACTTCCGCCGGAACGTTAATTTGTTTTCTGCAATCTGCTGCATTCTTGGAAGTCATACACGGTGCCATTGGACTGGTTCCAAGT…	25.8084	-8.05269	1.14401e-08	2.51338e-07	DOWN	Vun009060	Vigna unguiculata	bHLH	bHLH family protein
TRINITY_DN33014_c0_g1_i5	en=4054 path=[10569:0-96 10643:97-139 10686:140-343 18465:344-367 10914:368-1388 7949:1389-1391 18443:1392-1415 7976:1416-1450 18446:1451-1474 8035:1475-1477 8038:1478-1612 8173:1613-1635 15740:1636-1660 8221:1661-1668 18445:1669-1692 8253:1693-1698 8259:1699-1743 8304:1744-1763 18456:1764-1787 8348:1788-1818 18461:1819-1842 8403:1843-1856 18467:1857-1880 8441:1881-1924 18469:1925-1948 8509:1949-…	GGGGTCATTGCCAGACTGAAATTTTAAGATTTGTATCATGTATATAAACCTAAAAAACACCGTCTAATTCTTCACTGCCGGGATTGGCTTTCTATATAAGCTGAATGCAATATGCAATGCATGTTACATACTTTCTAGTAAAAGTTCATTGTCATCACTAAACATCAAATCAAAATTTTAAAAAATGATCATTAACTTCCATTGAACCATTATCAAGTGAAATGGGGGAGAGGTTAGGAGCTGATCCCACTTGGATTTCCAATGTTGCTAGATGTAGATGTGCTGGCTTTAGAAGAGCCACCGTTCTGGAATCCACCATGATTTATAAATTCTGCAGAGGATCCCTTTGGTCTATTACCATACCGCTGTGTTCGGGTTGGCTGTCCCAATATTGGGGGC…	24.2085	-7.96536	2.57274e-09	6.46243e-08	DOWN	Lus10020727	Linum usitatissimum	bHLH	bHLH family protein
TRINITY_DN31117_c0_g2_i10	en=1121 path=[2134:0-33 4798:34-52 4817:53-53 4818:54-150 4915:151-171 4936:172-196 2308:197-198 2310:199-282 2394:283-391 10691:392-415 2527:416-508 10698:509-532 2644:533-554 2666:555-576 2688:577-661 2773:662-679 2791:680-777 2889:778-782 6031:783-804 2889:805-809 2894:810-826 10690:827-850 2935:851-861 5745:862-895 2980:896-907 2992:908-909 2994:910-910 2995:911-933 10697:934-957 3042:958-103…	AAAGTGGCTACACCAAAGGAGGAGATGAGGGCACTAGTCAAAAAGGTTGCCAGAATCTTTGTGGGAAGGATTGCCCCATCAGTAACAGAAGCAACTTTTAGGAGTCATTTTGAGAAATACGGTGATATAACAGATTTATATATGCCAAAGGATCTAGGATCAAAAACACATCGAGGAATTGGTTTTATCACTTTTGCAAGTGCAGATTCTGTTGAGAACTTGATGAAAGAAACCCATGAACTGGGAGGTTCTGATGTGGTGATTGATCAAGCAACACCTAAGGAAGATGATTTCAAGCCAATTGGCAGAACCAGAACGTCACAAGGAGGACATAGTGCATATAATAATGCTTATATTTCTGCACCAACTAGATATGCAGCACTTGCTGCTCCGACTATG…	23.5447	-7.92649	1.22459e-08	2.67416e-07	DOWN	Achn013161	Actinidia chinensis	bHLH	bHLH family protein
TRINITY_DN33014_c0_g1_i1	en=1498 path=[1:0-158 17727:159-302 158:303-460 316:461-464 320:465-486 342:487-489 18453:490-513 369:514-579 15407:580-607 463:608-621 7863:622-666 522:667-676 7917:677-708 7949:709-711 18443:712-735 7976:736-770 18446:771-794 8035:795-797 13301:798-932 8173:933-955 8196:956-980 8221:981-988 18445:989-1012 8253:1013-1018 15463:1019-1063 8304:1064-1083 18456:1084-1107 8348:1108-1138 18461:1139-11…	GGAAGATGATGTTTAACTATTCACAAAGAGGTCAGCGGCGATGGAAAGAGCGATTTCGGATCTCCTTCAGAATGTTAGTTATTTCGGAAACTCAACTTCGACTTGCGTGGATCCTCCGGCGGCGTCCCAATGAGGCCTTCGTGCTTTCTCGGAGGAAAGGTCCAAATTCTAGCTTATCTTCTTCTTCTCTTTCTTTGATTTCGTTAGGGTTTTGATGTTCTCGCCTTCTCGCTGTCGAAACCCTCTTATATATGACTAACAATTCCCTCTTTCTGCTGTTAGCTTCTCCGGAGTGGTGGAACGCAATTCATACGGAAGATGCTTGGGGAATATTTTGTCCTTTTTCAACTTGTGGTCCCTTCTCTACTCCTCGTTTTACCCTTTTACTGCTTGATTTTC…	23.1693	-7.90175	3.10561e-08	6.24212e-07	DOWN	Lus10020727	Linum usitatissimum	bHLH	bHLH family protein
TRINITY_DN33012_c1_g2_i15	en=1487 path=[1:0-115 94:116-239 6328:240-258 327:259-452 521:453-455 5773:456-474 5792:475-507 576:508-509 5923:510-539 608:540-565 634:566-600 669:601-617 686:618-715 784:716-748 817:749-858 927:859-875 944:876-880 949:881-962 1031:963-968 1037:969-969 1038:970-1055 1124:1056-1089 5974:1090-1109 5994:1110-1110 1255:1111-1249 1394:1250-1262 1407:1263-1345 1490:1346-1346 4791:1347-1486] [-1, 1, 9…	TTATGAGTGGAGGTGGAGAAGAATGGTGAGGAAAGTGAGAGAGGTTGAAGGTGGCAACCCAAAAACCAAAAAAAAAACTTAACCAAATCATCAAGGTCCAATAATTGGTGTAGTGTCGGTCACGGTAGCCTGGGAGAAACCTCACTCTTCATGAGGGACTAGATGTGTACACATCAGAACAAGAATGCAGTACCTTCATTATGATGAGTCTGCAAGTAGAAGTTGCAAATTGTCTAAGGTTGTTTATGATGGTGGATGTGAGGCCAAGCGCATGTAGCATACAGTGGAACTATTGTCACATGGCTAGGTCTGCCGCCGTTGCTTTCATTAAAAATCTCTCCGTCTTCTGCCAATGGACTTTTCTCGCTCTTACTAAGTGGAGTTTCTAGTACAGACTTT…	21.7408	-7.80424	2.37546e-06	3.26912e-05	DOWN	DCAR_031998	Daucus carota	bHLH	bHLH family protein
TRINITY_DN32295_c0_g2_i7	en=982 path=[13654:0-171 4344:172-180 4353:181-240 4413:241-284 15253:285-308 4481:309-401 15251:402-425 4598:426-526 15258:527-550 4723:551-557 12065:558-589 4761:590-605 4777:606-610 4782:611-629 4801:630-634 4806:635-635 15255:636-659 4831:660-681 14985:682-722 4894:723-981] [-1, 13654, 4344, 4353, 4413, 15253, 4481, 15251, 4598, 15258, 4723, 12065, 4761, 4777, 4782, 4801, 4806, 15255, 4831, 1…	AAGGTTGAGTGACTTGAAATTCCCTGCCAACAAAAGGTAATTAATACCTTGCTGAGAAAAATAGATATTCATGGAGAACTTAAATCTGAAATGCAATGCAGAAAATGGTGTGCTCTTTTGGAAATAATAAGAAAAAGTAGGAGAGGTTACTATAAAAGCTCCGGCCACATCAATGGTAGCTAGTGTGTTACTGTTCCCAAGAGCAAAATGGCCTGCCATTCCCAGATTGTACAGTGCAGTAATCTCAACCCACTGCTTATGATGTGACCCACAAGAAGAAAAGGCCAGCATGTAAGCCAAGATTTGAACATTGAGCAACAACAAAGGCATTGCGTTAATTGGTCGTTGAAGCAACAATTGCAGAAGACACCATGATGTTATGTACACACAGCCCATAAC…	20.8738	-7.75136	3.04448e-08	6.1336e-07	DOWN	Aco001282.1	Ananas comosus	bHLH	bHLH family protein
TRINITY_DN32183_c2_g2_i1	en=822 path=[10179:0-503 10660:504-504 14231:505-680 14407:681-724 10681:725-821] [-1, 10179, 10660, 14231, 14407, 10681, -2]	GAGACCAGATATAACATCTTCGCTTCTTGCTGTTGAATTGACTTGCGAAAAGAGGCTGAACCATCTGCGTCAGCAGTTACAATTCCTTGATCAACATACCATAATTCTGTAGCTGTGAAACTGTCTAATATTTCGAGTAGCATGTTATCAAGTTTGCGAAGGGCTGGAAGATTGATACAAATATTTGTCCTAGGCCTGCAAGTCATTACCTCGAGTTTCTTTCCATCCGGAAATGTTTGCCAAGAATGTATCAATTCAACAATGTGATCACTAATGCTAACAAGCCATTCCATATGTCTCTGCCACATTTCTTTCTTCTCACAAGATAGTGGTTCTAGTCCCCATAGTTGCCCAAATGCAGTAGCACAAAGATTAGTAATGGCATTAGAGATTGCCAAA…	19.0942	-7.62444	5.55104e-07	8.69486e-06	DOWN	676743424	Sisymbrium irio	bHLH	bHLH family protein
TRINITY_DN32204_c0_g1_i8	en=2369 path=[1:0-90 13139:91-114 93:115-173 152:174-180 159:181-197 176:198-209 188:210-239 218:240-260 239:261-307 13159:308-331 310:332-333 312:334-342 13141:343-366 345:367-386 11087:387-525 385:526-620 13148:621-644 504:645-659 13160:660-683 543:684-715 10461:716-817 594:818-841 9201:842-862 9222:863-865 642:866-886 663:887-928 13150:929-952 729:953-976 13157:977-1000 777:1001-1009 13140:101…	AGAACCTTAAAAACCTTAAAATAATCAATTATGTAAGCAGAAGATAGGCTCAGCAGACAAATCTATACAACACTATCACTAATCTGGCCACCTCAAATATATAAAAAATGATTCATTACCCAGATGAGTTTTCTGGTTTCATTCTCTTTTCAGATGCAGCAAAATTTTCTAGAGGATGCATGAACTTAGAGAGAGAGAGAGATGGTATAAATAGTTACTGGAACAGGTTTTATGGTATGCGGTTCTCAATCCTATCCTCTCGAGCTGTTTCGGGCCCATGGCTCTTAGATTGTACGGCGTTTTCAGCATCGGATGGACCGACAATATCATTGACTGTTTCAATTTCCAAGCTGGTGGTAGTCGCGCTTTTTCTATTCCTTCGATCCTGAAAGTGATTAT…	17.4065	-7.48676	5.12116e-08	9.83847e-07	DOWN	mrna09125.1-v1.0-hybrid	Fragaria vesca	bHLH	bHLH family protein
TRINITY_DN18191_c0_g1_i4	en=987 path=[2904:0-371 2095:372-420 1017:421-421 1018:422-447 1044:448-458 1055:459-480 1018:481-506 1044:507-517 1940:518-530 1486:531-531 1487:532-605 1561:606-660 2372:661-777 1638:778-986] [-1, 2904, 2095, 1017, 1018, 1044, 1055, 1018, 1044, 1940, 1486, 1487, 1561, 2372, 1638, -2]	CAAGTGGTTATGAAGGTTAGAGGTATTGTAACTGAATTTGGTTAGTTGTTTTTTCTGTTTTCGTTCTATTTTGGTTATGACAATTGGAGAGTGAATTGGAGTTGTGGAATGTTATAGGTTCTTAATTCAGTTGGAATTTTGGTTACGGCGGTTTGGATTCAGTTATAGGGTAGTTGGAAGTTTTCGGTTGAGGTTGGTTTAATTCCGTTTTTTTTTCGGTCCAGATGAAGTAGATGAAATTGTGAAATGGTTCTGAATTGGATTTTTTTAACAGTTGGTTGGTAGTTATAAATCCGGTTAGGTTCGACGCCAATTGTAGATTGTTGTGATTTTTGTTTTAAATTTTGCAGGGTGGTTCAAGAAAGATGGTTAGTTTTTCTTTGGTTCTCCAAGGATTAC…	16.085	-7.37385	3.43391e-08	6.82609e-07	DOWN	MDP0000286589	Malus domestica	bHLH	bHLH family protein
TRINITY_DN34003_c3_g4_i2	en=3112 path=[1:0-103 19201:104-127 106:128-133 19210:134-157 136:158-168 147:169-208 187:209-499 478:500-516 495:517-519 19230:520-543 522:544-605 584:606-621 600:622-855 19208:856-879 858:880-987 966:988-1014 993:1015-1160 19227:1161-1184 1163:1185-1302 19212:1303-1326 1305:1327-1500 19218:1501-1524 1503:1525-1624 1603:1625-1645 1624:1646-1646 19209:1647-1670 1649:1671-1684 1663:1685-1712 19211…	ACCTTATGGTGACCACCACCGGCCCCTTTTCTTCACCTCCTTCTCTCTTCCACAACCCGACAAAACCAATTCTCAGTGGCTCCCTTTGTAATATTCCACCAAAATCCCTCCTTTTTCTCATCTCTCTCTTCTTCATAACACTCCCATTTATTTTCACACCAAAAACCTCATTGAAACAAAAAAAAACATATTTTTCATCAAAAATGGAGAAGATGATGATTCCTCTTTACAAACTTGAATCTCGTGGGATAGTGTAGCTTCCTCTAAAGTTTTCATCTTTCTTGTTCTTTTGTTCTTTTGTTCTTTTACCTCTCACTTTCTCTCTTTCTCTACTTTTTTTTCACTTTCTTTCTCTCTCTACCGGAGGATGGACTTCCGGTGCCGAACACTGACCATAGT…	383.187	-7.27436	1.2367e-46	4.47165e-43	DOWN	XP_010912385.1	Elaeis guineensis	bHLH	bHLH family protein
TRINITY_DN34123_c1_g3_i3	en=994 path=[15511:0-56 5275:57-57 15545:58-201 12830:202-233 12862:234-266 5485:267-269 5488:270-273 14027:274-275 16477:276-316 16518:317-334 14088:335-365 5583:366-386 21521:387-412 5630:413-422 5640:423-441 5659:442-456 5674:457-463 18981:464-479 5715:480-490 18253:491-575 5820:576-576 5821:577-580 18423:581-630 5875:631-685 23233:686-709 5954:710-723 17413:724-781 17471:782-993] [15511, 5275…	GTAACTTGAGATTGTGACTGTGGCATCGAAGACGTATGAGTTGGGGGAAGCTGTCCTGACTGCAAGGACGAGATTCCTTTCCTGAGCTTAAATAGCTTTATGAGATTTACAATCTTCTCTTCACATGCTCCCAATTTTTCTTTGAAACTAAGCCTAATGCTGTTCTTAGGAAGCTGTATGAATAGTATCATGCGTTCCAATATCAGTCTATATACCCTCAACTTTTCAATCTGACCTGACTTTAGCTGTTGAGGAGTAGAGTCATACTGCTGAAGTCTCATAGCAATTTCCTGGAATATTTCATCCAGATCGGGCAAGTAATCTTCTTTCATGGTTTGCACCCTTTGGTATAATTCTTCTTGCCAATCACCCCCACTTAGTTGTTCATTTTGTGCTGTA…	13.587	-7.12619	1.23742e-07	2.20463e-06	DOWN	PGSC0003DMP400056643	Solanum tuberosum	bHLH	bHLH family protein
TRINITY_DN27584_c0_g1_i1	en=955 path=[3103:0-271 254:272-290 273:291-310 293:311-320 303:321-332 2861:333-376 4852:377-400 2929:401-404 387:405-407 3031:408-443 426:444-464 2758:465-495 478:496-497 2982:498-546 529:547-548 531:549-549 4851:550-573 556:574-690 2624:691-711 2645:712-793 947:794-954] [-1, 3103, 254, 273, 293, 303, 2861, 4852, 2929, 387, 3031, 426, 2758, 478, 2982, 529, 531, 4851, 556, 2624, 2645, 947]	CACATTTGTATGGTTTTTGATTGGAGCTAGCACAGAAGAAAGAAGCTATAGACCCATTTATTTTTATCTAAAGTGCTAAAATAACACGTGATTAAATTCCATCACAGACCTTTGTATATATAAACAACCAATTAACCAACCACCTTAAATTTCCTTCAATCTATAAAGCATCCTATTCTGTTTTCCTCAGTTGAATTTAAAGTTAAAAACAAGCATGGAGAATATTGATGAAGAGTACAAACATTACTGGGAGACCAACATGTTCCTCCAAACCCAAGAGCATCTTGATAGTGGCAGCAGCTGGGGATTGGATGAGGCGTTTTCAGGATACTACGATTCAAGCTCCCCAGATGGTGCAGCGTCATCTAAGAACATTGTTTCCGAGAGAAATAGAAGGAA…	21.214	-6.79442	3.88319e-06	5.11848e-05	DOWN	XP_012573985.1	Cicer arietinum	bHLH	bHLH family protein
TRINITY_DN32427_c0_g1_i3	en=2378 path=[24954:0-113 11052:114-134 11073:135-140 28585:141-165 11104:166-205 28081:206-253 11471:254-278 27057:279-344 11560:345-382 11598:383-388 28277:389-406 21875:407-412 28254:413-435 6883:436-472 31612:473-496 6944:497-816 31615:817-840 7288:841-1269 31606:1270-1293 7741:1294-1492 7940:1493-1522 7970:1523-1523 7971:1524-1548 7996:1549-1572 31616:1573-1596 8044:1597-1855 8303:1856-1862 …	ATCATGATCATCAGAGTCTTGATAGGTGGCTGCACAAAAAGAATAAGACACCGGTTGCGTCCAGTACGGTTCACATGACATCATTGATTTTTTCATTGCTTCCAAAATCCCAAAGTTGCCACATACCTCTGAATCACCCTCGCTGTCTCCGTTAGAGGATACACCAGATAATGATACTAATCCCATAGCAGCGATGCTGTTTGCAAGAACATTTATATCTCTTGTTCCTGAGATGTGAACAATTGGATCACACATTAGTGGTGTGAAAATGGGAATCTGCTGAGAAGTTGGTAAAGACATTCTGACTAGTGGTTCAGGAAACAAAATGGAGGAAAGTCCATTGAAGTACCAAGATTGAGAGGCTGTATTGGTTGAAACAGGCTAGCGGCGAGGGTGTTG…	10.4227	-6.75024	8.92323e-07	1.33732e-05	DOWN	PGSC0003DMP400056643	Solanum tuberosum	bHLH	bHLH family protein
TRINITY_DN37874_c0_g1_i1	en=1149 path=[1:0-1148] [-1, 1, -2]	ATCTCAAGAGATGTGGTGTTTTATGAAGACACATTTCCTTTTAAAATCAAAAGTGTACCTTCTGATACAGTTGTTTCTGAGCATGTACCTCCCACCATCTCACACATTCAAAATCTTGATGATCCTCACCCTGTCATGCACATTGACCAACCTAGTACTACTGATATATCCTTTTCATCTGATGTGTCTACATCAGTAAATGACAGTGCTAGCTCCCCTTTTAATATGAATTATCTCAGTCCTGGCCCCACATATCCCAGCTCACCTGACTTGCATCTGTCTACCTCCCCACACCCTACTGATATTGACCTTTCCACTGATGAACCTAGTACCATTTCTGAGCCTATGACAGACCATAACACTCTTTTACCTGATGAATCATCCATTCAGCCTCATCCT…	9.81678	-6.65451	4.07674e-06	5.3462e-05	DOWN	Tp57577_TGAC_v2_mRNA34811	Trifolium pratense	bHLH	bHLH family protein
TRINITY_DN24729_c0_g1_i1	en=2446 path=[1:0-95 74:96-119 98:120-166 145:167-535 514:536-622 7167:623-646 625:647-1141 1120:1142-1208 1187:1209-1214 1193:1215-1230 1209:1231-1237 1216:1238-1303 1282:1304-1304 1283:1305-1745 7168:1746-1769 1748:1770-2445] [-1, 1, 74, 98, 145, 514, 7167, 625, 1120, 1187, 1193, 1209, 1216, 1282, 1283, 7168, 1748, -2]	GTGATTTTTGGAACTTAGATGGATCAACGTCAAAGTAGCACGGAAAGAGTCTTAGAGCAAGAGCAATGCAATTTGACTGGTGAGCCTAATCAAAATCTACCAATTAATGAAGTAGGTTCAGCTATGCAACCTATAAAGAAGAGGAAATCTAGTGCAAGTGGTTCTAGGCAAACATCTGCTTGCTGGGAACATTTTATTAGATTACCCGATGACCTAGTTGATGCACCCACTGCAGCCTGCAAACACTGCCATAAAAAATACTTGTGTGACCCTAGGACTCACGGCACCACTAATTTGAACCACCATATTTTAAAATGTTCTAAGAAGCCCCTTGTCGTGTCAACTGACTCCACACAAACTATTCTAACATACCCAAGTGTAGATGGTAAACTGGTTCAA…	65.4697	-6.55258	6.05932e-13	3.3064e-11	DOWN	Sp_000340_siic.t1	Spinacia oleracea	bHLH	bHLH family protein
TRINITY_DN33043_c0_g1_i4	en=4018 path=[8035:0-310 8323:311-430 20270:431-454 8467:455-460 8473:461-498 8511:499-538 20276:539-562 8575:563-600 8613:601-615 8628:616-624 8637:625-639 8652:640-773 20280:774-797 8810:798-832 20269:833-856 8869:857-862 8875:863-885 8898:886-915 8928:916-927 8940:928-939 8952:940-969 8982:970-980 8993:981-993 9006:994-1004 9017:1005-1035 432:1036-1038 435:1039-1041 438:1042-1062 459:1063-1163…	GTATTCGCCATTTATCATTGTGGATGATATTTATTACACCGATTTTAAGAAAAACACGGTCAGATCATAGAAGCATTAAACTTATGAAAATTATCAATAATAGCTGGTCTGATTAGGTATGCCAATTGGCTGGCGTGCTAGAGCACCGAAGCTAGAGAGCAAGACATTATAGATGTAAAATAATATCTTCTCTCTGTTGGGACGAATGGCACATAACACTAAATATTAAGTGCACTCAGTACATCAATATCCCTAAGTATTAATTGAAGGGAAAAATACAAAATATAAAACCACAAGGGTTTTCTGCACAATCCGCCTCAACAATGGAATAATTCTATGGAATGTTGCCTTGACTAAACACTTACTAAAGACTAGTATTAGTATCTCACCCTAAATCAG…	31.4984	-6.50683	1.35443e-06	1.95852e-05	DOWN	Zpz_sc00148.1.g00510.1.sm.mkhc	Zoysia pacifica	bHLH	bHLH family protein
TRINITY_DN33265_c1_g2_i4	en=1640 path=[1:0-59 38:60-78 57:79-184 163:185-217 196:218-223 202:224-277 256:278-291 270:292-357 336:358-370 349:371-385 364:386-493 4943:494-498 4150:499-499 4948:500-510 4959:511-511 4960:512-517 496:518-534 513:535-535 514:536-541 5037:542-565 4860:566-600 579:601-605 3711:606-623 4919:624-647 626:648-654 633:655-655 6859:656-679 658:680-706 685:707-718 5615:719-730 4211:731-742 4569:743-81…	CCTGCAAACAAAGAAACATTAGATTATTAATTCAGTTTTAAAACATCTCATTTTGGTCTCCATATTCCTAAAATGTCAAAAACACTAGATGTAGTTTTCCTGGAATTATTCAGCACACATGAACATCCATCACTTGGAAAACATTCAGAATTTAGCTTTTGCAGATATCGGGATTATTACAACCGGGCAACATACGAGTTTGCTTGGGTTACATATCGAACCCATCGATATGGATTATGACTTTTAGACTTCTTCGCTATTTGCAAGTATTTCACCTGAAGCCTTGAAGAGTTGTACATAGGTATAGTGAATGTCATGCTAAGAGGCCCGGCTTCTTTCATGATATTTCCATGTAATTCCTGCGAAAACGTCAGCTTTGCTCGTAAAGTATGTTCAGAT…	8.70253	-6.48017	0.000395672	0.00340379	DOWN	Achn041401	Actinidia chinensis	bHLH	bHLH family protein
TRINITY_DN52517_c0_g1_i1	en=758 path=[736:0-757] [-1, 736, -2]	TGCAATGAATAAAATAAACAAGTATCATGATTCTCTCATTGAGGAGAGAGTCAAACAATCGAAAGGTGGATCAAAAAATATTGAAGAAGATTTGCTAGATGTTTTGATTTCTTTAAAAGATGTCAATAATAATCCGTTATTGACAATCAACGAAATCAAGGCTCAAACTATTGAATTGATGATGGCAATGGTAGACAATCCATCAAACGCGGCTGAATATACATTGGCCGAAATATTAAATCAACCTGTTCTATTTGAAAAAGCCATAGAAGAATTGGACAATATAGTTGGAAAAGATAGATTGGTTCAAGAATCAGATATTCCTAAACTCAAATTCTTGAATGCTTGTGCAAGAGAAAGTTTTCGCCTCCATCCCATATCTGCTTTCAATCTTCCTCA…	8.6873	-6.47964	3.70459e-06	4.90093e-05	DOWN	RrC1570_p1	Raphanus raphanistrum	bHLH	bHLH family protein
TRINITY_DN32024_c0_g1_i11	en=2016 path=[1310:0-283 1571:284-315 1603:316-323 2619:324-373 2669:374-410 2706:411-428 16082:429-452 2748:453-489 2785:490-524 2820:525-537 14499:538-608 12712:609-622 2925:623-642 2945:643-699 3002:700-703 16085:704-727 3030:728-744 16089:745-768 3071:769-801 13647:802-848 3151:849-850 13959:851-879 13988:880-880 3183:881-960 14667:961-986 3289:987-1014 3317:1015-1068 3371:1069-1074 11773:107…	TAAGCATAGATAATAAACATGGCAGAACCATGTTTTTTAATGAAATGTTAATCTGCATTTTGCATCTTGGAATGTTATTTTCCTGTATTTTCAGTCAATCGCTATTTGATTGAATCCTTGCTTGCCTGTGATGGCAGTATCGGCTGCAACATTTTTGGATTACAATGTTATAACATGTCTATGTCTTGTTTTCAACTTATTTTGACACGCTCTCCCTCCTTGATCATTGTTGTTATCTTCATCGCCGCGGTTTTGATCTGTAGAAGCGTAAGGATTCCAAGAGAAAAAAAGTTTAAAAAATGGAAACTAGCATCTTTCCACCAACAGGTGCCAAAAACGGCATGATAGTGGCTGTGAAGCAACTAGGCCAAGGTGATGGTTATATTGCTCCACATACTT…	8.05279	-6.37483	1.4939e-05	0.000175339	DOWN	mrna13364.1-v1.0-hybrid	Fragaria vesca	bHLH	bHLH family protein
TRINITY_DN31742_c1_g4_i5	en=575 path=[12489:0-224 18147:225-259 18182:260-281 10350:282-313 19199:314-335 14280:336-350 14295:351-412 20343:413-454 17275:455-574] [-1, 12489, 18147, 18182, 10350, 19199, 14280, 14295, 20343, 17275, -2]	AAGTGCTTTTTCTGCTCAAAAGCGAGTTTGTCCTATTTGATGCTATTATCCGGAAATGTGAGATTCCTGTAACCTTGAGGTAGCGGACGAGGGGTGAGACTTTCTCTCTGAATGGTATCAGCAATCGAGCTTCAACCGGTCTGTATTGCAATGTCGTGTTGTCCACTACCAATGTTACCAAGCATCCTTAAGTAACTTGACTCCATTTCTTTATTTCTTGCTAACATAGAACTTAAGAGATGGGATTTTGATTTTCAAACTGCTTAGATACAGACTTTGTCCTAGAGGAAGACAAACCATTGCTGGCGGTTTTGACTCAGTAGTTAGCGGAAACTTAAGTATTTGATAGTGGTCCAACTTGTTTCTTGGTGTTGCACTAATGCGAGGATACTTGGGGTT…	7.98325	-6.36647	7.2868e-06	9.11514e-05	DOWN	mrna26696.1-v1.0-hybrid	Fragaria vesca	bHLH	bHLH family protein
TRINITY_DN26289_c0_g1_i5	en=1573 path=[1524:0-427 3229:428-495 1970:496-628 2103:629-645 2120:646-653 2128:654-691 2166:692-786 3095:787-829 2304:830-905 2380:906-928 2403:929-1108 4101:1109-1132 2607:1133-1144 4102:1145-1168 2643:1169-1208 2683:1209-1235 2710:1236-1323 4100:1324-1347 2822:1348-1348 2823:1349-1429 2904:1430-1492 2967:1493-1572] [-1, 1524, 3229, 1970, 2103, 2120, 2128, 2166, 3095, 2304, 2380, 2403, 4101, …	CTGCATGAATTTTACGGTATGTCTAAACAAAAAGTCGATCATAAAGAGATAAACAAAGATCAATCTTCTGTACACAAAAACGATTTGCTTGAGCTGGTTTCGGAAAATGACCAGATTTCAGTGCAGGTTCAATCAAGAGGTGAAAAGAGTCCAACTTGTAAGACTTTACCGTCTCATACTCTTAAGGGTCATCATGATGATTTGATAATGATGCCATCGCTGTTGCATCAATGTCAACCATCGCTTGAAAATGACATTCCATCTTCCTCAACCATAGTGAATTTCACCCATTTTGCAAAACCTGTTGCTATTGTAAAGGCTAATCTTCTGAAAATTGGTTTGTCTTCTTCAAGATCACAAAGTGTGGGAATAAAGAACAATAGGGCTGATTTGAAATAT…	7.89671	-6.34649	1.08963e-05	0.000131769	DOWN	Tp57577_TGAC_v2_mRNA1686	Trifolium pratense	bHLH	bHLH family protein
TRINITY_DN31393_c1_g1_i12	en=443 path=[8500:0-73 1916:74-75 1918:76-79 8851:80-121 1964:122-148 1991:149-156 1999:157-166 9681:167-180 8979:181-190 2033:191-193 2036:194-260 2103:261-348 9744:349-372 2215:373-442] [-1, 8500, 1916, 1918, 8851, 1964, 1991, 1999, 9681, 8979, 2033, 2036, 2103, 9744, 2215, -2]	GGGTCTGCGCCATCCTTTGCGATGCAGAAAGTTTGATTGTATCAGAAATCGTATTCCTTATTCCATCATGACAAATAACTTATTTGTCAAATGGTTTCGACATGCTTGATCTTGCATTGAAGTTCTCCTCAGCTGATTTTGTTGATGTGGTAACTTGCAAAGCACCCATTTCCTGTGATGGGTTCAGTATAATTCCCTTCAGATATAGCAAGTGGAGGATTCTGCATGCTTTTCCTTAAAGAATCGCATGCACCAACCCTTCTGCTGCAAGGCTTCGCATGTTCATTTTCAACACAGTTATGAATTTGAGGCATACCTAGATTACAAAGTTGAGTCATGACATCAGGTTTTTCCACCTAAAGCTACTTTTGTCCTTTAAAGGATGTGCCTCATCCATCA…	7.29404	-6.24019	0.000146075	0.00138356	DOWN	mrna00901.1-v1.0-hybrid	Fragaria vesca	bHLH	bHLH family protein
TRINITY_DN34136_c0_g2_i8	en=1227 path=[1659:0-54 14231:55-92 1729:93-105 1742:106-116 14001:117-129 14014:130-136 1772:137-258 10775:259-275 1914:276-298 12039:299-322 1961:323-360 11381:361-379 11400:380-384 2023:385-393 2032:394-403 2042:404-408 2047:409-418 15630:419-442 2081:443-483 2122:484-484 15619:485-508 2147:509-541 15620:542-565 2204:566-579 2218:580-584 2223:585-618 2257:619-634 13071:635-658 2297:659-676 231…	CTAACAAGTAACATCCATGTAGATTTTAGGTAGCAATGGCCATCAGATTACAATTATCTCACTAGTAAGTAATCTCACGTTACAAATTATCCTAGGACAACACAGGCTTCATATTTTTCATGACATCTTAAATATTACAAGCTTGTCTTTTAGATCAGTAGACAAAGAACAAAGGCATATGAATGTTGCTGCAGAAAGCCTCGAGTATATTGGCTCCTTTCCCACATACATGGTATGTGGAGGACCAAAACTGAATAATCAAATTAACCAAAACTTTCATTTACTTTTCCAACCAATGATATTAGATCAAGCATTAATAGCAGGCAGCAACTGTCACTCCAGAGCCAACACTATGCAACTGATGTGTTTTATGATTCTGCGGGAATACCTTCATCAGGT…	6.63638	-6.10125	2.10842e-05	0.000239325	DOWN	GRMZM2G057260_P01	Zea mays	bHLH	bHLH family protein
TRINITY_DN32183_c2_g1_i1	en=666 path=[10179:0-503 18746:504-524 14407:525-568 10681:569-665] [-1, 10179, 18746, 14407, 10681, -2]	GAGACCAGATATAACATCTTCGCTTCTTGCTGTTGAATTGACTTGCGAAAAGAGGCTGAACCATCTGCGTCAGCAGTTACAATTCCTTGATCAACATACCATAATTCTGTAGCTGTGAAACTGTCTAATATTTCGAGTAGCATGTTATCAAGTTTGCGAAGGGCTGGAAGATTGATACAAATATTTGTCCTAGGCCTGCAAGTCATTACCTCGAGTTTCTTTCCATCCGGAAATGTTTGCCAAGAATGTATCAATTCAACAATGTGATCACTAATGCTAACAAGCCATTCCATATGTCTCTGCCACATTTCTTTCTTCTCACAAGATAGTGGTTCTAGTCCCCATAGTTGCCCAAATGCAGTAGCACAAAGATTAGTAATGGCATTAGAGATTGCCAAA…	6.35367	-6.03356	4.85157e-05	0.00050917	DOWN	676743424	Sisymbrium irio	bHLH	bHLH family protein
TRINITY_DN6984_c0_g1_i1	en=351 path=[1:0-139 118:140-162 141:163-350] [-1, 1, 118, 141, -2]	GTTCATCACAAACTCTTCTTGTTCATTTTATCAAATTTTAGAATCATGAACCAAAAAGTATGCATAGCCATGATTCCTTGTCCCGGAATAAGCCACTTAATCCCACTTATAGAGTTTGCAAAACTACTTGTTCTTCATCACAAAAACTTCCATGTAACCTTCCTCATTCCAACACTTGGTTCTCCCACACCTTCAACCATCTCCATCTTAAACTCTCTTCCACCAAACATTGATTTCACATTCCTTCCTCAAATCAACATTCAAGATCTTCCTCCCAATATTCACATAGCAACACAAATGAAACTAACTGTTAAACACTCTCTACCTTATTTGGACCAAGCAGTTAGTACT	6.18801	-5.98837	0.000556196	0.00461983	DOWN	Tp57577_TGAC_v2_mRNA33215	Trifolium pratense	bHLH	bHLH family protein
TRINITY_DN18566_c0_g1_i1	en=2455 path=[1:0-211 3216:212-235 214:236-1012 991:1013-1034 1013:1035-1225 1204:1226-1417 3121:1418-1464 2036:1465-2241 3217:2242-2265 2837:2266-2454] [-1, 1, 3216, 214, 991, 1013, 1204, 3121, 2036, 3217, 2837, -2]	TAGCCCCTTAATTTTTAATTTATTTCATGTAGTAGTAGTAGTATATACATAAAAACACATGCAACTGAAAACTAAATACTTTCAACTGAATCAATTAAAGACATTGAAAATGAAGTATCATATTCATATTCCAAATCCTCAAACCCCCAGAATTCATCTTCTTGTTCTTCTTCTTCCTCTGGCATTTTCCATTTCTCTTTATCTATCTCTCCCTCCTCTATTATTTCCATTACCTCACTCATGTTAGGTCTCCAAGTGGAAGATGCCCTAATACAAAGAGAGGCAGCAAAGGCAAATCTCTTTAATTGTTTCACATCATAACTCCCTTCAAGCCTTGCATCTACTAGCTCTTCTATCTCTTCCTTGTTCAAAATTGGTTTAGCCCAACTATGTAAGCTT…	5.65341	-5.86282	7.17313e-05	0.00072491	DOWN	mrna09125.1-v1.0-hybrid	Fragaria vesca	bHLH	bHLH family protein
TRINITY_DN29427_c0_g1_i1	en=1826 path=[1:0-185 164:186-187 4440:188-342 321:343-344 323:345-391 370:392-549 4595:550-651 630:652-652 631:653-676 655:677-682 4847:683-748 727:749-750 5487:751-802 781:803-804 783:805-851 830:852-873 3958:874-1200 1179:1201-1206 5902:1207-1277 1268:1278-1384 7354:1385-1408 1399:1409-1438 1429:1439-1439 1430:1440-1462 1453:1463-1486 5973:1487-1510 1501:1511-1515 1506:1516-1535 1526:1536-1546…	ATCAAGTAACCAATACAGATTCAATATTGACCAAGATTCTACCTAAAATATTTTCATACTAAACTAGATTACAACGGGAGAGTGAAAGTAAAAGATAACTTCAATTTGGCATTGTAACACCTTTCCATTTGAGAGCCAATTCACATATTCCTTTTGTTGAAGCCCCATTTTCCTTTAGAGCATTAGCAGCTGCCTCTTTCAGATCCATCATTTTACTACGAAGTTTCTTCCCTTCCTCACCTTCCATCAACTTCTTCACAACACTTGCAATTTCTTTCCTTTCAATCAGCCCACCCTCACCAAGATTTACTCTAATACCAACTTTAATCTCTTCACTAACCAAAACAGCATTCATCTTTTGCTCCGCAAAAAGTGGCCATGCAATCAAAGGCACACCAT…	4.5744	-5.56356	0.00032557	0.00286165	DOWN	Tp57577_TGAC_v2_mRNA33215	Trifolium pratense	bHLH	bHLH family protein
TRINITY_DN34012_c0_g3_i9	en=264 path=[10638:0-57 3296:58-58 3297:59-69 3308:70-74 3313:75-98 3337:99-105 3344:106-122 3361:123-125 3364:126-132 7497:133-151 7516:152-152 6968:153-263] [-1, 10638, 3296, 3297, 3308, 3313, 3337, 3344, 3361, 3364, 7497, 7516, 6968, -2]	ATAAGAGCAAAAGATGAGGTTTCCAAACCTTCCCGTTAGGCAACACTCTTTGGCCGGCCGTATTAATTCTGCATGTAGAGTAGTTCTCCACCAATGATATAGGATTCATGAGACGCATATCACCAGCTGCTTGTCGAATGGCTTGCTGCACATTATGAGAGCGCTGTATGACAAACATGTCATAACTGTAAGGAGTACCATTTCCGAAATGTAGCGAAATCAATTGGAGGCTTAAAAGTGTCACATTCAAAGCATCTTCAGCAA	4.28004	-5.46689	0.00324512	0.021797	DOWN	GSMUA_Achr11P16630_001	Musa acuminata	bHLH	bHLH family protein
TRINITY_DN26930_c0_g1_i3	en=1930 path=[1908:0-237 3983:238-246 3992:247-261 2147:262-845 2731:846-866 2752:867-1168 4031:1169-1185 4048:1186-1192 3078:1193-1206 3092:1207-1241 5929:1242-1265 3151:1266-1322 3208:1323-1339 3225:1340-1346 3232:1347-1361 3247:1362-1494 3380:1495-1515 3401:1516-1690 5927:1691-1714 3600:1715-1777 5928:1778-1801 3687:1802-1929] [-1, 1908, 3983, 3992, 2147, 2731, 2752, 4031, 4048, 3078, 3092, 59…	ATTTTATTTATTTTTAAATAAATAAATAAATAAAATTATTATTCTTCCCTTAACCTTCTCTCTATAACTAATAAAATAAATATTCATATTTTTCTCATAATTTTTTATATTTTTTTTTCTTCATTTTCCATTCCTCTGTTTTGTCCTGTTTCTTATGCACTCAACCTACATCACACTTCAAACTTCAAACCCCAAAAACAACTTAATCATTTTTTTCTTCTTATAGATCTGAAAAAAGGGTCAAAGAAAGTTTAGTTTTTGAAACAAGAAAAATTCTCAAGGAAGAGAATTCGAGTAGAAAGCTATGGAGTCAGATCTTCATCAACAACAACAACCACAGGTTAATTCTTCAGGTTTAACTCGGTATCGTTCAGCACCAAGTTCATATTTCAACAACAT…	101.372	-5.46166	0.0011247	0.00865646	DOWN	Medtr2g098310.1	Medicago truncatula	bHLH	bHLH family protein
TRINITY_DN32643_c2_g6_i3	en=532 path=[23381:0-113 10111:114-257 10255:258-326 10324:327-531] [-1, 23381, 10111, 10255, 10324, -2]	TATGAATGAAATTGGATCTAGAGGCCTGTGAAAGCATTTATAGTTTTTCTTTATAACCTCTATGTACTACCAATCTATTTTCAATTTTATCAGGGTGTTTTACCAGATGGGACCGAAATTGCGGCCAAACGGCTCTCAGAAACGTCAGGCCAAGGTTCTGAGGAGTTCAGGAATGAAATTATTTTCATAGCTAAACTACAACATAGAAACCTTGTGAAACTCTTGGGGTGCTGCTTTGAAGAAAATGAAAATATACTGGTATATGAGTACATGCCAAATTCAAGCCTTAACTTTCACCTTTTCAATAAGGAAAAACATAAGCATCTAGATTGGAAATTACGACTAAGCATTATCAATGGAATCGCAAGAGGACTGCTATACCTTCATGAAGATTCTCGA…	3.92906	-5.34049	0.000883453	0.00698908	DOWN	SMil_00011498-RA_Salv	Salvia miltiorrhiza	bHLH	bHLH family protein
TRINITY_DN53926_c0_g1_i1	en=733 path=[711:0-732] [-1, 711, -2]	ACAGCAAGAAACTTCTATGGCTCTTTCAACTCGAAATGGATATGAAACTTCGGGATCCAGTGGGCACGCTACTAGTCTTACAGGACTTATGATGGAAAAGTCAAGAGAGTTTTCATATCAAGAACTAGCAAAGGCTACAAATAACTTCAGCTTGGATAGTAAAATTGGTCAAGGTGGATTTGGCACGGTCTATTACGCAGAACTTAGAGGGAAGAAAACTGCAATAAAAAAGATGAAGGTCCAAGCAACAAGAGAGTTTCTTGCTGAACTCAAAGTCTTAACAAGTGTTCATCACTGGAACCTGGTACACTTGATTGGATATTGTGTTGAGGGATTTCTATTTCTTGTATATGAATACATGGACAACGGAAACTTAAGCCAACATCTACATAATTCAGA…	3.8731	-5.33003	0.00419132	0.027144	DOWN	312791	Arabidopsis lyrata	bHLH	bHLH family protein
TRINITY_DN32295_c0_g2_i8	en=3539 path=[3501:0-604 4083:605-731 12928:732-776 4255:777-781 12507:782-821 4300:822-850 4329:851-865 4344:866-874 4353:875-934 4413:935-978 15253:979-1002 4481:1003-1095 15251:1096-1119 4598:1120-1220 15258:1221-1244 4723:1245-1251 4730:1252-1282 4761:1283-1298 12121:1299-1322 4801:1323-1327 4806:1328-1328 15255:1329-1352 4831:1353-1374 4853:1375-1415 4894:1416-1674 5153:1675-1703 5182:1704-1…	GACAATTTTTTTATTGAAAACGTACTCTAAAGATTTTAAAGCTAAAAAGCAGTTTGTTTTCTTTGGCAGTTTACACAACATTGCCTTCAAACAAGTTTTTCTGTCTGTCTGAAAATAGAAAATAAAAAATCAATAAAAACAGAGATACCCTAAAATGTACTTAGTCTAAAGGTTAGTTCATCAACGGTATAAAATCCCAGTTCAGTTCGCAAATTGGCATCAACAATATGGTTCTTCATAGATAGGTTTCACTCTGTTCTAAATTTTCTCCGAAAGCATCTCCATATTTTTGACTTTGTCATGCCCCCGGGAAATCAAAAGAAACAAAAACAACATTCATTTACTCACCAGGCGCTTTAATGAGTCCAAATTGCGTTTTGACAGTGTAACAAGAAATTT…	13.9115	-5.31096	4.43301e-05	0.000468968	DOWN	Aco001282.1	Ananas comosus	bHLH	bHLH family protein
TRINITY_DN42222_c0_g1_i1	en=680 path=[1:0-679] [-1, 1, -2]	ATCACCATCACCTGTAATAATCATATCATCAACATACAAGGAGAGTATAACGCGGCCGTGAGAAATGGACCTGAAAAATAAAGCAGAGTCATGATCACTAGGGTGGAATCCAAGAGATGTAATCATAGTAGAAAGTTTCTCAAACCAAGCTCGTGGAGCTTGTTTCAAACCATATATGGGTTTCTTTAACTTACATACTTCTCCTTGATTATGAGAAACACCTTGAGGAGGAATCATATAAACTTCCTCAAGAAGATCACCATTCAAAAATGCATTTTTTACATCCATTTGAGAAATACGCCAATACCAAATAGATGCAATAACAATAAGGGTACGAATAATGGTCATCTTGGCCACAAGAGCAAAAGTTTCTTCATAATCCATACCATATTATTGAGA…	3.66632	-5.25109	0.00247967	0.0172667	DOWN	Tp57577_TGAC_v2_mRNA34811	Trifolium pratense	bHLH	bHLH family protein
TRINITY_DN31968_c1_g2_i8	en=1564 path=[1:0-235 214:236-259 238:260-282 261:283-304 283:305-311 290:312-324 303:325-335 314:336-357 336:358-379 358:380-449 428:450-465 444:466-471 450:472-492 14438:493-516 495:517-569 548:570-588 567:589-606 585:607-630 609:631-644 623:645-657 6134:658-663 6140:664-681 660:682-708 687:709-729 708:730-765 744:766-787 766:788-815 794:816-825 804:826-838 817:839-846 4603:847-1098 4855:1099-1…	CTTTTTAACATGCAAGAATTTGTTTATTTATTTTCTGTAACTCATACAACACAACAGAACCATCAGCAACATGCTGCATCCAATGGATGAACCAGAATACATATTAACAGTAGCATAATAAGGTTCTCATGATGCTGATACATTAGTGTTAATGTTTATATATATGCACATAATTATTCACAAACATATTAAAAGTATACACAATGGAAGAAGCAAAAGATATGTCAGCTATCTGCACTTCCAATTCCCATCCACATTCTATGCTGGATTTGTTATAATATACAATTTAGAGTCTCCAGGATCTGTTATTTGCTTTCTTTTCTGCCCTGAATTGGTTAAGTCTGTCCCTCCACAAAGCAGCATCTTGATAGCGCTCTTCTACAACCGCTTTCAACATGT…	3.65801	-5.22348	0.00364461	0.0240824	DOWN	mrna15187.1-v1.0-hybrid	Fragaria vesca	bHLH	bHLH family protein
TRINITY_DN30301_c0_g1_i1	en=1888 path=[2915:0-229 3122:230-328 10795:329-352 3245:353-389 3282:390-498 3391:499-528 7955:529-552 3445:553-577 3470:578-578 10799:579-602 3495:603-629 7427:630-655 3548:656-667 3560:668-697 10803:698-721 3614:722-741 10792:742-765 3658:766-772 10796:773-796 3689:797-862 10798:863-886 3779:887-931 10801:932-955 3848:956-1052 3945:1053-1266 4159:1267-1287 4180:1288-1351 2379:1352-1354 2382:13…	CTCATGTTTTATTCAACTTTAATTTGGTCCTTCAAAATGCACCCAACTTCAACTTCCGTATATGGTGTGTCCGGATCTTATTTTCCAAACACATTTGAGTTTTCTTATGTGAGGTCAGCTGAACGAAAGTATAATGGATGCATCTAAAAGATAACATCCAGCCAAGAACATTTTTAAATTTTTATAAAATTTATTAGAAATACATAAGGTGTAATTAGCAATTCCTAAGGTGAACATTCACATGAGGAAGTATTTGGAAATTCTGGCCCTGGCCCCTGGAATTCTATACTAGCTCTGGCCTAATTGTCAATTAGCTTTCATAATTTGAACATACTCAATTTTCCTTATTCTATTGGCATTCCTGCAATTCAAAAGCGTGTAACCAAACTCCTTACACAC…	3.52486	-5.18929	0.00115625	0.00886838	DOWN	Achn317751	Actinidia chinensis	bHLH	bHLH family protein
TRINITY_DN32085_c0_g1_i1	en=339 path=[8296:0-71 667:72-83 679:84-93 689:94-106 2684:107-110 2688:111-134 2712:135-163 2741:164-189 785:190-211 807:212-212 808:213-236 7701:237-260 856:261-270 866:271-272 868:273-296 892:297-304 900:305-332 928:333-338] [-1, 8296, 667, 679, 689, 2684, 2688, 2712, 2741, 785, 807, 808, 7701, 856, 866, 868, 892, 900, 928]	CTAGTTTCCAGTATTTAAACAGTTTTGATAATAAACATGCGTGTTTCAGTTGACAGGAAAAAAGATTGGAGTTGTTGGTATGGGAAGAATTGGCTCAGAAGTAGCAAAGAGACTTGAAGGATTCAGTTGCATGATATCATACAACTCTAGGAATAAAAAACCATTAGTTTCATACCCTTTCTATTCAAGTGTCTTAGAGCTTGCAACTAACACCAATGTACTTATTCTCTGTTGTGCGCTAAATGACGAAACAAGACACATTGTGAACAAAAATGTCATGTTGGCATTGGGAAAAGGAGGAATCATAGTGAATGTTGGAAGAGGTGGTCTCATTGATGA	3.40863	-5.13021	0.00414099	0.0268637	DOWN	GSBRNA2T00090396001	Brassica napus	bHLH	bHLH family protein
TRINITY_DN37930_c0_g1_i1	en=1147 path=[1:0-1146] [-1, 1, -2]	ATATTATTTAGTTATATGACCCATAATATGCTATATTTTTTCCGTCAATATTCATCCCCTCGTTTGTCTCCACGTTTTTCTTAATCGCAGTTAATTCTCCTCTCTCAATTACTTTTGCCACTTTAGACATTGCAGTGTAAGAAGAGCCACCCTGACACAAAGATTTCTCTGCACTCACCTTAATCTCTCTCACTTTATCCCTCATACGGTTGTTGCTTTTCCCATTTTGTCCCACCAAATCAGTCACCAACCGCGCTATCTCCTCTCTCCCCACCACATACTTCGTCGGTGACACCGTAGTCTTCACCGCCACACCAAGCTCATCCGCCAGCAACGTCGCATTCATCTTCTGCTCCGCGTAAAGCGGCCAAGCAACCATAGGCACGCCGTTCGTTAAAC…	6.79198	-5.12667	0.000196129	0.0018069	DOWN	Tp57577_TGAC_v2_mRNA33215	Trifolium pratense	bHLH	bHLH family protein
TRINITY_DN33981_c0_g2_i7	en=2764 path=[10594:0-161 10733:162-191 10763:192-199 19338:200-223 10795:224-260 19340:261-284 10856:285-318 15373:319-347 10919:348-363 15117:364-382 10957:383-494 19351:495-518 11093:519-572 19354:573-596 11171:597-606 19357:607-630 11205:631-690 3651:691-705 16273:706-729 9753:730-731 9755:732-741 9765:742-747 15093:748-771 9795:772-776 19341:777-800 9824:801-831 19345:832-855 9879:856-868 13…	GTTGTAATATGTATTTTAATTTACCGTCAATTGACATTGTATTAGCCGCACTAGACATGAGTAGTATGTGGTGGTTAGTCTTCATATTTTGAAATTACACATGATGAAAAATTACAAAACAAGTGAACACATATTCTAGTATGTATAATAAAATAACCTAAAAATTTACCATTCTCAATTTCACGTATCACTCAACAAGTATTTCATTATTCTGAAGCATCTCAACCACCTGGCTCATATTAGGCCTAATATCCATATCTTGCTCTACACAGTCCAAAGCAACTCTAGCCAAAACTTCCATCTTACTTAAATCACAACTGGTTCCTATTGCAGGATCCAAAATTTCTTCCAACCAACATGTACTCCTCTTTTTCTCTCTTACCCAAGTTATCAAGCTTC…	3.20229	-5.0523	0.00381887	0.0250221	DOWN	SMil_00011498-RA_Salv	Salvia miltiorrhiza	bHLH	bHLH family protein
TRINITY_DN44084_c0_g1_i1	en=675 path=[1:0-674] [-1, 1, -2]	TGTCATCTTGGCTACATGAGAGGAAGTATCAGTAAAGTCCAATCCAAAAGTCTTAGTGTATTCTTTAGCTACCAAGCGAGTTTTAAATCGATCAATTTTACCATCTGAATCAATCTTCACTGTATAAAGTCAGTGCTAACCTACCAAAGATTTTCCAGGCGGTAAAGAAACCAGTTCCCAGATACCATTGATTTGAAGAACACACATCTCGTCAATCATTGGTTGCCTCCATTTAGGGTGAGATAATTCTTCACTAGGAGTTTTAGAAATCGAAAAAGAAGACAAAGACGACAAGCAAGTATAATGCAAAAGGGAAAGACAATGATTTTTTGAAGGGGTCCGGAGTCACGTGGTTAGAACATTAATTTTGAAGGCATTCCAGAGTCACGTGGTTGGACT…	3.21521	-5.0404	0.00546548	0.0341468	DOWN	Tp57577_TGAC_v2_mRNA34811	Trifolium pratense	bHLH	bHLH family protein
TRINITY_DN31968_c1_g2_i3	en=1121 path=[238:0-45 261:46-67 11384:68-158 11475:159-171 6478:172-182 314:183-204 8527:205-362 358:363-432 7392:433-440 7400:441-441 7401:442-548 7508:549-603 450:604-624 14438:625-648 495:649-701 548:702-720 567:721-738 585:739-762 609:763-776 623:777-789 6134:790-795 6140:796-813 660:814-840 687:841-861 708:862-897 744:898-919 766:920-947 794:948-957 804:958-970 817:971-978 825:979-1052 7279…	CTTCCAATTCCCATCCACATTCTATGCTGGATTTGTTATAATATACAATTTAGAGTCTCCAGGATCTGAAAGAAAAGAGAACCATATGAATAAGCTAGAAACTTTTTATGACACAGACATTGTCAATTTGTTACATGAAATAAGCTCACCTGTTATTTGATTTCTTTTCTGCCCTGAATTGGTTAAGTCTGTCCCTCCACAAAGCTAGAGTTGCATCAGAAGCACGAGACGTGAGAATAGTAAATTTACAAGTTCAATCTTATATTGCAATCCATAAGAAATGTAATTTTGTGAAACATACATCCCAATTTTAAGCATGAACCGAGGAGAAACAACTTACCAGCATCTTGATAGCGCTCTTCTACAACCGCTTTCAACATGTTGTGCAAAAGATTGAAC…	3.05809	-4.9861	0.0026992	0.0185844	DOWN	mrna15187.1-v1.0-hybrid	Fragaria vesca	bHLH	bHLH family protein
TRINITY_DN20247_c0_g1_i1	en=1240 path=[1176:0-246 1400:247-249 2351:250-288 1400:289-291 1403:292-472 1584:473-522 1634:523-639 1751:640-747 2790:748-771 1883:772-785 2791:786-809 1921:810-1239] [-1, 1176, 1400, 2351, 1400, 1403, 1584, 1634, 1751, 2790, 1883, 2791, 1921, -2]	AAACAAATCAATGAATATATATAGTTTTGTCCAAAATAATGTTATTATTATATTCTCACCTATTTCATAACTCCATCAATTGATATTAATAAAAATACAGTTGTAGTAGTAACAGTAGTACACAGTTAGTTACACACTCTCAATACCTTGCTCACATGGACATGGATTCCACTGGTGGTGGTTCCTCTTGTTGGCTCTATGATTATGGCTATGATATCTCTCTTGCTGCTGCTGATTTCATGGCTTCTTCTAATTATCACTCTTCCGCTGCTGCTGATTTCATGGCTTCTTCGAATCATCACTCTTCTGCTGCTGCTGCTTTCAACTGGATGCCCCAATCTCAGTCTCAGACTCACATCATCAACCCTCCTTCCTCCAATAACAGCTTGGAAATGGAAT…	72.8462	-4.98018	1.01965e-09	2.77646e-08	DOWN	XP_004487368.1	Cicer arietinum	bHLH	bHLH family protein
TRINITY_DN41813_c0_g1_i1	en=680 path=[658:0-679] [-1, 658, -2]	TGGAAAACCTTACCCTCTCTATTGTGTCCTCTCTTACAATCAATGTTCTCCCACTTATAAGCATTATTGATGTTCTATCTCCTCTAATATTTAGCCTAAAACCTTTAACCAATATGTCAAACTTGATTGTTGGAAGAATGTTATGGATACTGAATTACATGCTCTTTAGGATAATTACACATGGAGTGTAGTGGATCTGCCTGTTGGGAAAATCCCTATTGGAAGTAAATGGGTGTACAAGATCAAATACCATGCCAATGGTTCCATTGAGAGATACAAGACTGGATTGGTTGCCAAATGGTATACTCAAATGGAGAGAATTGACTAGTTTGATACATTTTCTCCTATTGTTAAGATCACCATATTCAGAGTGTTGCTTTCTATTGCAGCTATCAAAGG…	3.03285	-4.97618	0.00329965	0.0220985	DOWN	Tp57577_TGAC_v2_mRNA34811	Trifolium pratense	bHLH	bHLH family protein
TRINITY_DN34013_c0_g1_i1	en=5699 path=[10613:0-192 10783:193-218 10809:219-224 19142:225-248 10839:249-335 19144:336-359 10950:360-365 10956:366-395 10986:396-1023 11614:1024-1058 19159:1059-1082 11673:1083-1306 19160:1307-1330 11921:1331-1452 5820:1453-1526 14522:1527-1565 5933:1566-1689 19157:1690-1713 6081:1714-1759 6127:1760-1791 6159:1792-1822 19140:1823-1846 6214:1847-1894 19143:1895-1918 6286:1919-1939 12893:1940-…	CCTGGTAAAAGAAATTTTAAATTATCATCTCAATTTCTATTTTTGAAACAAACTCTTTGGTTACCGATACAACAAATTGACTTATGGACACCCCTGGAAAAAATATCACATTGGGTAATTCCTATCCTCTAGCAGCAACTCACCCCAAACCAGAATTGAGGATTCTTTCAGAAACTTAATTGCATTTTAACATTACCATCAAGATTATATCACACCCTTTGGAGACTGATGACCATGGAATCACACATATATATGAAGACAGTTACATTTCATGACCAGAAAAGGCAACAAAAAAGAACATCAAAATTGAATGAATAATAATGTTACAACGGAAAATCCGCAAAAAAAACTATTATACATTCAACGTAAAGGGGTAGGTGGGATTTCCTGGAGCCCTGG…	79.2576	-4.95704	5.73298e-07	8.9533e-06	DOWN	Gh_A05G2270	Gossypium hirsutum	bHLH	bHLH family protein
TRINITY_DN17760_c0_g1_i1	en=600 path=[578:0-223 1465:224-247 803:248-310 866:311-352 908:353-599] [-1, 578, 1465, 803, 866, 908, -2]	CAATTTCCAAAACAAGTACGATCCCGGAATTTTTAGAAAATAGTCATTAAAATGCAATCACTATCAATTACTGTTTCTCTTTATTAACTCATGTCTGTGACATGTGAATAAAACCAAGAAAGAAGTTTTCTAATTAGGCTGCGGAAAGAAGTAGGATTTGATATAAGGGGTGTGTCTGATTTAGAATTGAGTTTGTGGCTAGGATCCATAGGTGTTGGTGCGGGCTTGGCACCTAAGGGACCTGTTTCTTTAAGTAAATCCATGCTGGATTTTCTTTGACAAACGGATATGCCTCGAGAGGATCTAGCTAAGAAGTACTTTAAGTTGCCTATGCTTAACTTTGCATCCAGTACCGGTTTTAAATAAGAAATTTCAGTTATATTATTTTCAGCAATCATG…	6.05164	-4.95446	0.000537995	0.00448438	DOWN	Tp57577_TGAC_v2_mRNA34811	Trifolium pratense	bHLH	bHLH family protein
TRINITY_DN23695_c0_g5_i1	en=809 path=[5844:0-242 9610:243-330 6152:331-331 9698:332-362 6184:363-365 7949:366-447 8031:448-808] [-1, 5844, 9610, 6152, 9698, 6184, 7949, 8031, -2]	GTTAAAGTTGAAGAAAATGCATTCTTCAATTTCCAAAATTAGGAGTGCGGTTCGATATGTTCGTCAGTCACCTGGCCGTTTAGATAGGTTTAGGACATGTATTAAAGAAGTTAGGATACAAGACAAGTCTACAGTGCAATATGATTGTCCCACTAGGTGGAACTCCACATACCTTATGCTTGAAAGCGCATTGAAGTTTCAAAAGGCCTTTAAAAGATTAGGTGAGAAGTGTGTTGAGTATGCGATGTTGGAAGGTGGTATCCCAAATAATGAGGATTGGGATAATGCCAAGTGTTTTGTCAAATTTTTGAAGTTGTTTTTTGAAATCACTACAAAGGTGTCAGGTTCAACTTATGTAACATCTTCTACATATTTCATGGAACATTGTACGATATTGGG…	2.92872	-4.92294	0.00292678	0.0199118	DOWN	Sp_000340_siic.t1	Spinacia oleracea	bHLH	bHLH family protein
TRINITY_DN29787_c2_g1_i5	en=2963 path=[5961:0-444 7036:445-474 22:475-475 7066:476-494 45:495-496 2:497-516 22:517-517 23:518-531 37:532-539 45:540-541 46:542-669 7253:670-693 198:694-938 4933:939-966 471:967-1048 7254:1049-1072 577:1073-1249 4989:1250-1282 787:1283-1298 5657:1299-1336 841:1337-1402 5120:1403-1406 5124:1407-1467 972:1468-1591 1096:1592-1629 1134:1630-1680 5369:1681-1740 1245:1741-1780 1285:1781-1803 5719…	AGTGTATCATAACATTTGCTTCATTGTTCGGTGAATCATTATCATTCAAACATCCAACTACCACCCAACCAACCAAACGTAAGTATAGGACAATCACTATGAGTAGCCGCTTCAAAAAACCATATTGTTAATTCCATTTCCAATTTTGCTGCAAAGTCAATACCGAACCAAATTTGGGCGGAGAAATTTATGCAAATTGATCTGATCATGCACACTTTTATTCCTCTTTCATATTTAAACCCTCTCATTCATAAACCACTTACCACAAAAACAACACTTGTTATTATTGTTAACAATAGTATCAATGGAAACTTTTTCTTTAGATCAGCTTCAATCCTTTTCCTATCTGGGTTCATCTTCTTTTAATCCTAGAAAAAACTCTTGTTTTGCATCAAAGTT…	2.7353	-4.81566	0.00311976	0.0210662	DOWN	MDP0000183819	Malus domestica	bHLH	bHLH family protein
TRINITY_DN30857_c0_g1_i3	en=2523 path=[1:0-298 6687:299-322 301:323-358 6689:359-382 361:383-487 6694:488-511 490:512-541 6695:542-565 544:566-994 6688:995-1018 997:1019-1078 1057:1079-1105 1084:1106-1160 6692:1161-1184 1163:1185-1300 1279:1301-1389 1368:1390-1429 5685:1430-1466 1448:1467-1469 1451:1470-1508 1490:1509-1542 1524:1543-1568 6696:1569-1592 1574:1593-1685 1667:1686-1863 1845:1864-1954 6690:1955-1978 1960:1979…	ATCATATATAAACTTGTAAGTATTACAAAAAAATACATACTATTAAACATCTAAATAAAATCATCAAAAGATGAAGTTTCATATCCAAGGCAACTTTATATCATCTATATATACATCTCGATTTCAAAAAGTTATCTGGCTGCAACTTGGTGAATGCTACAGGTTTGATAAACTTGGTGATTGCAAAATTTCAAAAATATAAACCTTGTATGGATGAAGTGTTGAAAACTATCAAGAACATATCAAACCAAACCGATTTATCCACTAGTATTCGGTGTTGTATAATTGCTCCGAACATTTGAATCAGGTGATAGTGGAGGTGGAGCATGATTCAGCAGCACAGCATCATCAGATAAACTGGAAATGTCCATTACCTCGGGTTGGTTTTTATGCTTACCG…	14.9777	-4.79367	0.000150383	0.00142109	DOWN	312791	Arabidopsis lyrata	bHLH	bHLH family protein
TRINITY_DN34136_c0_g2_i9	en=1318 path=[14536:0-71 1944:72-88 1961:89-126 1999:127-150 2023:151-159 2032:160-169 2042:170-174 2047:175-184 15630:185-208 2081:209-249 2122:250-250 15619:251-274 2147:275-307 15620:308-331 2204:332-345 2218:346-350 2223:351-384 2257:385-400 2273:401-404 2277:405-408 2281:409-424 2297:425-442 2315:443-493 2366:494-519 15626:520-543 2416:544-552 7017:553-583 2456:584-584 7048:585-653 6223:654-…	ACCGACAAGTTTCGCCATATCTTGGGTCTGTACCTCTTGTGTTCTTTTGCTTTTCCAACCAATGAAATTAGATCAAGCATTAATAGCAGGCAGCAACTGTCACTCCAGAGCCAACACTATGCAACTGGTGTGTTTTATGATTCTGCGGGAATACCTTCATCAGGTTGGCCAAATATTCTAAGATTCCGGTCCATTGATGCAACTGCCAAGTATTTCGAATCTGGACCAAATTTTACACATGTGGATGTCCCTGTTCCAGATAAATCAGGAAAAGTTTTGATCAAGCTCCATTCAGATTTCACATTTGCAACTTGGTATATCCTTACATCAGAGCCTGCAACTGCAAGGTAGGACCCACTGTGGTCAAACTCCACAGAGTTTGTTGGAGTGTCTGCATCA…	14.3557	-4.74121	4.22527e-05	0.000448857	DOWN	GRMZM2G057260_P01	Zea mays	bHLH	bHLH family protein
TRINITY_DN33423_c0_g1_i8	en=808 path=[1:0-226 205:227-249 228:250-274 253:275-279 7336:280-303 282:304-306 285:307-354 333:355-367 346:368-419 6131:420-454 575:455-478 599:479-524 645:525-549 670:550-569 4858:570-636 757:637-639 760:640-682 5881:683-807] [-1, 1, 205, 228, 253, 7336, 282, 285, 333, 346, 6131, 575, 599, 645, 670, 4858, 757, 760, 5881, -2]	ATTTTAATTTCTGTTATCAGGCCACATACTTTTGAGCCAGAAATGTTATCCTTTAAATCCTTCAAGAAATATATCATGTATTCGTTTTTCTTAAAATTTCTATCACATATTATTGACAAATGACAGATGCAAGGTGATGAATAGATACAAGGAGTATTCTGCAAACCTTCAATTTAATTCCAAATAATATTTAAATAAGTGAAATGTTTTGAACAAGCAAGAGTTATATTTTAGAGAGTAGTGTCGGGGAAGAGGATAAGGGTTCTGAGATAGTGCTGTTAGTGAATCTCATCCTGTTCTTCGAGCAAAAGGCATGATTTCACATACTCCTTTAGCTTTGAAGGAGTATTGCCATCATAACTATACATCATAGCTACCATCCTTGCAGTATTCAGACAA…	25.1848	-4.55943	1.69464e-05	0.000196393	DOWN	MDP0000245233	Malus domestica	bHLH	bHLH family protein
TRINITY_DN34012_c0_g3_i6	en=2833 path=[2813:0-102 9139:103-144 9181:145-160 2950:161-161 2951:162-227 3017:228-386 3176:387-399 3189:400-427 3217:428-463 3253:464-485 3275:486-486 6278:487-510 6302:511-532 6324:533-558 6350:559-570 6362:571-656 8627:657-686 6902:687-689 6905:690-725 3596:726-749 3620:750-809 8108:810-823 6610:824-824 6611:825-837 6624:838-848 3719:849-879 3750:880-880 8971:881-891 8982:892-907 7882:908-9…	TACAGGTGGCATTGATTGCGTTCTCTCGGAAAATTCCCGCAGTGATATTCGACAAACAGGACAAATTACATTCTGCTGCAGCCATAAATCTATGTCGGCATTGCATCGTGATGCGCTGAATTGTTGTGGTTTGTTCACGTTTCGATTGCGGCGTGCTGGTTGGGATTGTCGGCGCCGTTTCGTGTGTGTACGCGTTTGGAAGCGTTTTGGATGCAGCTGCAATTGGTGTTAGCTTACGGCTTAACTGTTCACGTCGTTTATTTGCTCGCTGCATTTGGTTCATGCTTGCGTTTTGATGGCTGAGAAATATCTCATTCGTTTTTAACTTCTGTTATTTGATGTCGCAGTTGGTTGTTTTATGCAGGAAAATGTAGCTGGTATGCTTGGATGGTGGTCTAT…	7.98315	-4.4878	0.00250677	0.0174289	DOWN	GSMUA_Achr11P16630_001	Musa acuminata	bHLH	bHLH family protein
TRINITY_DN32643_c2_g6_i4	en=3234 path=[346:0-35 359:36-41 365:42-44 368:45-45 369:46-71 3706:72-238 23674:239-262 3897:263-357 23680:358-381 4016:382-715 6996:716-1071 7352:1072-1326 7607:1327-1357 7638:1358-1361 7642:1362-1393 7674:1394-1940 23686:1941-1964 8245:1965-1987 8268:1988-2014 8295:2015-2017 9267:2018-2223 23671:2224-2247 9497:2248-2344 9594:2345-2371 9621:2372-2420 23681:2421-2444 9694:2445-2467 23684:2468-24…	TTCTTTTAAAGTTGAAGCTAAGAAAGGAGAGTGGTTGCCAGGTTTGGCCTCCCCAGGTTACCTAACTGGCAGGTATGTAAACTTATCTATTTTGTAGCATAATGAAACACTCACATAGACATTAGTAAGTAATCATATGTTTCCAATAGTGGCACAAGGGATCTTGAACTTGACTCTGAAACCATGATAAAATTGTGTTTGTGCCCAACAGTGGCCTAAGGGATCTTGAATTTGGCTCTGATACATAAAACATAAAACCTGTAAGTAAATGTCATCTATACCTACGGTTTTTGAGAGTGAAACTCTTTCTAGTTTTAAAATATGCAATAACCTCTCTTGAACTTACATATATCAATGGCTTTTGTTGAGTGATTGATAAAATCTGTAAGTAAATGTCAT…	27.0326	-4.40158	1.39037e-07	2.4517e-06	DOWN	DCAR_008117	Daucus carota	bHLH	bHLH family protein
TRINITY_DN12634_c0_g1_i1	en=1237 path=[1215:0-680 1873:681-896 2571:897-920 2113:921-1236] [-1, 1215, 1873, 2571, 2113, -2]	GTTTCATCAGTTGTAGCACTTCAATTTTGTCTTAGTTTTCCAAAACTAGATGAAACTGTTTCCTCCGAGTTCATCGACACAACAAAAACATTTGACATTCCAGATTCTAATGTTTCTTTTAAGGTAAAAGATTTTCCCGACCCACTTCTTTTCGAAAGATCAAGTGAAACATACAAAGGCTTTCTTCTTTTATGTCAAAGAGTCTCTTTAGTTGATGGTGTCATCATCAATAGCTTCACGGATTTGGAACCTGAACCAGTAAAATCTTCGCAAGATTTTGTACCTGTTTACCCTGTTGGACCTATCATTCAAAGAGAGTCAAAAAGTAGAGAAAATGAGTTAGAGTGTATTACATGGTTGAACAAGAAGCCTTCAAAATCAGTTTTGTTTATCTCATTT…	17.511	-4.29464	0.002071	0.0147714	DOWN	Tp57577_TGAC_v2_mRNA33215	Trifolium pratense	bHLH	bHLH family protein
TRINITY_DN29970_c0_g1_i2	en=1960 path=[5271:0-61 372:62-101 1257:102-140 451:141-141 1296:142-231 6839:232-255 1410:256-256 6838:257-280 1435:281-406 6841:407-430 1585:431-446 6845:447-470 1625:471-535 1690:536-567 1722:568-597 6848:598-621 1776:622-689 6854:690-713 1868:714-783 5557:784-819 1974:820-824 6847:825-848 2003:849-881 2036:882-909 2064:910-920 6840:921-944 2099:945-959 6330:960-998 2153:999-1170 6853:1171-119…	GTCAAGAAAATTCTTATCATCACTACTTCGAACTTGCACATCACACTCCACTACCTCACAATGCCACGCCCAAACCCTCCTCCAATCTCTACTTCCAAACGTCATTCTCGAAACAGACCTCTTATTATCCTACACAAAATTAGGCCTAATGAACTATGCTCGTAAGCTGTTTGACAGAATGCCACAAAGAAATATGCATTCTTGGAACATCTTGATTGCTTCTTACACTCACGGTTCAATGTATTTCGATGCTTTAATAGTTTTTGAAGCCTTTAAACGAAGTGGGTCGTTGCCTGATCGTTACACCTTGCCTCCTCTGTTTAAAATTGCTATTGGAATAGGTGATCCTTGTTTTGGATGGATGTGTCATTGTTTGGTTATAAAGCTTGGGTATGGGGA…	17.5538	-4.29291	9.98034e-07	1.48056e-05	DOWN	LPERR09G10080.1	Leersia perrieri	bHLH	bHLH family protein
TRINITY_DN33684_c1_g5_i9	en=2106 path=[1175:0-48 1201:49-95 5710:96-99 5714:100-116 5731:117-119 1272:120-120 1273:121-122 1275:123-134 15943:135-158 1311:159-159 1312:160-173 1326:174-215 1368:216-259 1412:260-309 15945:310-333 1486:334-341 1494:342-390 1543:391-432 1585:433-437 1590:438-462 1615:463-509 1662:510-602 1755:603-626 1779:627-638 15942:639-662 1815:663-666 15944:667-690 1843:691-748 1901:749-798 1951:799-81…	TACTGCTGAATGGATCAACATGTACAGTTTTTGCAGTTCATTTGCTCAGGGTATGGTGCGCTTGCTAGCATGATAAATTGTTCTCATGATGGACGCATGGACTCTACCATTGGCATCTTGGTACTTTAGTAACTTGCCTTCCCTTGAGTATTTGGCTATGGATGCTTAGGTAATAAACTAGAAATTTGTTGCAGGTATGCCTTCCATACGGTAGTGCATGAATATTGGTTCAATTGGTGTCTGTAGTCACGTTTTACGTATGCCTTAATTTACATGATCTTGGTCTTGCATCGTGATGTATTATCTCATAGTGTCTTACTGGTGCATACATTCTACAACGGAATTCTTGCTTAGTCTGCCTCATGAGTAATGGTGGATTTCATGATTGGATTAAGCCTG…	63.6291	-4.10639	2.55298e-11	9.7493e-10	DOWN	LPERR09G10080.1	Leersia perrieri	bHLH	bHLH family protein
TRINITY_DN34126_c4_g2_i1	en=412 path=[6812:0-57 6847:58-61 10312:62-84 6847:85-88 6851:89-99 12216:100-123 6886:124-124 10047:125-148 6911:149-154 12220:155-178 6941:179-191 12212:192-215 6978:216-242 9712:243-255 4464:256-275 8839:276-309 8873:310-310 8874:311-319 4528:320-336 12215:337-360 4569:361-371 4580:372-379 11309:380-411] [-1, 6812, 6847, 10312, 6847, 6851, 12216, 6886, 10047, 6911, 12220, 6941, 12212, 6978, 97…	TCCGGCTTAATCATATCAAGCAAAAGATAAATAAGAGTGGCCCTTGTTACACTATGTGCACAAGTGGCCCTTGTTACACTATGTGCACATAAGTTTAAAAGGAGTCTCTGCAGAAGGCCTTTTCCCAGGGGTTGTGCCAAACGTAGAAGCCGGATCAAAGCTTTTAATGCATTTGCATTAAGTAGTGGCTCACCTTCAATCTCTTTCACCTTCAAGGAATCCGTAAGAGCGGACCTCCTGTCTTCGAAAACTGTTGGTTGCCCAGACTGATTACTTCCAGCATCAACACCACCCATCTCAACATCAACATTAGCATTTATTGATGGGTCACTTGGATTAGGAGTCTCCAAACCAGAGTCCGGTAACTCAAGATTAGCAGGTTGTCCGGAAACATTAGAT…	8.78109	-3.9751	0.000140101	0.00133402	DOWN	Achn087061	Actinidia chinensis	bHLH	bHLH family protein
TRINITY_DN33020_c0_g1_i2	en=1374 path=[1760:0-69 5982:70-190 1929:191-208 1947:209-228 4327:229-252 4351:253-266 2005:267-305 2044:306-307 5026:308-438 2177:439-449 4365:450-713 2452:714-716 6640:717-746 6670:747-755 2494:756-771 2510:772-782 5442:783-1067 2812:1068-1082 3615:1083-1156 2901:1157-1157 2902:1158-1163 3567:1164-1202 3606:1203-1208 6151:1209-1249 8178:1250-1273 6216:1274-1320 3065:1321-1331 3076:1332-1334 73…	TTGGTGATGGTCCTCATTTACTAATATGTAAACACCCTCACTTCCTTTTGTTTCATTCTCTATCTTCTTTGCATCGCCAATTACTAACATAGAAATGGAATGGGTTTCTGGCATAATTTTCACCTTTTTGACACTTGGTTTGCTATATGCTTGGAGGATGTTGAATTTGTTGTGGCTTAGGCCAAAGAAGCTGGAGAAGCTGTTAAGAGAACAAGGTCTTCATGGTAATACATATAGGATCTTGGTTGGGGATGTTAAGGATCTTTTTAAGATGGAAAAGGAAGCTAAATCCAAACCCATGAATCTCTCCGATGATATTGTTCCACGTGTCAGTCCCTACCTCCAAAAGAGTCTTAAAATTCATGGAAATAATTCTTTTATTTGGTTCGGAGCAAAGCC…	77.5187	-3.90038	9.507e-08	1.73198e-06	DOWN	Bradi2g44117.7.p	Brachypodium distachyon	bHLH	bHLH family protein
TRINITY_DN31117_c0_g1_i5	en=615 path=[3356:0-219 9223:220-311 3575:312-374 5803:375-398 3662:399-407 5624:408-446 3710:447-590 10694:591-614] [3356, 9223, 3575, 5803, 3662, 5624, 3710, 10694]	GGTGCATACAATGCATATATTTCTACAGCAACTAGATATGCAGCACTCGGAGCTCCTACCTTGTACGACCATCCTGGCCCAATTTATGGAAGGGGAGAGCCTCGTCGGAGAATTAGTAAAAAGATTTTTGTTGGTCGCCTCCCCCCTGAAGCAAATTCTGAGGATCTCCGTCAATATTTTGGAAGATTTGGCCGTATAGAAGATGTTTACATTCCTAGAGTAAGATATGAATCAAAAACCTTAAACCGGTATTTAAATCGGATTAACTCAACTATCTTTTCATGTGTAGGATCCTAAGAGAACAGGTCACAGGGGTTTTGGATTTGTTACCTTTGCTGAAGAAGGTGTAGCAGATCGTGTCTCTCGAAGGTCTCATGAGATCTGTGGACACCAGGTGGC…	105.736	-3.83354	1.51377e-16	1.91522e-14	DOWN	Achn013161	Actinidia chinensis	bHLH	bHLH family protein
TRINITY_DN33592_c0_g1_i8	en=5569 path=[21884:0-79 7959:80-95 23587:96-119 7999:120-145 22356:146-166 8044:167-323 16321:324-356 8234:357-370 15873:371-414 8292:415-423 23572:424-447 8325:448-537 23576:538-561 8439:562-1041 8919:1042-1064 8942:1065-1127 23586:1128-1151 9029:1152-1197 23591:1198-1221 9099:1222-1465 23595:1466-1489 9367:1490-1505 23578:1506-1529 9407:1530-1621 23581:1622-1645 9523:1646-1696 23589:1697-1720 …	TTTTTTTTTTATGAAAAAATTACTTGTCATATATAGTATGCATTCACCAATAGAGGTAGGCATTCGACATCTTTATCCCCTTTATTTAGCACTGCCGTGTTTCCACTATTGTTGCTCATACATGACAACAGTACTCATAAAAAGAGAGTGTATAAATGAACAAAGGTAATGCTAGAAACTGCACACTAAAATGATTTTGCTACACTGGACATTGATGAACTACAACAAGTGGGTAAATCATCACAAAACCCTATACTACAGAGTTACAAAATTGGATATTCATGACAAACACAACTATACACAAGCTTATATGAACGGTATACATGAGGGTATTTGTTGATTGATTGATCTGGACTAGTACAGCGCTTGCATGCTGAGACTTATCTGTCTCAAGTGAAG…	12.1084	-3.69946	1.32497e-05	0.000157675	DOWN	SMil_00025539-RA_Salv	Salvia miltiorrhiza	bHLH	bHLH family protein
TRINITY_DN24943_c0_g1_i1	en=535 path=[513:0-104 595:105-230 1112:231-317 808:318-330 1605:331-368 859:369-415 1803:416-439 930:440-534] [-1, 513, 595, 1112, 808, 1605, 859, 1803, 930, -2]	CTTTGCTTTGTTTAGCACTATTTGTTTACACATATGTTTCTAAAAAGAATGTCTAACTAACTCTTAACAACCACTTCCTAAGAAGAATCATTGGCCCGAGATTGATCTTCTGGTTTCTACACATTTGGTCCAATCAACATCTGAGAAACCAATGAGATGGAGATATGAATCACGTGGGAAGATCAAACCTCAAGTATCGAAGGACTCTTGTAGTTACAATGAAATGGATAGTGGATGGTTTGTTGAGAATTTGGTTCAATTGTTAAGTGATGAATGTGATGTTAGGCATTGTAGTGGTTAGGTATAGCAAGCGACCAATCAACCTTCTATAACCAGAAATGTCATTGTGTGTAGGGACATTATCATGAAGAAGCTTTATTGAGGGTTCTACAGGTGTGC…	4.22196	-3.43561	0.00749439	0.0445616	DOWN	Tp57577_TGAC_v2_mRNA34811	Trifolium pratense	bHLH	bHLH family protein
TRINITY_DN29852_c0_g2_i1	en=1445 path=[1924:0-236 2138:237-272 2174:273-392 2294:393-449 2351:450-467 2369:468-530 2432:531-537 2439:538-546 5923:547-570 2472:571-575 2477:576-593 2495:594-600 2502:601-618 2520:619-619 2521:620-629 2531:630-671 2573:672-730 2632:731-751 2653:752-771 2673:772-773 2675:774-989 2891:990-1022 2924:1023-1067 5927:1068-1091 2993:1092-1158 5926:1159-1182 3084:1183-1187 5925:1188-1211 3113:1212-…	ATTTTCAATAACCCTCATCACTCTACATGTCTTATATCTATCTTTACTACTCACTACACACAATCACATCAACCATATTCGTTCCTTCTTCTACACAATCTCACATCCCATTATTTTCTTTCTTCAAATGATTCACTACCTTCTTCCATATGGTTTCACTCTTATATGAAGAGTCAACATTCCATTCCCATGTGAATGTATTGGAGGTGAATTTCTTGGGCATGTGTTTGAATACACTGCAAATGAAGGCGATACTTATGATTTAATTGCAAATACCTATTATGCAAGCTTAACAACTGTTGAGGTTTTGAAAAAGTACAACAGCTATGATCCAAATCATATACCTGTCAAAGCTAAGGTTAATGTCACTGTTAATTGTTCTTGTGGGAACAGCCAGAT…	39.6687	-3.26384	0.000100046	0.000980475	DOWN	mrna09125.1-v1.0-hybrid	Fragaria vesca	bHLH	bHLH family protein
TRINITY_DN30205_c1_g1_i1	en=2753 path=[1:0-166 11210:167-190 169:191-318 297:319-347 326:348-429 408:430-473 452:474-496 11216:497-520 499:521-817 11221:818-841 820:842-1098 1077:1099-1121 1100:1122-1269 1248:1270-1414 11218:1415-1438 1417:1439-1700 10631:1701-1722 5447:1723-1762 5487:1763-1886 5611:1887-1908 1701:1909-2141 1934:2142-2157 1950:2158-2185 11214:2186-2209 2002:2210-2242 2035:2243-2284 2077:2285-2451 11213:2…	TGGACCTGTTTCTCTTTCCCGCAGAAAAATATCCAGATGGTATGGAATCAGGTGCGGCAGCCTGTAAAGTCGATATCTCTCTCTGTAAATTAAAAATCAAGCATCGCGCACTCAAATTCTCAACACGTCACTTCTCCACAAACAAACCTTCTGATAAACCCATCCAACAAACGGTCTAGTCCGGTCCGGTCCAATCAGACCCGGTTTGTTTTACAACTGAATGATAAAGCAACCGCACCACAGCGTATATTAGCATCTCCTTCGCCACACACTATTCTAAAGCCATTTCATTTCTTCGATTCAATTCAATCTCTCTCTCTCCACCCTGGAACCGTGCAGCGAATCTAGGTTATATCCATCGGAAATCTCGCGGCGGAAATGAAGGACTTGCCGGAGAAT…	88.8442	-2.92689	0.000878018	0.00695089	DOWN	GRMZM2G138454_P02	Zea mays	bHLH	bHLH family protein
TRINITY_DN28124_c0_g1_i4	en=1041 path=[1:0-96 75:97-97 76:98-116 95:117-117 96:118-141 5971:142-165 144:166-179 158:180-182 161:183-204 183:205-261 2085:262-293 2117:294-309 288:310-315 294:316-375 354:376-418 397:419-444 423:445-481 460:482-501 5970:502-525 504:526-552 5974:553-576 555:577-610 5968:611-634 613:635-651 5973:652-675 654:676-973 5967:974-997 976:998-1040] [-1, 1, 75, 76, 95, 96, 5971, 144, 158, 161, 183, 2…	AAGAAATGGAAAAGACAAAGATCACGTGTGGAACTCATTGGAGATAGATGATGGAAGCGAATGAGCATGACCACGCCACGCGCCTTCGTGTGACAGGAAAATTGTTGACAGTGATAACTGGTTTTGTTGATATGGGATCAGAGAGTATTGCTCCCATGGTTGAGACTTCAAAAAACAGGTCTTCTTGTAAAATGAACCAAGGGAAAGTCCCCAAGAGAATTCACAAGGCCGAAAGAGAGAAAATGAAACGTGAACACTTGAATGAACTCTTTCTTGATCTTGCAAATGCTCTTGATCTCAATGATCCGAACAGTGGAAAGGCTTCTATATTGTGTGAAGCTTCTAAGCTGCTAAAGGATTTGCTCTGTCAGATTCAGTCCCTCAAGAAGGAGAACATCT…	155.243	-2.87325	7.35185e-07	1.11989e-05	DOWN	Tp57577_TGAC_v2_mRNA35910	Trifolium pratense	bHLH	bHLH family protein
TRINITY_DN25421_c0_g2_i1	en=2200 path=[2813:0-122 9838:123-146 2937:147-172 2963:173-191 2982:192-266 9833:267-290 3081:291-1275 9831:1276-1299 4090:1300-1951 4742:1952-2199] [-1, 2813, 9838, 2937, 2963, 2982, 9833, 3081, 9831, 4090, 4742, -2]	ATTTCACTTGATAGTTACAACAATGGTAAAGTTAACTTGTTGCACTAGTAACTTTACTAACTTCAACTATTCTTTTTGTGCTCAACATCCCCCTCAAGCTGAAATAGATCAATGTCAATCATTGCCAGCTTGTTTTGTGGTTGTTAAAAGGTCCTGTGTGCAGAGACTTGGTTGGAATGTCATCTACTTGGTTTTTTGATGCAACTGAAAGTAAGTGAACTATCCCTGCCTGCACCTTGTCTCTAACCACATGGCAGTCGTTCTCTATGTTAGGTTCTCTCATGGAAAATTAAATTTATTGCTATATGAGATGCTGATTTATTGTCACAGTAAATCACAATTGGAGAAAAGTGTTTGACTTGAAAATTCTGCAATAAATAAAGAATCCGTTGTCCTTCA…	31.4563	-2.47632	0.000523888	0.00438061	DOWN	Tp57577_TGAC_v2_mRNA34811	Trifolium pratense	bHLH	bHLH family protein
TRINITY_DN28551_c8_g2_i3	en=1008 path=[5712:0-46 1007:47-64 1025:65-97 1058:98-235 4523:236-271 1232:272-369 3909:370-371 5713:372-395 3935:396-471 1347:472-661 1537:662-681 1557:682-702 5710:703-726 1602:727-1007] [-1, 5712, 1007, 1025, 1058, 4523, 1232, 3909, 5713, 3935, 1347, 1537, 1557, 5710, 1602, -2]	GTTGGACCTGTAAGTCCTATGACCTGGGATATCCGGATGAACATTTTACTGGGCACGGCAAAAGGATTGGCTTATCTTCATGAGGGTCTTGAACCGAAAGTTGTTCACCGAGATGTGAAGTCAAGCAACATACTCATTGACCGCCAATGGAACGCCAAGGTTTCTGATTTCGGTCTTGCTAAGCTTCTGGATTCTGACCACAGTTTTGTCACGACTCGAGTCATGGGGACATTTGGTTATGTTGCGCCCGAGTACGCCTGCACCGGATTACTGAATGAGAGGAGTGACGTGTATAGCTTTGGGATACTCATCATGGAAATAATCAGCGGGAGAAGTCCCGTTGATTATGGCAGACCGAAAGGAGAGGTTAGAGACCACATTACCAACAACACTAAACAG…	75.9241	-2.44009	0.0011199	0.00862328	DOWN	mrna09125.1-v1.0-hybrid	Fragaria vesca	bHLH	bHLH family protein
TRINITY_DN28124_c0_g1_i2	en=1248 path=[1:0-96 2293:97-309 2506:310-324 96:325-348 5971:349-372 144:373-386 158:387-389 161:390-411 183:412-468 2085:469-500 2117:501-516 288:517-522 294:523-582 354:583-625 397:626-651 423:652-688 460:689-708 5970:709-732 504:733-759 5974:760-783 555:784-817 5968:818-841 613:842-858 5973:859-882 654:883-1180 5967:1181-1204 976:1205-1247] [-1, 1, 2293, 2506, 96, 5971, 144, 158, 161, 183, 20…	AAGAAATGGAAAAGACAAAGATCACGTGTGGAACTCATTGGAGATAGATGATGGAAGCGAATGAGCATGACCACGCCACGCGCCTTCGTGTGACAGGTATCCTCCCGCCACACTCCTTTCCTTTTTAATCACAAACCAATCCTCTTTTCTCTCTCTTCTGCCCTAATTTCAACTATTTCAATTATAACTCTTTCACTTTCATTTCTCGATTCCAAATTATTCTCTCAATAATCAACTTCCTCCTTCAACCTTGATTCACCGTTCAACATATTCTAATTCTATTCCTTAGGATTCGTCTTTCTGGAAAATTGTTGACAGTGATAACTGGTTTTGTTGATATGGGATCAGAGAGTATTGCTCCCATGGTTGAGACTTCAAAAAACAGGTCTTCTTGTAAAA…	78.6606	-2.41333	2.88481e-07	4.78365e-06	DOWN	Tp57577_TGAC_v2_mRNA35910	Trifolium pratense	bHLH	bHLH family protein
TRINITY_DN30287_c0_g1_i1	en=1738 path=[1716:0-116 4783:117-140 1834:141-287 1981:288-314 2008:315-603 4785:604-627 2321:628-763 4779:764-787 2481:788-827 3953:828-863 2557:864-902 3859:903-960 2654:961-1014 2708:1015-1041 2735:1042-1088 4782:1089-1112 2806:1113-1133 4788:1134-1157 2851:1158-1162 4780:1163-1186 2880:1187-1207 4784:1208-1231 2925:1232-1331 3025:1332-1369 3063:1370-1376 3070:1377-1386 4789:1387-1410 3104:14…	GTCCCAACTCACCATACAACAACAAAAAACATTATCCTATCTCTTTCTTCTCAGATTCTCAAACATGAAGGACACTATAGTTCTTTACCCTGCTCTTGAAAGTGGACACTTAATGTCTATGGTTGAATTAGGTAAATTCATATTAACACAAAACCCTTCCTTTTCTATCACAATTCTCATTCTTACACCCCCCAACAACAAACACACACCCCTCTCTCCACAAGAACAATACATAGCTTCTATTTCAGCCACATTTCCATCTATCAATTTTCATTACATTCCTCCAATGACGTTCACAACAACACTTCCAACACACTTACAATCCATTGATCTCTCACACCAAAGCACTCATCATGTTCACAATATTCTCCTTTCCATTTCCAAAACCGTAAATCTCAA…	1495.66	-2.40752	0.00227844	0.0160247	DOWN	Tp57577_TGAC_v2_mRNA33215	Trifolium pratense	bHLH	bHLH family protein
TRINITY_DN34072_c1_g3_i1	en=2520 path=[3281:0-43 12273:44-67 3326:68-80 3339:81-96 9044:97-130 3389:131-148 13322:149-172 3431:173-235 13324:236-259 3518:260-262 3521:263-264 3523:265-286 3545:287-289 3548:290-302 3561:303-341 3600:342-352 3611:353-357 13309:358-381 3640:382-382 3641:383-389 13310:390-413 3672:414-449 13312:450-473 3732:474-548 13314:549-572 3831:573-577 13320:578-601 3860:602-668 3927:669-693 3952:694-6…	TGTTTTGCAAGTAATCGGCTTTCGAGTAAAGCATTGAGTTTTTTCGTGAGAATGCAAGAAGATGGGTTTCAGCCTACGCAGTACTCTTATGTGAATGCGTTGCAAGCGTGTTCTCAGCTCTTGGATTTCAGGCTTGGGAAACAGGTTCATGGGAGAGTTGTTGCTGGTGAGTTTGAGAAAAATACTTTTGTTTGGAATGCAGTGACTGATTTGTATGCCAAGTGTGGCGATATTGAGAGGGCACGCTGGCTGTTTGATGGAATGATTAAAAAAAATGTTGTTTCGTGGAATCTGATGATCTCTGGGTATGTGAAAATGGGGAACCCTGATGAGTGCATTCATTTGTTCGACAAGATGCGATTATCTGGGTTGAAACCTGACCAAGTTACGGTTTCTAAT…	38.6856	-2.35643	2.58767e-05	0.000288265	DOWN	Gh_A13G0768	Gossypium hirsutum	bHLH	bHLH family protein
TRINITY_DN34281_c17_g4_i1	en=773 path=[391:0-42 411:43-44 12411:45-68 437:69-70 439:71-71 440:72-75 444:76-80 449:81-101 470:102-117 486:118-121 490:122-123 492:124-131 500:132-134 503:135-137 506:138-145 514:146-147 516:148-155 524:156-156 525:157-163 532:164-165 534:166-188 557:189-189 558:190-193 562:194-231 12405:232-255 624:256-283 652:284-285 654:286-287 656:288-309 678:310-311 680:312-320 689:321-334 5249:335-358 7…	ATGCAAATGGGTGTTTACTGTGAAGTATAATTCAGATGGGTCAATTGAAAGGTACAAGGCTCGCTTGGTGGCTAAAGGCTTTACTCAGACCTATGGTATAGATTACTCAGAGACATTTGCTCCTGTTGCAAAATTGAACACTGTCAGAATTCTTTTGTCTCTTGCTGCTAACATGGATTGACCTTTGCATCAGTTAGATGTTAAGAATGCATTTCTTAATGGCGATCTAGAAAAAGAAGTATATATGGACATTCCTCCTGGCTTTGAAAACAAATTTGGATCAAATGTGTGCAAACTAAATAAGTCTTTGTATGGATTAAAGCAGTCCCCTAGAGTTTGGTTTGAAAAATTCACTCAGTCCATGAAGAAACAAGGGTACATCCAAGGACAGGTTGACCA…	44.8227	-2.30423	8.67731e-06	0.000107006	DOWN	Tp57577_TGAC_v2_mRNA34811	Trifolium pratense	bHLH	bHLH family protein
TRINITY_DN32085_c0_g1_i4	en=1457 path=[1:0-94 10047:95-118 97:119-160 10052:161-184 163:185-228 10056:229-252 231:253-321 300:322-322 301:323-341 320:342-346 325:347-388 10051:389-412 391:413-424 403:425-472 451:473-488 10060:489-512 491:513-514 10063:515-538 517:539-565 5874:566-645 624:646-661 640:662-664 643:665-676 655:677-688 667:689-700 679:701-710 689:711-723 2684:724-727 2688:728-751 2712:752-780 2741:781-806 785…	GGCAGTTAGTTCCTTGTCCTTGTTTTCAAAGGAGACGCAACAATGCTTATCTTGGTACGTATTTCCAAAGCAGACGCAACGACGCATTATCTTCTTCGTCCTTGTTTCCAATTAAAACTCTCAGCCACACATCAACCCAACCTCACTAGACTGTGACAATATCCAATGGCAGCAAATCAAAACGTCAAGACCAGCACCACCAGCAGTAGCATTCAACAATCCCAAAACAATCTCCCAAATATATTCATTCACGGTCCTCCCAAATTCTCCATATTCCTCCAACCAAATCCTTCTCACAACTTCCACATCCTAAACCCTTCTTCCCTTCCCCCTCTCCACCAATTCATAGCCACCAATCCTCACCATGCTTCCTCCATCCACGCCATTCTATGTACCACT…	323.992	-2.29969	8.37446e-06	0.00010355	DOWN	KFK43521.1	Arabis alpina	bHLH	bHLH family protein
TRINITY_DN33851_c2_g1_i9	en=3899 path=[4638:0-134 14813:135-158 4774:159-222 4838:223-247 4863:248-271 4887:272-290 4906:291-603 14814:604-627 5243:628-663 5279:664-761 5377:762-779 5395:780-785 5401:786-913 14812:914-937 5553:938-1160 5776:1161-1208 5824:1209-1242 5858:1243-1266 5882:1267-1459 14825:1460-1483 6099:1484-1721 14821:1722-1745 6361:1746-1999 14822:2000-2023 6639:2024-2305 14823:2306-2329 6945:2330-2608 7224…	GAGCAATCGGGATAGCCAATAAAACCAGAAGTCGGAAAATGCCGCCACCGTAATCTCCATTACTGCTACAGTCAAACTCAACGTACACAATTCCGCAACTATCACACCTAGAAAAGCAAAACAATAGAATCACTTCATCAAAAAAAGCACTTTTGTGTCCCGCTCCGAATGTCATCCAAGTCTCCTCTCCTCTTTCTACTGAGGATGAGGAGGCACCACCACCACCACCACCACCGTCCCCACACTCTCACTCTCTTCTCTTCCACTTCTTCTTCATTTCACACTGATTCCTCGTATTACTTAACTCAATTCCTACCTCTTTTCAATCGAACCACCAATTTCAATCCACTTACATTCATCACCCCAAGAGAACGCCGAATCATAGCCCTCGGATTATCC…	62.0575	-2.27035	4.22527e-09	1.01708e-07	DOWN	Do022252.1	Dichanthelium oligosanthes	bHLH	bHLH family protein
TRINITY_DN30940_c0_g1_i1	en=1811 path=[1:0-83 4935:84-107 86:108-238 4940:239-262 241:263-312 4942:313-336 315:337-371 4938:372-395 374:396-414 4943:415-438 417:439-495 4937:496-519 498:520-799 778:800-826 805:827-833 812:834-882 861:883-906 885:907-916 895:917-966 945:967-1032 1011:1033-1056 3741:1057-1095 1074:1096-1107 1086:1108-1112 4939:1113-1136 1115:1137-1170 4941:1171-1194 1173:1195-1270 1249:1271-1283 1262:1284-…	GATTGGTCCAACCATATTAAAACAAGTTGAGTGATATAAACCACATGTCAACACCCACAAGAAAGAACAAAAACAATCCAACTACAAACAAACAAGACAAAACAAATTCTCCATCCCACAAAACAAAACAAAAAAACATTAAAAATTTAACAACAACAAATCATATATTGTTCTCAACACCCACAAGAATCTCATCAACAAACGTTTGAATATTCCTGTCAGAAGATCCACCATCTACCAACGCTTCCCTCGCCGCACTTTTCAACTCCAAAACATTTTTCTTAAACTCCTCAAACTTTTCTCCTCCAACAATATCCTCAATCGCCCTTTCAACTTCCTCACTCTCCACAAACCCATCACTGTCCGGTTTCAACCGAATCCCCGTCCGAAAAACATCCG…	132.765	-2.26818	0.000233025	0.00211561	DOWN	Tp57577_TGAC_v2_mRNA33215	Trifolium pratense	bHLH	bHLH family protein
TRINITY_DN32133_c0_g3_i3	en=1693 path=[1977:0-34 1989:35-37 1992:38-99 2054:100-106 2061:107-114 2069:115-117 2072:118-127 2082:128-152 2107:153-196 9517:197-255 2210:256-262 2217:263-273 2228:274-279 2234:280-303 2258:304-309 2264:310-341 2296:342-396 2351:397-400 8982:401-482 9064:483-498 9080:499-506 2461:507-507 2462:508-530 6530:531-538 6538:539-621 6621:622-622 6622:623-630 6630:631-633 2588:634-634 6633:635-654 66…	AGTATGAGCAATTTGACTTGAAGAAGTTGGTTCAACAAGCATTGACTTTGTCCGGAGCTTTTAATCTTGCTGATTATATCCCTTGGCTAGGCCCTTTTGATCTTCAGGGATTAACACATGCCTGCAAGAAAACAAGTAAAGCACTTGATGAGGTATTAGAGATGATAATAAAAGAGCATGAACAAATTACTAATGCTAACAAAACTCGTAACGAAGATTTCATAGACACCCTACTATCAATTATGCACCAAACCATTGATCTCAAAAATGAACAAAATCCGGTCATTGTCATTGATCGAAGCACCATGAAGGCAATTTTACTAGACATGATAGCAGCGGGAACCGATACATCTGCATCTGTAATTGAGTGGGCGTTATCTGAACTTTTAAGGAATCCAA…	413.545	-2.22311	7.22675e-07	1.10268e-05	DOWN	RrC1570_p1	Raphanus raphanistrum	bHLH	bHLH family protein
TRINITY_DN33538_c0_g2_i6	en=2355 path=[2333:0-224 2535:225-263 2574:264-299 2610:300-300 2611:301-323 2634:324-344 2655:345-396 12690:397-420 2731:421-449 12694:450-473 2784:474-477 6595:478-486 11081:487-532 2843:533-548 2859:549-569 2880:570-586 11269:587-610 2921:611-633 2944:634-657 2968:658-671 2982:672-706 3017:707-739 3050:740-774 12697:775-798 3109:799-800 12684:801-824 3135:825-861 3172:862-874 3185:875-892 3203…	AAAAAGATAAGTTTTACTTTTCCACCAAAAATGTAACCTGGTTTTTATAAATTCTCCTCCACGGAAATGTTATCCAAACTATTATATCTCTAATGATATCACTCCTATATTATCTCTAGTATTTGGCACGTCTAACACGGTATTCAATTCTCTGGCATAACTTAGATTTACTTATTAGCGCCTTTAGGTATCCATAAGTTCTAAAATGGTAAGCTGTTCAAATATGATGGTGGTCATGATCCTCGTAGTGGTTTGCAACAGAGTTAACTGTTGTAGCGGCAAGGATTCCAGATGCGGACGTGACGGCCCAAAAATCAGATTCCCATTCCATTTTAAAGACAGTGAAACAGAAGATGGATGTGGTTATAAAGGCTTTGGTCTTACTTGTTCAGACACACA…	572.355	-2.11134	9.4042e-05	0.00092746	DOWN	XP_016443488.1	Nicotiana tabacum	bHLH	bHLH family protein
TRINITY_DN24006_c0_g1_i1	en=796 path=[3074:0-174 4950:175-198 3250:199-257 4954:258-281 3333:282-285 298:286-289 2387:290-295 4955:296-319 2417:320-420 2518:421-444 2542:445-495 2593:496-501 520:502-519 2153:520-584 2218:585-675 682:676-676 683:677-726 4951:727-750 757:751-754 761:755-756 3836:757-795] [-1, 3074, 4950, 3250, 4954, 3333, 298, 2387, 4955, 2417, 2518, 2542, 2593, 520, 2153, 2218, 682, 683, 4951, 757, 761, 3…	GATGCTACTGAAAAACAGTAGGACGCTGGACAAATGTCAAATGGAATTGCACACAAGTTTTCTCCCTAACAATGATACTGTATTAGATGTATATATTTTGTTTGATCTATGGGTGGCATGAATCCTCCAACAAATCTTACACAGAAAAAATGAACAAAAACAAAGCCGAAGCAGAACAGTTACTGGAAATTGGAGAAGAGCTCTTACAAAAACGAGATCTAAAAGGTTCAAGAGAAATGGCAGTTCTAGCTCAAGAAATTGACCCTCTTCTAGAAGGTTCCGACCAGATCATAGCAGTCGTTGATGTTCTCGAAGCAGCTGAGAAGCCTCTAAATTTCAACAGCAACAATCTCGATTGGTACGCTATTCTCCAAATCAATCGAAATTTGTCACCAGATC…	9.90527	-2.09604	0.00611101	0.037518	DOWN	Zjn_sc00018.1.g03210.1.am.mk	Zoysia japonica	bHLH	bHLH family protein
TRINITY_DN29787_c1_g2_i1	en=2485 path=[11006:0-419 11403:420-420 11404:421-458 11442:459-551 15650:552-575 11559:576-1182 15648:1183-1206 12190:1207-1214 12198:1215-2043 13027:2044-2108 15657:2109-2132 13116:2133-2151 15652:2152-2175 13159:2176-2176 13160:2177-2204 13188:2205-2217 15644:2218-2241 13225:2242-2272 13256:2273-2351 14835:2352-2373 13358:2374-2383 13368:2384-2409 13394:2410-2484] [-1, 11006, 11403, 11404, 114…	AGTTAACCCTTGTTTCAAATCACATTCATTCTATGAATCTCTTATTGATAATTCAACCCATGTTATACATCTTTATCAAATACATGCCCACCTAGTTGTCTCTGGATTGCAATATGATAGGTTTCTCATGACCAAACTGGTCAATGGGAGCTCCAATTTTGGATATGTTTGTTATGCACGTAAGTTGTTCGATGAATTTCCCGACCCGGATTTGTTTATGTGGAATGCTGTTATTAGAAGCTATTCAAGAAATGGTATGTGTAGGAATGTTGTTGAAATGTTTAGGTGGATGAGATGGGTTGGATTGTGTCCGGATAGGTTTACTTTTCCTTGTGTGGTTAAAGCTTGTAGTGAGTTGTTGGATTTTGGTTTGAGTTGTTTGGTTCATGCGCAGATAGT…	14.3281	-2.07702	0.00825114	0.0482977	DOWN	Do020469.1	Dichanthelium oligosanthes	bHLH	bHLH family protein
TRINITY_DN27437_c0_g1_i1	en=947 path=[1:0-164 2603:165-188 167:189-282 261:283-299 278:300-320 299:321-335 2229:336-359 2253:360-377 356:378-383 362:384-410 389:411-436 415:437-454 2605:455-478 457:479-483 2604:484-507 486:508-581 560:582-626 605:627-660 2117:661-695 674:696-722 2003:723-755 734:756-946] [-1, 1, 2603, 167, 261, 278, 299, 2229, 2253, 356, 362, 389, 415, 2605, 457, 2604, 486, 560, 605, 2117, 674, 2003, 734…	AATGTTGTGAATAAAAGCAAGATACATTATTATATAACTTTACTATATATAGTCCCCTATCAAAGACAGCATAACAACAGCCTCAAGCTCTATAGTTAACAAAAACTCATCAAATTATCAAACAAAGAAAATGTATGCTTCTACTTCTTTTACTTCACAACATGTCCATGAGCTTCTTGTAGAATCTCACTCAAGAAGGTTACTCTTCCACAATCCTATTGATCACCAATCACTTAAAATCAACTCTCATTTCTTCATAAACAACGACAATTCAACGGACCAATCCTTTGGAGCTCGCGAATTTGATTCAAATGTTGTGATGATAATTGCAGTTCTATTATGTGTGTTTATTTGTTTACTTGCATTAAACTCTATCATAAGGTGCGCGTGCGCCTTAAG…	85.8437	-1.93199	0.00407772	0.0265208	DOWN	Zmw_sc01355.1.g00120.1	Zoysia matrella	bHLH	bHLH family protein
TRINITY_DN29483_c0_g2_i2	en=3478 path=[5547:0-154 5679:155-227 5752:228-264 23470:265-288 5813:289-437 23476:438-461 5986:462-536 23467:537-560 6085:561-784 23481:785-808 6333:809-823 23480:824-847 6372:848-922 23484:923-946 6471:947-978 6503:979-1016 6541:1017-1108 23471:1109-1132 6657:1133-1168 6693:1169-1184 6709:1185-1192 6717:1193-1206 6731:1207-1306 23464:1307-1330 6855:1331-1931 7456:1932-2192 1489:2193-2219 9923:…	AAATAAACGAGTCTTCACTCAAAATCTGAATATTCTACCTGAAAAATTATAATCACAAGTTCATGGTAATTCACCGATCGATAATCTTCAACCTTTCATCTCTGCGAGAAGGGAAATCCTTCACACGCAGTATTGTCTCAGAACATACTCTACAGGTTGTTGTGGAAATGATACTTGATTAGTTAATGGTGAAAAGTACTTGTATCAGATTCAGAACTGCGAGTGAGTAAAATGTACAATGCAATGGAAGAAACACAAGGCGAGTATTATGCTTCCGATTTACCCGAGTATGATTTCAACAGACAAGGGAATCATAGGACTGGTATAACAGGTCTGAAGAAGAGAGGTCATGTGAGTCGGTCTTGGATAAAAATTGATCAGGATGGAAACTCCGAGGTT…	106.839	-1.92378	9.10715e-09	2.03931e-07	DOWN	Lus10022218	Linum usitatissimum	bHLH	bHLH family protein
TRINITY_DN21844_c0_g2_i3	en=992 path=[1146:0-121 1245:122-607 1731:608-615 1739:616-631 1755:632-636 1760:637-637 1761:638-666 1790:667-699 1823:700-768 2944:769-809 1933:810-812 1936:813-839 1963:840-991] [-1, 1146, 1245, 1731, 1739, 1755, 1760, 1761, 1790, 1823, 2944, 1933, 1936, 1963, -2]	TTTACACTGTAATGGATCACAATCATCCGTTTGTATTACTTTCTAAATGTTTAAAATAAAAGACAAATCTTTTAAATATATCAGTCGTTATGATTAACTGACATTGTAAAAGATCTTTACACGGTTAGTTTTTTTAAAAAAAAATCCATCTTAAATTAAATAAAATAAAAATAAAAATATATTAGTTTTCCTTATATTTCATTCTAGAACGTTGATTTATTTTATCTATACGATATTATTGTACAAATCAAAAACACAAAAAATATATATATATATATTTCAATTTAATATTATTATATATATTTTTTTAATATATCAGTATTCGATCCACTAAACGATAAATAGCAATTGTGGGAGATAAGTTGAATATCAACTAACAATTGATTTAATATTATTATG…	350.326	-1.91095	0.00381048	0.0249766	DOWN	Jcr4S00223.20	Jatropha curcas	bHLH	bHLH family protein
TRINITY_DN33879_c1_g6_i7	en=424 path=[3106:0-55 3139:56-60 3144:61-69 3153:70-98 16133:99-166 3250:167-183 3267:184-199 3283:200-201 7866:202-204 7869:205-210 11152:211-213 17655:214-248 3332:249-276 3360:277-279 3363:280-294 3378:295-303 3387:304-318 3402:319-321 3405:322-328 3412:329-333 3417:334-334 14443:335-380 14489:381-409 14429:410-423] [-1, 3106, 3139, 3144, 3153, 16133, 3250, 3267, 3283, 7866, 7869, 11152, 1765…	CTGTGGTTGGAATTGTGGTTGCAACAACAATTGTTATCATTCTAGTATTTGGTATACTTTGGTGGAAAGGGTGTTTTGGAAAGAAAAACTCATTAGCAAAAGACTTGAAGAGTTTAGACGTTCAAACGGGTATATTTACCTTACGACAAATCAAAGCAGCTACAAATAACTTTGATATTTCCAATAAGATTGGAGAAGGAGGATTTGGTCCTGTTTACAAGGGATATTTACCCAATGGGACATTGATAGCAGTAAAGCAACTTTCTTCTAAATCAAAGCAAGGGAATCGTGAGTTTTTAAATGAGATAGGCATGATTTCTGCTTTGCAACACCCTTATCTCGTTAAACTCCATGGCTGCTGTGTGGAGGGAGATCAGTTGTTGCTGGTATATGAATACT…	12.0802	-1.83057	0.00367623	0.024247	DOWN	SMil_00011498-RA_Salv	Salvia miltiorrhiza	bHLH	bHLH family protein
TRINITY_DN32557_c0_g3_i7	en=4174 path=[1342:0-270 11344:271-294 1614:295-331 11346:332-355 1675:356-364 1684:365-387 1707:388-436 11351:437-460 1780:461-574 1894:575-600 1920:601-661 11348:662-685 2005:686-888 11355:889-912 2232:913-1070 11353:1071-1094 2414:1095-1225 2545:1226-1230 2748:1231-1295 2615:1296-1297 2617:1298-1300 2620:1301-1304 2624:1305-1328 2648:1329-1333 8097:1334-1336 11350:1337-1360 8124:1361-1377 2559…	AAAAAGAATAAAAAGAAAAGAAAAGAAAATCTGTCTCTCTCTCTTTGGCTCTTCTTTCTCTCTCTCTCTTCGGCTCTTCTTTCTCTCTCTTCCATTCCCATGGTGAAACCAACGGAAAACGCAGTGTCACCGGAAAGTTTATCGAACAACACTGCAAATTCACTGTAATTGGAGCAGAAATAGCGTTTAGTACCTGTTTGAATTCGAACAATGCCTATCTCCAGGTACCACATTCGTAGCGCGCACAGTTTGGCGGATCCGGAGCTGCACCATGCCGCCGATAAGGATGACTCCGAAGCTCTCCTTGAAGCCGTAGCCATGAGTGGACTCGTCGGCTTCTTGCGCCAGCTTGGCGACCTCGCTCAATTTGCTGCTGAGCTGTTCCACGACTTGCATGAA…	215.53	-1.81862	6.23012e-07	9.65943e-06	DOWN	SMil_00025539-RA_Salv	Salvia miltiorrhiza	bHLH	bHLH family protein
TRINITY_DN25712_c0_g3_i1	en=1061 path=[1:0-124 3962:125-148 127:149-205 184:206-241 220:242-295 274:296-359 338:360-573 552:574-580 559:581-597 576:598-619 598:620-622 3964:623-646 625:647-661 3965:662-685 664:686-752 731:753-823 802:824-850 829:851-893 3966:894-917 896:918-971 950:972-973 2442:974-999 2468:1000-1000 2504:1001-1003 1003:1004-1007 950:1008-1009 952:1010-1060] [-1, 1, 3962, 127, 184, 220, 274, 338, 552, 55…	AGCAAGGTTTTTGTTAAATCCATGCGAAGCCAACAAGGATCGACCAGAATCTTAGATTCCCTCTCATTCTCATTCCCTCTTACGTTGTAGTCTGAAGCTAATAGTGAAGACAAACAAACCATGAGTACGAGGTCCAAAAACTTGAACTCCGTTTTCTACTCCGATGTCTACCATCCCATTCAAGCCGGAAGTATCGACGGCACCGATATTCTTCCTCACGACAATGCCATTCTTCGTGCTCAACTATGTTCCTCTATTGGCCTCTATGACCCATTTGGTGATCCTAAGGCCACTGGTGACCCTTATTGTACCCTCTTCGTCGGGCGTCTCTCCCGGATCACCACTGAAGATACTCTCCGCAAGGTTATGAGTGAGTACGGCCGGATTAAGAACTTGCGC…	54.9431	-1.71547	5.3067e-06	6.80457e-05	DOWN	Zmw_sc01935.1.g00150.1	Zoysia matrella	bHLH	bHLH family protein
TRINITY_DN31756_c0_g2_i1	en=1338 path=[1:0-110 17803:111-134 113:135-161 140:162-186 17806:187-210 189:211-216 17810:217-240 219:241-241 220:242-254 233:255-283 262:284-307 286:308-323 302:324-327 306:328-345 324:346-356 335:357-373 352:374-377 356:378-383 362:384-397 376:398-402 381:403-411 390:412-427 406:428-435 414:436-460 439:461-471 450:472-487 17819:488-511 490:512-558 537:559-583 562:584-584 5518:585-659 17818:66…	CCTTTGTTTAGCTTTCATTTTCATTATCTACATTTGGTCACATTAAAATGGGGATGCCCCAATTGGTCATGGAAGACACATCAAACATTACTATATAGCATTGTCATTTGATTCTTCATTGCACCAATGTCTACCTCTTCAATAAACGGCTTTAGTCTTTCTTCTTTGTCCCCTGCCAAAACTTCTACCAAAAGAACTACATTGAGACCCTTTGTTTCTGCATCTCTTAACACTTCTTCTTCATCTTCTTCCTCGACTTTCCCTTCTCTTATTCAAGACAAGCCGGTTTTCGCTTCTTCTTCTCCTATCATCACCCCAGTTTTGAGAGAAGAAATGGGAAAGGGCTATGATGAAGCTATTGAAGAACTCCAAAAATTGTTGAGGGAGAAGACTGAACTG…	113.441	-1.63981	0.00199291	0.0142588	DOWN	Jcr4S00223.20	Jatropha curcas	bHLH	bHLH family protein
TRINITY_DN28281_c0_g1_i1	en=2725 path=[1:0-169 148:170-257 6505:258-271 273:272-416 418:417-418 420:419-420 422:421-421 420:422-423 422:424-424 420:425-426 422:427-427 420:428-429 422:430-430 420:431-432 422:433-433 420:434-435 5783:436-460 865:461-499 6605:500-523 928:524-1206 6602:1207-1230 1635:1231-1251 1656:1252-1290 1695:1291-1761 6601:1762-1785 2190:1786-1833 6599:1834-1857 2262:1858-1881 6603:1882-1905 2310:1906-…	GTTAAACAACCCATAGACAAGACACACACATACACACCTAACACAACACCAGCAGCCACAAAACAATGATACTAAAATCGAAAATTATCACATTTTGACCAAAACCTCGTTTATTGTTCATTGATTTGATTCCATTTTCATTTCTCAACTCCATTATTTTCATCCTTTACCTCACTTTCTCTTCTAGATTCTCCATTTTTTTCTTCACTCACCCCTTTTCCTCTTTTGACTCATCAATCATCACCATCCACAAAAAAAACATATAACCTTGTCTCAAACAAGGGTGAAAAACACAACACAATCAAAAGATGAAGATTGTTGTTGTGTTTCCTTTCTTTCTATGTATCAACATGATGATGAGTTTGATGAGTATTTCAGCAGCTCCTACTCCTTCTCCAT…	798.739	-1.62649	0.00180218	0.0131002	DOWN	XP_016443488.1	Nicotiana tabacum	bHLH	bHLH family protein
TRINITY_DN30734_c3_g3_i1	en=1978 path=[3567:0-358 3903:359-379 3924:380-453 27517:454-477 4022:478-738 27522:739-762 4307:763-810 27508:811-834 4379:835-903 27512:904-927 4472:928-1122 4667:1123-1180 4725:1181-1272 27507:1273-1296 4841:1297-1326 27510:1327-1350 4895:1351-1599 5144:1600-1618 5163:1619-1740 5285:1741-1765 5310:1766-1977] [-1, 3567, 3903, 3924, 27517, 4022, 27522, 4307, 27508, 4379, 27512, 4472, 4667, 4725,…	GGTGTATAAATTGGTGAAGTTAATTTAGCAAGAAAGAGAAGCAAAGCAAGCACATGCAGATTGCAGACACACTTGCTTGGATAGATAAACCTCACTCACTCACTCAACCAGCCATTCCTTCTTTTCTTTTTCACACACAAGCACAAGCACAAACACATCATTCTTCACACAATTCATCAAACAAAACAAAAACCTCTTCACCTTTTTTGTCTCTCATGGAACGTTACACGCTACCCTTACCACAAGGACTTCACAATTCTCTTACTATACCTTGGACTGAACCACAGCAACAACAACAATCACCTTCATGGTCCACACCTAACTCCGAACCTAAACTCAACAACAACAACAACAACGACGACCAAGACATTGCCATTGCTATTGCCATGGCTGCTTCTA…	270.966	-1.59506	0.0020916	0.0149013	DOWN	XP_004493069.1	Cicer arietinum	bHLH	bHLH family protein
TRINITY_DN30303_c0_g2_i1	en=2559 path=[2537:0-212 2727:213-233 5247:234-238 5252:239-257 2772:258-276 2791:277-303 2818:304-465 6177:466-489 3004:490-744 3259:745-745 3260:746-765 3280:766-774 6182:775-798 3313:799-815 6185:816-839 3354:840-903 3418:904-992 6184:993-1016 3531:1017-1094 6181:1095-1118 3633:1119-1259 6180:1260-1283 3798:1284-1287 6183:1288-1311 3826:1312-1544 6186:1545-1568 4083:1569-1580 6187:1581-1604 41…	TTTTTTTTTATTTCAGAAAAATATTACGTCCATACATCAAATTCACCACGACGAAGACTTTGAATGCAGTATCAAATTCACATGTCTTACCAAAAAGACTATTGCACCTATGGTTTACTTTACTTGTTCTGCTTTTCAGTCACATGATGTCTGCCTAAACAATGGGTAAAACTTAAACTATAGAGCAATGGTTTCTGTTAAATCAAGATCTGTAAGGTTTCATGATGATCTTGATAAAGAGAAGTTAAAGGAAGTTGAAGAAAATCAAATGGAAATGACGACGTATGAGATGAGCAATCAACACAAGCATGTAAGGGATGCGAAAACCAAGCCATCATCAAATGGAAAAGACCTTTCAAGAGTGTTTTCTGAAGATTACGACGCAGAAGAGATTTTAAT…	253.432	-1.58558	0.000285377	0.00253857	DOWN	AHYPO_019315-RA	Amaranthus hypochondriacus	bHLH	bHLH family protein
TRINITY_DN28770_c0_g1_i1	en=2370 path=[1:0-69 5361:70-93 72:94-480 459:481-752 5362:753-776 755:777-855 5366:856-879 858:880-905 5364:906-929 908:930-1043 5363:1044-1067 1046:1068-1195 1174:1196-1241 1220:1242-1247 1226:1248-1277 1256:1278-1319 1298:1320-1346 1325:1347-1406 5045:1407-1460 1439:1461-1475 5365:1476-1499 1478:1500-2098 2077:2099-2369] [-1, 1, 5361, 72, 459, 5362, 755, 5366, 858, 5364, 908, 5363, 1046, 1174,…	ATTACTACCTAATCTCTTTACCTAAACAAAGCCAAACGTTGATGAACCATGACTCAGCACAACGCTTCTCAGTGTATATAGCTGAACAACACTCAGTTATTGAATGCTTCGCGGTTCCACCAACATTTGAATTAGCATGCTCTTACGCTTCTCTTCATTCAACTCAAAGCCACTACTTATCAACACCCATCATCTCCTCTTATATCATTCCACCACTACAACACCAACACTTTCAAAACAACTATGCAAAACCTTAACCCAACCAAAACTACTTCATCAACAATACATCGTACACGGTCATGTCTTATACTACACAAACATCACCAACCTAATCGCCAATTACATTTCCTCAAATTCCACCACAAACGCTATTTTACTTCTAGAAAACCTCACACCATC…	33.3638	-1.54382	0.00331719	0.0221849	DOWN	Bostr.7128s0454.1.p	Boechera stricta	bHLH	bHLH family protein
TRINITY_DN34260_c2_g2_i2	en=1348 path=[2637:0-76 13171:77-100 2715:101-104 7421:105-128 2743:129-136 13176:137-160 2775:161-162 2777:163-224 2839:225-242 7701:243-266 2881:267-270 6979:271-271 6980:272-294 2909:295-307 13184:308-331 2946:332-340 13187:341-364 2979:365-384 13189:385-408 3023:409-470 3085:471-479 3094:480-499 3114:500-503 3118:504-535 3150:536-570 3185:571-595 3210:596-608 3223:609-620 3235:621-622 3237:62…	TTGGATGGTCTGAAGACGCAAAGGACCATTTTACATATTCACAAAGTGAGATGGATATACTTGGCAAGTTACAGCCCACCAAGAACTTGAAAAGGCTATATATATATGGATACAGAGGTACGAGATTTCCAGAATGGATTGGAGATCCTTCCTACCACAATTTAACCGAGTTATCCTTGTATGGTTGTCATAATTGTTGCATCCTTCCACCACTTGGACAATTACGCTCTCTCAAGGACTTGACAATCGGTGCAATGAGTATGCTGGAGACTATTGGATCTGAATATGGTGATTCCTTTTCAGGAGTCCTCTTTCCCTCCCTTGAAAGTCTGGAGTTTTGTGAGATGCCATGTTGGGAAGTGTGGCATCATTCTCATGAGTCAGAAGTTTCATTTCCTG…	89.3293	-1.12112	0.00128181	0.00973149	DOWN	Aradu.DZ0GE	Arachis duranensis	bHLH	bHLH family protein
TRINITY_DN33677_c2_g2_i4	en=1541 path=[1519:0-45 1542:46-493 1990:494-683 5825:684-707 2204:708-793 2290:794-813 2310:814-908 5826:909-932 2429:933-1063 5828:1064-1087 2584:1088-1099 2596:1100-1115 2612:1116-1123 2620:1124-1540] [-1, 1519, 1542, 1990, 5825, 2204, 2290, 2310, 5826, 2429, 5828, 2584, 2596, 2612, 2620, -2]	GTTCAGACGCCGGTTTTACTCAGATTTCGGCCTTCTCCTCCGGCAGTGCCAGATGGCAAACAATGGTAGCATCCTCGTACATCCACGTGTACAACGTTGTCACCTTAAATTCCTCTCTTTTTTCCACAAGATTGCATGTAACGTGTAACCATTCACCGCCGCCAAAACTTCAACTTGTCCATAACACAGTCCACATTCCAATAAAAAAACTTCCATACCCACGTACCCCGTTATTGGATTTGAACTCCATTTTCTTTCTCCATGGCTCTTCATATAAACGGTGGTTGTTTTACGATAATGGGTCACTCCAGAATTCGAAGAATAAGAGCTGTTGCTTCAGAGGGTTCTTCAACTCTTAAGACAGTTGAAGACAAGGTGAAATTGGGTGGCTCTGATTTG…	3079.77	-1.08359	3.84721e-05	0.000411944	DOWN	mrna28785.1-v1.0-hybrid	Fragaria vesca	bHLH	bHLH family protein
TRINITY_DN27598_c0_g2_i4	en=1191 path=[1:0-139 8040:140-163 142:164-347 8042:348-371 350:372-650 629:651-671 650:672-726 705:727-746 725:747-866 845:867-917 896:918-965 8039:966-989 968:990-1013 992:1014-1053 1032:1054-1092 1071:1093-1160 1139:1161-1190] [-1, 1, 8040, 142, 8042, 350, 629, 650, 705, 725, 845, 896, 8039, 968, 992, 1032, 1071, 1139]	TTTAAAAATATGACTAAAACCAAATAATTAAAAATATTGATTGAATAAGAAATAGATAAAAATAAAAGGGTATTTTGCAAAACAGAAGAACAAAAACTGAGAAAACGAAATTGAAGAAGAAGAAGAAGCAGTGGAAGAAGCTCTGAGGCAGTGACTGAATCATCGTCATCACTGCTTAGAGAGAGAGAGAGAAAGAGGAGAGAGAGAGATGTCTGACCTAGACAGACAAATTGAGCAGCTGAAGCGATGCGAACCTCTGAAGGAATCTGAAGTGAAAGCTCTCTGCCTCAAAGCCATTGAAATCCTTGTGGAAGAAAGCAATGTTCAAAGGGTCGACGCTCCTGTCACAATATGTGGGGATATTCATGGACAGTTTTATGATATGAAAGAGCTTTTTAA…	300.923	-1.07278	0.000727265	0.00587249	DOWN	Achn144111	Actinidia chinensis	bHLH	bHLH family protein
TRINITY_DN31352_c0_g1_i1	en=2947 path=[2925:0-103 3006:104-135 3038:136-357 3260:358-429 3332:430-471 3374:472-475 7460:476-499 3402:500-519 3422:520-566 3469:567-567 3470:568-660 3563:661-702 3605:703-744 3647:745-764 7462:765-788 3691:789-894 7466:895-918 3821:919-990 7467:991-1014 3917:1015-1035 7463:1036-1059 3962:1060-1122 7469:1123-1146 4049:1147-1268 7464:1269-1292 4195:1293-1600 4503:1601-1637 4540:1638-1698 7461…	GTAGATGCTAATAAAAGAAGTTAAGAATGATTTATATTTGGTTGTATTTATATAGTTTGGCGGCAAAGGATAATTGAATTGGAATCCAAATGGAGGACCAAGAGAAACTGTCGTCTTCCGATTTCGATTCCGATTCCGATTCCGGTGACTCTGAAATTGAAGTTGAACAGCTGAAATCTCAAAATGTAGAGGCACTCGTCAAAGGCAACCTGATCGTGAAGAGACAATCATTGCTACCGCGAGTGTTATCAGTAGGTACCAGTGGAGCCGCTGTTTGCAGAAAACCGTTCAAACCTCCTTCCGATGCTGCTTATACTAACAATCAAGACCTTTCTCGTAGGCTCTCTGCTCGCAAAAGGTTTGTCCCATGGGGTTCCACTACTCCCATTCCTATTCCTA…	99.3974	-1.05088	8.59725e-05	0.000854872	DOWN	mrna00901.1-v1.0-hybrid	Fragaria vesca	bHLH	bHLH family protein
TRINITY_DN30346_c0_g1_i1	en=1641 path=[1619:0-182 4496:183-206 1803:207-230 4486:231-254 1851:255-268 4493:269-292 1889:293-294 4499:295-318 1915:319-363 1960:364-365 4490:366-389 1986:390-392 1989:393-395 4494:396-419 2016:420-434 4498:435-458 2055:459-465 2062:466-492 2089:493-513 4491:514-537 2134:538-573 4497:574-597 2194:598-630 2227:631-654 2251:655-822 4495:823-846 2443:847-945 4487:946-969 2566:970-1005 4485:1006…	CTCTAATCCCCTCCATTAGATGTGCACTGCTTTATAAGCCCTGTTAATATCCAGAGATTAATTCATAGGGGTTTAGGATCTCTCACTCCAATGTTCTCCGTTTGATAAACGCTACTACCATACACATCTCCTTCTCAAAACTCCCAACTCTCCGCCGCCTCCATCTTTTCAACACCCGCCGTCGCTCCCTTCCGCCCTAACCAACCTAGGGTTCTCTCTCCGTTCTATTCCCCCACGCTTTAGCAATGAGTTTTGGAGCTTCCACTGAAATTTCCCACTATCTTGCACTAGCATCGGTTAAACCTAATTCTCGCAGCTGTCAATGCGCCGCCGGAATCAGCTACAGTTTGCACAATGCAATTGGCGGTTGCAACGGCGTATTATCGAAGCTGAAGTTGA…	509.935	-1.0176	0.0070818	0.0425279	DOWN	Sopim04g058090.0.1	Solanum pimpinellifolium	bHLH	bHLH family protein
TRINITY_DN29483_c0_g2_i8	en=1953 path=[5547:0-154 19661:155-174 5752:175-211 23470:212-235 5813:236-384 23476:385-408 5986:409-483 23467:484-507 6085:508-731 23481:732-755 6333:756-770 23480:771-794 6372:795-869 23484:870-893 6471:894-925 17381:926-963 6541:964-1055 23471:1056-1079 6657:1080-1115 6693:1116-1131 6709:1132-1139 6717:1140-1153 6731:1154-1253 23464:1254-1277 6855:1278-1878 22211:1879-1952] [-1, 5547, 19661, …	AAATAAACGAGTCTTCACTCAAAATCTGAATATTCTACCTGAAAAATTATAATCACAAGTTCATGGTAATTCACCGATCGATAATCTTCAACCTTTCATCTCTGCGAGAAGGGAAATCCTTCACACGCAGTATTGTCTCAGAACATACTCTACAGATTCAGAACTGCGAGTGAGTAAAATGTACAATGCAATGGAAGAAACACAAGGCGAGTATTATGCTTCCGATTTACCCGAGTATGATTTCAACAGACAAGGGAATCATAGGACTGGTATAACAGGTCTGAAGAAGAGAGGTCATGTGAGTCGGTCTTGGATAAAAATTGATCAGGATGGAAACTCCGAGGTTGTGACGCTTGACAAGGCTACTATTATGAGAGATTGCTCGTTGCCTTCTAGAGA…	201.708	1.0314	0.000328164	0.00287856	UP	Lus10022218	Linum usitatissimum	bHLH	bHLH family protein
TRINITY_DN31962_c0_g1_i5	en=3474 path=[1:0-256 235:257-257 4092:258-486 13497:487-510 4345:511-517 11739:518-547 4382:548-726 13477:727-750 4585:751-895 13496:896-919 4754:920-921 13485:922-945 4780:946-946 4781:947-991 4826:992-1387 13493:1388-1411 5246:1412-1603 5438:1604-1645 5480:1646-1691 12704:1692-1750 5585:1751-1758 5593:1759-1810 5645:1811-1818 5653:1819-1840 11523:1841-1842 11525:1843-1882 5717:1883-1922 13482:…	GGATGAATGGTTAAATTAGGGTAAAAATGGAATTGATCCTTAAATTAACATTAATTAAAGGACCATTTAGCAAATAATTTGACTAACGACCGAGAGAAAAGAAGGAAGCGGAGATGAATTCTCTCTTAAACTTTGACTAACCGTAGGGCAAGAACTTGGAAGTGAATTGAAGTGGAGGCTGAAGCAGAGAAAGAAAGCGTCAAAACGCACATCAGAAAGAACGAATCGCTGTCGTTTAACGCACAAGAATCCTCCACTAAGACCTTTTGCAGTTCTTCTTCACAAGCTGGTTATGGTGTTCTTCAATTATTAGAGCTGGCTAGGAATTGTAGAAAGCTGTGTACTTTTAGTGTTTTGCATGCCCCACCTGTTACGTATTCGCCACTTTTGAACTGCCAA…	50.8905	1.22469	0.00292271	0.0198912	UP	Bostr.7128s0454.1.p	Boechera stricta	bHLH	bHLH family protein
TRINITY_DN31089_c0_g9_i3	en=3488 path=[2497:0-248 2723:249-280 2755:281-287 2762:288-367 19144:368-407 23304:408-431 19208:432-432 23309:433-456 19233:457-475 19252:476-509 19286:510-603 19380:604-618 19395:619-662 19439:663-724 2863:725-726 2865:727-865 23314:866-889 3028:890-969 23323:970-993 3132:994-1121 23300:1122-1145 3284:1146-1178 23306:1179-1202 3341:1203-1211 23310:1212-1235 3374:1236-1238 3377:1239-1261 3400:1…	CTAAATAATTAAAAAAAATAAAAAAAATTGTAAAAAAATTGAATAATAAAAAAAAAAAAAATAATAAAAAATAAAAAAAAAAATAAAAACAAAAAATATAATAAAACAAAATAAAAAAAAAGAGTAACCTAATGTGTGTATCGTCTTCTCTCGTTCGTCTCTTTCCGCGTCTTATCCCCATAATCTCTATCTTCACATTTTCGTTTTCTTCCTCATCGATTCATCTCTCTCGTACTACACCCCCTTCACATTCATCTCCGTATCCGCTCTTTCTCCCATTCATCGTGTTTTGCATCCACCACTTGTTCCTTTCCCCGATATTAGGGTTACCCACTCACCACAAAAATGCTTCATATACTGCATGTTAGGTGAACTACTTGCTTATAGACTTTTCAATTT…	179.726	1.25338	0.000317622	0.00279886	UP	GSMUA_Achr11P16630_001	Musa acuminata	bHLH	bHLH family protein
TRINITY_DN33042_c0_g3_i1	en=1591 path=[1563:0-81 1622:82-180 1721:181-246 1787:247-251 1792:252-298 1839:299-319 1860:320-328 1869:329-374 1915:375-375 1916:376-399 1940:400-423 8047:424-447 1988:448-459 2000:460-537 2078:538-628 9401:629-652 2193:653-673 2214:674-679 5305:680-703 5329:704-733 2274:734-744 2285:745-760 2301:761-768 2309:769-783 9398:784-807 2348:808-983 9402:984-1007 2548:1008-1029 2570:1030-1080 2621:10…	AAACAACTAGTATTACTTTTATTGCATAAATGGAGAAACCAAGAAAAAACCATAAACCACACATTTTAGTGTTACCATATCCATTACAAGGTCACATAAACCCTATGCTTCAATTCTCCAAACGGTTGATCCAAAATGGAGTAAAAGTAACACTAGTAAACACAATTTCCATTTGGAACAAAATCAACAACAACATAGATCTAAACTCCATTGAAATTGAAAGCATCTCAGATGGTTATGACAATGGTGGACTTTCATCAGCAGAAAGTATGGAATCTTACAAAGACAAATTCTGGAAAGTTGGTCCAAAAACACTTTCTGAGCTTCTTGATAAACTTCAAAGCTCAAACAAACCTGTTGATTGTGTTGTCTATGATGCTTTCTTACATTGGACTTTTG…	173.305	1.44949	0.000115019	0.0011149	UP	Tp57577_TGAC_v2_mRNA33215	Trifolium pratense	bHLH	bHLH family protein
TRINITY_DN28210_c0_g1_i4	en=1722 path=[1:0-214 193:215-229 208:230-264 4780:265-288 267:289-499 478:500-520 499:521-630 609:631-675 654:676-759 4777:760-783 762:784-969 4784:970-993 972:994-1141 4081:1142-1250 1140:1251-1302 4783:1303-1326 1216:1327-1349 4779:1350-1373 1263:1374-1390 4782:1391-1414 1304:1415-1419 1309:1420-1441 1331:1442-1474 4778:1475-1498 1388:1499-1546 4781:1547-1570 1460:1571-1721] [-1, 1, 193, 208, …	GGTTCCTCTTCCGTCCAACAAAAAAAGAATTCCATTCAAAATTGATTAGTAGTACTAAAAATACTAAAAAGCAATAAAGAAAGTCAGAAAAGAAAGAGCGATTATTGGGGAGCGTGCGTTGGTTGCTATTTCACGCGCCAATCTTCATTTCGGGGTTCCTCTTCCGTCCACACTCCTCACTACGAGCGAGGACGCTGAAAAAATCTCCTCCTCCTCCTAGGGTTTGTTAAAACTCATTTGAATCTGTTCTTCCGATTCACGATACAATGGGTGCTAATTCGAATCTAGCCGAATCCACTCACGATCTCAACGAGCAGATCTCTCAGCTCATGCAGTGCAAGCCACTTTCTGAACAACAGGTTAAAGAATTATGTGAGAAGGCTAAGGAGATTTTAATGG…	50.2604	1.49414	5.73398e-05	0.000591922	UP	Achn144111	Actinidia chinensis	bHLH	bHLH family protein
TRINITY_DN26852_c0_g1_i1	en=2104 path=[2068:0-105 2151:106-155 2201:156-298 8042:299-322 2368:323-533 8043:534-557 2603:558-620 2666:621-847 4690:848-871 4714:872-925 4768:926-973 4816:974-1238 5081:1239-1369 8046:1370-1393 5236:1394-1402 3448:1403-1432 5245:1433-1495 5308:1496-1509 6811:1510-1528 6830:1529-1531 5350:1532-1532 8047:1533-1556 5375:1557-1612 8048:1613-1636 5455:1637-1669 8044:1670-1693 5512:1694-1716 8041:…	ATTGTTTAGTCCATACTAATTTGCTTTTGATTTAACAGCACCTAATTGTCGTTTACTCAGAGCGAGTTGAAAAAAGAAAAAATAGTACAGCCGCCGGTGGAAGCAGCACACCAGCCTCTTTCCCACGATCACAAGGTTTCTCTATCAGTTGAAATTAACATGGCAACGCAAGTTGGTTGCGTTAAAAGCGTCTTCCATGTATCGACTAATAGTCAAATCTTTCATCGGGAATCACCGTTATTGCCGTGTCGAATTGGGTATACAGCGCGTGTTGCTCACGTTCCCCTTGTGAGGAAAGTATCCAGTAATGCAATTAGAGTCCGTTGTTGCAGCAACAATGGGAGGAAAAGTGGTGTGGCGGTGGAGAAGGTGGAGGAAATTGAAAACAGTTACACCTGT…	64.2881	1.5155	0.00463077	0.0295746	UP	MDP0000304669	Malus domestica	bHLH	bHLH family protein
TRINITY_DN26776_c0_g1_i3	en=2267 path=[1:0-613 592:614-636 615:637-643 5546:644-667 646:668-939 918:940-958 937:959-1048 1027:1049-1069 1048:1070-1684 5544:1685-1708 1687:1709-1747 1726:1748-1750 1729:1751-1774 1753:1775-1783 5545:1784-1807 1786:1808-2046 5547:2047-2070 2049:2071-2104 5543:2105-2128 2107:2129-2186 5548:2187-2210 2189:2211-2266] [-1, 1, 592, 615, 5546, 646, 918, 937, 1027, 1048, 5544, 1687, 1726, 1729, 17…	GGCCTGATATATGTTTGATAAATTCGTAAACATGTTGATAAATGTTGTAAAAATAATAAATGACAAGAAAAACATGGCAAGACATTGACAAGTTGTTTTCAAAAATCAAAATCATCCTGATTAGGCTTTGGTGAAGTTAACAAAGCTGTGTAGAGTCGAAGCCTATCCTCTCCCAAGGAAGAGCATCTTGACAATGGTCTCCTAGGTCTTATAAAAGACAATGAGTTCAATGTCAACCTATGTCTGTACCTTCTCCATGCTAACTGAATGGCCACAGCAGCCCAAGTTCGCCACCCCGGTGAGTAATACCTAGCACTTCTCTTGACCTTTTCCTTCACAAACGTGTACCTGAAATGTTGTGTGACATACTTGACATCTTGTGCTTCAAGACCAAAAGCC…	16.4494	1.59915	0.00293957	0.019989	UP	AHYPO_019315-RA	Amaranthus hypochondriacus	bHLH	bHLH family protein
TRINITY_DN28551_c8_g3_i2	en=1133 path=[1:0-118 5706:119-142 121:143-146 5715:147-170 149:171-356 5709:357-380 359:381-396 5714:397-420 399:421-514 5708:515-538 517:539-539 5707:540-563 542:564-818 5711:819-842 821:843-1004 5712:1005-1028 1007:1029-1046 4931:1047-1132] [-1, 1, 5706, 121, 5715, 149, 5709, 359, 5714, 399, 5708, 517, 5707, 542, 5711, 821, 5712, 1007, 4931, -2]	GTATATATAAAAAAAACTTTTCACCAACAACAAACATAAAACACATCAAGCTTCCTTCCTTAAACTCTGTCTTTCTTTCTCTCTCTAACCTCTTCTTCACTCACTTTACTCTCTCACTCTTCATTCATCTCCGTTCAAAACCAAACAAAACCTCCACTTTTTCTCTCACTCTCTTTCTTCCTCAATTTCCACACCAAATCCAATGCCACCCATTTCCTAAAACCCAAAACCCAACACACACAACAAAAAAAACAACAACAACACCATGTCATTTTACGACGAATCTTTCTTCAACACACAACTCTCAAAACGAACCTCAATCTTCGGTCTCCACCTCTGGGTCATCATCGGAATCCTCGTCGGTTCCTTCATCGTCATAACTCTCTTCCTCATCTCCAT…	513.138	1.64733	0.0080863	0.0474706	UP	mrna09125.1-v1.0-hybrid	Fragaria vesca	bHLH	bHLH family protein
TRINITY_DN33077_c0_g1_i2	en=2545 path=[1:0-716 695:717-735 714:736-749 728:750-807 11088:808-831 810:832-848 827:849-851 11078:852-875 854:876-882 11080:883-906 885:907-964 11082:965-988 967:989-1003 982:1004-1020 999:1021-1031 10051:1032-1063 1042:1064-1154 1133:1155-1163 1142:1164-1184 11083:1185-1208 1187:1209-1220 8717:1221-1286 1265:1287-1337 11091:1338-1361 1340:1362-1455 1434:1456-1461 7431:1462-1468 11077:1469-14…	TCTACGTACTCATCTAAAAGCTTTATACTACAAAATAATATCACTAATTCTCTACCTACTCATCTGAAAGCTTTATACAAAATAGTTGAAGTCAAATCGCAAAACATAAATAAGTGATCAACCGACTTTTGAATGAACCACACACCCCTCCAACCTCATGCTCGTCTTTCATAGTTCGCTTAAAAAAAGACCATAGACAAACTTATATGCCCTATGCCCAACTTTTTTTACCAAGATTCCACGCCCAAGTATATTTATAGACATTCTTATTTATCAAACATACCATCAACGGAACTTATTTTTGTTTTCTTCCTATTGAATCACCAACATATTACTACAGGACTCTCAATAATTCTTTTCAAAGTGTACAATTCAAATATAATTATACGACTGAGTCAT…	202.713	1.71289	0.00497867	0.0315007	UP	Tp57577_TGAC_v2_mRNA33215	Trifolium pratense	bHLH	bHLH family protein
TRINITY_DN33157_c0_g1_i2	en=1566 path=[129:0-40 147:41-46 153:47-64 171:65-67 4005:68-93 4031:94-130 7456:131-154 4092:155-180 7460:181-204 4142:205-271 6757:272-295 4233:296-340 447:341-343 5177:344-385 492:386-433 3921:434-434 3922:435-462 3950:463-469 3957:470-475 582:476-478 585:479-486 593:487-487 594:488-493 600:494-574 681:575-577 3341:578-583 3347:584-595 3359:596-619 726:620-628 735:629-655 762:656-679 786:680-6…	AAGCTATCCGAAAGCCGCGACCTAACGCGCATAGAGCGCGTCGGAGCTCACTCGCACATCCGTGGCCTCGGCCTAGACTCCTCATTAGAGCCACACGATGTCTCTGAAGGTATGGTTGGCCAAGTCTCCGCACGTAAAGCCGCCGGCGTCATCCTTCAAATGATAAAGGACGGAAAAATCGCCGGCCGCGCAGTTCTCCTCGCCGGCCAACCCGGAACCGGCAAAACCGCCATCGCTATGGGGATAGCCAAATCTCTCGGCCTCGAAACGCCCTTCGCTATGATCGCCGGCAGCGAGCTCTTCTCACTCGAGATGTCGAAGACCGAAGCCCTAACACAAGCCTTTCGCAAGGCCATCGGTTTACGTATCAAGGAAGAAACGGAGGTGATTGAAGGTGAG…	125.715	1.71413	0.000258664	0.00232351	UP	Tp57577_TGAC_v2_mRNA26222	Trifolium pratense	bHLH	bHLH family protein
TRINITY_DN33888_c0_g3_i6	en=831 path=[13571:0-58 549:59-64 555:65-79 11166:80-88 11175:89-126 618:127-129 6298:130-141 6310:142-191 6360:192-192 762:193-193 15846:194-217 787:218-218 788:219-261 15848:262-285 855:286-301 14238:302-330 900:331-389 959:390-390 15860:391-414 984:415-431 1001:432-434 1004:435-455 1025:456-467 15832:468-491 1061:492-516 11917:517-540 1110:541-561 1131:562-577 15836:578-601 1171:602-603 15837:…	AAGGATTTGGTAAGGACCTCTGTCGCTCAAGTGCCATCCTCTACCATACCCTCCTCAAAAGTTGCCTCGTGTATAAGAACAGTTGCATTCGAGATGCTTCTATCAGCTCTGGACAGGGCCTGGTGTCACCAGAGTATACAATCTTCCAACCAGGAAAACTAATCAAGGCATTGAGACCGGCTTCTCGGATTACATGCTTCAATTTCCTTAGGAGGGGGTAAACTGCATCTTTGTCAACAGGACTACCTGGTATTTTCAAGTAGCTTTGCATACGAGACCCTTTAGCAAATAAAGTTGAATCATCTTTGGATGCATTTATTTTCGCACTGTTATTGCTCGGATCCTGAGAATTAACTGTTTCTTGCAAGTCATTCTCAAAATCATCCAATGATGCTTCTG…	30.6511	1.74816	0.00222276	0.0156976	UP	Sopen10g030300.2	Solanum pennellii	bHLH	bHLH family protein
TRINITY_DN20888_c0_g1_i1	en=2915 path=[2154:0-170 6217:171-194 2326:195-384 2516:385-413 2545:414-1099 6218:1100-1123 3255:1124-1194 6221:1195-1218 3350:1219-1864 6220:1865-1888 4020:1889-1906 6219:1907-1930 4062:1931-2121 4307:2122-2518 4704:2519-2543 4729:2544-2914] [-1, 2154, 6217, 2326, 2516, 2545, 6218, 3255, 6221, 3350, 6220, 4020, 6219, 4062, 4307, 4704, 4729, -2]	AATTTCAGCAACAACAAACCGGTAAACACTTCTTCCTCATTTCTCAGGGACAATTTAAAGAATGGAGGATACTGTTAAGACAGAGTTAGATGATGTCAAGAAAGAGTTGGAGAAGTTTAGGGCAGAATGCCGAGTCAAAACTCAATATATAGAAAATTTGAAGATCCATCGTGCCGAGAAATTTCAAGAAATTAAGAATCTGGCTGAGAAACGAGCGGGTGAACTCGATCTCAAGTCGGAGGAGATTTATGAACTGAAGAGAATTAATGAGGATCTGAAGTCTAGTTTGAATCAAAAGGAAAAATTGATCGCGCATTTGGGTTTAGAGAATCGCAAGATTCAAGAAAGGTTAACTGAGAGGGTTTTGAAATTGGAGGGGAGTAATAGTGAGCTGGTTTC…	22.5079	1.78555	0.000145959	0.00138271	UP	Csa12g003270.1	Camelina sativa	bHLH	bHLH family protein
TRINITY_DN32500_c0_g2_i4	en=2898 path=[9109:0-199 17850:200-223 9310:224-262 9349:263-279 9366:280-342 17851:343-366 9453:367-744 17858:745-768 9855:769-1146 10233:1147-1177 17859:1178-1201 10288:1202-1266 17843:1267-1290 10377:1291-1352 17848:1353-1376 10463:1377-1842 10929:1843-1884 10971:1885-1926 11013:1927-1971 11058:1972-1992 17844:1993-2016 11103:2017-2338 11425:2339-2359 11446:2360-2388 11475:2389-2409 11496:2410…	AATTTCCAACCGCTGTCAACCACATTCACACACACTCTCTACTATACTGCCGAAAGCATAAAAGCGAAAAACACAACAGTGGTTTTTCTTTTCATTTTCTTGACAAATGTAGCTCAAAGGTTATAAATTTTTACGCTTTCAGTCTTTTAACCTCCAAACAAAGCCTTCAACTTTGCATTTTCTTTTCCCTTTTACTCACTGAACGCTTTCATTCACGATTCTCATTTGGGTTCATCCATGTCTTCAGATATAAGCTAAAAAAAACTGTCTTTTTAAACCCCATGAAAACCTGTAATTTCAATTCTTGTGTTAGTTTTGTTAGTTCTATTTGTTGTTGCAACTGTGAATCCTTCTAGAAGCTTCTGAAGCATTGGAGTTGGAAGGTTGGGTGGGAGGAAG…	235.408	1.83342	0.000219912	0.00200636	UP	Phvul.001G159600.2	Phaseolus vulgaris	bHLH	bHLH family protein
TRINITY_DN28444_c0_g1_i1	en=1432 path=[1416:0-91 3369:92-116 1516:117-123 4017:124-147 1547:148-276 4013:277-300 1700:301-333 1733:334-363 1763:364-409 4016:410-433 1833:434-456 2831:457-489 1889:490-522 3419:523-565 1965:566-729 3607:730-757 2157:758-776 3015:777-823 2223:824-893 4015:894-917 2317:918-925 2897:926-960 2360:961-975 2375:976-989 2389:990-999 2399:1000-1011 2411:1012-1143 2543:1144-1170 2570:1171-1302 3553…	GGAAAAAAAGGAAAAAGAAACAAATGGCCTCGTGTCACATAAGATTCTACCCTCACACTCTTGTTTCTACAAACTTCACTCCAAAACTCAAATTCAACCGTAACCGATTTCTCTTCTCACCTTCACACTTTTCTTCTTCCACCGTAACTGCCATGGCTTCAAATGCCCGCAAAGTCTTGGTTCCGATCGCTGACGGCACCGAGCCTATGGAAGCCGTCATCACCATCGACGTCCTCCGTCGATCCGGAGCTGAAGTCACCGTTGCATCAGCCGCAAACAGTCTCTCCGTTCAAGCTCTCCATGGTGTTAAGATAATCGCCGACGCGTCTGTTTCTGATATCGCCAACACTGCTTTCGACCTTGTCGCTCTCCCTGGAGGGGTTCCGGGGGTGGACAATC…	1194.03	1.84351	1.71483e-09	4.47262e-08	UP	TRAES3BF011300020CFD_t1	Triticum aestivum	bHLH	bHLH family protein
TRINITY_DN27136_c0_g1_i1	en=359 path=[2761:0-56 1079:57-59 1082:60-65 1088:66-86 1109:87-128 2919:129-152 1175:153-161 1184:162-164 1187:165-188 1211:189-279 1302:280-358] [-1, 2761, 1079, 1082, 1088, 1109, 2919, 1175, 1184, 1187, 1211, 1302, -2]	CTTGCGTGCTGATAAGAAAAAGATTAAGGATGCAGTGAAGAAAATGTATGACATCCAGGCAAAGAAGGTTAACACCTTGATCAGGCCTGATGGCACCAAGAAGGCCTATGTAAGGTTGACTCCTGATTACGATGCACTTGATGTAGCAAACAAGATTGGGATTATCTAAGTTAGTATCTGGTTTTGCTTGGGTTCTATTTAGATTTTAGACAGTTCATTGGGTGAACTTTGAAGGAAACTTTTGAAAAACGGTTTAATTCTATATTTTGTGTTCTGTTGCTTGTCATATTTTATTTCATTTTACAACACTTCTTGAACCTATTTCAATTTTGACTTGAGTATCATTAATGATTGGAATG	141.899	1.93526	0.000235402	0.00213437	UP	mrna26696.1-v1.0-hybrid	Fragaria vesca	bHLH	bHLH family protein
TRINITY_DN33077_c0_g1_i1	en=1839 path=[5641:0-83 5702:84-216 5835:217-236 5855:237-263 5882:264-302 11092:303-326 5945:327-368 5987:369-409 11081:410-433 6052:434-467 11085:468-491 6110:492-505 982:506-522 6607:523-525 11087:526-549 6634:550-620 11090:621-644 6729:645-656 1133:657-665 7675:666-723 11093:724-747 7757:748-800 7810:801-827 7837:828-957 1434:958-963 1440:964-997 11084:998-1021 1498:1022-1045 8305:1046-1091 1…	CTAAATTTATTTTAAAATAAATATTCTTTCATTACAAGTATCTTATCCAATGAAACTCAAGTTCCCTACAAATTTATAAACAGATTTTCCACAATCTTCTAACTTTCACAAATTATATACGGACACATTTAAAACAACTTTTCGTGAGGCTAAAATTCTTCATCGATTAAGAAGCCACTCAGTCATATAACAATCCATACTTCAATCATTAATTACTCTCTATCACGCGCCACCACAGCCCACCACCATGCCTCCTCACCGCCACCGTATCCTCCTCGTGCCATACCCCGTACAAGGCCATCTGAACCCAGCCTTCGAACTCGCAAAACGACTCATCAATTTAGGCGCACACGTCACTATCTCTACCACCACACACATGCTCAACCGTATCACTAACAA…	901.572	1.94188	0.00513119	0.0323051	UP	Tp57577_TGAC_v2_mRNA33215	Trifolium pratense	bHLH	bHLH family protein
TRINITY_DN27345_c0_g1_i1	en=2639 path=[2617:0-64 2659:65-89 2684:90-261 6070:262-285 2880:286-498 3093:499-765 6065:766-789 3384:790-823 3418:824-891 3486:892-938 3533:939-959 3554:960-968 6068:969-992 3587:993-1508 6063:1509-1532 4127:1533-1584 6066:1585-1608 4203:1609-1944 6069:1945-1968 4563:1969-2340 6064:2341-2364 4959:2365-2526 6067:2527-2550 5145:2551-2638] [-1, 2617, 2659, 2684, 6070, 2880, 3093, 6065, 3384, 3418…	GAATTAATTCCGACAATTAAAACAAACCATTTCCCTCTCACTTTTGCAGCGATTCTCTTGCGGGGGGAAAAATGGTGATGATGAGATACACAACTCTAACAAATTCCGTCAAAACCCTATTCCGGTTTCAACTCCATTCTATCGCAACCCTACATTCCTCCGTTTCCCGTCAACCCACCGCTCATAGCTTCTACTATGGAAGCTTCAGGTACATCTCCTCTGCCCCAATCCACGTTGACCAAGAAGCTTCTACTGATAATCGTGTTCCAGCTACAATTCTAACTGGTTTTCTTGGCTCTGGAAAGACTACTCTTCTGAATCATATTCTCACATCCCAACACGGCAAGCGGATAGCTGTGATTGAAAATGAGTTTGGCGAGGTTGATATTGATGGATCAC…	54.3038	1.94967	1.73018e-05	0.000199804	UP	Rsa1.0_00048.1_g00027.1	Raphanus sativus	bHLH	bHLH family protein
TRINITY_DN26528_c0_g1_i1	en=669 path=[4777:0-136 6877:137-160 4915:161-175 6879:176-199 4954:200-483 6036:484-617 6876:618-641 6194:642-668] [-1, 4777, 6877, 4915, 6879, 4954, 6036, 6876, 6194, -2]	TCAAAATCAAGAGAGAGAGTGAAAAAAGAGAGTGAGAAAACAGAGATGCGTTGTTATGGCTTATCAATCCCCGGAAGCGACCATCGCTTCTTCCTTCCAACACTTACTCCGTCAGTATCCCTCCGGCCGACGACAACTGTGCCGGTAAACCGTTTAACATTCGGATCAAGTTTTCCAAAACTGAAAGCCACCTTCAACGACGGCGTTGTGACGGAGAAATTGAGTTTCTACGATCTTCTAGGGATTCCCGTATCTGGTTCGTTGAATGATATCAAATCTGCTTATAAACAACTTGCGAGAAAGTATCATCCTGACGTTTCGCCACCGGACCGGGTTGAAGAGTATACGAAAAAGTTTATTCAGGTTCATGAGGCTTATGAGACGTTATCGGATCCTTCA…	16.4696	1.96839	0.00337549	0.0225186	UP	GSMUA_Achr10P17130_001	Musa acuminata	bHLH	bHLH family protein
TRINITY_DN34003_c3_g4_i1	en=3191 path=[1:0-103 19201:104-127 106:128-133 19210:134-157 136:158-168 17872:169-209 187:210-500 13185:501-516 495:517-519 19230:520-543 522:544-605 15070:606-622 600:623-856 19208:857-880 858:881-988 13115:989-1015 993:1016-1161 19227:1162-1185 1163:1186-1303 19212:1304-1327 1305:1328-1501 19218:1502-1525 1503:1526-1625 1603:1626-1646 1624:1647-1647 19209:1648-1671 1649:1672-1685 1663:1686-17…	ACCTTATGGTGACCACCACCGGCCCCTTTTCTTCACCTCCTTCTCTCTTCCACAACCCGACAAAACCAATTCTCAGTGGCTCCCTTTGTAATATTCCACCAAAATCCCTCCTTTTTCTCATCTCTCTCTTCTTCATAACACTCCCATTTATTTTCACACCAAAAACCTCGTTGAAACAACAAAAAAGCATATTTTTCATCAAAAATGGAGAAGATGATGATTCCTCTTTACAAACTTGAATCTCGTGGGATAGTGTAGCTTCCTCTAAAGTTTTCATCTTTCTTGTTCTTTTGTTCTTTTGTTCTTTTACCTCTCACTTTCTCTCTTTCTCTACTTTTTTTTCACTTTCTTTCTCTCTCTACCGGAGGATGGACTTCCGGTGCCGAACACTGACCATAG…	570.102	2.04318	9.5437e-11	3.20299e-09	UP	XP_010912385.1	Elaeis guineensis	bHLH	bHLH family protein
TRINITY_DN27682_c0_g2_i1	en=1701 path=[4677:0-140 1851:141-153 1864:154-207 5765:208-231 1942:232-407 2118:408-452 2163:453-461 2172:462-497 2208:498-524 2235:525-541 2252:542-578 2289:579-595 2306:596-598 2309:599-626 2337:627-823 5762:824-847 2558:848-989 5768:990-1013 2724:1014-1085 2796:1086-1115 2826:1116-1181 5759:1182-1205 2916:1206-1393 5767:1394-1417 3128:1418-1478 5763:1479-1502 3213:1503-1510 5760:1511-1534 32…	CCAATAATTAAGTAACTCTATGACATGTATAAACATAAACCTTGCCAAAATCAAGAAACCGATTATAACCCATATATAATTCATCTACAATTCTTCTAAACAAATCACAACTCATATTTCTTAATAAAAACTTCAAATAAAATTTTCAAAACAAAAAAAACCAATCATAGAGATGGATAAGGAAAAGAAAAAGCATGTACCTCATTGTCTGATCTTACCATATCCAGCACAAGGTCACATGAATCCTATGATTCAATTCTCAAAACGTTTAATAGAAAAACAAGTTAAGGTAACACTTATAACCGTTACATCTCTTTGGAAAACTATTAGCAACAAAAAGCTATCTTCACTTGAAGTTGAAAGCATCTCAGATGGATATGATGAAGGAGGCTTATCAGC…	823.111	2.09275	1.63202e-09	4.27448e-08	UP	Tp57577_TGAC_v2_mRNA33215	Trifolium pratense	bHLH	bHLH family protein
TRINITY_DN28235_c0_g1_i1	en=2601 path=[2579:0-253 5911:254-277 2834:278-327 5910:328-351 2908:352-459 5915:460-483 3040:484-602 5916:603-626 3183:627-627 5920:628-651 3208:652-705 5909:706-729 3286:730-831 5913:832-855 3412:856-926 5912:927-950 3507:951-1110 5921:1111-1134 3691:1135-1164 5919:1165-1188 3745:1189-1551 5917:1552-1575 4132:1576-1616 5918:1617-1640 4197:1641-1721 4278:1722-2087 4644:2088-2175 4732:2176-2206 …	CCACTTTATTTCACAACTACACCTGATACAAAATAATCATAAGCTTCCTGTGTATAAGTTGAAAGCTCACTTATTAAAACTAGCTCCTGAGGATAAAAAGAACACAGTGAGCTAGTTTCACAAAATCTCAATAATAACCAATCGTATGTTACAGTATTTACACCAAAAAAGTATACGTATATATTCACAACAAGATACCCTAATTTCTAAGTTCTAACCCATTCAATTGACGCAAAACTGAAGAACCTTTCAATTGAGAAGTTGCTGTTTCATTGAAATCATGTAGAATTTTGATGAGAAAACGCGCTTTCTTAGCAGCATGAGCAGTACCATCAGTAAGAAGCGAATAAAGCAAGGGCATAAGCGTAATATCCTTAGCAAGAACACCTACAACATCCA…	22.0351	2.20082	1.4472e-05	0.000170303	UP	Do007746.1	Dichanthelium oligosanthes	bHLH	bHLH family protein
TRINITY_DN33739_c0_g2_i2	en=828 path=[4056:0-235 2006:236-239 2010:240-326 2097:327-330 5572:331-449 8257:450-473 5715:474-508 5750:509-529 5771:530-532 5774:533-587 5829:588-611 2382:612-631 5223:632-665 2436:666-670 8254:671-694 2465:695-696 2467:697-750 5146:751-827] [-1, 4056, 2006, 2010, 2097, 5572, 8257, 5715, 5750, 5771, 5774, 5829, 2382, 5223, 2436, 8254, 2465, 2467, 5146, -2]	AAGCTTATTATTTGAAGTTGAAGTTATAAACTAAATCATATTTTCCACATCATAGAAGGTGATAATGTTGTCCCTACATATCCTTATTCTGTGTCTGATTTTTCCCTTAGCTTTCCTTTTCCTCAAACGAAGAACAACCACTAAAATCCCTCATCCACCTGGTCCTAGAGGCTTGCCATTAATAGGGAACCTTCACCAGCTAGACAATTCTATTCTTTATCTACAATTTTCAAAACTCTCGAAAATATATGGTCCCTTGTTTTCAGTTCAACTTGGTTTAAGACCAGCTATTGTTGTTTCTTCCGCTGAAATTGCCAAAGAAATATTCAAAGACAATGATATTGTGTTTTCTAATAGACCTGTATTATCTGGTCAACGAAAGCTATCTTATAATGGGTC…	215.178	2.22602	0.00495205	0.0313525	UP	676766070	Sisymbrium irio	bHLH	bHLH family protein
TRINITY_DN33851_c2_g1_i3	en=4748 path=[4638:0-134 14813:135-158 4774:159-222 4838:223-247 4863:248-271 4887:272-290 4906:291-603 14814:604-627 5243:628-663 5279:664-761 13799:762-785 5401:786-913 14812:914-937 5553:938-1160 5776:1161-1208 5824:1209-1242 5858:1243-1266 5882:1267-1459 14825:1460-1483 6099:1484-1721 14821:1722-1745 6361:1746-1999 14822:2000-2023 6639:2024-2305 14823:2306-2329 6945:2330-2608 12468:2609-2649 …	GAGCAATCGGGATAGCCAATAAAACCAGAAGTCGGAAAATGCCGCCACCGTAATCTCCATTACTGCTACAGTCAAACTCAACGTACACAATTCCGCAACTATCACACCTAGAAAAGCAAAACAATAGAATCACTTCATCAAAAAAAGCACTTTTGTGTCCCGCTCCGAATGTCATCCAAGTCTCCTCTCCTCTTTCTACTGAGGATGAGGAGGCACCACCACCACCACCACCACCGTCCCCACACTCTCACTCTCTTCTCTTCCACTTCTTCTTCATTTCACACTGATTCCTCGTATTACTTAACTCAATTCCTACCTCTTTTCAATCGAACCACCAATTTCAATCCACTTACATTCATCACCCCAAGAGAACGCCGAATCATAGCCCTCGGATTATCC…	74.5366	2.24037	5.56544e-05	0.000576169	UP	Do022252.1	Dichanthelium oligosanthes	bHLH	bHLH family protein
TRINITY_DN33609_c0_g3_i4	en=900 path=[20547:0-102 14720:103-106 14724:107-213 18119:214-237 14855:238-278 23415:279-302 14920:303-377 23418:378-401 15019:402-419 23422:420-443 15061:444-483 23426:484-507 15125:508-575 23436:576-599 15217:600-643 23443:644-667 15285:668-694 3063:695-695 15312:696-709 18265:710-753 3121:754-760 5968:761-817 6025:818-899] [-1, 20547, 14720, 14724, 18119, 14855, 23415, 14920, 23418, 15019, 2…	CTGCAACCTTATTTTTTAAAATGTAAAATAAATAAAAAATGCAAAAAAAAAAGATTATGGGAATCGTTGTTTCATTTCAAAGCCAGAGAGAAGATGCACATTTTCCAGAAACTATTCAATGGCTTCAGGCGACGTGTTTGGGTGAATCGTTGTTATGCTTCTTCTCCTGGCCTTGCCCTTGCTGATTCATTTCATCTCAATCCAGACATTCCTCCATGCTCAAGGAACCTCAACCCACCTCTCAATTATGTCTTTCCAGGAACTGACACTGAATGCAGATATGTGATCTGGCAGAGTAAACCGGAACAGCAAGCTCCAATGGCTTATTATGTTCCAAATATGCTTGAACTTAACTCACAAATTAAGCAACTAATGAAACTGGGAAAACTTTGTGAAGCT…	11.2885	2.29686	0.00129095	0.00978576	UP	Gh_A13G0768	Gossypium hirsutum	bHLH	bHLH family protein
TRINITY_DN26286_c0_g1_i5	en=2263 path=[1369:0-597 6066:598-621 1968:622-659 2006:660-678 2867:679-686 2875:687-702 2049:703-777 6061:778-801 2148:802-889 2236:890-890 3787:891-903 6064:904-927 3824:928-999 5823:1000-1041 3936:1042-1201 5736:1202-1246 4141:1247-1429 4324:1430-1466 4361:1467-1484 6062:1485-1508 4403:1509-1519 4414:1520-1547 4442:1548-1570 6067:1571-1594 4489:1595-1624 4519:1625-1646 4541:1647-1655 6063:165…	TGCACTCTTAGATAAAAAAAATCATAGAGAAAAACATGTCTTTACGCTTCATCATCTGTTAAATACAAAGCTCTTAAAACCAATTTTTTTTTTTTTATCTAAGAGTGCTTAAAATTCTCAACCGAAAGTGAAACCCTAAATCAAAAACCCTTTCGGATTTTCCCTCAATCGAATTGATTTTCCTCTCGAAAACCCTAGTTCCTCGTTCATCATTCTAGAAGATGGACATCGAACAGAGCCAATCGGATCTCATCGATCACTTCGTCAAGCAAGCCTCTGCTGCATCAAACGCTCCCGCGCTCTCTTCCGTCATTGTCGATGCAACTTCTCACCCTTTGCTCTTTGCCTTCTCTGAGATTCTCGCTCTCCCCAATGTTCTTCAGCTTGAAGCAACTGATA…	30.7437	2.32114	0.0011972	0.00915182	UP	Glyma.04G178700.1.p	Glycine max	bHLH	bHLH family protein
TRINITY_DN30441_c0_g1_i3	en=2002 path=[1980:0-233 5826:234-257 2215:258-386 5824:387-410 2368:411-491 2449:492-533 2491:534-695 5825:696-719 2677:720-889 2847:890-1037 2995:1038-1076 3034:1077-1141 3099:1142-1160 3118:1161-1165 3123:1166-1173 3959:1174-1184 3970:1185-1197 3155:1198-1244 3202:1245-1282 3240:1283-1295 4040:1296-1319 4064:1320-1328 3286:1329-1343 3301:1344-1381 3339:1382-1393 3351:1394-1405 3363:1406-1509 5…	CTTGCATATAAAGAAGGTAAAAAAAACAACCAAGAAAGCCATGAAATTAGTCTTTATAAGTGGTACACCCCAAGATAAGGCAGTATATTTATTCTCATAATAACTTTTGTTGGAACTAATATACATTTTAGTTTCTCACAAAAAAATAAATACAGATTATATATATTCTTGTTGGTGCTAATTAACACCAACAAGATATTAACTTGTAGCTCAAGCCTTTGAACCTGGTGCTGCGGGAGGTTGTTGCTGCATCTGCTGATACATGGCAGCAATCCTACTATATGCCTCCATTGTCATGGGCTGTGATTGGCATCCAAAAAATGTTGACATAGGGTCAGCCATCCCCGTTGCCGGAGGCCCTTGGAGTCGGTCGGTGGCAGTGGCAGCGGCGCCAGCATC…	16.0504	2.34714	0.00308395	0.020851	UP	Tp57577_TGAC_v2_mRNA40372	Trifolium pratense	bHLH	bHLH family protein
TRINITY_DN30002_c0_g2_i2	en=1677 path=[1912:0-61 8311:62-148 2038:149-166 7636:167-190 7660:191-235 7705:236-268 9990:269-292 7762:293-454 7924:455-469 7939:470-541 2425:542-652 9998:653-676 2560:677-731 9985:732-755 2639:756-811 2695:812-857 2741:858-1078 2962:1079-1079 4422:1080-1108 9992:1109-1132 4475:1133-1174 9999:1175-1198 4541:1199-1676] [-1, 1912, 8311, 2038, 7636, 7660, 7705, 9990, 7762, 7924, 7939, 2425, 9998,…	GTTCCTGGTGTTGGATACAGCCATTTGTTCCCACTTCTTCAATTCTCCAAACTACTTGTTCACCTTCATCCATACTTTCATGTCACATGTTTCATTCCTACACTTGGGTCTCCACCAACTGCCTCTAAAACAATCCTTCAAACTCTTCCATCAAACATCAACTGTACATTTCTTCCACCAGTGGATCCCAAGGACCTATCACTGCCACAAGGTTCTGCTTTAGCATTGCAACTTCAGCTCACAGTGAACCACTCATTGCAATCTATACACCAGGCTTTGAAATCATTAACTTTAACGACACGCTTTGTTGCCTTGGTGGTTGATTCATTCGCCACCGAAGCACTAGATTTGGCTAAGGAATTCAACATGTTGTCCTATGTTTACTTTCCTTCTGGAGTC…	32.4418	2.40871	7.65585e-07	1.16157e-05	UP	Tp57577_TGAC_v2_mRNA33215	Trifolium pratense	bHLH	bHLH family protein
TRINITY_DN22852_c0_g1_i1	en=1378 path=[1:0-77 5393:78-101 80:102-210 5396:211-234 213:235-282 5397:283-306 285:307-952 4230:953-1083 5395:1084-1107 4385:1108-1164 5399:1165-1188 4466:1189-1189 4467:1190-1212 4490:1213-1377] [-1, 1, 5393, 80, 5396, 213, 5397, 285, 4230, 5395, 4385, 5399, 4466, 4467, 4490, -2]	CTCCAATAGATTCTTCGTCTAGATTCATCGATTCATTGATCAAAGGGTTTGGCATTGAGAATCTGTTATTTGAATTTGCTTATAAATACTGATTAAGTGAACCTGGTATGGGAGTTGTGACGGTTTCTAGCTCAGCTGCTCGGACTCCGCTAGGATTGAATTCTAAGTTTTCGACTCACCATTCGGTGTTGAAGAGACCGTTGACGGTAGCGTTTAAAGGAGATAAACAGAATGACATAGCTTTGGTTGCAACTCAAGAGAAAATTCCTACGCAAGATGAGACGGTCAAGACGCGCAAGAAAAGGATAGCGAAAACCAAAAAATTACCTAAGAAAGCAAGAGGTGTCTTAGTGGAGGAGACTTTTCCGTCTTCGTTGGATGTCGACTATAATGAAGCTG…	30.7307	2.41195	0.00272117	0.0187319	UP	Lus10038823	Linum usitatissimum	bHLH	bHLH family protein
TRINITY_DN31117_c0_g1_i1	en=1790 path=[6378:0-193 1720:194-247 1774:248-311 1838:312-356 1883:357-380 1907:381-583 10692:584-607 2134:608-618 2145:619-629 2156:630-646 2173:647-754 10693:755-778 2305:779-781 2308:782-783 3205:784-892 3314:893-934 3356:935-1131 3553:1132-1153 3575:1154-1216 3638:1217-1237 3659:1238-1240 3662:1241-1249 3671:1250-1288 3710:1289-1432 10694:1433-1456 3878:1457-1476 3898:1477-1498 2992:1499-15…	TTTGAGTTTCGTTTTCATCAAGGTCAGTGAGAGCCTAATTCACCAAATTCTTTCAATTTTTCGCATTTCGTTTTTTCTATTGCTGTAGAAATCCAACCCCCAAAAGCACATTTTTCATTTGATGATGATGGCAATTTTTGTGTGTGAGAAAGAAGTGTGCTTGTTATGTGCAGGGAGGAGAAAGTGTGAGATTTTTAGAGAGAGGGGTGTGAGAACGCTGAGAGATACCATTACCCCAAGAGAACGAGGTGGATATAGTTTTTTCTTTTTCTTGTTAATTTCCCTTTCAGACTCGTGCATAGGGATTTTTTTTCATCTACAGCGTTTCAATCTATTTCTTTGCGCTTTGTTAAGTTTCAGATGGAGCAGAGAAAACTTGTGGTTTTGGGTATCCCTTGG…	80.7832	2.44202	0.000591213	0.00488118	UP	Achn013161	Actinidia chinensis	bHLH	bHLH family protein
TRINITY_DN30002_c0_g2_i1	en=1937 path=[1646:0-158 9997:159-182 1806:183-186 9988:187-210 1834:211-264 9991:265-288 1912:289-327 1951:328-414 2038:415-432 2056:433-442 2066:443-505 9989:506-529 2153:530-628 2252:629-657 2281:658-663 10004:664-687 2311:688-705 9986:706-729 2353:730-801 2425:802-912 9998:913-936 2560:937-991 9985:992-1015 2639:1016-1071 2695:1072-1117 2741:1118-1338 2962:1339-1339 4422:1340-1368 9992:1369-1…	CTTTTTCTTTTGTATACCAACAATAAATAACCAGAATACAATAAGTGACAAAATTCATAAGTCACAAGACTACATAGTAGTTTGGTCATCCACGAGGTTTGTGCTTTGTCCTAATGCTACTCTTTCTGAATTATTGGCATAAATAACTATCTTTCTTTTCTCAACTCTCTCTTTCACTCTTTCTTTCAATCTTCAATATATTATTTTCTCTATCACACAAACACAAAACAAAAAACTCCATGGATAAATCAATTCATATTGCAGTTGTTCCTGGTGTTGGATACAGCCATTTGTTCCCACTTCTTCAATTCTCCAAACTACTTGTTCATCTTCATCCATATTTTCATGTCACATGTCTCATTCCTTCACTTGAATCTCCTCCATCTGATTCCAAAACAA…	415.314	2.44506	1.78875e-14	1.35041e-12	UP	Tp57577_TGAC_v2_mRNA33215	Trifolium pratense	bHLH	bHLH family protein
TRINITY_DN28179_c0_g2_i1	en=1491 path=[4194:0-117 395:118-141 3535:142-236 3630:237-268 3662:269-399 3288:400-421 462:422-479 4947:480-503 544:504-539 4949:540-563 604:564-666 4948:667-690 731:691-1116 1157:1117-1124 1165:1125-1140 1181:1141-1148 1189:1149-1349 4950:1350-1373 1414:1374-1490] [-1, 4194, 395, 3535, 3630, 3662, 3288, 462, 4947, 544, 4949, 604, 4948, 731, 1157, 1165, 1181, 1189, 4950, 1414, -2]	TAAACTAATCCGTGCGATTTGAATTTTTCTCTCTTACTTTACAATTTGTCTTGAAGATTTTTTTGACGGCCGGAAATTTTCAATTTCGTTTATCAGGGTCGACAGAGCAGATAAAGGATCCCGGTGATTTTTTCACGGGAAGGTGTATTTTTTTGACATAATACATGATCCATATATTTGTCTCCAATAGAAGTAGTACATTGATTTGATTCCAAGTTTTCTGTGTATTTACATATGCTGTTAACATTGCTGTCTAATTGCAGCTCCATTTGGTTCTTGAAAGGGGAAATGATATTTATGTGTGACATTAATTTGTGTACTCTTATTTATTTTCTTTTCTTCCAAATTTCTGAACCACGTGGAGGATTAAATATTGCAGACTAGGTGATGTGGAATTCA…	25.1492	2.45655	0.000942963	0.00740361	UP	Dca41273.1	Dianthus caryophyllus	bHLH	bHLH family protein
TRINITY_DN31320_c0_g1_i3	en=2356 path=[2334:0-154 2466:155-225 2537:226-266 2578:267-314 10736:315-338 2650:339-422 2734:423-458 2770:459-697 10744:698-721 3033:722-841 10746:842-865 3177:866-1027 3339:1028-1106 10735:1107-1130 3442:1131-1221 10740:1222-1245 3557:1246-1306 3618:1307-1354 3666:1355-1419 10739:1420-1443 3755:1444-1464 10741:1465-1488 3800:1489-1514 8403:1515-1542 3854:1543-1583 8115:1584-1635 3947:1636-166…	TACTGTTTTTTTTAATTGAGTACTTTGACTACTACTGCGCTCTACACTTGCATTCGAATCTCTCAAATCTTTCATTATTTATAGTATTGATTTAAATTCCCTCATTGAAATCCGAAGTAATTATTCATTTTTAATTTCTTTTAGTATTTTCAGATTATTATAAACTTCAACCATGCACTCAGCTTCAACATTGAACTAAGGTGAAAAGTGCAAACTTTACACTTTGCTTCAACTTTCTAATTCTCAGAAAAAATCATGAACATGGTGGATTCATTAGATGTGTGTCCAACTGAGGATGCAATTGAGGTATTTTTGCAACATTTGGTTGATCCATTACTGCCAGAAAAATCTTCTGTCAAAGATAATCCCACACCTTCTCAACAGGAATCAATGGCTAAA…	259.974	2.47601	6.48803e-19	1.32263e-16	UP	XP_010912110.1	Elaeis guineensis	bHLH	bHLH family protein
TRINITY_DN28551_c8_g2_i1	en=923 path=[5712:0-46 1007:47-64 1025:65-97 1058:98-235 1196:236-257 1218:258-271 1232:272-369 1330:370-386 1347:387-576 1537:577-596 1557:597-617 5710:618-641 1602:642-922] [-1, 5712, 1007, 1025, 1058, 1196, 1218, 1232, 1330, 1347, 1537, 1557, 5710, 1602, -2]	GTTGGACCTGTAAGTCCTATGACCTGGGATATCCGGATGAACATTTTACTGGGCACGGCAAAAGGATTGGCTTATCTTCATGAGGGTCTTGAACCGAAAGTTGTTCACCGAGATGTGAAGTCAAGCAACATACTCATTGACCGCCAATGGAACGCCAAGGTTTCTGATTTCGGTCTTGCTAAGCTTCTGGATTCTGACCACAGTTTTGTCACGACTCGAGTCATGGGGACATTTGGCTATGTTGCGCCTGAGTACGCCTGCACCGGATTACTGAATGAGAGGAGTGACGTGTATAGCTTTGGGATACTCATCATGGAAATAATCAGCGGGAGAAGTCCCGTTGATTATGGCAGACCGAAAGGAGAGGTTAATTTAATTGAATGGTTAAAAGATATGGTT…	350.214	2.55165	0.000188446	0.00174173	UP	mrna09125.1-v1.0-hybrid	Fragaria vesca	bHLH	bHLH family protein
TRINITY_DN33075_c0_g1_i1	en=4064 path=[1:0-46 25:47-71 50:72-357 10219:358-381 360:382-447 10221:448-471 450:472-552 10226:553-576 555:577-687 10218:688-711 690:712-1274 1253:1275-1290 1269:1291-1298 1277:1299-1314 1293:1315-1379 10217:1380-1403 1382:1404-1439 10220:1440-1463 1442:1464-1521 10224:1522-1545 1524:1546-1572 10228:1573-1596 1575:1597-1881 1860:1882-1920 1899:1921-2010 10222:2011-2034 2013:2035-2217 10227:221…	GAAAGAGGGGGGTGAGAGAGAGAGAAAAGAAGGGGTGTATTTCTTCCCCGTTCTCATTTCCACTCTCCACTTCTCCTCCGCAACATCTAATTTCAGAACAACAACGTTGTAATGCGAAACACCGAAAATTCAAACTCTTCTTGTTCCTTTCTATGTTGTTCCCCTCAACAAAACCCTTCTCATCTTCCCTCCAATCCTCACTCAAACGTGGATTTACTCCCACTCCAAATTCAATCAACACCTTCTTCCATTTCCTCCTCAATCTCCGCAAATTCAACATAATCATCAACCTCTTCCATCAATTCACCACCAACAAATTCCCAATCACTCCAAAAACCCACACTTTCTTCACATGGGCCCTTCTCAATACCCACAGCTTAGAACAAGCCGAACGATTCA…	87.1848	2.63548	3.8104e-06	5.03122e-05	UP	Gh_D06G1312	Gossypium hirsutum	bHLH	bHLH family protein
TRINITY_DN28444_c0_g1_i2	en=1513 path=[1416:0-91 3369:92-116 1516:117-123 4017:124-147 1547:148-276 4013:277-300 1700:301-333 1733:334-363 1763:364-409 4016:410-433 1833:434-456 2831:457-489 1889:490-522 3419:523-565 1965:566-729 3607:730-757 2157:758-776 3015:777-823 2223:824-893 4015:894-917 2317:918-925 2897:926-960 2360:961-975 2375:976-989 3910:990-1092 2411:1093-1224 2543:1225-1251 2570:1252-1383 3553:1384-1410 272…	GGAAAAAAAGGAAAAAGAAACAAATGGCCTCGTGTCACATAAGATTCTACCCTCACACTCTTGTTTCTACAAACTTCACTCCAAAACTCAAATTCAACCGTAACCGATTTCTCTTCTCACCTTCACACTTTTCTTCTTCCACCGTAACTGCCATGGCTTCAAATGCCCGCAAAGTCTTGGTTCCGATCGCTGACGGCACCGAGCCTATGGAAGCCGTCATCACCATCGACGTCCTCCGTCGATCCGGAGCTGAAGTCACCGTTGCATCAGCCGCAAACAGTCTCTCCGTTCAAGCTCTCCATGGTGTTAAGATAATCGCCGACGCGTCTGTTTCTGATATCGCCAACACTGCTTTCGACCTTGTCGCTCTCCCTGGAGGGGTTCCGGGGGTGGACAATC…	11.9875	2.90649	0.0042727	0.0276034	UP	TRAES3BF011300020CFD_t1	Triticum aestivum	bHLH	bHLH family protein
TRINITY_DN29427_c0_g1_i2	en=1929 path=[4979:0-240 7353:241-264 5221:265-276 164:277-278 166:279-322 210:323-353 241:354-371 7352:372-395 283:396-397 7348:398-421 309:422-433 321:434-435 5598:436-482 370:483-640 528:641-671 559:672-721 609:722-734 622:735-742 630:743-743 4697:744-758 4712:759-767 655:768-773 661:774-839 727:840-841 729:842-877 765:878-893 781:894-895 5746:896-901 5752:902-942 830:943-964 852:965-1003 7351…	CTCATTCTCATTAGAGTTAAACAAGATAAAACTTACATGATTCAAATATAAAGATGGATCTCATTATATGTAGAGTCCAATGATAAGTTGGTTAAGCAACTTAACGTAACAACCAAGAAACTAAACTTGCATAACAAATCTAACAGTAAAAAAACAAGATTACAAAGGCACAACAAATGAAAGGAAACCTCTCAATTTGATATTGCTACACATTTCCATTTGAGAGCCAATTCATATATTTGCTTTGTTGAAGACCCATTTTCCTTTAGAGCATTAGCACCTACCTCTTTGAGATCCATCATATTATTACGAACTTTCTTTCCATCCTCACCCTCCATCAACCTCTTCACAACACTTGCAATTTCCTCCCTTTCAATCAACCCATCCTCACCAACATTT…	111.449	3.06953	3.6884e-07	5.95939e-06	UP	Tp57577_TGAC_v2_mRNA33215	Trifolium pratense	bHLH	bHLH family protein
TRINITY_DN26475_c0_g1_i2	en=956 path=[4153:0-171 2988:172-194 306:195-363 4479:364-387 499:388-459 4480:460-483 595:484-560 672:561-780 892:781-783 3627:784-807 919:808-931 4477:932-955] [-1, 4153, 2988, 306, 4479, 499, 4480, 595, 672, 892, 3627, 919, 4477]	GACTAAATCACTTGTAATACTGACTAAGTGATTGATTTTCATGATTCTATAAGTTTCCAGTTCAGTTAGAATCAGCATTACATTCAGTATTATTTTCTTCTTTAAAGCTATCTAAACTTGAATTTGACTACTTTTGTTGTTATCTTTAGAATGGAACAAAAGACTCCATCACTAAGCTTATCGCTGATTTGAACAATGCAAAATTGGAGCCTGATGTTGATGTTGTTGTTGCACCTCCCTTTGTGTACATCGATCAGGTGAAAACCTCAATTACAGATAGGATTGAAGTATCTGGTCAGAATTCTTGGGTGGGAAAAGGTGGTGCTTTCACCGGAGAAATCAGTGTGGAACAACTGAAAGACCTTGGATGCAAGTGGGTTATTCTTGGACATTCTGAGA…	935.072	3.09516	3.91822e-05	0.000418895	UP	CCG017221.2	Populus euphratica	bHLH	bHLH family protein
TRINITY_DN19184_c0_g1_i1	en=1015 path=[1:0-343 2247:344-367 346:368-611 2248:612-635 614:636-639 618:640-663 642:664-1014] [-1, 1, 2247, 346, 2248, 614, 618, 642, -2]	TAGGTACTGTCTTTCAAGAACAAAGCCAACAACAATGTTTTTATTCAGAGTCCACTCTCAACAACTCATTCACCGATGAAACAAGTTTTGAGTCTTTTGACTTTGATTTTGAGAAACCGACGTTTTCAACAAACCTATCTTCATCTTCATCTAACTCATCTTTTCAGTCTCTGATTCTCTCTTTTGACAACCAAAACTCACCTGCTACCAACACCCCCCAATTTTACGAAATTGACCCTACTAGTACTACCTTAAACTCCAAACAGAACGAAAACACTCATGTCTCAACTCAAACTCCAAAAGCGTCGTCAAAAAATCAAAACTTGGAAACAAAAACCTCACAATCAAAGAGATCTCGAGCTAACGCTGAGGATCATATCATGGCTGAGAGAAAACGAA…	9.24316	3.1509	0.0057288	0.0355303	UP	Tp57577_TGAC_v2_mRNA23194	Trifolium pratense	bHLH	bHLH family protein
TRINITY_DN33547_c0_g1_i1	en=2293 path=[2271:0-258 7078:259-282 2531:283-304 2553:305-320 2569:321-359 7064:360-383 2632:384-386 7071:387-410 2659:411-440 2689:441-464 2713:465-474 2723:475-475 2724:476-499 2748:500-533 7074:534-557 2806:558-578 2827:579-623 2872:624-711 7069:712-735 2984:736-850 3099:851-851 5483:852-874 5506:875-875 3124:876-991 7068:992-1015 3264:1016-1021 3270:1022-1028 3277:1029-1058 3307:1059-1063 4…	CAGAGTAAGATTCCACATGATAAAAACGCAGTGGCAGTGAGAGAAAACTGTTGTTTCTTCTTTCTTTCGCATAACCCTAACAATGAAGAAACTTTCTTTCTCCTTCCCTTCATCAAAATCTTCATCCAAGTCTAACAATTCCGTCAAACCCTCCCAAACCTTCGACCAAGATTCTTCCACCAATCAACAACATCTTCAAAAACACTTAATCACCGAATTCGACCCTTCCAATCTCCAAACCCTAGACTCAAATCCCAAAACCCTAATTCCCCCAATCGAAAACCAATGGCGTCCGTACAAAAAAATGAAGAACCTCGACCTTCCTTTAACCGATTCACACTCTTCCCATTCCCTTACTTTTGAACCCGACGCTTCTTCGATCTCCGATCAACCGGAATC…	171.215	3.16286	1.99547e-11	7.80689e-10	UP	676747288	Sisymbrium irio	bHLH	bHLH family protein
TRINITY_DN22382_c1_g1_i5	en=628 path=[2719:0-53 865:54-54 866:55-167 2585:168-234 1395:235-359 1520:360-430 1591:431-444 1605:445-475 1636:476-480 1641:481-499 1660:500-560 1721:561-594 2878:595-618 1779:619-627] [-1, 2719, 865, 866, 2585, 1395, 1520, 1591, 1605, 1636, 1641, 1660, 1721, 2878, 1779, -2]	GGCTTCTTCATGGTTTCTCAAACTGGCTTTTAAATTCCTTCATCATTTCGCATGGCCTCTTGTTGCTCTGGTGTATCCTATGTGTGCTTCCATTCAAGCAATCGAGACTGATTCTTATGCAGAAACTAAGAATTTGATCTCATATTGGATACTTCTTTCATTCATTTACCTCTTCGAGTATGCTTTTACCAACCTTCTTTTACGGTTTCAGGTCTGGCTCTACATTAAGCTAATGATAATCTTGTGGCTCACCATACCAGACTTTGGACGAGCTTCTTGTGTTTACAATAACCTTATTCGCTCCGTGAAACTGCAAATAGTCACATGGAGGTTAAATAACTACCGGATGAAGTGGTTATTGGAGAAAGATGACTTTTTAATGCCTGCAGAGATATATGT…	4.95092	3.28203	0.00468319	0.0298761	UP	mrna25984.1-v1.0-hybrid	Fragaria vesca	bHLH	bHLH family protein
TRINITY_DN29439_c0_g1_i7	en=1331 path=[4573:0-124 1743:125-125 1744:126-247 8348:248-271 1890:272-312 1931:313-336 1955:337-356 1975:357-361 8347:362-385 2004:386-398 8349:399-422 2041:423-440 5489:441-464 2083:465-466 2085:467-468 2087:469-490 2109:491-532 5387:533-571 2190:572-580 8346:581-604 2223:605-629 5275:630-693 2315:694-728 6421:729-752 2374:753-760 2382:761-784 2406:785-806 2428:807-825 2447:826-930 6284:931-1…	ACTCTGTTGTTGCTTCTTTATTTAATCATTCCATCTTCTTTTTTCGTAGTCTTCTCTTCTTTTCTCTCCTCTCTCGCACACAGATTCACATTATTCAACTCTATCATCATCATCATCACCATCATGTATCGTCCTCCTTCGTCTTCTGGTTCTTCTTCTTCCTCTTCTCAGCAACAACAGAGCTCCATAAGTCAAACAGGTCTCACAAGATACGGTTCTGCACCCGGCTCTCTCCTCACCAGCACCGTTGATGCTGTTCTAGCAGGATCGCGCCTTCTCCCGGGGACTGGACATTATTTCTCCGGCGACTCCGGTCACCAGCAACACCACCAACACCAGCAGCAACAACAGCAACAGCAACAGCAGAAATCTTCTTACGAAGGCTTTGATGGATCGTCT…	159.53	3.28584	0.000370909	0.00321451	UP	Tp57577_TGAC_v2_mRNA9206	Trifolium pratense	bHLH	bHLH family protein
TRINITY_DN33463_c2_g1_i1	en=1983 path=[1961:0-42 1981:43-159 5063:160-183 2122:184-203 5065:204-227 2166:228-376 5067:377-400 2339:401-412 5062:413-436 2375:437-451 5064:452-475 2414:476-754 5066:755-778 2717:779-929 2868:930-975 2914:976-1118 3057:1119-1159 3098:1160-1202 3141:1203-1243 3182:1244-1259 3198:1260-1267 3206:1268-1438 3377:1439-1485 3424:1486-1510 3449:1511-1543 3482:1544-1568 5060:1569-1592 3531:1593-1749 …	ATTAAGTATAATCAAACCCATTTCTCTCTCTTTTCTAACAAGTACAAACGTACACTTATTTTTCCTTCTTTTCCCTTTTATTTCATTCTGTTATTATTATAATTGTAAGACAACATTACTCCGTTCCTTACAGCTCTCAACCCCGTTTAATTCCAAATGCTCCGATTCTCATTCTTCATTTTTATCATCATCGCCGCCACCATCGTGGCCGATGACGACGCCACCGTCATGAAAAACCTCTATCAAACCCTTAAACCACCTCCTCCCAAATGGTCCTCCGATACTCCGTTCTGTCAATGGACCGGTATCACGTGCGATTCGTCAAACCGCGTCACTCAAATAAGACTCTCTTCGTTAAACCTCGCCGGAACCCTTCCCTCCGATCTCAATTCCCTCACT…	71.956	3.31593	4.58812e-10	1.33166e-08	UP	Vang0203s00300.1	Vigna angularis	bHLH	bHLH family protein
TRINITY_DN31226_c0_g1_i2	en=2510 path=[1:0-88 67:89-89 7514:90-113 92:114-196 7517:197-220 199:221-322 301:323-652 7510:653-676 655:677-898 877:899-922 901:923-925 904:926-1255 7509:1256-1279 1258:1280-1450 7519:1451-1474 1453:1475-1587 7511:1588-1611 1590:1612-1616 7512:1617-1640 1619:1641-1657 7516:1658-1681 1660:1682-1733 7521:1734-1757 1736:1758-1766 7515:1767-1790 1769:1791-1972 7518:1973-1996 1975:1997-2029 7513:20…	GGATGATGCTGATGCTGCCATTGTTTATGATATGCTAATGGTAATGGCTTTGTGAGCCTCTTCTCTTCTCTCTTTCGATCGCTCATTGCTTTTCTCTCTTTCGATCGCATTTCTCAACAACAATCGTTGTTCCATTTCCACGCTCTAATGGCTGCTAGTGAGACTTGTTGTTCAACTCAACTAATTGATGGAGATGGCATATTCAATGCTTCTGGGGTTGACAAGTTTATGAAGGAGGTGAAATTGGCGGAATGTGGCCTTTCATATGCTGTAGTTTCTATTATGGGGCCACAGAGTAGTGGCAAGAGCACACTATTGAATAATTTGTTTAACACCAATTTCAGAGAGATGGATGCTTTTAAGGGAAGGTCTCAAACAACCAAAGGAATCTGGATGGCT…	170.444	3.72397	0.0021636	0.0153347	UP	Zjn_sc00021.1.g01720.1.am.mkhc	Zoysia japonica	bHLH	bHLH family protein
TRINITY_DN25755_c0_g1_i2	en=396 path=[2063:0-35 2076:36-60 2101:61-61 4208:62-96 2138:97-157 667:158-160 670:161-211 721:212-217 1831:218-238 1852:239-262 1876:263-265 775:266-268 778:269-327 5561:328-395] [-1, 2063, 2076, 2101, 4208, 2138, 667, 670, 721, 1831, 1852, 1876, 775, 778, 5561, -2]	TTGCAAAATCCTATTTCCACTCGTAACTGCGATTTTTGTTTTGTTGCATAGAGAAAAAAAAATCCTCAGCTCAGAAAATCAAGATCGAATCTCCAAAGAGAAAGAGAATTGGAGAAAATGGACGCCATTGATTCTGTCTTCGATCCACTCAGAGAATTCGCCAAGGACAGCGTCAGGCTCGTCAAGCGCTGCCACAAACCCGATCGCAAAGAATTCTCGAAGGTTGCGGTGCGAACTGCGATAGGTTTCGTTGTGATGGGATTCGTTGGCTTTTTCGTCAAGCTTATTTTCATTCCTATTAACAACATCATCGTCGGATCTGGTTAGGTAAAGTTATATTCCTTCACTATACTAATGGATTTACTTGGGAGAGATTTTTGTATGATTAACCATAGG	49.7976	3.77169	0.00609869	0.0374658	UP	PK04509.1	Cannabis sativa	bHLH	bHLH family protein
TRINITY_DN28551_c8_g2_i2	en=702 path=[5712:0-46 1007:47-64 1025:65-97 1058:98-235 1196:236-257 1218:258-271 1232:272-369 1330:370-386 1347:387-576 5395:577-701] [-1, 5712, 1007, 1025, 1058, 1196, 1218, 1232, 1330, 1347, 5395, -2]	GTTGGACCTGTAAGTCCTATGACCTGGGATATCCGGATGAACATTTTACTGGGCACGGCAAAAGGATTGGCTTATCTTCATGAGGGTCTTGAACCGAAAGTTGTTCACCGAGATGTGAAGTCAAGCAACATACTCATTGACCGCCAATGGAACGCCAAGGTTTCTGATTTCGGTCTTGCTAAGCTTCTGGATTCTGACCACAGTTTTGTCACGACTCGAGTCATGGGGACATTTGGCTATGTTGCGCCTGAGTACGCCTGCACCGGATTACTGAATGAGAGGAGTGACGTGTATAGCTTTGGGATACTCATCATGGAAATAATCAGCGGGAGAAGTCCCGTTGATTATGGCAGACCGAAAGGAGAGGTTAATTTAATTGAATGGTTAAAAGATATGGTT…	27.888	4.02948	0.00182774	0.0132524	UP	mrna09125.1-v1.0-hybrid	Fragaria vesca	bHLH	bHLH family protein
TRINITY_DN32634_c2_g3_i3	en=3074 path=[7482:0-481 18332:482-505 7965:506-679 18329:680-703 8163:704-815 18339:816-839 8299:840-985 18325:986-1009 8469:1010-1117 18328:1118-1141 8601:1142-1201 18334:1202-1225 8685:1226-1543 9003:1544-2233 18331:2234-2257 9717:2258-2507 3614:2508-2508 3615:2509-2509 4019:2510-2515 4025:2516-2589 4099:2590-2591 4101:2592-2607 1153:2608-2610 1156:2611-2612 1158:2613-2626 4940:2627-2659 1205:…	GTCACAATAACTAGAGATAAGATTCTATAAAATTGTTCAGAAAAAATGGGCATCTCTCATCTTAAAACTTGTTTTAAGAGGTTGAGCTAGACCCGATTCTAAGAGAAATGAATAATTAATGGAGGATAGTGAAGAAGTTTAATAGATACAAAAGAACATAATGCTACCCCATGTGCAGTGACTTCAGTACACGATCACCAAAAGTCTCCACATGAACACTTTCCATCTTTAAACAAGTGGAACCGGGCTGCGTCTCTTACAAGAATCTCTCTCTGGGTGATCTTCGATATATATTTAGTTGCATTGTGGCAATCCCCACAAACCCTCAAGTTTTTCACTACTCGTATGGGCAGACCAGGAGGAATAAATAACAATCCAAAGGCAATTGCAAGCTTTTCA…	24.1479	4.25981	8.82607e-06	0.000108665	UP	Gh_A13G0768	Gossypium hirsutum	bHLH	bHLH family protein
TRINITY_DN32414_c0_g1_i6	en=2084 path=[6845:0-172 6995:173-194 7017:195-295 12859:296-319 7142:320-454 2786:455-460 7709:461-468 12856:469-492 7741:493-589 7838:590-636 7885:637-678 3010:679-682 3014:683-902 3234:903-946 3278:947-949 3281:950-961 12868:962-985 3317:986-1036 8840:1037-1054 8858:1055-1105 3437:1106-1108 12860:1109-1132 3464:1133-1133 3465:1134-1199 12862:1200-1223 3555:1224-1232 3564:1233-1252 3584:1253-12…	CGATCTAATGCCTAATATCTCTGTCTTTCACAACATTATCAATCTTTGTCTTTTGCCGACACCCTTTCTTGTTTGCTACATATTACATGATTGACTCACCCAAAATATATCATCAAAGCTTTTCAAAAAAGTTAAATTTTGCTTCTGCTTCTTGACATGTCTGAACTCCTTTGCAAAGATTTAAGAAGAGAGAATTCAGAGGAAGATAAGTGGAAAAAAATGGGGAGTCTTAAAAAGAAAGCAATAAATGCTTCTTGCAAGTTAAGGCATTCTCTTAAGAAGAGAAGAAGTAGCAAAAGTGGAAGTAGACACAACTCACTTTCCATTGAAGATGTTAGACAAGTTGAGGAGCTTCATGCAGTGGATGCTTTTCGACAAGCACTTATTTCAGAAAACTTG…	1744.52	4.30547	3.89225e-24	2.01051e-21	UP	mrna15187.1-v1.0-hybrid	Fragaria vesca	bHLH	bHLH family protein
TRINITY_DN33398_c3_g1_i1	en=1331 path=[3007:0-262 4026:263-286 3271:287-364 383:365-463 4025:464-487 506:488-604 4024:605-628 647:629-685 704:686-733 752:734-1082 4023:1083-1106 1125:1107-1330] [-1, 3007, 4026, 3271, 383, 4025, 506, 4024, 647, 704, 752, 4023, 1125, -2]	AAATAATGCTGGAATTTGTGTTGTGTTCTACATGAGAAGTTTACAATTAGTTTCTGACTGTGTTATTGGATATCCGCCATGGCGGCACTATTGTGGATATCAATGGCGGTTTTTTGGCTGGCAACAATGGTAAATATCAGCTGATATTGCTGGTTTTTCTGCTATAATCGACTATGCCGGAGCCACAAAGCAGCCAGTATGGCGGGATTTTGGCTATTCGCCATGGATTTCCATCTGCCGCCGATAACACTGGTTTCTGAGATCCATGAGAGATGTGTTGTTGAAGTTTTTTATAATTTATCACTAAGCTATGGAGATTGATGATTGGTGACATTTTCCTTCAGATTCCAAATATTGAGGGATCTCATACCTCAATGTGATCAAAAGAGGGACACAGCG…	23.6102	4.4752	1.49408e-05	0.000175339	UP	Tp57577_TGAC_v2_mRNA20705	Trifolium pratense	bHLH	bHLH family protein
TRINITY_DN32808_c3_g1_i2	en=2073 path=[1920:0-191 4302:192-215 2113:216-390 4303:391-414 2312:415-741 4305:742-765 2663:766-855 3875:856-891 2789:892-1311 4304:1312-1335 3233:1336-1530 4151:1531-1681 3448:1682-1716 4306:1717-1740 3507:1741-2072] [-1, 1920, 4302, 2113, 4303, 2312, 4305, 2663, 3875, 2789, 4304, 3233, 4151, 3448, 4306, 3507, -2]	AGAGACAAAGAGATAGAGAGAGAAAGTTAATTAAATAAAAAATAAAAAATAAAAAAGTTTATTCGTTCCAAAGTCACACTCTTTGCAACCTCCGAGGAATTTTCATTCCATCATCCTTTTCTAAATTTCAGGTTTCATCAGAGATACGCGTGTTCTGTCTCTCTGTCTGGTCTCTGCGATTTCTTCGTTTTTCTGAGAAAACCAAAATGCTGGTTCGAAGGAGGGTGATGAGTTGGAGAAGGGTAGCAAAGTCCTTTCAAGCTATGCTAGCTCATGTCTTTCTTTTCTCCTTCACTCTTCTCCTTGTTCTCAAGCTTGACCGTTTCTTCCTTTTCTCATGGTGGACTGTATTTTTTCCACTTTGGCTTTTTCATGTCGTGGTAGCACGGGGAAGGTTTT…	25.3617	4.56803	1.24165e-08	2.70539e-07	UP	MDP0000319726	Malus domestica	bHLH	bHLH family protein
TRINITY_DN34012_c0_g3_i3	en=303 path=[7347:0-37 7362:38-51 7376:52-57 8531:58-68 8542:69-84 8558:85-105 3293:106-106 3294:107-107 3295:108-108 3296:109-109 3297:110-120 3308:121-125 8947:126-130 8952:131-131 11295:132-149 3337:150-156 3344:157-173 3361:174-176 3364:177-183 7497:184-202 9066:203-227 3415:228-249 11480:250-302] [-1, 7347, 7362, 7376, 8531, 8542, 8558, 3293, 3294, 3295, 3296, 3297, 3308, 8947, 8952, 11295, …	CTTGTAACTTAAGTAGAGCATTTGCTTCAGCCAGAATTTTTGACGCAAAAGATAAGAGCAACAGATGAGGTTTCCAAACCTGCCCATTAGGCAACACTCTTTGGCCGGCCGTATTAATTCTGCATGCAGAGTAGTTCTCCACCAATGATATAGGATTCATGAGACGCATATCACCAGCTGCTTGTCGAATGGCTTGCTGCACAATATGAGAGCGCTGTGTGACAAACATGTCATAACTGGAAGGAGTACCGTGGCCGAAATGTAGCGAAATCAATTAGAGGCATAAAAGTGTCACATTCAAAG	2.29685	4.7615	0.00771593	0.0456183	UP	GSMUA_Achr11P16630_001	Musa acuminata	bHLH	bHLH family protein
TRINITY_DN30600_c0_g1_i2	en=1257 path=[685:0-63 6561:64-65 3646:66-66 6563:67-93 3674:94-121 3702:122-132 6025:133-200 3781:201-211 3792:212-223 3804:224-249 3830:250-280 3861:281-323 3904:324-368 3949:369-369 3950:370-540 4121:541-589 4170:590-590 746:591-625 9151:626-649 805:650-665 9144:666-689 845:690-842 9147:843-866 1022:867-909 9153:910-933 1089:934-989 9146:990-1013 1169:1014-1058 6927:1059-1082 1238:1083-1095 12…	GAGTTGCAATAATCTTGTTAGGCCAAAGAGTTCACCTGCTGGATTTTTCTCTCATGAAAATGGTATGGATTTTTTCTAACTTGCATAGATTTTAATGTGTTTTTTCACTCTAAACCCATCGGTTGGTCGGCCTCTTGTGACAAAGGTTTAGGTCTCCAGAGTAAGCTCATCCAAAAAATTTAGGTTCGAATTCCGTCAGGTGGTAATTATTACTGTGTTAGGTGAGTCCATACTTTAAATGATTCCGCTAATGAACGGTGAGATTGATTTTCTTTAAATAGTCTCTGCTAGTGGATAGAGAGATTGATTCCCTTTGATAAATCAGTCGCAAGGATGGATACACAGTGATAAGACTATTTGAATGTCTTTAAAAATGTGAAAGATAAATTAGATCCAAAA…	82.3021	4.85649	0.00858689	0.0499635	UP	Medtr3g027650.1	Medicago truncatula	bHLH	bHLH family protein
TRINITY_DN32133_c0_g3_i1	en=1214 path=[1824:0-175 1977:176-187 7390:188-200 7403:201-256 7459:257-259 7462:260-280 7483:281-337 7540:338-387 7590:388-418 7621:419-442 7645:443-546 2351:547-550 2355:551-580 2385:581-595 17287:596-619 2424:620-651 2456:652-656 2461:657-657 2462:658-680 6530:681-688 6538:689-771 6621:772-772 13868:773-846 9995:847-855 2660:856-856 10004:857-911 6759:912-912 10059:913-1034 10181:1035-1035 10…	TTGAGATGTTTGCTTCTATTAGGAAAGAGGAGTTGGGTGTTTTGGTTGAATCATTGAAGAAAGCTGCTTTGGTGGGAGAGGTTGTGGATGTTAGTGAGGCTGTGGAAAATCTTGTTGAAGATATTATGTATAAGATGATATTGGGTAGAAGTAAGTATGAGCAATTTGACTTGAAGAAGTTGGTTCAAAAAGCAATGGCTTTATTTGGAGCTTTTAATCTAGCTGATTATATTACTTGGTTGGGCCCTTTGGATCTTCAGAGAATTACACGAGCTTGCAAGAAAACAAGTAGAGAACTTGATGAAGTGCTGGAAGTGATAATAACAGACCATGAAAAGTCTATTAATGTAGACCAACCTCACCATGAAGAAGACTTTGTAGACATACTTCTTTCAACTA…	2.69577	5.00263	0.00611438	0.0375219	UP	RrC1570_p1	Raphanus raphanistrum	bHLH	bHLH family protein
TRINITY_DN24322_c0_g1_i3	en=1270 path=[2035:0-299 5440:300-323 2336:324-551 5439:552-575 2588:576-626 5438:627-650 2663:651-756 2769:757-789 2802:790-851 4677:852-881 1727:882-887 1733:888-900 4134:901-1066 4300:1067-1079 4313:1080-1150 4384:1151-1171 4405:1172-1269] [-1, 2035, 5440, 2336, 5439, 2588, 5438, 2663, 2769, 2802, 4677, 1727, 1733, 4134, 4300, 4313, 4384, 4405, -2]	TCCTATCGAGACGAATAACAACAACATGTGCAGTGTCGAGAAATCTAGCAAACCGAGGCTTCCAACAACTTCGTGCACCTAATCAATCTAACCTTATCTTGTTCGAACCGATCATGGTAAAAATATCTTAAATTCATTTCAAATATTAAAAAGACCGAAAGTTGATGACGTGGATCAACGTTCTCTCTAAAAAACAAACCGGGCCTCGAGTCAATCTCAGTCCACTATATAACAAAAAAACCCATTATTTCCCCTTCCACAAAACGCACCGTTTCTTTGCGTTTTACCAAACCGCCTCTTCATGAACAGCTTCTCAGACACTGCCGGCGCCTCGCCGCCGGCACAGTCCGTCGAGATCTCGCCAGACACGAAATCCGGCAGATTATCCGATAGCGACGG…	196.963	5.11817	1.46401e-05	0.000172133	UP	PSME_00050119-RA	Pseudotsuga menziesii	bHLH	bHLH family protein
TRINITY_DN26930_c0_g1_i7	en=2050 path=[1908:0-237 2123:238-261 2147:262-845 2731:846-866 2752:867-1168 4031:1169-1185 5241:1186-1270 5930:1271-1294 5350:1295-1326 3092:1327-1361 5929:1362-1385 3151:1386-1442 3815:1443-1466 3232:1467-1481 3247:1482-1614 3380:1615-1635 3401:1636-1810 5927:1811-1834 3600:1835-1897 5928:1898-1921 3687:1922-2049] [-1, 1908, 2123, 2147, 2731, 2752, 4031, 5241, 5930, 5350, 3092, 5929, 3151, 381…	ATTTTATTTATTTTTAAATAAATAAATAAATAAAATTATTATTCTTCCCTTAACCTTCTCTCTATAACTAATAAAATAAATATTCATATTTTTCTCATAATTTTTTATATTTTTTTTTCTTCATTTTCCATTCCTCTGTTTTGTCCTGTTTCTTATGCACTCAACCTACATCACACTTCAAACTTCAAACCCCAAAAACAACTTAATCATTTTTTTCTTCTTATAGATCTGAAAAAAGAGTCAAAGAAAGTTTAGTTTTTGAAACAAGAAAAATTCTCAAGGAAGAGAATTCGAGTAGAAAGCTATGGAGTCAGATCTTCATCAACAACAACAACCACAGGTTAATTCTTCAGGTTTAACTCGGTATCGTTCAGCACCAAGTTCATATTTCAACAACAT…	99.5521	5.18234	1.79945e-09	4.665e-08	UP	Medtr2g098310.1	Medicago truncatula	bHLH	bHLH family protein
TRINITY_DN31968_c1_g2_i9	en=1613 path=[1:0-235 8321:236-258 8344:259-259 238:260-282 261:283-304 283:305-311 6465:312-324 6478:325-335 314:336-357 8527:358-515 358:516-585 7392:586-593 7400:594-594 7401:595-701 7508:702-756 450:757-777 14438:778-801 495:802-854 8048:855-1033 14434:1034-1057 8251:1058-1127 567:1128-1145 585:1146-1169 609:1170-1183 8836:1184-1193 8846:1194-1227 8880:1228-1286 6140:1287-1304 660:1305-1331 9…	CTTTTTAACATGCAAGAATTTGTTTATTTATTTTCTGTAACTCATACAACACAACAGAACCATCAGCAACATGCTGCATCCAATGGATGAACCAGAATACATATTAACAGTAGCATAATAAGGTTCTCATGATGCTGATACATTAGTGTTAATGTTTATATATATGCACATAATTATTCACAAACATATTAAAAGTATACACAATGGAAGAAGCAAAAGATATGTCAGCTATCTGCTCTTCCAATTCCCATCCACATTCTATGCTGGATTTGTTATAATATACAATTTAGAGTCTCCAGGATCTGTTATTTGATTTCTTTTCTGCCCTGAATTGGTTAAGTCTGTCCCTCCACAAAGCTAGAGTTGCATCAGAAGCACGAGACGTGAGAATAGTAAATT…	3.28044	5.2811	0.00183516	0.0132893	UP	mrna15187.1-v1.0-hybrid	Fragaria vesca	bHLH	bHLH family protein
TRINITY_DN48571_c0_g1_i1	en=897 path=[1:0-896] [-1, 1, -2]	GGTCTACCCAAAACCTTACAGTCTCTATCTCTACATTATTGTGAGAATCTAGAATTCCTCCCTCGCGAATCCTTGCACAATTACACATCACTTGAGCAACTGTCGATTGAATACAGTTGTAATTCAATGACATCCTTTACCTTGGGCTCTCTCCCGGTGCTTAAAAGCCTATATATTAAAGGTTGCCAAAATCTCAAATCAATTTTCATTGCAAAAGATGCATCAGAGAGCCTCTCATTTATTCAAAGTATCCAAATACGGTGTTGTGATGAATTGGATTCATTTCCCCCCGATGGATTGTCCACTCCTAACCTCATTTGTTTCGGCGTGTATGGGTGTAACAAGATTCTTTCATTACCAGAGCCAATGAACACTCTTGATGGCCTTCAAGAATTGAAA…	3.58328	5.41137	0.000782321	0.00626988	UP	Aradu.DZ0GE	Arachis duranensis	bHLH	bHLH family protein
TRINITY_DN32414_c0_g1_i9	en=1624 path=[6845:0-172 11689:173-210 7017:211-311 12859:312-335 7142:336-470 2786:471-476 7709:477-484 12856:485-508 7741:509-605 7838:606-652 7885:653-694 3010:695-698 3014:699-918 3234:919-962 3278:963-965 3281:966-977 12868:978-1001 3317:1002-1052 8840:1053-1070 8858:1071-1121 3437:1122-1124 12860:1125-1148 3464:1149-1149 3465:1150-1215 12862:1216-1239 3555:1240-1248 10394:1249-1297 10443:12…	CGATCTAATGCCTAATATCTCTGTCTTTCACAACATTATCAATCTTTGTCTTTTGCCGACACCCTTTCTTGTTTGCTACATATTACATGATTGACTCACCCAAAATATATCATCAAAGCTTTTCAAAAAAGTTAAATTTTGCTTCTGCTTCTTGACATGTCTGAACTCCTTTGTGTTTATTTTACTAGGCAAAGATTTAAGAAGAGAGAATTCAGAGGAAGATAAGTGGAAAAAAATGGGGAGTCTTAAAAAGAAAGCAATAAATGCTTCTTGCAAGTTAAGGCATTCTCTTAAGAAGAGAAGAAGTAGCAAAAGTGGAAGTAGACACAACTCACTTTCCATTGAAGATGTTAGACAAGTTGAGGAGCTTCATGCAGTGGATGCTTTTCGACAAGCACT…	13.3754	5.41699	2.68623e-05	0.000297891	UP	mrna15187.1-v1.0-hybrid	Fragaria vesca	bHLH	bHLH family protein
TRINITY_DN28124_c0_g1_i6	en=1685 path=[5315:0-81 95:82-82 96:83-106 5971:107-130 144:131-144 3009:145-189 3054:190-263 3128:264-641 5969:642-665 3530:666-669 4409:670-730 3595:731-731 3596:732-844 3005:845-848 183:849-905 240:906-953 288:954-959 294:960-1019 2176:1020-1062 397:1063-1088 2256:1089-1125 460:1126-1145 5970:1146-1169 504:1170-1196 5974:1197-1220 555:1221-1254 5968:1255-1278 613:1279-1295 5973:1296-1319 654:1…	ATTTTTTTAATTAGTATTATTAATGGTGCGAAATTGAAGTAGTTTTGTTTTTCTACTTTAGGAAAATTGTTGACAGTGATAACTGGTTTTGTTGATATGGGATCAGAGAGTATTGCTCCCATGGTTGAGACTTCAAAAAACAGGTTAGAGATTTATAAATGGATTTTAGATTTAGCTATTGTTTTTATTGCGGTCGCGGATGTAGGTGTTGCGATTGCGGTCATTGCTTGCGATGCATATAGAGGCAGTTGCGGAGTAAATTTTAGTTGGGAGGTGTCTAATATATGCCGTTGTTAAGATTTGTCAATACATAGGAAGTTAATTGAGTTTTTGTGTTCCGAAATTTTGAACTTTGATAAAAGATACATGAAGAAATATGGGGGAAATAATCTGATGTGA…	135.143	5.45676	3.61893e-23	1.63566e-20	UP	Tp57577_TGAC_v2_mRNA35910	Trifolium pratense	bHLH	bHLH family protein
TRINITY_DN34136_c0_g2_i13	en=1426 path=[1659:0-54 1691:55-92 1729:93-105 1742:106-116 1753:117-135 1772:136-257 1894:258-277 1914:278-300 1937:301-307 1944:308-324 1961:325-362 1999:363-386 2023:387-395 2032:396-405 2042:406-410 2047:411-420 15630:421-444 2081:445-485 2122:486-486 15619:487-510 2147:511-543 15620:544-567 2204:568-581 2218:582-586 13669:587-600 2366:601-626 15626:627-650 2416:651-659 7017:660-690 2456:691-…	CTAACAAGTAACATCCATGTAGATTTTAGGTAGCAATGGCCATCAGATTACAATTCTCTCACTAGTAAGAAATCTCACGTTACAAATTATCCTAGGACAACACAGGCTTCATATTTTCATGACATCTTAAATATTACAAGCTTGTCTTTTAGATCAGTAGACAAAGAACAAAGGCATATGAATGTTGCTGCAGAAAGCCTCGAGTATATTGGCTCCTTTCCCACATACATGGTATGTGGAGGACCAAAACTGAATAATAATCAAATTAACCAAAACTTTCATTTACTTTTCCAACCAATGAAATTAGATCAAGCATTAATAGCAGGCAGCAACTGTCACTCCAGAGCCAACACTATGCAACTGGTGTGTTTTATGATTCTGCGGGAATACCTTCATCAG…	28.6931	5.5533	0.00221034	0.0156257	UP	GRMZM2G057260_P01	Zea mays	bHLH	bHLH family protein
TRINITY_DN25484_c0_g1_i3	en=1787 path=[1678:0-358 2014:359-366 2022:367-378 2034:379-404 2060:405-818 4306:819-842 2498:843-864 2520:865-896 2552:897-1061 4309:1062-1085 2741:1086-1095 2751:1096-1110 4310:1111-1134 2790:1135-1296 2952:1297-1345 3939:1346-1452 3021:1453-1563 4307:1564-1587 3156:1588-1611 4308:1612-1635 3204:1636-1786] [-1, 1678, 2014, 2022, 2034, 2060, 4306, 2498, 2520, 2552, 4309, 2741, 2751, 4310, 2790,…	ATCTTGTCTATCTTCTTTGGAACTACAAATCGTCCCAACAAATTCACAACTTTCCAAATTTGAATCTCTTTCCAAATGAAACATTGACACCGTTAAACTAAAAAGACCCAACACACTCATAGGTATCAGCAGTTCTGACAAACTTGAGGTGGTTAAGCATATATTTAAGAATGTTGGTGAAAGCTCATTGAAAGGATTGCACATGATTGATGCCATGCATCGCCTAAATATTGATTACCACTTTCAAGAAGAAATTGAAGCATTCCTGACAAGAGAATATGTGTGTCATCATCATGATCTTCACGAAATTGCACTTCGCTTCAGACTATTAAGACAACAAGGTCACTTTGTTCCTTCAGAGGTGTTTCACAAGTTCAAAAACAAGGAGGAAAAGTTCGA…	4.06407	5.57825	0.00731172	0.0436872	UP	MDP0000245233	Malus domestica	bHLH	bHLH family protein
TRINITY_DN26286_c0_g1_i4	en=562 path=[4977:0-116 2006:117-135 2025:136-143 2033:144-159 2049:160-234 6061:235-258 2148:259-346 2236:347-347 2237:348-367 2257:368-561] [-1, 4977, 2006, 2025, 2033, 2049, 6061, 2148, 2236, 2237, 2257]	CCTAAAGATGTTGCATTGTCAGATTATTGAAGTATTAATTAACTTGGAAACTTTTATTTGGAAGACACCTTTCTAACTTTTCTTGCTATTATCAGGGAATAGTCCGAGGGAAGCTGGATCAGCTGCGGCGATGCTTCGAGGTCCAATTTGCAGCAGGTAGGGACTTGAGGCCTGGTCAACTGGGGAGTATGATCCAGACACTCTCCAACTGGTTATCTACATCAGAAAATATGCTTGTTTCAATTCAAGATAAGATAAAATGGGCTGATTCAATGAGTGAAAACGACAAGAAGCACCGGAAGGACGTGGAAGAGAAGGTTGATGAAGTAAAGAAGACCCTTTTCAAGGCCGACATCGACTTCCGAGGGCATGAGGAGGAGATCTGCTCTGAATCTGGTG…	28.0873	5.58203	1.09772e-07	1.9739e-06	UP	Glyma.04G178700.1.p	Glycine max	bHLH	bHLH family protein
TRINITY_DN29533_c0_g1_i8	en=3724 path=[3432:0-128 13329:129-152 3562:153-1349 13338:1350-1373 4783:1374-1578 13333:1579-1602 5012:1603-1627 5037:1628-1669 5079:1670-1724 13336:1725-1748 5158:1749-2086 5496:2087-2119 5529:2120-2149 5559:2150-2185 5595:2186-2276 13337:2277-2300 5710:2301-2352 13327:2353-2376 5786:2377-2397 13332:2398-2421 5831:2422-2453 10713:2454-2544 5960:2545-2567 5983:2568-2640 6056:2641-2659 6075:2660…	GGACTTTCTCCGTCACATCCTCACTTTTTTTGGGACAGATTTAAGTTTTGGGTCCGCATCCTCAATTATACTCCTCCCCGCCCCATTTTTCTTTGCCCGGGATGCCCATTTGCCACCCTAATTGCAATGGATAAGCGACCTAGCAAAGCACGCCGGTTGTTCGTATTGTGATTTTTCTCCGCTACGGCAGTTACACGCGCTGCACCAGGCATCTCCGTAGAATCCAGCGGCCGCTCCCCTCCGTGCGGCCCCAATCGCGACAAAATTGGCCGCAATTAACTACCTAGTTTTGAAATGCAGTAGATGGTATATATTTGATCTGCTCAGTTGAATTTCGAGAATTTGGCTACTGACATGAACAAGGGTATTCATTCTCTGAAATGGGTTCTCTTGGATTTA…	4.46619	5.71878	0.000274035	0.00244686	UP	MDP0000295593	Malus domestica	bHLH	bHLH family protein
TRINITY_DN33684_c1_g5_i18	en=1562 path=[1175:0-48 1201:49-95 1248:96-119 1272:120-120 1273:121-122 1275:123-134 15943:135-158 1311:159-159 1312:160-173 1326:174-215 1368:216-259 1412:260-309 15945:310-333 1486:334-341 1494:342-390 1543:391-432 1585:433-437 1590:438-462 1615:463-509 1662:510-602 6965:603-625 6988:626-626 1779:627-638 15942:639-662 1815:663-666 15944:667-690 1843:691-748 7865:749-757 7874:758-816 1969:817-8…	TACTGCTGAATGGATCAACATGTACAGTTTTTGCAGTTCATTTGCTCAGGGTATGGTGCGCTTGCTAGCATGATAAATTGTTCTCATGATGGACGCGTGGACTCTACCATTGGCATCTTGGTACTTTAGTAACTTGCCTTCCCTTGAGTATTTGGCTATGGATGCTTAGGTAATAAACTAGAAATTTGTTGCAGGTATGCCTTCCATACGGTAGTGCATGAATATTGGTTCAATTGGTGTCTGTAGTCACGTTTTACGTATGCCTTAATTTACATGATCTTGGTCTTGCATCGTGATGTATTATCTCATAGTGTCTTACTGGTGCATACATTCTACAACGGAATTCTTGCTTAGTCTGCCTCATGAGTAATGGTGGATTTCATGATTGGATTAAGCCTG…	62.2012	5.86058	1.20315e-14	9.43569e-13	UP	LPERR09G10080.1	Leersia perrieri	bHLH	bHLH family protein
TRINITY_DN25484_c0_g1_i2	en=1700 path=[1678:0-358 2014:359-366 2022:367-378 2034:379-404 2060:405-818 4306:819-842 2498:843-864 2520:865-896 2552:897-1061 4309:1062-1085 2741:1086-1095 2751:1096-1110 4310:1111-1134 2790:1135-1296 2952:1297-1345 3001:1346-1365 3021:1366-1476 4307:1477-1500 3156:1501-1524 4308:1525-1548 3204:1549-1699] [-1, 1678, 2014, 2022, 2034, 2060, 4306, 2498, 2520, 2552, 4309, 2741, 2751, 4310, 2790,…	ATCTTGTCTATCTTCTTTGGAACTACAAATCGTCCCAACAAATTCACAACTTTCCAAATTTGAATCTCTTTCCAAATGAAACATTGACACCGTTAAACTAAAAAGACCCAACACACTCATAGGTATCAGCAGTTCTGACAAACTTGAGGTGGTTAAGCATATATTTAAGAATGTTGGTGAAAGCTCATTGAAAGGATTGCACATGATTGATGCCATGCATCGCCTAAATATTGATTACCACTTTCAAGAAGAAATTGAAGCATTCCTGACAAGAGAATATGTGTGTCATCATCATGATCTTCACGAAATTGCACTTCGCTTCAGACTATTAAGACAACAAGGTCACTTTGTTCCTTCAGAGGTGTTTCACAAGTTCAAAAACAAGGAGGAAAAGTTCGA…	70.1704	6.0387	2.68485e-08	5.47815e-07	UP	MDP0000245233	Malus domestica	bHLH	bHLH family protein
TRINITY_DN33677_c2_g2_i2	en=1645 path=[1519:0-45 1542:46-493 1990:494-683 5825:684-707 2204:708-793 4619:794-794 4620:795-825 4651:826-917 2310:918-1012 5826:1013-1036 2429:1037-1167 5828:1168-1191 2584:1192-1203 4571:1204-1227 2620:1228-1644] [-1, 1519, 1542, 1990, 5825, 2204, 4619, 4620, 4651, 2310, 5826, 2429, 5828, 2584, 4571, 2620, -2]	GTTCAGACGCCGGTTTTACTCAGATTTCGGCCTTCTCCTCCGGCAGTGCCAGATGGCAAACAATGGTAGCATCCTCGTACATCCACGTGTACAACGTTGTCACCTTAAATTCCTCTCTTTTTTCCACAAGATTGCATGTAACGTGTAACCATTCACCGCCGCCAAAACTTCAACTTGTCCATAACACAGTCCACATTCCAATAAAAAAACTTCCATACCCACGTACCCCGTTATTGGATTTGAACTCCATTTTCTTTCTCCATGGCTCTTCATATAAACGGTGGTTGTTTTACGATAATGGGTCACTCCAGAATTCGAAGAATAAGAGCTGTTGCTTCAGAGGGTTCTTCAACTCTTAAGACAGTTGAAGACAAGGTGAAATTGGGTGGCTCTGATTTG…	993.451	6.37586	1.13404e-05	0.000136834	UP	MDP0000254650	Malus domestica	bHLH	bHLH family protein
TRINITY_DN22872_c0_g1_i2	en=1736 path=[1:0-597 3512:598-696 596:697-743 3865:744-767 667:768-798 3866:799-822 722:823-961 3864:962-985 885:986-1735] [-1, 1, 3512, 596, 3865, 667, 3866, 722, 3864, 885, -2]	TTGTATTCCTTAAAGGCTTCATCACCTTGTTCCTTAGTTGTATTATTGCCACAAGGTTTAACTTTTGCCTTTCCAATTCCAACATCCCTTTTTCATTTAAAACACTTCCACTTGAAGGACATTTGAGTTTTGATGAAACTACTCTTAACAAAGCATCAACAGACTTTGGTAATCGGTACCAATATCATCCTGTTGCAGTTCTTCATCCGAATTCTGTTTCAGATATTGCAACGACAATAAAGCATATATGGAACATGGGACCTAGCTCTCATCTCACAGTTGCAGCAAGAGGACATGGACATTCACTTCAAGGACAATCGCAAACTCATGGAGGAGTTGTGATCAAAATGGAATCACTAAAACAACATGAAATGCAGGTACATGTTGGGAACTTTCCTC…	7.27584	6.4292	7.64681e-06	9.53077e-05	UP	PGSC0003DMP400000652	Solanum tuberosum	bHLH	bHLH family protein
TRINITY_DN22666_c0_g3_i6	en=482 path=[460:0-55 493:56-92 530:93-102 540:103-148 5779:149-172 610:173-224 662:225-244 682:245-247 685:248-317 755:318-481] [-1, 460, 493, 530, 540, 5779, 610, 662, 682, 685, 755, -2]	TTTTGAAGTACAGAATTCCATATTTGTAGTGAATTTTCTGTTGCGTAGCTGCCATGTCACAAAGCTTGAAGAGCAGTTACTTTCCTGAAGCACAAGTAGCATAGAACTGTTGAAGTTTGCTAAACAATGTGAAAAGAAGAGGAGGTGATCATGGCGCATGGTCCAGTTGAAGAAACATGAGATTCAAACTAGACAACACATCAGCCACTAAATTCTGGTTTCCAGCAGGCATAGTCTTTGCAGGAATTGCAGCATCAAGCTCATGAAGAAACAAAAGCAGATTATACCAAATCATACTTTGCAAGAAAATAATCTGAGGTAAAAGAAAATCAGATTCATCTTTATACATAGCCTTCATGAGTGGAATTCCAAGGATCAAAGTATTAGGAAGTGTTGATA…	7.77665	6.52242	5.66254e-05	0.000585163	UP	Sme2.5_00169.1_g00018.1	Solanum melongena	bHLH	bHLH family protein
TRINITY_DN33073_c1_g2_i13	en=1410 path=[12835:0-92 5697:93-158 5763:159-188 674:189-199 685:200-218 10644:219-323 10749:324-337 893:338-538 1094:539-601 1157:602-642 1198:643-646 1202:647-670 1226:671-685 1241:686-690 1246:691-702 1258:703-727 6317:728-832 6422:833-877 6467:878-908 6498:909-996 19654:997-1020 6610:1021-1057 19657:1058-1081 6671:1082-1147 6737:1148-1184 6774:1185-1225 6815:1226-1226 10342:1227-1298 10414:1…	CATAAGGCCTAGCAGATTGGACAATAATGTTCTGAGGATTCTCAATCGCAACAATAACCCTCTCACAGGAACCCTCAAGAACAGCATTAGCGAATTGATCAAAAGAGCGAAGTGTCCCCATGAGCTTTCTACCATCTCTTAGCAATATAAGAAGTTTCTGCGGTAGAGCTCTGAAAATGATGAAGGCCCTTTCTCACGCCCAGAACCATCAATGTAATATCAGTCATCCAAATGCAGCTGCAACTCCTGGATGGTACAGAGATGGTCTTTAGGCACACTAATGGACTCCCTGCTTTGGTTGAAGTGAATGGCCGGACTGACCTTGGATGTTGTCTATCCTTGCCTCGGCTCTGGTGCCGTGACTCAGTGAGCAGCAATCCCTGATCATTGACAACGCAT…	33.3529	6.72153	5.49886e-09	1.2902e-07	UP	Neem_4779_f_10	Azadirachta indica	bHLH	bHLH family protein
TRINITY_DN31117_c0_g2_i3	en=1162 path=[2134:0-33 4798:34-52 4817:53-53 4818:54-150 4915:151-171 4936:172-196 2308:197-198 2310:199-282 2394:283-391 10691:392-415 2527:416-508 10698:509-532 2644:533-554 6549:555-574 10696:575-598 6593:599-644 2688:645-729 2773:730-747 2791:748-845 2889:846-850 2894:851-867 10690:868-891 2935:892-902 2946:903-936 2980:937-948 2992:949-950 2994:951-951 2995:952-974 10697:975-998 3042:999-10…	AAAGTGGCTACACCAAAGGAGGAGATGAGGGCACTAGTCAAAAAGGTTGCCAGAATCTTTGTGGGAAGGATTGCCCCATCAGTAACAGAAGCAACTTTTAGGAGTCATTTTGAGAAATACGGTGATATAACAGATTTATATATGCCAAAGGATCTAGGATCAAAAACACATCGAGGAATTGGTTTTATCACTTTTGCAAGTGCAGATTCTGTTGAGAACTTGATGAAAGAAACCCATGAACTGGGAGGTTCTGATGTGGTGATTGATCAAGCAACACCTAAGGAAGATGATTTCAAGCCAATTGGCAGAACCAGAACGTCACAAGGAGGACATAGTGCATATAATAATGCTTATATTTCTGCACCAACTAGATATGCAGCACTTGCTGCTCCGACTATG…	9.24784	6.76932	0.00174459	0.0127314	UP	Achn013161	Actinidia chinensis	bHLH	bHLH family protein
TRINITY_DN32997_c0_g1_i2	en=988 path=[6143:0-202 2445:203-233 6751:234-255 7090:256-279 6797:280-280 6798:281-282 6800:283-329 2496:330-404 2571:405-450 2617:451-502 7087:503-526 2693:527-531 7095:532-555 2722:556-585 7098:586-609 2776:610-648 7100:649-672 2839:673-673 4986:674-708 2875:709-728 7088:729-752 2919:753-774 7091:775-798 2965:799-852 3019:853-885 3052:886-896 3063:897-963 7101:964-987] [-1, 6143, 2445, 6751, …	GCGAAACTCATGCTGTCTTGTTTCACTGCTGTTTTCGTTCTGGGCCAGGGTCGGTGGAATACATACAGGCCCATCTAAATGGGTCCACATTAATTATTTTTTATTGTTAGTTTATCTTTTCTAAATGCCTCTTAATTAATTGTTTTTGTTTTCATGTTTTGTGTTTATTGTCAACAATTTAGGAGCTTAGGTAGAAGCGTAGAACTTGGTGTTGAAAATGGCTGCTTCTGGGGTAGGTGTCACATGGAACTTGATCTAGTGGTTATGTTAATGCATGTGTTGTTATAATTGGTTATTTTGTTTTATAGGTTAATTCTAGTAAGCAAATGAAGAGGTTGGAATCAAGGAAATCACATTCTTGGTGGTGGGATAGTCATATTGGTCCCAAGAATTCTAGGT…	53.4775	6.78362	3.89623e-07	6.26864e-06	UP	Cotton_A_16694_BGI-A2_v1.0	Gossypium arboreum	bHLH	bHLH family protein
TRINITY_DN17641_c0_g1_i1	en=1245 path=[1:0-94 73:95-121 100:122-263 2683:264-287 266:288-993 2685:994-1017 996:1018-1068 2684:1069-1092 1071:1093-1159 2686:1160-1183 1162:1184-1244] [-1, 1, 73, 100, 2683, 266, 2685, 996, 2684, 1071, 2686, 1162, -2]	GTGTTTTAATTCATGTTAAGTTGGACCATAGAGAGTGGAAGAAAGTTAATAGGAAAGGGTTTATGAATAGTTTGGTGCCGAAATGGGATTCACACACATCCAACAGGAAGAAGAAGTGATGCTGGAGGTGAAGATATGTATATGTGAATATATTTTTCGGAATTTCCTGATCGACTAAAGGCGAATGACATTTTCAATCTGTTTGGTTGTTACTGTATTCTGAAGGAAGTGGTCATTCCTTCGAAGAGGAATAAATTCGGCAAAAGATTTGGTTTTGCTAGGTTTGAGGAAGTGGAAGATGACAGGTGCTAGGTTTGGGATTTTCTTCGATTTATGTTGGTTAAAATGGGGGTTGGGAAGACTTGGATGAGGTGGATGGAAGCAAGTATATTTAAGAGC…	10.5545	6.96313	2.30954e-06	3.1891e-05	UP	Tp57577_TGAC_v2_mRNA27493	Trifolium pratense	bHLH	bHLH family protein
TRINITY_DN27644_c0_g1_i6	en=1106 path=[1471:0-52 3843:53-148 1521:149-380 1753:381-394 3051:395-436 1809:437-489 2975:490-500 4032:501-513 1886:514-623 3987:624-639 2013:640-836 2210:837-902 2276:903-909 2283:910-926 2300:927-940 4395:941-964 2338:965-1007 2381:1008-1046 2420:1047-1081 4394:1082-1105] [-1, 1471, 3843, 1521, 1753, 3051, 1809, 2975, 4032, 1886, 3987, 2013, 2210, 2276, 2283, 2300, 4395, 2338, 2381, 2420, 43…	CACAAATCACTACACCGATTTTCTTTGTAAATGCGGCATACGACTCATGGCAGGTTAGATCCTTCTGTTGCTCAACATAAATCAGTTTATTTGAGTAGTCCTGATCCTCAAGATATTGCTTTGATTCAGATTAAGAATATTTTGGCACCGGGTAATGCTGATCCTCACGGACACTGGCATAGCTGCAAGCTAGATATAAACAACTGCTCTTCTAATCAACTAGATCTAATGCAAGGCTTTAGAACACAATTCCTAAGAGCATTGACTGTTCTAGGAAACTCTCCATCCAAAGGAATGTTCATAGACTCTTGCTACGCTCACTGCCAAACTGAAATGCAAGAAACATGGTTTAGAAGTGACTCTCCATTGTTGGCCAAGACAACCATTGCAAAAGCTGTA…	21.8239	7.04022	0.00434395	0.0279821	UP	Ote100112080011	Ocimum tenuiflorum	bHLH	bHLH family protein
TRINITY_DN29533_c0_g1_i7	en=3448 path=[3432:0-128 13329:129-152 3562:153-1349 13338:1350-1373 4783:1374-1578 13333:1579-1602 5012:1603-1627 5037:1628-1669 5079:1670-1724 13336:1725-1748 5158:1749-2086 5496:2087-2119 5529:2120-2149 5559:2150-2185 5595:2186-2276 13337:2277-2300 5710:2301-2352 13327:2353-2376 5786:2377-2397 13332:2398-2421 5831:2422-2453 10713:2454-2544 5960:2545-2567 5983:2568-2640 6056:2641-2659 6075:2660…	GGACTTTCTCCGTCACATCCTCACTTTTTTTGGGACAGATTTAAGTTTTGGGTCCGCATCCTCAATTATACTCCTCCCCGCCCCATTTTTCTTTGCCCGGGATGCCCATTTGCCACCCTAATTGCAATGGATAAGCGACCTAGCAAAGCACGCCGGTTGTTCGTATTGTGATTTTTCTCCGCTACGGCAGTTACACGCGCTGCACCAGGCATCTCCGTAGAATCCAGCGGCCGCTCCCCTCCGTGCGGCCCCAATCGCGACAAAATTGGCCGCAATTAACTACCTAGTTTTGAAATGCAGTAGATGGTATATATTTGATCTGCTCAGTTGAATTTCGAGAATTTGGCTACTGACATGAACAAGGGTATTCATTCTCTGAAATGGGTTCTCTTGGATTTA…	24.4571	7.20427	5.17243e-08	9.9231e-07	UP	MDP0000295593	Malus domestica	bHLH	bHLH family protein
TRINITY_DN33373_c0_g3_i6	en=1295 path=[1:0-192 171:193-195 174:196-196 175:197-210 189:211-261 240:262-282 261:283-295 274:296-308 287:309-347 326:348-356 335:357-404 383:405-435 12835:436-461 10108:462-474 453:475-477 456:478-515 11835:516-551 530:552-569 548:570-570 16787:571-592 668:593-601 677:602-605 681:606-787 17186:788-811 887:812-880 956:881-883 17188:884-907 983:908-908 13537:909-967 13596:968-1009 1085:1010-10…	GGGTACTCTTAGAATGAAATTTTTAGTAAAAACATTACAAATATGAAAATGGGATCTTACAATCTCATATCATGTACCTCAGTCTCAATTATTTCATGCATAGAAACAAGAATAAGACTCAAAACCTTCTTAAAATCTTCATCTTTGTCCTCTCCCCAAAAGTTTTAAACCTCCCAAAATTTCAATGGAAGCAGCACCAACTTCTTTCAACCACGTTGTTGCCATGCCTTATCCTGGTAGAGGCCACATCAATCCCATGATGAACCTATGCAAGCTCCTTGTCTCCAACAACAACAGCATCCTCGTCACCTTTGTCGTCACCGAGGAATGGTTAAGCTTTCTCTCCTCTGAACCAAAACCCGACAACATAAATTTTCGTTCGATTTCCAACGTTGTTCC…	15.0827	7.48228	2.36856e-07	3.99118e-06	UP	Tp57577_TGAC_v2_mRNA33215	Trifolium pratense	bHLH	bHLH family protein
TRINITY_DN28551_c8_g2_i4	en=927 path=[1058:0-160 4310:161-261 1218:262-275 1232:276-373 1330:374-390 1347:391-580 1537:581-600 1557:601-621 5710:622-645 1602:646-926] [1058, 4310, 1218, 1232, 1330, 1347, 1537, 1557, 5710, 1602, -2]	CTTCATGAGGGTCTTGAACCGAAAGTTGTTCACCGAGATGTGAAGTCAAGCAACATACTCATTGACCGCCAATGGAACGCCAAGGTTTCTGATTTCGGTCTTGCTAAGCTTCTGGATTCTGACCACAGTTTTGTCACGACTCGAGTCATGGGGACATTTGGGTTAGTATGATTTAACAATGCATTCTCCTATGTTTGCTATTAGATTTGAGGTCTATTGACGATGATTCTCTTTCTGCAGCTATGTTGCGCCTGAGTACGCCTGCACCGGATTACTGAATGAGAGGAGTGACGTGTATAGCTTTGGGATACTCATCATGGAAATAATCAGCGGGAGAAGTCCCGTTGATTATGGCAGACCGAAAGGAGAGGTTAATTTAATTGAATGGTTAAAAGATAT…	15.7001	7.53609	5.22518e-06	6.71473e-05	UP	mrna09125.1-v1.0-hybrid	Fragaria vesca	bHLH	bHLH family protein
TRINITY_DN32834_c0_g2_i1	en=1573 path=[6414:0-238 17407:239-389 6775:390-402 14363:403-606 6995:607-607 14567:608-914 7300:915-918 7304:919-949 13481:950-1119 13651:1120-1251 7640:1252-1278 7667:1279-1280 14335:1281-1308 7697:1309-1346 16624:1347-1403 7792:1404-1405 12927:1406-1437 7826:1438-1438 12959:1439-1484 7873:1485-1491 13011:1492-1533 7922:1534-1548 17741:1549-1572] [-1, 6414, 17407, 6775, 14363, 6995, 14567, 730…	ACCACACTAAAAAGGACAACTAATGTTTACAATTCTTGTTTTAATTGTACATCTTAACCGATGAAGAATAATCTTATGCTTCAAACCTTAACCCAATTTCAATTTAGTACAAGTTTCTTTCATCATCAATGCCTAAGCTTAAGCTCCTTATCACTCTTCTTCAATCTGTAACCATGATTCTATGTTGTGTTTCCACTACTGAATTTGTCTATAATACAAACTTCAACTCCACAAACATCGACTTATATGGAAATGCAACCATTAACAAATCCATTCTCACTCTCATTAATGGCACTTCACCTTCCTTCGCAATAGCCCGTGCTTTTTACCCTTTTAAAGTACCTACCAAATCACCAAACTCTTCCACTCTTCTCCCCTTTGCTACTTCCTTCATTTTCT…	16.9884	7.6539	2.42132e-07	4.07308e-06	UP	mrna09125.1-v1.0-hybrid	Fragaria vesca	bHLH	bHLH family protein
TRINITY_DN32888_c0_g1_i4	en=1202 path=[9038:0-147 903:148-158 9628:159-182 938:183-186 9630:187-210 966:211-253 7296:254-296 1052:297-306 1062:307-409 1165:410-442 1198:443-454 1210:455-500 9632:501-524 1280:525-667 8001:668-695 1451:696-731 9631:732-755 1511:756-901 1657:902-924 7949:925-948 1704:949-956 9629:957-980 1736:981-983 1739:984-984 1740:985-1067 1823:1068-1075 1831:1076-1201] [-1, 9038, 903, 9628, 938, 9630, …	ATTTATTGCATTTGTTAAAGTTCTCATTCTTTCATTGAAACGTGTTAATCTATAACCATTTCCATTTTGCTTTTTTTTTCTCTTGGTATATATAAATTATAATGTGAAGTGATTATAAATTGTGCAGGTGATTGTTGTGGTTGAATGGGAGAGAATTGCAGAACCTGGACGCATCAGGTGCAATTTAGTCAATCACCCAATTTGAATTCTTTCCGTGCTCCCTTTGATATGGGGAAGCAAAATGCTGCTGCTGCGGGAATAAACCCGTGTGTCAATATGAATACGGTTTCAAGGAATGAGGCAGTACCACCAGCTTATGCATCCTCTGCACTACCTTATATGCAGTCAGGACATTTAAATGAACCTCATGGTTGGTTTTATTGTTTGCCTCGCTTTCGA…	362.404	7.73261	1.38143e-26	1.21672e-23	UP	Thecc1EG034475t2	Theobroma cacao	bHLH	bHLH family protein
TRINITY_DN24236_c0_g1_i1	en=2040 path=[1:0-718 4759:719-783 760:784-837 814:838-840 817:841-897 874:898-898 5280:899-922 899:923-943 920:944-979 956:980-1111 1088:1112-1239 5279:1240-1263 1240:1264-1266 1243:1267-1761 1737:1762-2039] [-1, 1, 4759, 760, 814, 817, 874, 5280, 899, 920, 956, 1088, 5279, 1240, 1243, 1737, -2]	GGCTTCTATGAAGAGACATATCCATGATAGAATTTTGATTCTAAATGAGTTAGTGGATTATGCTCTTAGGTAAAAAAAATAATGCTTATTGTTAAAGGTGGATTTCCAAAAAGCCTTTGATAGCGTCAGTTGGGATTATCTGAGGTACCTCATGAAGATAATGTGTTTTGGCTCCAAGTGGCAGCTTTATATGGAAGCCATTGTATTCAATAACTCAATGCCTATATTTATTAATGGAACTCCTACAAATGAATTCCAAGTTATTAGAGGTTTGAGGTAGAGGGACCTCTATCCCTTTTTCTCTTCTTGTTAGTTGTATAAGGCTTAGTTTGTTTTGTCCAGAATGCTACTGGTTTGAATGAGTTACATGGGTTCCATCTTAATGAAAATATTCATTTT…	18.3768	7.76707	2.56687e-08	5.25928e-07	UP	Tp57577_TGAC_v2_mRNA27493	Trifolium pratense	bHLH	bHLH family protein
TRINITY_DN30600_c0_g1_i6	en=1983 path=[1:0-75 54:76-76 9145:77-100 79:101-143 122:144-179 158:180-226 205:227-416 395:417-443 422:444-489 9149:490-513 492:514-567 9152:568-591 570:592-706 3603:707-749 3646:750-750 3647:751-777 3674:778-805 3702:806-816 3713:817-884 3781:885-895 3792:896-907 7087:908-925 4170:926-926 746:927-961 9151:962-985 805:986-1001 9144:1002-1025 845:1026-1178 9147:1179-1202 1022:1203-1245 9153:1246…	TGTGTTGAATTATTTCCTACCTTCCTTCTCTTTTCTTCCTCTCTTGTCTCAAATCTCTTCTTTCTCATACTCAACAAGCATAAGGACTTGAAGTTTGAATTTGAATTTCATATAGACCCTTTATTTCCTTTCAAGATTTTCTTAACTTTCTTGTCTCAAAAACTAATCTTGATCACAAAAGGATAGAATTCAAGAAAGATTCTCTAAGGTAATTGAAGAAAACAAGATGGGTGTTATGTATGAAGAGATAAGAAGAAACCAAGAAATAGACTCAAAACAACACTATCACCAACAAAACAATTCAACACTATCAACTCCATTGTTTACAAACCTTATTGACAACAACAATAATCATCATCATGGCTATATCAACAATGAAGAATCTTTTACAACTGAGAA…	181.331	7.77932	1.02201e-08	2.26563e-07	UP	Medtr3g027650.1	Medicago truncatula	bHLH	bHLH family protein
TRINITY_DN24006_c0_g2_i2	en=1046 path=[1:0-174 4949:175-198 177:199-215 4953:216-239 218:240-319 298:320-323 302:324-370 4952:371-394 373:395-462 441:463-463 442:464-541 520:542-559 538:560-655 634:656-664 643:665-679 658:680-688 667:689-703 682:704-704 2309:705-718 2323:719-766 2371:767-782 761:783-784 763:785-825 804:826-849 3519:850-920 3590:921-934 4583:935-980 3638:981-981 4629:982-1015 3671:1016-1045] [-1, 1, 4949,…	GGAAATAATTTTTAATATAAAATTTCTGTTTTTAATATTCTAACAATATTAAAAAAAAATCTATGGTCAAAAAAGAAATAAAAAAAAACATTTCCCAAAAAAGGGGCATTCATGAAATATATTTATTTTACCGTGTACAGGTTAAAACTTCATCCCTGTCTCTGATTTCTCCAACGACCAAAAATGAACACAAACAAAGCAGAAGCTGAACGGTTATTGGAAATAGGCGAAGAGCTTTTACAGAAACGAGATCTGAAAGGTTCACGAGAATTAGCAATTCTCGTTCAAGAAACCGAGCCTCTTCTAGAAGGTTCCGACCAGATCCTAGCAATCGTCGACGTTCTGGAAGCAGCTGAAAAGCCTCTGAACCTGAACAACCACCACCTCGATTGGTACGCG…	21.2074	7.97071	0.0070263	0.0422352	UP	Glyma.01G023800.1.p	Glycine max	bHLH	bHLH family protein
TRINITY_DN31117_c0_g2_i6	en=1094 path=[2134:0-33 4798:34-52 4817:53-53 4818:54-150 4915:151-171 4936:172-196 2308:197-198 2310:199-282 2394:283-391 10691:392-415 2527:416-508 10698:509-532 2644:533-554 2666:555-576 2688:577-661 2773:662-679 2791:680-777 2889:778-782 2894:783-799 10690:800-823 2935:824-834 2946:835-868 2980:869-880 2992:881-882 2994:883-883 2995:884-906 10697:907-930 3042:931-1003 3115:1004-1026 8161:1027…	AAAGTGGCTACACCAAAGGAGGAGATGAGGGCACTAGTCAAAAAGGTTGCCAGAATCTTTGTGGGAAGGATTGCCCCATCAGTAACAGAAGCAACTTTTAGGAGTCATTTTGAGAAATACGGTGATATAACAGATTTATATATGCCAAAGGATCTAGGATCAAAAACACATCGAGGAATTGGTTTTATCACTTTTGCAAGTGCAGATTCTGTTGAGAACTTGATGAAAGAAACCCATGAACTGGGAGGTTCTGATGTGGTGATTGATCAAGCAACACCTAAGGAAGATGATTTCAAGCCAATTGGCAGAACCAGAACGTCACAAGGAGGACATAGTGCATATAATAATGCTTATATTTCTGCACCAACTAGATATGCAGCACTTGCTGCTCCGACTATG…	22.1452	8.03176	2.38881e-09	6.03572e-08	UP	Achn013161	Actinidia chinensis	bHLH	bHLH family protein
TRINITY_DN30687_c0_g1_i1	en=1968 path=[1:0-250 229:251-255 5189:256-303 280:304-338 4647:339-400 350:401-401 351:402-422 5286:423-446 396:447-463 4179:464-501 451:502-524 5282:525-548 498:549-569 5291:570-593 543:594-611 5280:612-635 585:636-713 663:714-760 710:761-764 5283:765-788 738:789-831 5287:832-855 805:856-887 5281:888-911 861:912-958 5285:959-982 932:983-1117 1067:1118-1175 1125:1176-1197 5288:1198-1221 1171:122…	GTACACTATAGAACTCTGTTGTTGTGTTGTGAAACGTCTTAAAGAGAGACACCTAGTCCGCGACTCGACCCGATAATTTCTTCTTTGTCTAATTTTTAAAACAAGTTTCTTGTGTCATTGATATTCTCAAAAATCTATTAACATTCTCTTCATCAAAGAAATTGATTTTCAGTTTGACATGGTAGATATTTGGGGATAAGCATTTGAATGAGAACATGACAGAACAACTGAAGAAGCTCCAGCTGTAAGACTTACAGTCCACAAAATGTTTTTCTAAAAGTGTTTAGCTGGAGTTGTGAACTTGTAATTATACATTTGCAGCCAAACATTTCTGCTGAGTTTCGTGCACACTTGGCTCAAGCTGCTGTTTCTGCAGCGAAGAAACCGTGGAATTGAGCT…	23.0086	8.08853	4.09788e-08	8.02978e-07	UP	MDP0000183819	Malus domestica	bHLH	bHLH family protein
TRINITY_DN30542_c0_g3_i12	en=2790 path=[6215:0-97 6290:98-274 9969:275-371 2545:372-372 2546:373-400 10272:401-424 2598:425-783 10265:784-807 2981:808-847 10264:848-871 3045:872-963 10271:964-987 3161:988-1042 3216:1043-1061 3235:1062-1070 7844:1071-1085 7629:1086-1097 3235:1098-1106 3244:1107-1123 10266:1124-1147 3285:1148-1179 3317:1180-1216 3354:1217-1247 3385:1248-1267 3405:1268-1318 10268:1319-1342 3480:1343-1821 395…	AGCATTAAATAAAAAAATAAAACTAAAAATTTTATAAAAAAAAAATAATAATTAAAGAAAAAACGAACGTGTTCCTGAGTTCAACCACTTTCTCTCTCCTGTTTCTCCCTCATTTTCTTTCTCTCTCTTCTGAAACGAATTGAAATTGGCACAATCGCCAACAGAAATTCGCTGACACGCTTTGAAACCTATCTGTGCTACGCATTTATGAACTCTTATCTCCCTCTTTAATTCCTTCTCCTCTGCTATCTGTTATGAAGTTACTCTGTGGCGGTTGTTCTTTCATCCTCTTCTCACTCATCATCACATTTCATTCTTCATTTTTCTTGAATTTCAATTTCAATCTCTCAGGTGCTAGTGGAAAATTTGTTCAAGGTTTTGGTGATACTAACAAAGGCT…	24.8588	8.20072	2.72237e-07	4.53069e-06	UP	KHN44800.1	Glycine soja	bHLH	bHLH family protein
TRINITY_DN33991_c2_g9_i5	en=691 path=[10909:0-155 11042:156-159 11046:160-172 11059:173-179 11066:180-180 11067:181-228 11115:229-250 11137:251-252 27939:253-276 11163:277-324 5317:325-331 13365:332-352 13386:353-372 13406:373-375 13409:376-382 13416:383-396 13430:397-399 13433:400-450 19359:451-474 13508:475-475 13509:476-481 13515:482-505 5498:506-508 5501:509-519 20315:520-537 20333:538-543 5536:544-661 5654:662-690] …	TTATGCATTGATCTGGTTTAGGATGGAATGAGCCTGCCATGGTGATGCTTGTTCTGAGTGAAGTCAATGGTGTTGTATAACTGTTGTTGTTGCTGCTGGTGTAATTGTTGTTGTTGTTGCTGGTGTAGCAGGATTGGACCATAACATGCCCTTGTAAGCTGAGTTTTCATGGTAGCAAGGCTACCAGGTTCCCTCTTGGTATGTAGCTATGGTATCATTAATGCCAGCAGGCAGAAGCAGTCTAGCACCAGTCTGGTGGTCCAACTCTCGGAATGATAAAATGTAGACAAAGTTGTATTCAACAAGCTTCTGTGTATTGAAGGCTGAAGTTTTGTTGACTGAGCATGAGTTTGCAAAAGGCATCCCAGTCCATCTAGTATCAAGTCCTTTGGAATGCAA…	25.1826	8.2184	0.00565448	0.0351359	UP	MDP0000286589	Malus domestica	bHLH	bHLH family protein
TRINITY_DN31207_c0_g1_i3	en=1396 path=[1:0-50 4313:51-74 53:75-127 4319:128-151 130:152-167 4314:168-191 170:192-232 211:233-237 3312:238-280 239:281-319 4325:320-343 302:344-397 4316:398-421 380:422-439 398:440-463 422:464-487 446:488-496 4320:497-520 479:521-539 4323:540-563 522:564-616 575:617-658 617:659-739 4324:740-763 722:764-896 4321:897-920 879:921-954 2900:955-997 956:998-1003 2943:1004-1028 987:1029-1053 4322:…	AGGCCATCATCATTTTCTAGTACAGATCGACATTGGACACCCAAACACACCCGCCGCACAGAAGCACACACAAGAACATCAACATTCGACACACAAAAACTCACTTCACAAACATATGACTATGTTTTCCTTCGGAGTAAATAACAATATGCACACAACAAAGGTTTCGTTGAAACAAGAACAAACCCAGCAAAGCAACAAACAACCCCTTTATTCTCCAACTTCCCACTAACACACAGAGTGAGGCTTTACATACAGTTTCCGACTAGAACGATGTTATCCAATCGTATGACAAGTGCGAAAGTTATATCCATATCCTCCTTTGATTATATAAGTTCAAGAGTTTCTGAAGTCGGTCTCGCTGCGTTCTTTTACAAAACTGCATTCGGCCAGAAGCGC…	25.6473	8.24483	0.00562856	0.0350002	UP	Dca43573.1	Dianthus caryophyllus	bHLH	bHLH family protein
TRINITY_DN32427_c0_g1_i2	en=2069 path=[6680:0-78 6736:79-225 6883:226-262 31612:263-286 6944:287-606 31615:607-630 7288:631-1059 31606:1060-1083 7741:1084-1282 7940:1283-1312 7970:1313-1313 7971:1314-1338 7996:1339-1362 31616:1363-1386 8044:1387-1645 8303:1646-1652 8310:1653-1669 8327:1670-1704 31607:1705-1728 8386:1729-1766 31610:1767-1790 8448:1791-1840 31613:1841-1864 8522:1865-1884 24654:1885-1931 358:1932-1977 26746…	AAATACCAGAAATGGGCTTTTCAAAATCTCCTGGCATAGGAGATGGAGCTAAGGGAGGTGAAGGAGTGGGGACTACAAAAGGTGAGTTAGCAGATTGCAAAGGGGTACCAACTTTTGTCAGCGATTGGAGGTGGTTTTGTTGGTCAATCTGGGGAGATGAATGTTGTGGAATCTGTGGAGATGGAGTCTGTAGTAGTTGGGGCGAAGAAACGGAAAACGGACCTTGCTTCAACTGTTGATGGGGATAAGCAGAGCGTTGACTCGAAGCAAGATGTTGCTGAAAAACTCCTGGCTTAACACCAATTCCCTGTCTCAGCTTCATGTCATTTACATCATTCATTTGCTGAAGTTGTTGCATTTGATGTGTTTGCAACTGCGCAGGCAGCTGTTGTTTTGCTG…	25.9731	8.2637	1.86605e-10	5.87359e-09	UP	PGSC0003DMP400056643	Solanum tuberosum	bHLH	bHLH family protein
TRINITY_DN33697_c0_g1_i1	en=3123 path=[8465:0-156 46:157-181 9551:182-205 95:206-248 6121:249-292 182:293-295 6464:296-319 209:320-332 222:333-333 223:334-356 246:357-357 7238:358-358 6098:359-381 271:382-391 281:392-473 363:474-483 373:484-490 380:491-537 427:538-570 460:571-652 542:653-677 567:678-689 9554:690-713 603:714-732 9556:733-756 646:757-827 717:828-831 721:832-855 745:856-891 781:892-923 813:924-924 814:925-9…	GCTCCACGTCATGATCTGTAATTTCCAAAGGGATCACCTTAAGAACCTTTCATTGCTTTCCATGCAGAGTAAAGTAGTATTTAAAAAAATTGTAAACTGTAAAAATACACAAAGGTAATATCATCCTAAACCATATACTTAACTACCCTATTTACAGCTTTAAGCTATATAGCAGTTGGGAGGACAAAAATGCCCTTGTGGGCTTTCAAAACATATAAGTTACTGCATGGATCAATCAGGCCTCACCAGCTAACTTGATCAACAAATGTTAGCAGCCAACAAAAAACAGCCATACATCTTCATAACTTCACGCGGAGCCATCGGAAACAAAACTTGAAGACCAGTCACCATACATACTATAGTCAACAGGGATCTATACCATGAAAAGATATTTAAGAT…	56.0857	8.40678	4.02819e-05	0.000429582	UP	mrna00901.1-v1.0-hybrid	Fragaria vesca	bHLH	bHLH family protein
TRINITY_DN29825_c1_g2_i4	en=2877 path=[4917:0-30 4925:31-31 21409:32-55 4950:56-88 21412:89-112 5007:113-620 2756:621-626 7571:627-638 7583:639-660 7605:661-840 20002:841-861 7892:862-944 14358:945-946 14360:947-1076 14490:1077-1105 14519:1106-1106 14520:1107-1151 14565:1152-1209 16342:1210-1274 14653:1275-1358 21410:1359-1382 14761:1383-1541 14920:1542-1563 14942:1564-1583 21413:1584-1607 14986:1608-1650 21416:1651-1674…	CCATTCCTACACTTCATCTTTCTCTCTCTGCAGTCTCCTTTGTCATTCTAGAATTTTCCTTTCTTTTCCCCCATTTTTTCTCGGAACCTCTTCACCAAACACCGTTACAAAAACTTTCCCGATCTTGCTAAATCGCGATTCCATCGTTGATTTTTCAGTTCATTTAGAAGCCTAAAAATCACTGCGTGAAATAGTGGTTGAACTTTTTGGAAGAAAAATCCAGCTGTATGAACTGGTTCGGAAATCTGGATTTATCGTCAAACTTGAATTTCAATCACTTTGTTACTTGTTTGTTGGTTTTTTCCCTTCATTTTTCTCCCCAGTCTCTCTGTTTCGTCAGCAATTTCCCTGAACGGTTCTTAATAGATTGTAACAGTAATCTCCATCCTAATCCATGGA…	29.8519	8.46448	0.00428501	0.0276751	UP	676755044	Sisymbrium irio	bHLH	bHLH family protein
TRINITY_DN33991_c2_g9_i4	en=4290 path=[13539:0-273 13790:274-433 13950:434-1628 20537:1629-1652 11137:1653-1654 27939:1655-1678 11163:1679-1726 5317:1727-1733 13365:1734-1754 13386:1755-1774 22867:1775-1798 13430:1799-1801 13433:1802-1852 13484:1853-1862 13494:1863-1876 13508:1877-1877 13509:1878-1883 18671:1884-1886 18674:1887-1897 5488:1898-1902 5493:1903-1907 5498:1908-1910 5501:1911-1921 5512:1922-1945 5536:1946-2063…	ACGCTCTTAATTAAGGAATTCTCTTTGTACACCTTTAATTATAAATATCATCAGGATGATAGCTAATCTCTCAAGTTATTTAAATGTCATACCAAAAGCTTTCAGAAAGTTACAATAAATACAAGTGTTTGGAGAAAGCCAAAGATTCAATACACTACAAAAATTGAGGGAAAAAACAATCACTGTACAGTTAACCTTGATAAAAATGATCCACCATACCCTTTCTTCAACATGCACCAACCATGTTTTTTCTAATCAACAAAAATTTACACCTGCATTTATCAGATAATACAATGCAGCAGACATATAATGAGGGTATAAGGAAAAAGAGAACAGACATGAATGGAAGCTGCAATCTTTATCATAACATTTACAAGATATAAACTTTGAACATATAAA…	34.9906	8.69284	5.14742e-06	6.62472e-05	UP	MDP0000286589	Malus domestica	bHLH	bHLH family protein
TRINITY_DN30600_c0_g1_i7	en=2335 path=[1:0-75 54:76-76 9145:77-100 79:101-143 122:144-179 158:180-226 205:227-416 395:417-443 422:444-489 9149:490-513 492:514-567 9152:568-591 570:592-706 3603:707-749 3646:750-750 3647:751-777 3674:778-805 3702:806-816 3713:817-884 3781:885-895 3792:896-907 3804:908-933 7034:934-936 7037:937-968 3861:969-1011 6713:1012-1057 3950:1058-1228 4121:1229-1277 4170:1278-1278 746:1279-1313 9151:…	TGTGTTGAATTATTTCCTACCTTCCTTCTCTTTTCTTCCTCTCTTGTCTCAAATCTCTTCTTTCTCATACTCAACAAGCATAAGGACTTGAAGTTTGAATTTGAATTTCATATAGACCCTTTATTTCCTTTCAAGATTTTCTTAACTTTCTTGTCTCAAAAACTAATCTTGATCACAAAAGGATAGAATTCAAGAAAGATTCTCTAAGGTAATTGAAGAAAACAAGATGGGTGTTATGTATGAAGAGATAAGAAGAAACCAAGAAATAGACTCAAAACAACACTATCACCAACAAAACAATTCAACACTATCAACTCCATTGTTTACAAACCTTATTGACAACAACAATAATCATCATCATGGCTATATCAACAATGAAGAATCTTTTACAACTGAGAA…	35.2421	8.70423	7.87606e-07	1.19103e-05	UP	Medtr3g027650.1	Medicago truncatula	bHLH	bHLH family protein
TRINITY_DN20637_c0_g1_i3	en=654 path=[1:0-378 357:379-426 405:427-468 447:469-473 2241:474-653] [-1, 1, 357, 405, 447, 2241, -2]	AAGCAGCGAGCCAGAAACCTAGGGAGAGAGGAAGAGGACTGCGCCTCGTTTCACCACCATCATTCAACATGGGTATTTCCAGGGATTCTATGCACAAGAGGCGTGAGACTGGAGGAAAGAAGAAGGCATGGAGGAAGAAGAGAAAGTACGAGCTTGGTCGCCAGCCAGCTAACACCAAGCTTTCAAGCAACAAGACCGTAAGGAGGATCCGTGTCCGTGGTGGTAATGTTAAATGGAGGGCTTTGAGGTTGGATACAGGAAACTTTTCCTGGCCTAGTGAAACTGTCACCCGTAAGACCCGTCTCCTTGATGTGGTTTACAATGCCTCCAACAATGAGCTTGTGCGTACTCAGACCCTTGTGAAGAGTGCCATTGTTCAGGTTGATGCTGCCCCTTTCA…	37.253	8.78469	8.74654e-07	1.31399e-05	UP	Do006942.1	Dichanthelium oligosanthes	bHLH	bHLH family protein
[truncated: 2,023 more rows]
