# Supplementary material for: RNA-Seq–based transcriptomics reveals differential gene expression between two Pisum sativum subspecies and uncovers their molecular marker profiles
Source: BMC Genomics. 2025 Dec 19;27:89. doi: 10.1186/s12864-025-12419-7 (PMC12831409; doi:10.1186/s12864-025-12419-7)
Supplement: Supplementary file 9 — Supplementary Table 6. [file 12864_2025_12419_MOESM9_ESM.xlsx]

## Sheet: P.sativum ssp. sativum
Supplementary Table S6
List of single-copy SSRs , and their corresponding size of P. sativum ssp. sativum and P. sativum ssp. abyssinicum
Unigene ID		SSR nr.	SSR type	SSR	Size	Start	End
TRINITY_DN10496_c0_g1_i1_len=1323_path=[1185:0-828_2505:829-873_2550:874-964_2011:965-1322]_[-1,_1185,_2505,_2550,_2011,_-2]		1	c	(ATA)5cctcaaaa(AAC)7	44	652	695
TRINITY_DN10496_c0_g2_i1_len=1207_path=[1185:0-828_1991:829-844_2007:845-848_2011:849-1206]_[-1,_1185,_1991,_2007,_2011,_-2]		1	c	(ATA)5cctcaaaa(AAC)7	44	652	695
TRINITY_DN10653_c0_g1_i1_len=2413_path=[2391:0-2412]_[-1,_2391,_-2]		1	c	(GCA)5gatccagagggataaaatgaggttgctgcaaggatttgattcatct(GCA)6	79	106	184
TRINITY_DN10747_c0_g1_i1_len=1624_path=[1:0-604_3299:605-628_607:629-886_3300:887-910_889:911-1623]_[-1,_1,_3299,_607,_3300,_889,_-2]		1	c	(CT)7t(TC)7	29	49	77
TRINITY_DN10863_c0_g1_i1_len=518_path=[1:0-269_248:270-385_1333:386-409_388:410-517]_[-1,_1,_248,_1333,_388,_-2]		1	c	(TC)6tgatttaattctttcttcagccgctcccaaatcaaaccagccctaac(T)11	70	443	512
TRINITY_DN11050_c0_g1_i1_len=3201_path=[3179:0-1591_6463:1592-1615_4772:1616-3022_6179:3023-3037_6194:3038-3047_6204:3048-3200]_[-1,_3179,_6463,_4772,_6179,_6194,_6204,_-2]		1	c	(GA)7ggcagttctgaaat(GA)9	46	3110	3155
TRINITY_DN11087_c0_g1_i1_len=2303_path=[3311:0-822_4111:823-1123_4412:1124-2302]_[-1,_3311,_4111,_4412,_-2]		1	c	(GA)7atactcgtgtgtgactctgtgactgaaagcgaactcacaagt(TTC)6	74	113	186
TRINITY_DN11119_c0_g2_i1_len=616_path=[1:0-441_420:442-589_568:590-591_568:592-593_568:594-595_568:596-597_568:598-599_568:600-601_568:602-603_568:604-605_568:606-607_568:608-609_568:610-611_568:612-613_568:614-615]_[-1,_1,_420,_568,_568,_568,_568,_568,_568,_568,_568,_568,_568,_568,_568,_568,_-2]		1	c	(GA)9gg(GA)24	68	548	615
TRINITY_DN11169_c0_g1_i1_len=2275_path=[2253:0-2003_4234:2004-2274]_[-1,_2253,_4234,_-2]		1	c	(T)11g(A)14	26	2166	2191
TRINITY_DN11200_c0_g1_i1_len=2044_path=[2022:0-152_4112:153-176_2176:177-1169_3169:1170-2043]_[-1,_2022,_4112,_2176,_3169,_-2]		1	c	(AAT)5gcagaaacttcttcagcgtccaacttgttcactcccaatccctattcta(TCT)5	79	219	297
TRINITY_DN11356_c0_g1_i1_len=734_path=[712:0-82_1447:83-106_796:107-733]_[-1,_712,_1447,_796,_-2]		2	c	(CAA)6gaaccattcatttaggttactcagacaacagcag(CAA)5	67	324	390
TRINITY_DN11394_c0_g3_i1_len=1339_path=[1:0-733_712:734-756_735:757-1338]_[-1,_1,_712,_735,_-2]		1	c	(A)11tatttgtaaaaataatttaaaagatttatatttctttttcttttattg(T)10	69	24	92
TRINITY_DN11431_c0_g1_i1_len=1476_path=[1015:0-680_1673:681-997_1990:998-1014_2007:1015-1036_1990:1037-1053_2451:1054-1153_2958:1154-1177_2575:1178-1475]_[-1,_1015,_1673,_1990,_2007,_1990,_2451,_2958,_2575,_-2]		2	c	(TA)7gcgacgaaagtaactgtaggtaaaag(TGA)6	58	1399	1456
TRINITY_DN11636_c0_g1_i1_len=975_path=[1:0-385_1929:386-409_388:410-974]_[-1,_1,_1929,_388,_-2]		1	c	(CT)9(CA)6	30	147	176
TRINITY_DN11636_c0_g1_i1_len=975_path=[1:0-385_1929:386-409_388:410-974]_[-1,_1,_1929,_388,_-2]		2	c	(ATT)7ac(TAT)6	41	933	973
TRINITY_DN11658_c0_g2_i1_len=618_path=[1370:0-319_2787:320-508_2976:509-617]_[-1,_1370,_2787,_2976,_-2]		1	c	(A)10cattattaaaaaatccaaaaaaaacatctaacgtgatttctagttctcaattattgtccaaacatgtggcactacaactaaag(A)10caacacaacacaaccccatgatagggttccaccatttaaataatgctaaccaaatcgaagaagaatattcaagattttaccaaatataaatacaac(AAT)6	217	337	553
TRINITY_DN11674_c0_g1_i1_len=1361_path=[3878:0-252_4108:253-259_5049:260-281_4108:282-288_4115:289-1222_1216:1223-1360]_[-1,_3878,_4108,_5049,_4108,_4115,_1216,_-2]		1	c	(A)10gtcacaatcacaccaactatcagataagataagctcaaatgaacagtatcggccattttgtcaaatatactcatcattctgaaaaggtaaaac(A)12	115	653	767
TRINITY_DN11739_c0_g1_i1_len=940_path=[1:0-427_406:428-555_2455:556-939]_[-1,_1,_406,_2455,_-2]		1	c	(A)13ccttaagtccatgcttatc(A)10	42	812	853
TRINITY_DN11884_c0_g2_i1_len=568_path=[1:0-107_1131:108-159_132:160-567]_[-1,_1,_1131,_132,_-2]		1	c	(AG)7atccaaag(GAA)7	43	92	134
TRINITY_DN11957_c0_g1_i1_len=2757_path=[1:0-637_5319:638-747_634:748-845_4999:846-913_5587:914-937_5091:938-1005_4401:1006-1008_4310:1009-1099_4401:1100-1102_4403:1103-1698_752:1699-2756]_[-1,_1,_5319,_634,_4999,_5587,_5091,_4401,_4310,_4401,_4403,_752,_-2]		1	c	(GA)6aagaa(AG)6	29	2657	2685
TRINITY_DN11957_c0_g1_i2_len=2665_path=[1:0-637_616:638-655_634:656-753_4999:754-821_5587:822-845_5091:846-913_4401:914-916_4310:917-1007_4401:1008-1010_4403:1011-1606_752:1607-2664]_[-1,_1,_616,_634,_4999,_5587,_5091,_4401,_4310,_4401,_4403,_752,_-2]		1	c	(GA)6aagaa(AG)6	29	2565	2593
TRINITY_DN11957_c0_g1_i3_len=1832_path=[1:0-637_616:638-655_634:656-753_732:754-773_752:774-1831]_[-1,_1,_616,_634,_732,_752,_-2]		1	c	(GA)6aagaa(AG)6	29	1732	1760
TRINITY_DN11966_c0_g1_i1_len=1152_path=[1130:0-151_1259:152-1151]_[-1,_1130,_1259,_-2]		1	c	(T)12gtcagattaaaaatcgctgtttcaggggcgtgtttttttgtttgggaagagtttattcattttctttctcaaaacaaaataaactaaacc(T)10	112	11	122
TRINITY_DN11988_c0_g1_i1_len=1050_path=[1760:0-279_22:280-298_2:299-318_22:319-337_40:338-1049]_[-1,_1760,_22,_2,_22,_40,_-2]		1	c	(A)11tttttaaaaaaaagatagatttggattttggatcttggtggtagagaaagattgagaagatgac(AG)7	89	940	1028
TRINITY_DN12208_c0_g2_i1_len=2498_path=[2476:0-170_2624:171-171_2625:172-217_2671:218-2497]_[-1,_2476,_2624,_2625,_2671,_-2]		2	c	(T)12atttcatgaacttcctctaatctgtcaaagatctggaaagaaaatgc(A)13	72	2361	2432
TRINITY_DN12367_c0_g2_i1_len=257_path=[268:0-139_268:140-256]_[-1,_268,_268,_-2]		1	c	(CAC)6catatcttcctgcatctagtggagcacctcaaccaccaccacctctacctccttcaatgtctaagaccccaccaccaccacctccaccattctataggg(CAC)6	135	103	237
TRINITY_DN12371_c1_g2_i1_len=711_path=[689:0-77_744:78-710]_[-1,_689,_744,_-2]		2	c	(CAT)7cac(CAG)5	39	230	268
TRINITY_DN1242_c0_g1_i1_len=889_path=[867:0-751_1781:752-775_1620:776-888]_[-1,_867,_1781,_1620,_-2]		1	c	(TCC)7tcg(TCA)6	42	20	61
TRINITY_DN12487_c0_g1_i1_len=1318_path=[2409:0-141_2528:142-973_1305:974-976_1206:977-1075_1305:1076-1078_1307:1079-1250_5375:1251-1317]_[-1,_2409,_2528,_1305,_1206,_1305,_1307,_5375,_-2]		1	c	(TC)7taaattcccctttttcca(CT)7g(AAC)5	62	47	108
TRINITY_DN12516_c0_g2_i1_len=2551_path=[799:0-409_2573:410-867_3031:868-872_3036:873-985_3149:986-1256_3420:1257-1267_3431:1268-1385_3420:1386-1396_3549:1397-1653_3031:1654-1658_4107:1659-2162_1209:2163-2550]_[-1,_799,_2573,_3031,_3036,_3149,_3420,_3431,_3420,_3549,_3031,_4107,_1209,_-2]		2	c	(CT)7caatctctctccatctctatctcttaactccttttgtgtt(TG)7	68	1490	1557
TRINITY_DN12516_c0_g2_i1_len=2551_path=[799:0-409_2573:410-867_3031:868-872_3036:873-985_3149:986-1256_3420:1257-1267_3431:1268-1385_3420:1386-1396_3549:1397-1653_3031:1654-1658_4107:1659-2162_1209:2163-2550]_[-1,_799,_2573,_3031,_3036,_3149,_3420,_3431,_3420,_3549,_3031,_4107,_1209,_-2]		3	c	(TC)8actctctattcattcattcataa(AT)7	53	1851	1903
TRINITY_DN12516_c0_g2_i2_len=1998_path=[799:0-409_1186:410-410_4085:411-432_3149:433-703_3420:704-714_3431:715-832_3420:833-843_3549:844-1100_3031:1101-1105_4107:1106-1609_1209:1610-1997]_[-1,_799,_1186,_4085,_3149,_3420,_3431,_3420,_3549,_3031,_4107,_1209,_-2]		1	c	(CT)7caatctctctccatctctatctcttaactccttttgtgtt(TG)7	68	937	1004
TRINITY_DN12516_c0_g2_i2_len=1998_path=[799:0-409_1186:410-410_4085:411-432_3149:433-703_3420:704-714_3431:715-832_3420:833-843_3549:844-1100_3031:1101-1105_4107:1106-1609_1209:1610-1997]_[-1,_799,_1186,_4085,_3149,_3420,_3431,_3420,_3549,_3031,_4107,_1209,_-2]		2	c	(TC)8actctctattcattcattcataa(AT)7	53	1298	1350
TRINITY_DN12525_c0_g1_i1_len=629_path=[1:0-154_1337:155-178_157:179-254_1338:255-278_257:279-287_266:288-313_292:314-628]_[-1,_1,_1337,_157,_1338,_257,_266,_292,_-2]		1	c	(GAG)5gatgctcctgacgccggcaacgacgaggatgatgatgacgaagaggaagatggagatgacgaagcaggtggtggtgagcgtggtggtgactc(TGA)5	122	462	583
TRINITY_DN12532_c0_g2_i2_len=1647_path=[2139:0-1228_3345:1229-1515_3632:1516-1516_4418:1517-1646]_[-1,_2139,_3345,_3632,_4418,_-2]		1	c	(CT)9cactgttcagtttcttctgaaactgcacagaatttcatgcaaaaactacagatgagcctggtcagtctttgattcaagaaaaatttgatt(GA)6	120	1524	1643
TRINITY_DN12587_c0_g1_i1_len=1351_path=[4007:0-225_879:226-689_1343:690-1350]_[-1,_4007,_879,_1343,_-2]		2	c	(AG)8atgaagaaggaaaatgagagagttt(AG)10	61	1280	1340
TRINITY_DN12587_c0_g1_i2_len=2026_path=[1:0-900_879:901-1364_1343:1365-2025]_[-1,_1,_879,_1343,_-2]		1	c	(AG)8atgaagaaggaaaatgagagagttt(AG)10	61	1955	2015
TRINITY_DN12599_c0_g1_i1_len=1401_path=[1:0-338_317:339-718_2893:719-742_721:743-1240_1219:1241-1266_1245:1267-1400]_[-1,_1,_317,_2893,_721,_1219,_1245,_-2]		2	c	(GTT)5tggttttttggtttgcctatttcctttagcttgtaaaaccaagcattgggaatcatatctgaaagcttgaacttgttattcctcattctca(AC)6	118	1126	1243
TRINITY_DN12631_c0_g1_i1_len=399_path=[377:0-57_412:58-59_414:60-155_510:156-196_551:197-322_677:323-398]_[-1,_377,_412,_414,_510,_551,_677,_-2]		1	c	(TCT)5ctaattttcctagtctataggttatgctatggtcattgctctgtatgtgtgtgatattgc(AG)6	87	101	187
TRINITY_DN12646_c0_g1_i1_len=997_path=[1:0-155_134:156-458_2527:459-482_461:483-726_2528:727-750_729:751-797_2529:798-821_800:822-996]_[-1,_1,_134,_2527,_461,_2528,_729,_2529,_800,_-2]		1	c	(TCA)5tcctcctcaa(CAT)6	43	638	680
TRINITY_DN12646_c0_g1_i2_len=1057_path=[1949:0-215_134:216-518_2527:519-542_461:543-786_2528:787-810_729:811-857_2529:858-881_800:882-1056]_[-1,_1949,_134,_2527,_461,_2528,_729,_2529,_800,_-2]		1	c	(TCA)5tcctcctcaa(CAT)6	43	698	740
TRINITY_DN12871_c0_g1_i1_len=1415_path=[1:0-433_2925:434-457_436:458-1092_2926:1093-1116_1095:1117-1313_1292:1314-1334_1313:1335-1414]_[-1,_1,_2925,_436,_2926,_1095,_1292,_1313,_-2]		1	c	(CCT)5gtttcatcacatcaacctcaaccagaccaacaacaacagcaacaacat(CAG)5	78	790	867
TRINITY_DN13236_c0_g1_i1_len=722_path=[4297:0-123_3651:124-341_3869:342-433_4653:434-457_3985:458-721]_[-1,_4297,_3651,_3869,_4653,_3985,_-2]		1	c	(TTA)5ggtttatgatttttatttttttaatcttggaggtgg(T)10	61	565	625
TRINITY_DN13236_c0_g1_i2_len=2147_path=[2125:0-1044_3147:1045-1066_3169:1067-1548_3651:1549-1766_3869:1767-1858_4653:1859-1882_3985:1883-2146]_[-1,_2125,_3147,_3169,_3651,_3869,_4653,_3985,_-2]		1	c	(TTA)5ggtttatgatttttatttttttaatcttggaggtgg(T)10	61	1990	2050
TRINITY_DN13236_c0_g1_i3_len=460_path=[4499:0-79_3869:80-171_4653:172-195_3985:196-459]_[-1,_4499,_3869,_4653,_3985,_-2]		1	c	(TTA)5ggtttatgatttttatttttttaatcttggaggtgg(T)10	61	303	363
TRINITY_DN13648_c0_g2_i1_len=730_path=[708:0-222_1781:223-246_932:247-392_1078:393-729]_[-1,_708,_1781,_932,_1078,_-2]		1	c	(T)10atttgttctcttttttatcaatggctacaatttctcactacaaccttcgtcctcta(TCT)5	81	37	117
TRINITY_DN13736_c0_g1_i1_len=2233_path=[2073:0-42_2054:43-154_2204:155-167_2217:168-1003_3053:1004-1009_5330:1010-2232]_[-1,_2073,_2054,_2204,_2217,_3053,_5330,_-2]		1	c	(A)10gcagagaaagaaaagagaaagtcacaaattacaatcagaaaacagaatatagaacttgtgtgtgagt(GA)7	91	67	157
TRINITY_DN13736_c0_g2_i1_len=2346_path=[7822:0-1291_3053:1292-1297_3059:1298-2345]_[-1,_7822,_3053,_3059,_-2]		2	c	(A)10gtaaaaacaatgaaagttctgtctgtaatttgtaattgtaatcttaatttcgatattattagtgttttttgttgctctaaatt(A)12	105	2242	2346
TRINITY_DN13758_c0_g1_i1_len=1578_path=[3265:0-55_74:56-56_75:57-248_1539:249-1091_284:1092-1269_462:1270-1291_484:1292-1577]_[-1,_3265,_74,_75,_1539,_284,_462,_484,_-2]		1	c	(AG)8(GA)8	32	1523	1554
TRINITY_DN13758_c0_g1_i2_len=752_path=[3265:0-55_74:56-56_75:57-248_267:249-265_284:266-443_462:444-465_484:466-751]_[-1,_3265,_74,_75,_267,_284,_462,_484,_-2]		1	c	(AG)8(GA)8	32	697	728
TRINITY_DN13784_c0_g1_i1_len=1366_path=[3399:0-210_2056:211-1365]_[-1,_3399,_2056,_-2]		2	c	(CAA)5cctaggcaagtagtacaatatgcaggaggaaactcagtgttagtttctgctt(GTG)5	82	819	900
TRINITY_DN13784_c0_g2_i1_len=1628_path=[1606:0-406_3611:407-430_2014:431-472_2056:473-1627]_[-1,_1606,_3611,_2014,_2056,_-2]		1	c	(CAA)5cctaggcaagtagtacaatatgcaggaggaaactcagtgttagtttctgctt(GTG)5	82	1081	1162
TRINITY_DN13804_c0_g3_i1_len=1214_path=[1:0-192_171:193-1034_5618:1035-1080_5991:1081-1104_5688:1105-1213]_[-1,_1,_171,_5618,_5991,_5688,_-2]		2	c	(ATG)5(GTG)5	30	549	578
TRINITY_DN13921_c0_g1_i1_len=3244_path=[1:0-106_85:107-107_86:108-130_109:131-1788_1767:1789-1805_1784:1806-3243]_[-1,_1,_85,_86,_109,_1767,_1784,_-2]		1	c	(A)12cattttaacaaaaaacaagag(A)12	45	26	70
TRINITY_DN13924_c0_g1_i1_len=1342_path=[21:0-46_20:47-47_20:48-48_20:49-49_20:50-50_20:51-51_20:52-52_20:53-53_20:54-54_20:55-55_20:56-56_20:57-57_20:58-58_20:59-59_20:60-60_20:61-61_20:62-62_20:63-63_20:64-64_20:65-65_20:66-66_20:67-67_20:68-68_20:69-69_20:70-70_21:71-94_20:95-95_20:96-96_20:97-97_45:98-108_7:109-109_56:110-478_2721:479-502_449:503-652_2719:653-676_623:677-880_2720:881-904_851:9…		1	c	(A)23t(A)47t(A)26c(A)11	110	1	110
TRINITY_DN14040_c0_g1_i1_len=1269_path=[1:0-970_949:971-987_966:988-1109_1088:1110-1268]_[-1,_1,_949,_966,_1088,_-2]		1	c	(A)10tcttctttctgacaagagaccccctttttatgagagagaaatgatattttttattccttgatgcttcctttttagaagaaaaac(A)11	105	1165	1269
TRINITY_DN14091_c0_g2_i1_len=1214_path=[5532:0-58_5568:59-59_5569:60-66_7383:67-90_5600:91-94_5604:95-1023_7384:1024-1047_6557:1048-1213]_[-1,_5532,_5568,_5569,_7383,_5600,_5604,_7384,_6557,_-2]		1	c	(GA)7agagaaagagagagaaaatggatat(GAA)7	60	795	854
TRINITY_DN14111_c0_g2_i1_len=478_path=[1:0-176_155:177-190_169:191-416_1671:417-477]_[-1,_1,_155,_169,_1671,_-2]		1	c	(A)10ccaagtcaattgagtagatatctatctatctacccaccaactattgaggaccacaaacacaaaggaaaaattcaaagcttattgattctg(TC)6	112	67	178
TRINITY_DN14111_c0_g2_i2_len=858_path=[1:0-176_155:177-190_169:191-416_395:417-857]_[-1,_1,_155,_169,_395,_-2]		1	c	(A)10ccaagtcaattgagtagatatctatctatctacccaccaactattgaggaccacaaacacaaaggaaaaattcaaagcttattgattctg(TC)6	112	67	178
TRINITY_DN14138_c0_g1_i1_len=691_path=[1:0-327_1531:328-351_330:352-478_1533:479-502_481:503-606_585:607-631_610:632-632_1532:633-656_635:657-690]_[-1,_1,_1531,_330,_1533,_481,_585,_610,_1532,_635,_-2]		1	c	(TTC)8cttaagagtagtttttttcactgttaa(TC)6	63	2	64
TRINITY_DN14709_c0_g1_i1_len=1007_path=[2764:0-277_512:278-813_1048:814-826_1061:827-1006]_[-1,_2764,_512,_1048,_1061,_-2]		2	c	(T)10ctagctttgctttgtgattataaatttatcatttataatattcacggcctggaaatcgtgcggtattat(A)10	89	805	893
TRINITY_DN14709_c0_g1_i2_len=1263_path=[1:0-533_512:534-1069_1048:1070-1082_1061:1083-1262]_[-1,_1,_512,_1048,_1061,_-2]		2	c	(T)10ctagctttgctttgtgattataaatttatcatttataatattcacggcctggaaatcgtgcggtattat(A)10	89	1061	1149
TRINITY_DN14764_c0_g1_i1_len=1305_path=[1283:0-181_2837:182-205_1466:206-709_2839:710-733_1994:734-789_2050:790-1042_2836:1043-1066_2327:1067-1078_2838:1079-1102_2363:1103-1304]_[-1,_1283,_2837,_1466,_2839,_1994,_2050,_2836,_2327,_2838,_2363,_-2]		1	c	(T)13aggaccaagaaatatcaag(AT)10	52	1	52
TRINITY_DN14766_c0_g1_i1_len=1157_path=[1:0-104_2453:105-128_107:129-358_2019:359-445_2454:446-469_2130:470-696_356:697-774_2455:775-798_458:799-1156]_[-1,_1,_2453,_107,_2019,_2454,_2130,_356,_2455,_458,_-2]		1	c	(GA)7a(AG)9	33	998	1030
TRINITY_DN14766_c0_g1_i2_len=838_path=[1:0-104_2453:105-128_107:129-358_337:359-377_356:378-455_2455:456-479_458:480-837]_[-1,_1,_2453,_107,_337,_356,_2455,_458,_-2]		1	c	(GA)7a(AG)9	33	679	711
TRINITY_DN14863_c0_g1_i3_len=941_path=[918:0-202_1098:203-203_1099:204-208_1098:209-209_1104:210-622_1517:623-765_1660:766-804_1699:805-940]_[-1,_918,_1098,_1099,_1098,_1104,_1517,_1660,_1699,_-2]		1	c	(ATC)6aaccaggaaacggcggttccggttccggttccatctctcaacaactacttcagacaccaccgtcgcaaccaccacaaaca(CAGCCT)5	128	83	210
TRINITY_DN1490_c0_g1_i1_len=299_path=[1:0-298]_[-1,_1,_-2]		1	c	(TC)6cttt(TC)10tt(TC)6	50	32	81
TRINITY_DN15187_c0_g1_i1_len=1106_path=[1:0-353_332:354-375_354:376-1105]_[-1,_1,_332,_354,_-2]		1	c	(GA)6aagaaagcaattgaagaaaagtatcgaagatgagaggaagaagctacactccatcgcctccaccacgttacagcagaagaggaggt(GGA)7	119	69	187
TRINITY_DN15187_c0_g2_i1_len=1241_path=[1:0-353_2324:354-510_354:511-1240]_[-1,_1,_2324,_354,_-2]		1	c	(GA)6aagaaagcaattgaagaaaagtatcgaagatgagaggaagaagctacactccatcgcctccaccacgttacagcagaagaggaggt(GGA)7	119	69	187
TRINITY_DN15225_c0_g1_i2_len=1415_path=[1204:0-139_1321:140-140_2661:141-232_2753:233-246_2767:247-350_1343:351-358_1351:359-437_3017:438-461_1454:462-743_3018:744-767_1760:768-1414]_[-1,_1204,_1321,_2661,_2753,_2767,_1343,_1351,_3017,_1454,_3018,_1760,_-2]		1	c	(CT)8cgggtacgtatcttcattctattcttctttcttaatccaattaaactttgtttcttatttcccaattcaatttcgccccttttacg(T)11	113	122	234
TRINITY_DN15509_c0_g3_i1_len=214_path=[959:0-83_123:84-84_1020:85-167_913:168-177_923:178-213]_[-1,_959,_123,_1020,_913,_923,_-2]		1	c	(CCA)5tcatgtcatcttcatct(TCA)5	47	36	82
TRINITY_DN15544_c0_g1_i1_len=904_path=[882:0-304_1939:305-328_1188:329-354_1940:355-378_1238:379-640_1500:641-680_1540:681-903]_[-1,_882,_1939,_1188,_1940,_1238,_1500,_1540,_-2]		1	c	(TTC)6taac(AG)7	36	671	706
TRINITY_DN15551_c0_g1_i1_len=1274_path=[2403:0-623_3004:624-1273]_[-1,_2403,_3004,_-2]		1	c	(GAT)5gaagatgaagatgacatga(TGG)5	49	1163	1211
TRINITY_DN15801_c0_g1_i1_len=1920_path=[1719:0-125_1822:126-126_1823:127-128_1822:129-129_1825:130-697_3817:698-821_2416:822-928_3535:929-1026_2544:1027-1676_3194:1677-1696_3214:1697-1919]_[-1,_1719,_1822,_1823,_1822,_1825,_3817,_2416,_3535,_2544,_3194,_3214,_-2]		2	c	(TAT)5tgcatttccctttgtgttgtagataaattctttctcactcattttttcttttctttaac(A)10	84	1837	1920
TRINITY_DN15801_c0_g1_i2_len=1992_path=[1719:0-125_1822:126-126_1823:127-128_1822:129-129_1825:130-697_3817:698-821_2416:822-928_3535:929-1026_2544:1027-1676_3725:1677-1768_3214:1769-1991]_[-1,_1719,_1822,_1823,_1822,_1825,_3817,_2416,_3535,_2544,_3725,_3214,_-2]		2	c	(TAT)5tgcatttccctttgtgttgtagataaattctttctcactcattttttcttttctttaac(A)10	84	1909	1992
TRINITY_DN15801_c0_g1_i3_len=1742_path=[1719:0-125_1822:126-126_1823:127-128_1822:129-129_1825:130-697_2393:698-720_2416:721-827_2523:828-848_2544:849-1498_3194:1499-1518_3214:1519-1741]_[-1,_1719,_1822,_1823,_1822,_1825,_2393,_2416,_2523,_2544,_3194,_3214,_-2]		2	c	(TAT)5tgcatttccctttgtgttgtagataaattctttctcactcattttttcttttctttaac(A)10	84	1659	1742
TRINITY_DN15801_c0_g1_i4_len=1814_path=[1719:0-125_1822:126-126_1823:127-128_1822:129-129_1825:130-697_2393:698-720_2416:721-827_2523:828-848_2544:849-1498_3725:1499-1590_3214:1591-1813]_[-1,_1719,_1822,_1823,_1822,_1825,_2393,_2416,_2523,_2544,_3725,_3214,_-2]		2	c	(TAT)5tgcatttccctttgtgttgtagataaattctttctcactcattttttcttttctttaac(A)10	84	1731	1814
TRINITY_DN15801_c0_g1_i5_len=1891_path=[1719:0-125_1822:126-126_1823:127-128_1822:129-129_1825:130-697_2393:698-720_2416:721-827_3535:828-925_2544:926-1575_3725:1576-1667_3214:1668-1890]_[-1,_1719,_1822,_1823,_1822,_1825,_2393,_2416,_3535,_2544,_3725,_3214,_-2]		2	c	(TAT)5tgcatttccctttgtgttgtagataaattctttctcactcattttttcttttctttaac(A)10	84	1808	1891
TRINITY_DN15801_c0_g1_i6_len=1819_path=[1719:0-125_1822:126-126_1823:127-128_1822:129-129_1825:130-697_2393:698-720_2416:721-827_3535:828-925_2544:926-1575_3194:1576-1595_3214:1596-1818]_[-1,_1719,_1822,_1823,_1822,_1825,_2393,_2416,_3535,_2544,_3194,_3214,_-2]		2	c	(TAT)5tgcatttccctttgtgttgtagataaattctttctcactcattttttcttttctttaac(A)10	84	1736	1819
TRINITY_DN15816_c0_g1_i1_len=2044_path=[1604:0-530_4903:531-554_2136:555-591_2173:592-610_2192:611-995_3644:996-1248_4904:1249-1272_3921:1273-1302_3951:1303-1303_3952:1304-1318_3967:1319-1319_3968:1320-1432_2596:1433-2043]_[-1,_1604,_4903,_2136,_2173,_2192,_3644,_4904,_3921,_3951,_3952,_3967,_3968,_2596,_-2]		1	c	(TC)8taagcaagtatttccatctcaa(CT)8	54	53	106
TRINITY_DN15816_c0_g1_i3_len=1626_path=[1604:0-530_4903:531-554_2136:555-591_2173:592-610_2192:611-995_2577:996-1014_2596:1015-1625]_[-1,_1604,_4903,_2136,_2173,_2192,_2577,_2596,_-2]		1	c	(TC)8taagcaagtatttccatctcaa(CT)8	54	53	106
TRINITY_DN16042_c0_g1_i2_len=1020_path=[1:0-220_2471:221-244_223:245-298_277:299-367_346:368-708_687:709-730_709:731-788_2472:789-812_791:813-892_871:893-907_886:908-1019]_[-1,_1,_2471,_223,_277,_346,_687,_709,_2472,_791,_871,_886,_-2]		1	c	(TTC)5gacttctttctcttctt(TC)7	46	946	991
TRINITY_DN16095_c0_g1_i2_len=1297_path=[4151:0-181_1896:182-964_2679:965-1296]_[-1,_4151,_1896,_2679,_-2]		1	c	(T)13ggttttgttttttttgatgatgatggttagagaaaaatgcttgcgttatgttgtgtttgctggaatcaattt(GA)6	97	1187	1283
TRINITY_DN16095_c0_g1_i4_len=1528_path=[1506:0-412_1896:413-1195_2679:1196-1527]_[-1,_1506,_1896,_2679,_-2]		1	c	(T)13ggttttgttttttttgatgatgatggttagagaaaaatgcttgcgttatgttgtgtttgctggaatcaattt(GA)6	97	1418	1514
TRINITY_DN16099_c0_g1_i1_len=1588_path=[1:0-278_257:279-292_3789:293-316_295:317-329_308:330-381_360:382-513_492:514-549_528:550-613_592:614-631_610:632-649_628:650-769_2735:770-908_3791:909-932_2898:933-1158_3124:1159-1191_769:1192-1302_3790:1303-1326_904:1327-1481_3570:1482-1542_1112:1543-1587]_[-1,_1,_257,_3789,_295,_308,_360,_492,_528,_592,_610,_628,_2735,_3791,_2898,_3124,_769,_3790,_904,_35…		1	c	(T)11gtttttttatcatgtatgtaagttttatcttcctgaataataataataacctatattcaatttcttggt(A)10	90	1499	1588
TRINITY_DN16099_c0_g1_i2_len=1257_path=[1:0-278_3179:279-282_3183:283-300_610:301-318_628:319-438_2735:439-577_3791:578-601_2898:602-827_3124:828-860_769:861-971_3790:972-995_904:996-1150_3570:1151-1211_1112:1212-1256]_[-1,_1,_3179,_3183,_610,_628,_2735,_3791,_2898,_3124,_769,_3790,_904,_3570,_1112,_-2]		1	c	(T)11gtttttttatcatgtatgtaagttttatcttcctgaataataataataacctatattcaatttcttggt(A)10	90	1168	1257
TRINITY_DN16099_c0_g1_i4_len=1179_path=[1:0-278_257:279-292_3789:293-316_295:317-329_308:330-381_360:382-513_492:514-549_528:550-613_592:614-631_610:632-649_628:650-769_748:770-790_769:791-901_3790:902-925_904:926-1080_1059:1081-1133_1112:1134-1178]_[-1,_1,_257,_3789,_295,_308,_360,_492,_528,_592,_610,_628,_748,_769,_3790,_904,_1059,_1112,_-2]		1	c	(T)10ctatgtatgtaagttttatcttcctgaataataataataacctatattcaatttcttggt(A)10	80	1100	1179
TRINITY_DN16099_c0_g1_i7_len=856_path=[1:0-278_3179:279-282_3183:283-300_610:301-318_628:319-438_748:439-459_769:460-570_3790:571-594_904:595-749_3570:750-810_1112:811-855]_[-1,_1,_3179,_3183,_610,_628,_748,_769,_3790,_904,_3570,_1112,_-2]		1	c	(T)11gtttttttatcatgtatgtaagttttatcttcctgaataataataataacctatattcaatttcttggt(A)10	90	767	856
TRINITY_DN16174_c0_g1_i1_len=352_path=[1:0-60_39:61-76_55:77-96_2820:97-120_99:121-162_141:163-177_2555:178-351]_[-1,_1,_39,_55,_2820,_99,_141,_2555,_-2]		1	c	(TAA)5ttaattaactgttttaagtaaggattagtcaatttgcatc(ATT)6	73	235	307
TRINITY_DN16175_c0_g1_i1_len=939_path=[1:0-138_1857:139-162_141:163-938]_[-1,_1,_1857,_141,_-2]		1	c	(ACC)8aacaacaacaacccttcgccatcaccatcaccat(CAC)7	79	38	116
TRINITY_DN16203_c0_g1_i1_len=2996_path=[1:0-1172_5927:1173-1203_1172:1204-2995]_[-1,_1,_5927,_1172,_-2]		1	c	(A)10tccaaaaaaaaa(CT)7	36	337	372
TRINITY_DN16228_c0_g1_i3_len=1660_path=[6198:0-167_4099:168-583_4515:584-602_4534:603-1445_5377:1446-1446_6343:1447-1465_5641:1466-1659]_[-1,_6198,_4099,_4515,_4534,_5377,_6343,_5641,_-2]		1	c	(A)10gagaaagagagagggg(GA)6	38	1590	1627
TRINITY_DN16228_c0_g1_i4_len=3029_path=[2918:0-1203_4099:1204-1619_4515:1620-1638_4534:1639-2481_5835:2482-2590_5397:2591-2628_5435:2629-2834_5641:2835-3028]_[-1,_2918,_4099,_4515,_4534,_5835,_5397,_5435,_5641,_-2]		1	c	(A)10gagaaagagagagggg(GA)6	38	2959	2996
TRINITY_DN16228_c0_g1_i5_len=3133_path=[2918:0-1203_4099:1204-1619_6381:1620-1742_4534:1743-2585_5835:2586-2694_5397:2695-2732_5435:2733-2938_5641:2939-3132]_[-1,_2918,_4099,_6381,_4534,_5835,_5397,_5435,_5641,_-2]		1	c	(A)10gagaaagagagagggg(GA)6	38	3063	3100
TRINITY_DN16228_c0_g1_i6_len=2940_path=[2918:0-1203_4099:1204-1619_4515:1620-1638_4534:1639-2481_5377:2482-2482_5378:2483-2501_5397:2502-2539_5435:2540-2745_5641:2746-2939]_[-1,_2918,_4099,_4515,_4534,_5377,_5378,_5397,_5435,_5641,_-2]		1	c	(A)10gagaaagagagagggg(GA)6	38	2870	2907
TRINITY_DN16228_c0_g1_i9_len=3044_path=[2918:0-1203_4099:1204-1619_6381:1620-1742_4534:1743-2585_5377:2586-2586_5378:2587-2605_5397:2606-2643_5435:2644-2849_5641:2850-3043]_[-1,_2918,_4099,_6381,_4534,_5377,_5378,_5397,_5435,_5641,_-2]		1	c	(A)10gagaaagagagagggg(GA)6	38	2974	3011
TRINITY_DN16309_c0_g1_i1_len=829_path=[807:0-170_1867:171-194_979:195-256_1869:257-280_1065:281-333_1868:334-357_1142:358-370_1155:371-394_1179:395-628_1870:629-652_1437:653-828]_[-1,_807,_1867,_979,_1869,_1065,_1868,_1142,_1155,_1179,_1870,_1437,_-2]		1	c	(A)15tcaaataattcagaag(A)11gtgggaagaaaaagagaga(AG)6	73	29	101
TRINITY_DN16316_c0_g1_i1_len=938_path=[916:0-263_2867:264-287_1181:288-404_1298:405-446_1340:447-468_1362:469-489_1383:490-527_1421:528-592_1486:593-937]_[-1,_916,_2867,_1181,_1298,_1340,_1362,_1383,_1421,_1486,_-2]		1	c	(A)12ttcaccatcatcctctccataaactaatcaaaccgtaaccgttgaattttgctacttccctcgtgacaactttcaaaccc(A)16	108	8	115
TRINITY_DN16383_c0_g1_i1_len=3312_path=[3290:0-943_4211:944-2927_6195:2928-2993_6261:2994-3013_6281:3014-3311]_[-1,_3290,_4211,_6195,_6261,_6281,_-2]		1	c	(TC)6atcttaccatggtctctcacacacactattatggaaaacctacccacacactttatggc(A)10	81	15	95
TRINITY_DN16426_c0_g2_i1_len=980_path=[958:0-117_1053:118-388_1324:389-877_2531:878-901_1837:902-909_1845:910-944_1880:945-979]_[-1,_958,_1053,_1324,_2531,_1837,_1845,_1880,_-2]		1	c	(A)11g(A)10	22	947	968
TRINITY_DN16496_c0_g2_i1_len=3046_path=[5773:0-328_11342:329-352_6103:353-1322_1164:1323-1325_1167:1326-2482_2324:2483-2718_2560:2719-3045]_[-1,_5773,_11342,_6103,_1164,_1167,_2324,_2560,_-2]		1	c	(T)13aagacaacagaaatcgagtggagatattgaaagc(A)11	58	1	58
TRINITY_DN16496_c0_g2_i2_len=2831_path=[5773:0-328_11342:329-352_6103:353-1322_1164:1323-1325_1167:1326-2482_11133:2483-2503_2560:2504-2830]_[-1,_5773,_11342,_6103,_1164,_1167,_11133,_2560,_-2]		1	c	(T)13aagacaacagaaatcgagtggagatattgaaagc(A)11	58	1	58
TRINITY_DN16505_c0_g1_i1_len=578_path=[1:0-478_7665:479-481_7668:482-577]_[-1,_1,_7665,_7668,_-2]		1	c	(AG)8tagagacagaagctgtgtccgcgtgggttagactcatttcagatagagattt(AG)11	90	5	94
TRINITY_DN16505_c0_g2_i1_len=2328_path=[1:0-478_457:479-574_553:575-1238_1217:1239-1259_1238:1260-2327]_[-1,_1,_457,_553,_1217,_1238,_-2]		1	c	(AG)8tagagacagaagctgtgtccgcgtgggttagactcatttcagatagagattt(AG)11	90	5	94
TRINITY_DN16505_c0_g2_i2_len=1393_path=[1:0-478_457:479-574_553:575-1238_7333:1239-1392]_[-1,_1,_457,_553,_7333,_-2]		1	c	(AG)8tagagacagaagctgtgtccgcgtgggttagactcatttcagatagagattt(AG)11	90	5	94
TRINITY_DN16529_c0_g1_i2_len=1281_path=[1:0-826_805:827-979_4249:980-1003_982:1004-1011_990:1012-1028_1007:1029-1280]_[-1,_1,_805,_4249,_982,_990,_1007,_-2]		1	c	(TC)6tgtctctttacttcctgttcttaaagctttg(T)10	53	36	88
TRINITY_DN16532_c0_g1_i1_len=2244_path=[1:0-280_4699:281-304_283:305-517_496:518-534_513:535-1444_4700:1445-1468_1447:1469-1846_1825:1847-1847_4395:1848-1891_1825:1892-1892_1826:1893-2009_4701:2010-2033_1967:2034-2151_4702:2152-2175_2109:2176-2184_4703:2185-2208_2142:2209-2243]_[-1,_1,_4699,_283,_496,_513,_4700,_1447,_1825,_4395,_1825,_1826,_4701,_1967,_4702,_2109,_4703,_2142,_-2]		1	c	(TC)7taaactccatagctacgaactccactttccgagcttca(TTC)6	70	14	83
TRINITY_DN16878_c0_g2_i1_len=2093_path=[1:0-167_146:168-220_199:221-269_248:270-828_4731:829-850_917:851-1398_4865:1399-1422_1489:1423-1510_1577:1511-1511_1578:1512-1512_1577:1513-1513_1578:1514-1514_1577:1515-1515_1578:1516-1516_1577:1517-1517_1578:1518-1518_1577:1519-1519_1578:1520-1520_1577:1521-1521_1578:1522-1522_1577:1523-1523_1578:1524-1524_1577:1525-1525_1578:1526-1526_1577:1527-1527_1578…		1	c	(TCA)7acctctaaaaaccgtcaactcaa(TC)21	86	1445	1530
TRINITY_DN16878_c0_g2_i2_len=2181_path=[1:0-167_146:168-220_199:221-269_248:270-828_807:829-938_917:939-1486_4865:1487-1510_1489:1511-1598_1577:1599-1599_1578:1600-1600_1577:1601-1601_1578:1602-1602_1577:1603-1603_1578:1604-1604_1577:1605-1605_1578:1606-1606_1577:1607-1607_1578:1608-1608_1577:1609-1609_1578:1610-1610_1577:1611-1611_1578:1612-1612_1577:1613-1613_1578:1614-1614_1577:1615-1615_1578:…		1	c	(TCA)7acctctaaaaaccgtcaactcaa(TC)21	86	1533	1618
TRINITY_DN17045_c0_g1_i1_len=1982_path=[1960:0-514_2452:515-844_4194:845-868_2806:869-902_4195:903-926_2864:927-1727_4193:1728-1751_3689:1752-1754_4192:1755-1778_3716:1779-1981]_[-1,_1960,_2452,_4194,_2806,_4195,_2864,_4193,_3689,_4192,_3716,_-2]		1	c	(A)10ctcaacacccttcaataaaattacataattagactttggttgt(A)10	63	6	68
TRINITY_DN17071_c0_g1_i2_len=727_path=[1986:0-93_4079:94-214_3990:215-227_4321:228-726]_[-1,_1986,_4079,_3990,_4321,_-2]		1	c	(AT)6ttaataatggggggaagagtttatgtgtgtttgtgtt(TG)7	63	403	465
TRINITY_DN17212_c0_g1_i2_len=2737_path=[1:0-314_293:315-358_337:359-381_5674:382-512_480:513-521_489:522-594_562:595-996_6138:997-1020_988:1021-1682_1650:1683-1683_1651:1684-1684_1650:1685-1685_1651:1686-1686_1650:1687-1687_1651:1688-1688_1650:1689-1689_1651:1690-1690_1650:1691-1691_1652:1692-1840_1801:1841-2430_6137:2431-2454_2415:2455-2480_2441:2481-2507_2468:2508-2532_2493:2533-2736]_[-1,_1,_2…		1	c	(TC)16cctcc(CT)6t(AC)7	64	1661	1724
TRINITY_DN17275_c0_g2_i1_len=3727_path=[1:0-1062_10649:1063-1080_2407:1081-1113_2440:1114-1133_2460:1134-1385_2712:1386-1401_2728:1402-3306_4633:3307-3608_4935:3609-3664_4991:3665-3695_4991:3696-3726]_[-1,_1,_10649,_2407,_2440,_2460,_2712,_2728,_4633,_4935,_4991,_4991,_-2]		1	c	(TC)6(T)15	27	201	227
TRINITY_DN17275_c0_g2_i2_len=5075_path=[1:0-1062_1041:1063-2428_2407:2429-2461_2440:2462-2481_2460:2482-2733_2712:2734-2749_2728:2750-4654_4633:4655-4956_4935:4957-5012_4991:5013-5043_4991:5044-5074]_[-1,_1,_1041,_2407,_2440,_2460,_2712,_2728,_4633,_4935,_4991,_4991,_-2]		1	c	(TC)6(T)15	27	201	227
TRINITY_DN17275_c0_g2_i3_len=5219_path=[1:0-1062_1041:1063-2428_2407:2429-2461_10857:2462-2481_10193:2482-2625_2460:2626-2877_2712:2878-2893_2728:2894-4798_4633:4799-5100_4935:5101-5156_4991:5157-5187_4991:5188-5218]_[-1,_1,_1041,_2407,_10857,_10193,_2460,_2712,_2728,_4633,_4935,_4991,_4991,_-2]		1	c	(TC)6(T)15	27	201	227
TRINITY_DN17287_c0_g2_i2_len=1869_path=[1:0-757_736:758-773_8298:774-797_776:798-1205_1184:1206-1214_1193:1215-1226_6459:1227-1250_6483:1251-1328_8297:1329-1352_6585:1353-1361_6594:1362-1485_6718:1486-1868]_[-1,_1,_736,_8298,_776,_1184,_1193,_6459,_6483,_8297,_6585,_6594,_6718,_-2]		2	c	(AGA)7atgaaaatgac(AG)6	44	1786	1829
TRINITY_DN17287_c0_g2_i3_len=596_path=[7691:0-88_6594:89-212_6718:213-595]_[-1,_7691,_6594,_6718,_-2]		1	c	(AGA)7atgaaaatgac(AG)6	44	513	556
TRINITY_DN17306_c0_g3_i1_len=3250_path=[8676:0-355_9009:356-597_13602:598-621_9275:622-1047_13604:1048-1071_9725:1072-1340_9994:1341-1383_10037:1384-1710_13603:1711-1734_10388:1735-1845_4847:1846-1861_12107:1862-1980_4982:1981-1981_12226:1982-2137_5139:2138-2160_6289:2161-2202_13601:2203-2226_6355:2227-2371_6500:2372-2409_6538:2410-2442_5444:2443-2445_11303:2446-3249]_[-1,_8676,_9009,_13602,_9275…		1	c	(CT)9tctt(TC)7	36	46	81
TRINITY_DN17315_c1_g1_i1_len=889_path=[1:0-700_2611:701-828_2739:829-829_2740:830-856_2739:857-857_2767:858-888]_[-1,_1,_2611,_2739,_2740,_2739,_2767,_-2]		1	c	(TC)9tttcactcttgtttcatacatattctagtgagagaaactaaagccacacagagtcctcc(TCT)5	92	28	119
TRINITY_DN17315_c1_g2_i1_len=1328_path=[1:0-700_679:701-721_700:722-899_3363:900-923_902:924-999_3361:1000-1023_1002:1024-1168_3362:1169-1192_1171:1193-1327]_[-1,_1,_679,_700,_3363,_902,_3361,_1002,_3362,_1171,_-2]		1	c	(TC)9tttcactcttgtttcatacatattctagtgagagaaactaaagccacacagagtcctcc(TCT)5	92	28	119
TRINITY_DN17318_c0_g1_i2_len=1355_path=[1:0-297_2690:298-346_313:347-440_3012:441-464_431:465-583_3010:584-607_574:608-670_3013:671-694_661:695-988_3011:989-1012_979:1013-1354]_[-1,_1,_2690,_313,_3012,_431,_3010,_574,_3013,_661,_3011,_979,_-2]		1	c	(CAA)7cagcagtgatggttggaaacagatg(AAC)6	64	285	348
TRINITY_DN17328_c0_g2_i2_len=1794_path=[1751:0-44_1751:45-66_1772:67-425_2131:426-442_2148:443-748_2454:749-765_2471:766-1035_4667:1036-1059_2765:1060-1156_2862:1157-1177_2883:1178-1246_2952:1247-1268_2974:1269-1793]_[-1,_1751,_1751,_1772,_2131,_2148,_2454,_2471,_4667,_2765,_2862,_2883,_2952,_2974,_-2]		1	c	(CT)7agaatttgtgtt(TC)6	38	1719	1756
TRINITY_DN17328_c0_g2_i3_len=727_path=[3881:0-110_2883:111-179_2952:180-201_2974:202-726]_[-1,_3881,_2883,_2952,_2974,_-2]		1	c	(CT)7agaatttgtgtt(TC)6	38	652	689
TRINITY_DN17382_c0_g1_i1_len=1289_path=[1:0-105_84:106-120_99:121-167_2827:168-191_170:192-570_2732:571-593_622:594-1158_1187:1159-1288]_[-1,_1,_84,_99,_2827,_170,_2732,_622,_1187,_-2]		1	c	(TTC)5ccaacc(A)10	31	77	107
TRINITY_DN17382_c0_g1_i2_len=1339_path=[1:0-105_84:106-120_99:121-167_2827:168-191_170:192-570_549:571-643_622:644-1208_1187:1209-1338]_[-1,_1,_84,_99,_2827,_170,_549,_622,_1187,_-2]		1	c	(TTC)5ccaacc(A)10	31	77	107
TRINITY_DN17388_c0_g2_i2_len=2422_path=[6338:0-200_931:201-201_932:202-202_3496:203-376_8171:377-469_7590:470-491_7576:492-505_7590:506-527_7611:528-672_7756:673-678_8453:679-693_7756:694-699_7762:700-789_8914:790-1008_7871:1009-1010_3690:1011-1251_9133:1252-1275_3955:1276-2245_4925:2246-2421]_[-1,_6338,_931,_932,_3496,_8171,_7590,_7576,_7590,_7611,_7756,_8453,_7756,_7762,_8914,_7871,_3690,_9133,…		1	c	(TCA)7aacat(ATC)5	41	646	686
TRINITY_DN17388_c0_g2_i3_len=2222_path=[6338:0-200_931:201-201_932:202-202_3496:203-376_8171:377-469_7590:470-491_7576:492-505_7590:506-527_7611:528-672_7756:673-678_8453:679-693_7756:694-699_7762:700-789_7852:790-808_7871:809-810_3690:811-1051_9133:1052-1075_3955:1076-2045_4925:2046-2221]_[-1,_6338,_931,_932,_3496,_8171,_7590,_7576,_7590,_7611,_7756,_8453,_7756,_7762,_7852,_7871,_3690,_9133,_395…		1	c	(TCA)7aacat(ATC)5	41	646	686
TRINITY_DN17458_c0_g1_i1_len=297_path=[275:0-127_590:128-168_421:169-296]_[-1,_275,_590,_421,_-2]		1	c	(AG)7aa(AG)12	40	235	274
TRINITY_DN17552_c0_g1_i1_len=1423_path=[1401:0-358_1737:359-375_1754:376-458_3075:459-482_1861:483-759_3072:760-783_2162:784-843_3074:844-867_2246:868-933_3073:934-957_2336:958-1422]_[-1,_1401,_1737,_1754,_3075,_1861,_3072,_2162,_3074,_2246,_3073,_2336,_-2]		1	c	(A)10gaggtattaaagaaaatactctagctgtataattcatgtatgtacacagctggtggtgtag(T)14	85	1232	1316
TRINITY_DN17558_c0_g2_i1_len=1494_path=[1472:0-199_1649:200-220_1670:221-377_3847:378-401_1851:402-440_3849:441-464_1914:465-545_3848:546-569_2019:570-967_2417:968-968_2418:969-1493]_[-1,_1472,_1649,_1670,_3847,_1851,_3849,_1914,_3848,_2019,_2417,_2418,_-2]		1	c	(TC)7tggtcca(TC)6	33	16	48
TRINITY_DN17558_c0_g2_i2_len=1587_path=[1472:0-199_3201:200-313_1670:314-470_3847:471-494_1851:495-533_3849:534-557_1914:558-638_3848:639-662_2019:663-1060_2417:1061-1061_2418:1062-1586]_[-1,_1472,_3201,_1670,_3847,_1851,_3849,_1914,_3848,_2019,_2417,_2418,_-2]		1	c	(TC)7tggtcca(TC)6	33	16	48
TRINITY_DN17641_c0_g1_i1_len=1995_path=[1973:0-169_4237:170-193_2144:194-227_4233:228-251_2202:252-726_4238:727-750_2701:751-783_4236:784-807_2758:808-1515_4235:1516-1539_3490:1540-1601_4234:1602-1625_3576:1626-1994]_[-1,_1973,_4237,_2144,_4233,_2202,_4238,_2701,_4236,_2758,_4235,_3490,_4234,_3576,_-2]		2	c	(GA)6a(AG)7	27	1932	1958
TRINITY_DN17696_c0_g1_i1_len=1838_path=[1:0-198_4243:199-222_201:223-377_4244:378-401_380:402-468_447:469-504_483:505-557_4245:558-581_560:582-627_4246:628-651_630:652-1043_1022:1044-1057_1036:1058-1082_1061:1083-1347_1326:1348-1367_1346:1368-1409_1388:1410-1440_1419:1441-1837]_[-1,_1,_4243,_201,_4244,_380,_447,_483,_4245,_560,_4246,_630,_1022,_1036,_1061,_1326,_1346,_1388,_1419,_-2]		1	c	(AG)8gatatggttgtaaccgtcgtgat(GA)7	53	1757	1809
TRINITY_DN17744_c0_g1_i1_len=2244_path=[2164:0-776_2918:777-799_2941:800-840_2982:841-1154_4745:1155-1178_3320:1179-1193_4746:1194-1217_3359:1218-1346_4747:1347-1370_3512:1371-1952_4585:1953-2032_4116:2033-2243]_[-1,_2164,_2918,_2941,_2982,_4745,_3320,_4746,_3359,_4747,_3512,_4585,_4116,_-2]		1	c	(A)10cacaacatccaa(TTC)5	37	19	55
TRINITY_DN17745_c1_g1_i1_len=1886_path=[1864:0-388_2230:389-403_3972:404-427_2269:428-483_2325:484-499_2341:500-1117_3970:1118-1141_2983:1142-1159_3971:1160-1183_3025:1184-1534_3376:1535-1885]_[-1,_1864,_2230,_3972,_2269,_2325,_2341,_3970,_2983,_3971,_3025,_3376,_-2]		1	c	(A)14cattccactgcacataa(ATC)5	46	54	99
TRINITY_DN17847_c0_g1_i1_len=1073_path=[1051:0-353_2324:354-377_1406:378-823_1852:824-851_1880:852-889_1918:890-935_1964:936-1001_2323:1002-1025_2054:1026-1072]_[-1,_1051,_2324,_1406,_1852,_1880,_1918,_1964,_2323,_2054,_-2]		1	c	(CCT)6(CCA)6	36	319	354
TRINITY_DN17847_c1_g1_i1_len=1569_path=[1484:0-441_3515:442-465_1927:466-502_3207:503-586_1985:587-589_1988:590-847_2246:848-882_2281:883-1056_2455:1057-1080_2479:1081-1105_2504:1106-1344_3514:1345-1368_2767:1369-1568]_[-1,_1484,_3515,_1927,_3207,_1985,_1988,_2246,_2281,_2455,_2479,_2504,_3514,_2767,_-2]		1	c	(TCC)5ccctccc(CCT)7	43	967	1009
TRINITY_DN17847_c1_g1_i3_len=1506_path=[1484:0-441_3515:442-465_1927:466-502_1964:503-523_1985:524-526_1988:527-784_2246:785-819_2281:820-993_2455:994-1017_2479:1018-1042_2504:1043-1281_3514:1282-1305_2767:1306-1505]_[-1,_1484,_3515,_1927,_1964,_1985,_1988,_2246,_2281,_2455,_2479,_2504,_3514,_2767,_-2]		1	c	(TCC)5ccctccc(CCT)7	43	904	946
TRINITY_DN17854_c0_g2_i2_len=4806_path=[1:0-85_64:86-102_81:103-553_9233:554-1302_554:1303-2019_1271:2020-2125_3873:2126-3546_5294:3547-3562_5310:3563-4805]_[-1,_1,_64,_81,_9233,_554,_1271,_3873,_5294,_5310,_-2]		1	c	(T)11gaaattacaactatccattgcaaatgcaaaaaattcagttcttatttttaagtaaatgcttttcacccaagtaagttttc(A)10	101	733	833
TRINITY_DN17854_c0_g2_i3_len=2686_path=[1:0-85_64:86-102_81:103-553_9233:554-1302_554:1303-2019_1271:2020-2125_1377:2126-2685]_[-1,_1,_64,_81,_9233,_554,_1271,_1377,_-2]		1	c	(T)11gaaattacaactatccattgcaaatgcaaaaaattcagttcttatttttaagtaaatgcttttcacccaagtaagttttc(A)10	101	733	833
TRINITY_DN17860_c1_g1_i1_len=1048_path=[1:0-147_126:148-172_151:173-185_2327:186-209_188:210-565_544:566-613_592:614-617_596:618-634_613:635-653_632:654-1047]_[-1,_1,_126,_151,_2327,_188,_544,_592,_596,_613,_632,_-2]		1	c	(TC)10tacaaattcaacccatcttcatcttcatcaaccacccatcacacaaaaactccaaacacgacaacctcaaacacacacaaaatcaaaaaacaa(T)10	123	27	149
TRINITY_DN17934_c0_g3_i1_len=1762_path=[3503:0-521_4002:522-564_11886:565-588_4069:589-651_4132:652-773_2516:774-774_2517:775-978_11030:979-1111_2742:1112-1176_2807:1177-1183_10001:1184-1623_7396:1624-1624_7397:1625-1761]_[-1,_3503,_4002,_11886,_4069,_4132,_2516,_2517,_11030,_2742,_2807,_10001,_7396,_7397,_-2]		1	c	(TG)6(AG)7	26	1600	1625
TRINITY_DN17934_c0_g3_i2_len=1663_path=[1752:0-178_11884:179-202_1932:203-238_11883:239-262_1992:263-664_2394:665-665_2395:666-786_2516:787-787_4254:788-796_11885:797-820_4287:821-1077_2807:1078-1084_10001:1085-1524_7396:1525-1525_7397:1526-1662]_[-1,_1752,_11884,_1932,_11883,_1992,_2394,_2395,_2516,_4254,_11885,_4287,_2807,_10001,_7396,_7397,_-2]		1	c	(TG)6(AG)7	26	1501	1526
TRINITY_DN17934_c0_g3_i5_len=1650_path=[3503:0-521_4002:522-564_11886:565-588_4069:589-651_4132:652-773_2516:774-774_2517:775-978_2721:979-999_2742:1000-1064_2807:1065-1071_10001:1072-1511_7396:1512-1512_7397:1513-1649]_[-1,_3503,_4002,_11886,_4069,_4132,_2516,_2517,_2721,_2742,_2807,_10001,_7396,_7397,_-2]		1	c	(TG)6(AG)7	26	1488	1513
TRINITY_DN17969_c0_g1_i1_len=2822_path=[1719:0-136_6331:137-160_1857:161-645_3437:646-673_6330:674-697_3489:698-1432_4224:1433-1439_4231:1440-1456_4248:1457-1463_4255:1464-1747_2363:1748-1802_2418:1803-2168_2784:2169-2236_6329:2237-2260_2876:2261-2302_6332:2303-2326_2942:2327-2361_6333:2362-2385_3001:2386-2821]_[-1,_1719,_6331,_1857,_3437,_6330,_3489,_4224,_4231,_4248,_4255,_2363,_2418,_2784,_632…		1	c	(AG)6aaagag(GA)6	30	175	204
TRINITY_DN17969_c0_g1_i3_len=1741_path=[1719:0-136_6331:137-160_1857:161-645_2342:646-666_2363:667-721_2418:722-1087_2784:1088-1155_6329:1156-1179_2876:1180-1221_6332:1222-1245_2942:1246-1280_6333:1281-1304_3001:1305-1740]_[-1,_1719,_6331,_1857,_2342,_2363,_2418,_2784,_6329,_2876,_6332,_2942,_6333,_3001,_-2]		1	c	(AG)6aaagag(GA)6	30	175	204
TRINITY_DN18036_c1_g1_i4_len=698_path=[1786:0-269_85:270-431_247:432-443_2229:444-467_283:468-541_357:542-697]_[-1,_1786,_85,_247,_2229,_283,_357,_-2]		1	c	(T)10attcttcttcttattctgacagaagaaaaatcaaacttttttcagctctttctata(TCT)7	87	2	88
TRINITY_DN18057_c1_g1_i1_len=223_path=[201:0-222]_[-1,_201,_-2]		1	c	(GGT)5ggcgggcctcgaccaccgggaa(GTG)8	61	5	65
TRINITY_DN18078_c0_g1_i1_len=1950_path=[1:0-141_5629:142-165_144:166-582_5631:583-606_585:607-1371_5630:1372-1395_1374:1396-1404_1383:1405-1424_1403:1425-1463_1442:1464-1482_1461:1483-1719_5632:1720-1743_1722:1744-1949]_[-1,_1,_5629,_144,_5631,_585,_5630,_1374,_1383,_1403,_1442,_1461,_5632,_1722,_-2]		2	c	(CAA)6catagtactgacacaaacatgtggaaaacaaatttctcaggaggaaaactaagtcaacaacatgttggtccttcaccttcctatcatcctcaacaa(CAT)6	132	354	485
TRINITY_DN18078_c0_g1_i2_len=2187_path=[1:0-141_5629:142-165_144:166-582_5631:583-606_585:607-1371_5630:1372-1395_1374:1396-1404_1383:1405-1424_1403:1425-1463_3903:1464-1719_1461:1720-1956_5632:1957-1980_1722:1981-2186]_[-1,_1,_5629,_144,_5631,_585,_5630,_1374,_1383,_1403,_3903,_1461,_5632,_1722,_-2]		2	c	(CAA)6catagtactgacacaaacatgtggaaaacaaatttctcaggaggaaaactaagtcaacaacatgttggtccttcaccttcctatcatcctcaacaa(CAT)6	132	354	485
TRINITY_DN18078_c0_g1_i3_len=2690_path=[1:0-141_5629:142-165_144:166-582_5631:583-606_585:607-1371_5630:1372-1395_1374:1396-1404_4938:1405-1927_1403:1928-1966_3903:1967-2222_1461:2223-2459_5632:2460-2483_1722:2484-2689]_[-1,_1,_5629,_144,_5631,_585,_5630,_1374,_4938,_1403,_3903,_1461,_5632,_1722,_-2]		2	c	(CAA)6catagtactgacacaaacatgtggaaaacaaatttctcaggaggaaaactaagtcaacaacatgttggtccttcaccttcctatcatcctcaacaa(CAT)6	132	354	485
TRINITY_DN18228_c0_g1_i1_len=2093_path=[1:0-208_187:209-235_214:236-325_4534:326-349_328:350-444_4533:445-468_447:469-747_4537:748-771_750:772-847_4535:848-871_850:872-1069_1048:1070-1108_1087:1109-1261_4538:1262-1285_1264:1286-1507_4536:1508-1531_1510:1532-2092]_[-1,_1,_187,_214,_4534,_328,_4533,_447,_4537,_750,_4535,_850,_1048,_1087,_4538,_1264,_4536,_1510,_-2]		1	c	(A)12tctcaagtgttcaaataatagatacactacaaacttataataacaaaatgacagtt(A)10	78	145	222
TRINITY_DN18358_c0_g2_i1_len=1390_path=[4467:0-227_940:228-229_942:230-1389]_[-1,_4467,_940,_942,_-2]		1	c	(CT)6tcataaatccaatcttactctctctttattttcttcataaataattaaacccctctctcttttttctcctcacaactcaactgttaccatt(TTC)7	124	108	231
TRINITY_DN18407_c0_g1_i3_len=611_path=[5911:0-78_1094:79-82_1098:83-96_1112:97-312_1328:313-357_1373:358-362_1378:363-369_1385:370-372_1388:373-610]_[5911,_1094,_1098,_1112,_1328,_1373,_1378,_1385,_1388,_-2]		1	c	(T)23aaaa(T)11	38	1	38
TRINITY_DN18429_c0_g1_i5_len=2602_path=[2561:0-239_2778:240-296_2835:297-418_2957:419-471_6224:472-495_3034:496-532_3071:533-591_6227:592-615_3154:616-634_3173:635-1342_6225:1343-1366_3905:1367-1530_6223:1531-1554_4093:1555-1926_6226:1927-1950_4489:1951-2481_5172:2482-2504_5195:2505-2505_5196:2506-2506_5195:2507-2507_5196:2508-2508_5195:2509-2509_5196:2510-2510_5195:2511-2511_5196:2512-2512_5195:…		1	c	(GA)16aagag(GA)6	49	2483	2531
TRINITY_DN18449_c1_g3_i1_len=2137_path=[7741:0-36_3717:37-37_3718:38-509_8937:510-698_4211:699-887_4400:888-1615_5128:1616-1707_5220:1708-2136]_[-1,_7741,_3717,_3718,_8937,_4211,_4400,_5128,_5220,_-2]		1	c	(T)10aaattttaattttctctattattattggtggcgttattaatttctgatgctaaattcagagaagtgtgtttctgtgtgcgtgtgaa(AG)6	108	30	137
TRINITY_DN18449_c1_g3_i2_len=1899_path=[7741:0-36_3717:37-37_3718:38-509_4190:510-530_4211:531-719_4400:720-1447_9371:1448-1469_5220:1470-1898]_[-1,_7741,_3717,_3718,_4190,_4211,_4400,_9371,_5220,_-2]		1	c	(T)10aaattttaattttctctattattattggtggcgttattaatttctgatgctaaattcagagaagtgtgtttctgtgtgcgtgtgaa(AG)6	108	30	137
TRINITY_DN18449_c1_g3_i3_len=1969_path=[7741:0-36_3717:37-37_3718:38-509_4190:510-530_4211:531-719_4400:720-1447_5128:1448-1539_5220:1540-1968]_[-1,_7741,_3717,_3718,_4190,_4211,_4400,_5128,_5220,_-2]		1	c	(T)10aaattttaattttctctattattattggtggcgttattaatttctgatgctaaattcagagaagtgtgtttctgtgtgcgtgtgaa(AG)6	108	30	137
TRINITY_DN18637_c0_g1_i9_len=1343_path=[1:0-217_196:218-236_215:237-273_252:274-293_272:294-529_508:530-739_718:740-760_3071:761-1079_7591:1080-1103_3414:1104-1198_7283:1199-1342]_[-1,_1,_196,_215,_252,_272,_508,_718,_3071,_7591,_3414,_7283,_-2]		1	c	(A)10ttgtaaaaaacaactctgcagaatttattatc(A)10	52	1250	1301
TRINITY_DN18664_c0_g1_i1_len=1198_path=[1133:0-207_1318:208-215_2289:216-239_1350:240-267_1378:268-281_2659:282-305_1416:306-356_1467:357-416_1527:417-470_1581:471-471_2353:472-512_1581:513-513_1582:514-680_2683:681-704_1773:705-1193_2262:1194-1194_2263:1195-1195_2262:1196-1196_2264:1197-1197]_[-1,_1133,_1318,_2289,_1350,_1378,_2659,_1416,_1467,_1527,_1581,_2353,_1581,_1582,_2683,_1773,_2262,_226…		1	c	(GA)6gtggtgagtagga(AG)13	51	1147	1197
TRINITY_DN18728_c0_g1_i2_len=3646_path=[1:0-1026_8247:1027-1050_1029:1051-1140_8248:1141-1164_1143:1165-2058_8251:2059-2082_2061:2083-2244_8250:2245-2268_2247:2269-3013_8249:3014-3037_3016:3038-3331_7421:3332-3372_7462:3373-3375_7465:3376-3396_7161:3397-3526_8130:3527-3545_7972:3546-3546_3331:3547-3645]_[-1,_1,_8247,_1029,_8248,_1143,_8251,_2061,_8250,_2247,_8249,_3016,_7421,_7462,_7465,_7161,_81…		1	c	(AGA)5agcttagtagtgaaaatcactgttacaaaaccctagattgtt(AG)11	79	3535	3613
TRINITY_DN18775_c0_g1_i1_len=1039_path=[3681:0-123_57:124-157_2714:158-188_122:189-570_3213:571-719_4003:720-743_3386:744-907_4005:908-931_3574:932-1038]_[-1,_3681,_57,_2714,_122,_3213,_4003,_3386,_4005,_3574,_-2]		1	c	(GCA)5gttgatccaagaacaacatcg(ACA)8	60	200	259
TRINITY_DN18775_c0_g1_i4_len=1409_path=[3681:0-123_57:124-157_2714:158-188_122:189-570_504:571-938_4004:939-962_896:963-1408]_[-1,_3681,_57,_2714,_122,_504,_4004,_896,_-2]		1	c	(GCA)5gttgatccaagaacaacatcg(ACA)8	60	200	259
TRINITY_DN18785_c0_g1_i1_len=2940_path=[2672:0-197_2847:198-211_2861:212-479_3129:480-546_3196:547-564_3214:565-1175_3825:1176-1402_4052:1403-1419_4069:1420-2312_4962:2313-2313_6113:2314-2574_6374:2575-2593_6393:2594-2939]_[-1,_2672,_2847,_2861,_3129,_3196,_3214,_3825,_4052,_4069,_4962,_6113,_6374,_6393,_-2]		1	c	(TTG)6gtaactactacttgttccaaattcagttctgttaccagaagaagcactagcttcaccggatgcagaagttaaatttgacatgttttcttccaccac(TTG)5	129	2328	2456
TRINITY_DN18785_c0_g1_i1_len=2940_path=[2672:0-197_2847:198-211_2861:212-479_3129:480-546_3196:547-564_3214:565-1175_3825:1176-1402_4052:1403-1419_4069:1420-2312_4962:2313-2313_6113:2314-2574_6374:2575-2593_6393:2594-2939]_[-1,_2672,_2847,_2861,_3129,_3196,_3214,_3825,_4052,_4069,_4962,_6113,_6374,_6393,_-2]		2	c	(GA)8gg(GA)6	30	2882	2911
TRINITY_DN18922_c1_g1_i1_len=1668_path=[1271:0-287_2541:288-681_1555:682-1088_1962:1089-1109_1983:1110-1667]_[-1,_1271,_2541,_1555,_1962,_1983,_-2]		1	c	(T)13ctttgttctccaaaaccaaaatccctttcctctggtttttacgttctcagaagaaagttacactgaaaatatcaattaatcgtcg(AGA)7	119	1	119
TRINITY_DN18922_c1_g1_i2_len=1514_path=[1271:0-287_1536:288-306_1555:307-713_3571:714-955_1983:956-1513]_[-1,_1271,_1536,_1555,_3571,_1983,_-2]		1	c	(T)13ctttgttctccaaaaccaaaatccctttcctctggtttttacgttctcagaagaaagttacactgaaaatatcaattaatcgtcg(AGA)7	119	1	119
TRINITY_DN18922_c1_g1_i3_len=1889_path=[1271:0-287_2541:288-681_1555:682-1088_3571:1089-1330_1983:1331-1888]_[-1,_1271,_2541,_1555,_3571,_1983,_-2]		1	c	(T)13ctttgttctccaaaaccaaaatccctttcctctggtttttacgttctcagaagaaagttacactgaaaatatcaattaatcgtcg(AGA)7	119	1	119
TRINITY_DN18922_c1_g1_i4_len=1293_path=[1271:0-287_1536:288-306_1555:307-713_1962:714-734_1983:735-1292]_[-1,_1271,_1536,_1555,_1962,_1983,_-2]		1	c	(T)13ctttgttctccaaaaccaaaatccctttcctctggtttttacgttctcagaagaaagttacactgaaaatatcaattaatcgtcg(AGA)7	119	1	119
TRINITY_DN18971_c0_g1_i1_len=977_path=[4693:0-81_4752:82-112_4783:113-161_8625:162-179_4855:180-892_2176:893-976]_[-1,_4693,_4752,_4783,_8625,_4855,_2176,_-2]		1	c	(A)10gaagctgaataaccgagaaaaataaaatt(A)10	49	547	595
TRINITY_DN19040_c1_g1_i2_len=1460_path=[2538:0-135_3185:136-269_2674:270-272_2677:273-454_104:455-648_3695:649-672_322:673-735_3691:736-759_409:760-840_3694:841-864_514:865-921_3692:922-945_595:946-966_3693:967-990_640:991-1092_742:1093-1139_789:1140-1459]_[-1,_2538,_3185,_2674,_2677,_104,_3695,_322,_3691,_409,_3694,_514,_3692,_595,_3693,_640,_742,_789,_-2]		1	c	(TC)9tacaacttccattctttcttt(CTTA)5	59	140	198
TRINITY_DN19087_c0_g1_i1_len=1439_path=[1357:0-268_1603:269-285_1620:286-392_1727:393-413_1748:414-416_1751:417-431_1766:432-546_1881:547-549_1884:550-642_2883:643-730_2971:731-731_2972:732-790_3460:791-811_2086:812-882_2157:883-1214_2489:1215-1237_2512:1238-1438]_[-1,_1357,_1603,_1620,_1727,_1748,_1751,_1766,_1881,_1884,_2883,_2971,_2972,_3460,_2086,_2157,_2489,_2512,_-2]		1	c	(T)10aaaatctggttatttt(A)10	36	63	98
TRINITY_DN19087_c0_g1_i2_len=1118_path=[1357:0-268_1603:269-285_1620:286-392_3109:393-557_1748:558-560_1751:561-575_1766:576-690_1881:691-693_1884:694-786_2883:787-874_2971:875-875_2972:876-934_3031:935-956_1996:957-1046_2086:1047-1117]_[-1,_1357,_1603,_1620,_3109,_1748,_1751,_1766,_1881,_1884,_2883,_2971,_2972,_3031,_1996,_2086,_-2]		1	c	(T)10aaaatctggttatttt(A)10	36	63	98
TRINITY_DN19087_c0_g1_i3_len=1583_path=[1357:0-268_1603:269-285_1620:286-392_3109:393-557_1748:558-560_1751:561-575_1766:576-690_1881:691-693_1884:694-786_2883:787-874_2971:875-875_2972:876-934_3460:935-955_2086:956-1026_2157:1027-1358_2489:1359-1381_2512:1382-1582]_[-1,_1357,_1603,_1620,_3109,_1748,_1751,_1766,_1881,_1884,_2883,_2971,_2972,_3460,_2086,_2157,_2489,_2512,_-2]		1	c	(T)10aaaatctggttatttt(A)10	36	63	98
TRINITY_DN19087_c0_g1_i4_len=974_path=[1357:0-268_1603:269-285_1620:286-392_1727:393-413_1748:414-416_1751:417-431_1766:432-546_1881:547-549_1884:550-642_2883:643-730_2971:731-731_2972:732-790_3031:791-812_1996:813-902_2086:903-973]_[-1,_1357,_1603,_1620,_1727,_1748,_1751,_1766,_1881,_1884,_2883,_2971,_2972,_3031,_1996,_2086,_-2]		1	c	(T)10aaaatctggttatttt(A)10	36	63	98
TRINITY_DN19087_c0_g1_i5_len=1423_path=[1357:0-268_1603:269-285_1620:286-392_3109:393-557_1748:558-560_1751:561-575_1766:576-690_1881:691-693_3503:694-715_2972:716-774_3460:775-795_2086:796-866_2157:867-1198_2489:1199-1221_2512:1222-1422]_[-1,_1357,_1603,_1620,_3109,_1748,_1751,_1766,_1881,_3503,_2972,_3460,_2086,_2157,_2489,_2512,_-2]		1	c	(T)10aaaatctggttatttt(A)10	36	63	98
TRINITY_DN19087_c0_g1_i6_len=823_path=[1357:0-268_1603:269-285_1620:286-392_1727:393-413_1748:414-416_1751:417-431_1766:432-546_1881:547-549_1884:550-642_1977:643-661_1996:662-751_2086:752-822]_[-1,_1357,_1603,_1620,_1727,_1748,_1751,_1766,_1881,_1884,_1977,_1996,_2086,_-2]		1	c	(T)10aaaatctggttatttt(A)10	36	63	98
TRINITY_DN19087_c0_g1_i8_len=967_path=[1357:0-268_1603:269-285_1620:286-392_3109:393-557_1748:558-560_1751:561-575_1766:576-690_1881:691-693_1884:694-786_1977:787-805_1996:806-895_2086:896-966]_[-1,_1357,_1603,_1620,_3109,_1748,_1751,_1766,_1881,_1884,_1977,_1996,_2086,_-2]		1	c	(T)10aaaatctggttatttt(A)10	36	63	98
TRINITY_DN19087_c0_g1_i9_len=1279_path=[1357:0-268_1603:269-285_1620:286-392_1727:393-413_1748:414-416_1751:417-431_1766:432-546_1881:547-549_3503:550-571_2972:572-630_3460:631-651_2086:652-722_2157:723-1054_2489:1055-1077_2512:1078-1278]_[-1,_1357,_1603,_1620,_1727,_1748,_1751,_1766,_1881,_3503,_2972,_3460,_2086,_2157,_2489,_2512,_-2]		1	c	(T)10aaaatctggttatttt(A)10	36	63	98
TRINITY_DN19114_c0_g1_i2_len=1789_path=[19551:0-258_19787:259-485_20014:486-812_13866:813-837_18651:838-892_13947:893-1477_14532:1478-1788]_[-1,_19551,_19787,_20014,_13866,_18651,_13947,_14532,_-2]		1	c	(GA)6cgaagcgaaaaaattgggggagaagt(AGA)6	56	1482	1537
TRINITY_DN19114_c0_g1_i3_len=1582_path=[19551:0-258_23832:259-278_20014:279-605_13866:606-630_18651:631-685_13947:686-1270_14532:1271-1581]_[-1,_19551,_23832,_20014,_13866,_18651,_13947,_14532,_-2]		1	c	(GA)6cgaagcgaaaaaattgggggagaagt(AGA)6	56	1275	1330
TRINITY_DN19318_c0_g3_i1_len=2212_path=[12899:0-594_7978:595-610_10818:611-1170_11378:1171-1209_11417:1210-1799_12007:1800-1814_12022:1815-2119_30:2120-2151_2:2152-2179_30:2180-2211]_[-1,_12899,_7978,_10818,_11378,_11417,_12007,_12022,_30,_2,_30,_-2]		1	c	(T)10cgacaaacctcactgtactttctttctctcttttttttactcttcgttctcgttttgtctgttattcattcttcattagc(A)11	101	49	149
TRINITY_DN19401_c1_g2_i1_len=261_path=[1:0-92_71:93-93_1822:94-260]_[-1,_1,_71,_1822,_-2]		1	c	(TC)7tgagatacgctaacatgtgatgtcttcaaaaatggag(TA)7	65	20	84
TRINITY_DN19425_c0_g1_i1_len=293_path=[2593:0-292]_[-1,_2593,_-2]		1	c	(A)10taggtgttc(T)10	29	79	107
TRINITY_DN19559_c0_g1_i1_len=2164_path=[4921:0-730_566:731-742_578:743-889_725:890-892_728:893-973_809:974-1122_958:1123-1189_1025:1190-1192_8049:1193-1330_1166:1331-1334_3997:1335-1645_1481:1646-1651_1487:1652-2163]_[-1,_4921,_566,_578,_725,_728,_809,_958,_1025,_8049,_1166,_3997,_1481,_1487,_-2]		1	c	(A)10tcacaagtagaagcaggacacttctatcttcatatatccatctgaatcagtgcaagaaatttacacttcccttcttctgttgcatgctgcgtatctt(AG)8	123	266	388
TRINITY_DN19559_c0_g1_i2_len=2034_path=[4921:0-730_566:731-742_578:743-889_725:890-892_728:893-973_8464:974-992_958:993-1059_1025:1060-1062_8049:1063-1200_1166:1201-1204_3997:1205-1515_1481:1516-1521_1487:1522-2033]_[-1,_4921,_566,_578,_725,_728,_8464,_958,_1025,_8049,_1166,_3997,_1481,_1487,_-2]		1	c	(A)10tcacaagtagaagcaggacacttctatcttcatatatccatctgaatcagtgcaagaaatttacacttcccttcttctgttgcatgctgcgtatctt(AG)8	123	266	388
TRINITY_DN19576_c0_g1_i1_len=2105_path=[1:0-388_4819:389-412_391:413-870_4820:871-894_873:895-1212_1191:1213-1251_1230:1252-1260_4821:1261-1284_1263:1285-1338_4823:1339-1362_1341:1363-1482_1461:1483-1566_1545:1567-1626_1605:1627-1710_1689:1711-1943_4822:1944-1967_1946:1968-2104]_[-1,_1,_4819,_391,_4820,_873,_1191,_1230,_4821,_1263,_4823,_1341,_1461,_1545,_1605,_1689,_4822,_1946,_-2]		1	c	(TAA)5tctccatccaaataacctcaaagttattactattattgttacatgacaattttag(T)12	82	1836	1917
TRINITY_DN19586_c0_g1_i1_len=2593_path=[4484:0-798_5260:799-802_5264:803-1134_5596:1135-1161_5623:1162-1226_5688:1227-1230_5692:1231-1556_1241:1557-1557_1035:1558-1558_1036:1559-1758_1236:1759-1763_1241:1764-1764_1035:1765-1765_1242:1766-1860_10585:1861-1884_1361:1885-2062_10584:2063-2086_1563:2087-2592]_[-1,_4484,_5260,_5264,_5596,_5623,_5688,_5692,_1241,_1035,_1036,_1236,_1241,_1035,_1242,_1058…		1	c	(AG)7tttt(AG)6	30	43	72
TRINITY_DN19683_c0_g1_i1_len=982_path=[1:0-265_2319:266-289_268:290-376_355:377-382_361:383-400_379:401-408_387:409-457_436:458-496_475:497-612_1973:613-635_1996:636-656_2017:657-669_612:670-720_2320:721-744_687:745-861_2321:862-885_828:886-981]_[-1,_1,_2319,_268,_355,_361,_379,_387,_436,_475,_1973,_1996,_2017,_612,_2320,_687,_2321,_828,_-2]		1	c	(TTC)5aagcgttgcgttgcgataatcactttctgggtttcttgctcctttatgcttggttctttctttaatcaaatattttgccttttccc(A)10	111	871	981
TRINITY_DN19683_c0_g1_i2_len=946_path=[1:0-265_2319:266-289_268:290-376_355:377-382_361:383-400_379:401-408_387:409-457_436:458-496_475:497-612_591:613-633_612:634-684_2320:685-708_687:709-825_2321:826-849_828:850-945]_[-1,_1,_2319,_268,_355,_361,_379,_387,_436,_475,_591,_612,_2320,_687,_2321,_828,_-2]		1	c	(TTC)5aagcgttgcgttgcgataatcactttctgggtttcttgctcctttatgcttggttctttctttaatcaaatattttgccttttccc(A)10	111	835	945
TRINITY_DN19851_c0_g1_i1_len=1360_path=[1338:0-138_3197:139-162_1478:163-223_3191:224-247_1563:248-269_3194:270-293_1609:294-409_3192:410-433_1749:434-446_1762:447-712_3196:713-736_2052:737-742_2058:743-808_2124:809-865_3193:866-889_2205:890-1010_3195:1011-1034_2350:1035-1359]_[-1,_1338,_3197,_1478,_3191,_1563,_3194,_1609,_3192,_1749,_1762,_3196,_2052,_2058,_2124,_3193,_2205,_3195,_2350,_-2]		1	c	(A)11ctatctatttgttttagcgcagaacagcgtagtagtagtgatggctatt(TCA)6	78	19	96
TRINITY_DN19933_c2_g1_i2_len=1653_path=[1631:0-144_1753:145-181_1790:182-559_2168:560-625_3812:626-649_2258:650-943_3810:944-967_2576:968-1138_3809:1139-1162_2771:1163-1193_2802:1194-1277_3811:1278-1301_2910:1302-1652]_[-1,_1631,_1753,_1790,_2168,_3812,_2258,_3810,_2576,_3809,_2771,_2802,_3811,_2910,_-2]		1	c	(AAC)8aatcggaagaacaagaaccagaaactagcgaaacatcatcgtcaacaacaacatt(AAC)5	94	206	299
TRINITY_DN20076_c0_g1_i1_len=2462_path=[1:0-597_576:598-636_615:637-972_5621:973-996_975:997-1011_990:1012-1053_1032:1054-1362_5619:1363-1386_1365:1387-1388_5620:1389-1412_1391:1413-1776_5622:1777-1800_1779:1801-1803_1782:1804-1866_1845:1867-1942_5623:1943-1966_1945:1967-1971_1950:1972-1995_1974:1996-2053_5624:2054-2077_2056:2078-2461]_[-1,_1,_576,_615,_5621,_975,_990,_1032,_5619,_1365,_5620,_139…		1	c	(TC)8acatccctttgagatttgtgcctccaaccatattcttcacttccttacacagcatcaccatcaccatgctttaaggcggcgaccact(TC)7	117	101	217
TRINITY_DN20129_c1_g1_i1_len=1172_path=[1:0-177_16739:178-201_180:202-235_15215:236-291_270:292-304_283:305-331_310:332-403_16744:404-427_406:428-881_860:882-882_863:883-884_865:885-885_13471:886-940_16741:941-964_13550:965-990_16749:991-1014_13600:1015-1171]_[-1,_1,_16739,_180,_15215,_270,_283,_310,_16744,_406,_860,_863,_865,_13471,_16741,_13550,_16749,_13600,_-2]		1	c	(TGG)8atgattcaagcgagtcatcaaactca(GTG)5	65	860	924
TRINITY_DN20153_c0_g1_i1_len=232_path=[4482:0-46_4506:47-47_4507:48-48_4506:49-49_4508:50-90_569:91-231]_[-1,_4482,_4506,_4507,_4506,_4508,_569,_-2]		1	c	(AG)13g(GA)8	43	25	67
TRINITY_DN20192_c0_g1_i1_len=711_path=[2322:0-61_2361:62-79_2379:80-100_7210:101-124_2424:125-310_2610:311-343_1634:344-346_1637:347-348_1639:349-463_7212:464-487_1778:488-610_1901:611-631_1922:632-710]_[-1,_2322,_2361,_2379,_7210,_2424,_2610,_1634,_1637,_1639,_7212,_1778,_1901,_1922,_-2]		2	c	(TAT)5t(A)10	26	686	711
TRINITY_DN20253_c0_g1_i1_len=2588_path=[2566:0-202_2746:203-244_2788:245-549_5789:550-573_3117:574-783_3327:784-809_3353:810-1350_5788:1351-1374_3918:1375-1500_5787:1501-1524_4068:1525-1605_5790:1606-1629_4173:1630-1644_5785:1645-1668_4212:1669-1703_5793:1704-1727_4271:1728-1734_5791:1735-1758_4302:1759-1770_5786:1771-1794_4338:1795-1841_5792:1842-1865_4409:1866-2587]_[-1,_2566,_2746,_2788,_5789,…		1	c	(CTT)5tttttgacggttactcctttcacacaaacaactaaccattcattcatctctctcttctcttctgtgtattctatctatgtatatgtgacatacac(AG)7	124	99	222
TRINITY_DN20326_c0_g1_i1_len=1204_path=[3815:0-280_6622:281-304_4097:305-321_6323:322-390_4184:391-1058_4852:1059-1203]_[-1,_3815,_6622,_4097,_6323,_4184,_4852,_-2]		1	c	(AT)6(AG)8	28	219	246
TRINITY_DN20379_c0_g1_i2_len=1745_path=[3453:0-1115_4546:1116-1131_4562:1132-1643_3357:1644-1644_3353:1645-1645_3354:1646-1648_3357:1649-1649_3358:1650-1744]_[-1,_3453,_4546,_4562,_3357,_3353,_3354,_3357,_3358,_-2]		1	c	(TGAAG)5tgaaccacagcacaacgatctagagagagaaagtgagagt(GA)7	79	1622	1700
TRINITY_DN20421_c0_g1_i3_len=2025_path=[1:0-363_5223:364-387_366:388-453_5225:454-477_456:478-567_5224:568-591_570:592-597_5227:598-621_600:622-687_666:688-704_683:705-711_690:712-801_5226:802-825_804:826-866_845:867-886_865:887-963_942:964-1304_2883:1305-1325_2904:1326-2024]_[-1,_1,_5223,_366,_5225,_456,_5224,_570,_5227,_600,_666,_683,_690,_5226,_804,_845,_865,_942,_2883,_2904,_-2]		2	c	(T)10cttctacaatttgttctttctgatctatttcttcccaacattgctcctttttctccgaatttatcatctgttctcgcta(AT)6	101	1756	1856
TRINITY_DN20517_c1_g4_i1_len=423_path=[6724:0-384_7086:385-385_7087:386-386_7088:387-387_7088:388-388_7089:389-422]_[-1,_6724,_7086,_7087,_7088,_7088,_7089,_-2]		2	c	(A)25taaaaaacaacc(A)22	59	365	423
TRINITY_DN20518_c0_g2_i1_len=2258_path=[10663:0-400_20089:401-424_11065:425-569_20090:570-593_11234:594-594_20093:595-618_11259:619-694_20095:695-718_11359:719-727_11368:728-774_11415:775-793_11434:794-835_11476:836-837_11478:838-859_11500:860-861_11502:862-882_11523:883-1384_12025:1385-1389_12859:1390-1690_20091:1691-1714_13184:1715-1726_20087:1727-1750_13220:1751-1906_20088:1907-1930_13400:1931…		1	c	(A)11g(A)11	23	1996	2018
TRINITY_DN20518_c0_g2_i2_len=2424_path=[10663:0-400_20089:401-424_11065:425-569_20090:570-593_11234:594-594_20093:595-618_11259:619-694_20095:695-718_11359:719-727_11368:728-774_11415:775-793_11434:794-835_11476:836-837_11478:838-859_19462:860-1048_11523:1049-1550_12025:1551-1555_12859:1556-1856_20091:1857-1880_13184:1881-1892_20087:1893-1916_13220:1917-2072_20088:2073-2096_13400:2097-2423]_[-1,_…		1	c	(A)11g(A)11	23	2162	2184
TRINITY_DN20525_c0_g1_i7_len=3854_path=[3847:0-181_4006:182-690_4515:691-692_9327:693-946_4771:947-969_4794:970-1218_5043:1219-1224_13887:1225-1278_5103:1279-1293_13212:1294-1378_5203:1379-1386_5211:1387-1803_5628:1804-1806_5631:1807-2028_5853:2029-2036_13841:2037-2082_5907:2083-2088_12068:2089-2733_6567:2734-2736_8383:2737-3413_9060:3414-3426_7266:3427-3853]_[-1,_3847,_4006,_4515,_9327,_4771,_47…		1	c	(A)10ttaaaaaagccatgagaacctaatttcactccatgtgagagttctgacacattctcttcttctatcacgctacttagatatttc(T)12	106	118	223
TRINITY_DN20569_c0_g1_i1_len=1172_path=[1:0-176_2915:177-200_179:201-209_2921:210-233_212:234-463_2919:464-487_466:488-494_473:495-536_515:537-538_2916:539-562_541:563-566_2920:567-590_569:591-605_2922:606-629_608:630-638_617:639-674_653:675-836_2918:837-860_839:861-866_2917:867-890_869:891-1060_1039:1061-1171]_[-1,_1,_2915,_179,_2921,_212,_2919,_466,_473,_515,_2916,_541,_2920,_569,_2922,_608,_61…		1	c	(TAA)5caag(AAT)5	34	9	42
TRINITY_DN20583_c0_g1_i2_len=2123_path=[1:0-395_6236:396-419_398:420-516_6238:517-540_519:541-1036_6237:1037-1060_1039:1061-1327_6239:1328-1351_1330:1352-1408_5233:1409-1512_5337:1513-1593_1572:1594-1607_1586:1608-2122]_[-1,_1,_6236,_398,_6238,_519,_6237,_1039,_6239,_1330,_5233,_5337,_1572,_1586,_-2]		2	c	(AG)10g(GA)6	33	2052	2084
TRINITY_DN20593_c0_g1_i2_len=1772_path=[3607:0-481_7848:482-505_4090:506-508_541:509-509_542:510-688_7849:689-712_745:713-1003_7850:1004-1027_1060:1028-1042_1075:1043-1066_1099:1067-1075_1108:1076-1321_1354:1322-1357_1390:1358-1360_1393:1361-1423_7851:1424-1447_1480:1448-1500_7845:1501-1524_1557:1525-1525_7846:1526-1549_1582:1550-1588_1621:1589-1594_7847:1595-1618_1651:1619-1653_1686:1654-1771]_[…		1	c	(TC)8taactt(TA)8	38	91	128
TRINITY_DN20683_c1_g2_i1_len=1155_path=[333:0-82_3141:83-118_429:119-145_2923:146-193_504:194-235_3965:236-259_570:260-284_3062:285-327_611:328-493_3964:494-517_801:518-554_838:555-595_879:596-771_1055:772-819_1103:820-975_3963:976-999_1283:1000-1154]_[-1,_333,_3141,_429,_2923,_504,_3965,_570,_3062,_611,_3964,_801,_838,_879,_1055,_1103,_3963,_1283,_-2]		2	c	(GA)6a(AG)7	27	1077	1103
TRINITY_DN20683_c1_g2_i2_len=1460_path=[1:0-354_333:355-414_393:415-450_429:451-477_456:478-525_504:526-567_3965:568-591_570:592-616_595:617-632_611:633-798_3964:799-822_801:823-859_838:860-900_879:901-1076_1055:1077-1124_1103:1125-1280_3963:1281-1304_1283:1305-1459]_[-1,_1,_333,_393,_429,_456,_504,_3965,_570,_595,_611,_3964,_801,_838,_879,_1055,_1103,_3963,_1283,_-2]		2	c	(GA)6a(AG)7	27	1382	1408
TRINITY_DN20748_c0_g1_i1_len=1765_path=[1:0-517_496:518-549_528:550-682_661:683-703_682:704-943_4340:944-967_946:968-1096_4341:1097-1120_1099:1121-1268_1247:1269-1292_1271:1293-1455_4027:1456-1477_1585:1478-1618_1726:1619-1764]_[-1,_1,_496,_528,_661,_682,_4340,_946,_4341,_1099,_1247,_1271,_4027,_1585,_1726,_-2]		1	c	(AT)8tgtaacaaattcttcattattttttttc(T)13	57	36	92
TRINITY_DN20748_c0_g1_i2_len=1897_path=[1:0-517_496:518-549_528:550-682_661:683-703_682:704-943_4340:944-967_946:968-1096_4341:1097-1120_1099:1121-1268_3791:1269-1295_1271:1296-1458_1434:1459-1609_1585:1610-1750_1726:1751-1896]_[-1,_1,_496,_528,_661,_682,_4340,_946,_4341,_1099,_3791,_1271,_1434,_1585,_1726,_-2]		1	c	(AT)8tgtaacaaattcttcattattttttttc(T)13	57	36	92
TRINITY_DN20753_c0_g1_i1_len=210_path=[1:0-143_841:144-209]_[-1,_1,_841,_-2]		1	c	(T)10g(T)11	22	12	33
TRINITY_DN20771_c0_g1_i1_len=1303_path=[1243:0-61_1243:62-100_1281:101-830_2011:831-848_2029:849-1125_6107:1126-1149_2330:1150-1302]_[-1,_1243,_1243,_1281,_2011,_2029,_6107,_2330,_-2]		1	c	(A)10gacagtgaaacaaagataccaaaagaaac(A)10	49	37	85
TRINITY_DN20902_c0_g1_i1_len=1127_path=[3017:0-460_4649:461-607_2882:608-608_4796:609-675_3544:676-676_3545:677-758_5797:759-778_5817:779-940_3647:941-1126]_[-1,_3017,_4649,_2882,_4796,_3544,_3545,_5797,_5817,_3647,_-2]		1	c	(CCA)5cggctataacctccaccgcctccatatccaccaccgccacctccatatcctccaccgccgcctccacggtatccacct(CCA)5	108	499	606
TRINITY_DN20902_c0_g1_i2_len=1269_path=[3017:0-460_4649:461-607_2882:608-608_4796:609-675_3544:676-676_3545:677-758_3627:759-759_8958:760-920_5817:921-1082_3647:1083-1268]_[-1,_3017,_4649,_2882,_4796,_3544,_3545,_3627,_8958,_5817,_3647,_-2]		1	c	(CCA)5cggctataacctccaccgcctccatatccaccaccgccacctccatatcctccaccgccgcctccacggtatccacct(CCA)5	108	499	606
TRINITY_DN20902_c0_g1_i3_len=965_path=[3017:0-460_4649:461-607_2882:608-608_4796:609-675_3544:676-676_3545:677-758_3627:759-759_3628:760-778_3647:779-964]_[-1,_3017,_4649,_2882,_4796,_3544,_3545,_3627,_3628,_3647,_-2]		1	c	(CCA)5cggctataacctccaccgcctccatatccaccaccgccacctccatatcctccaccgccgcctccacggtatccacct(CCA)5	108	499	606
TRINITY_DN20952_c0_g2_i1_len=1648_path=[6196:0-83_6257:84-99_6273:100-1175_4321:1176-1176_4322:1177-1647]_[-1,_6196,_6257,_6273,_4321,_4322,_-2]		1	c	(TC)7c(CT)6	27	1147	1173
TRINITY_DN20999_c0_g1_i1_len=2447_path=[1:0-377_5423:378-401_380:402-557_5428:558-581_560:582-602_5425:603-626_605:627-629_5424:630-653_632:654-1082_5426:1083-1106_1085:1107-1364_5429:1365-1388_1367:1389-1692_1671:1693-1721_1700:1722-1829_1808:1830-1848_1827:1849-1853_1832:1854-1872_1851:1873-2000_5427:2001-2024_2003:2025-2446]_[-1,_1,_5423,_380,_5428,_560,_5425,_605,_5424,_632,_5426,_1085,_5429,…		1	c	(CTT)5(CAA)5cttcatcatcaactacaactacaacaacaactacaacgactacaaca(TCT)5	92	294	385
TRINITY_DN21001_c1_g3_i1_len=3074_path=[1416:0-807_9879:808-831_2225:832-936_9884:937-960_2354:961-981_2831:982-1111_9880:1112-1135_2985:1136-1183_9881:1184-1207_3057:1208-1294_9889:1295-1318_3168:1319-1331_6327:1332-1397_3247:1398-1476_9883:1477-1500_3350:1501-1530_3380:1531-1532_3382:1533-1548_3398:1549-1697_4359:1698-1752_4414:1753-1770_9885:1771-1794_4456:1795-1865_9888:1866-1889_4551:1890-19…		1	c	(CAT)6tatccatcatggag(AAC)5	47	292	338
TRINITY_DN21081_c1_g2_i1_len=3373_path=[3264:0-741_3983:742-744_9509:745-1378_10143:1379-1722_4958:1723-2331_5567:2332-2334_10565:2335-2412_5567:2413-2415_5570:2416-3042_10823:3043-3069_6224:3070-3071_6226:3072-3372]_[-1,_3264,_3983,_9509,_10143,_4958,_5567,_10565,_5567,_5570,_10823,_6224,_6226,_-2]		2	c	(CAA)6catcaa(CAG)5	39	2328	2366
TRINITY_DN21081_c1_g2_i3_len=3651_path=[7529:0-326_10751:327-362_7868:363-455_7961:456-471_7977:472-501_12009:502-525_8031:526-526_8032:527-579_8085:580-601_8107:602-624_8130:625-654_8160:655-663_12008:664-687_8193:688-929_12007:930-953_8459:954-1025_3983:1026-1028_3986:1029-1037_3995:1038-1057_4015:1058-2000_4958:2001-2609_5567:2610-2612_10565:2613-2690_5567:2691-2693_5570:2694-3320_10823:3321-3…		2	c	(CAA)6catcaa(CAG)5	39	2606	2644
TRINITY_DN21268_c0_g1_i1_len=1999_path=[1977:0-174_2129:175-203_2158:204-563_4512:564-587_2542:588-613_4513:614-637_2592:638-799_4510:800-823_2778:824-966_4509:967-990_2945:991-1032_4504:1033-1056_3011:1057-1394_4505:1395-1418_3373:1419-1435_4511:1436-1459_3414:1460-1498_4508:1499-1522_3477:1523-1688_4507:1689-1712_3667:1713-1864_4506:1865-1888_3843:1889-1998]_[-1,_1977,_2129,_2158,_4512,_2542,_4…		1	c	(AAC)6attaattaaacacccgcaacac(A)10	50	214	263
TRINITY_DN21285_c0_g1_i2_len=2547_path=[1:0-176_11511:177-200_179:201-242_221:243-266_245:267-333_10119:334-369_345:370-814_11518:815-838_814:839-1161_1137:1162-1195_1171:1196-1378_11513:1379-1402_1378:1403-1672_1648:1673-1678_5049:1679-1942_1918:1943-1945_1921:1946-2067_11512:2068-2091_2067:2092-2546]_[-1,_1,_11511,_179,_221,_245,_10119,_345,_11518,_814,_1137,_1171,_11513,_1378,_1648,_5049,_1918…		1	c	(GA)8agaaagaatcggataaagagagttagttagttacgttc(TGTT)5	74	2351	2424
TRINITY_DN21313_c0_g3_i2_len=7547_path=[12071:0-1277_41908:1278-1301_13350:1302-1603_13652:1604-1672_13721:1673-1689_13738:1690-1829_13878:1830-2441_41909:2442-2465_14514:2466-2517_41911:2518-2541_14590:2542-2859_41918:2860-2883_14932:2884-3022_15071:3023-4985_17034:4986-5772_17821:5773-5813_17862:5814-7251_41912:7252-7275_19324:7276-7546]_[-1,_12071,_41908,_13350,_13652,_13721,_13738,_13878,_419…		1	c	(GA)9g(GA)11	41	7489	7529
TRINITY_DN21331_c0_g2_i1_len=2536_path=[2514:0-560_3052:561-623_6014:624-647_3139:648-674_6011:675-698_3190:699-1016_6015:1017-1040_3532:1041-1327_5123:1328-1351_3843:1352-1373_3865:1374-1385_3877:1386-1410_3902:1411-1574_6018:1575-1598_4090:1599-1895_6016:1896-1919_4411:1920-2033_6017:2034-2057_4549:2058-2120_6012:2121-2144_4636:2145-2231_6013:2232-2255_4747:2256-2535]_[-1,_2514,_3052,_6014,_313…		2	c	(AG)8cgtgg(GA)7	35	2448	2482
TRINITY_DN21432_c0_g1_i2_len=2123_path=[1:0-87_7233:88-111_90:112-554_7239:555-578_557:579-585_564:586-632_611:633-662_7240:663-686_665:687-824_6253:825-986_965:987-998_977:999-1035_7237:1036-1059_1038:1060-1322_7236:1323-1346_1325:1347-1441_1420:1442-1496_1475:1497-1508_7234:1509-1532_1511:1533-1601_7242:1602-1625_1604:1626-1664_1643:1665-1667_3861:1668-1769_7238:1770-1793_3987:1794-1828_4022:18…		1	c	(AG)6ttctcaatccatattctcagtgcaaccctcacatcagagagagagaaatgagagagaagaatgaagaagaagatgaagaaaagga(AG)7(TG)6	123	1893	2015
TRINITY_DN21491_c0_g3_i1_len=1203_path=[1:0-342_3957:343-366_345:367-381_3959:382-405_384:406-407_386:408-428_407:429-491_470:492-543_522:544-544_523:545-560_539:561-568_547:569-663_642:664-693_672:694-776_755:777-790_769:791-800_779:801-807_3958:808-831_810:832-873_3961:874-897_876:898-922_3962:923-946_925:947-957_3960:958-981_960:982-1043_3956:1044-1067_1046:1068-1202]_[-1,_1,_3957,_345,_3959,_…		1	c	(CA)6(CT)7	26	41	66
TRINITY_DN21491_c0_g3_i3_len=999_path=[1:0-342_3957:343-366_345:367-381_3959:382-405_384:406-407_386:408-428_407:429-491_470:492-543_522:544-544_523:545-560_539:561-568_547:569-663_642:664-693_672:694-776_755:777-790_2821:791-998]_[-1,_1,_3957,_345,_3959,_384,_386,_407,_470,_522,_523,_539,_547,_642,_672,_755,_2821,_-2]		1	c	(CA)6(CT)7	26	41	66
TRINITY_DN21531_c1_g2_i1_len=1942_path=[10289:0-654_1160:655-1508_2014:1509-1838_2344:1839-1941]_[-1,_10289,_1160,_2014,_2344,_-2]		1	c	(A)10tttaaaaagggtcttgttgctgagcacac(A)10	49	1512	1560
TRINITY_DN21531_c1_g2_i3_len=2469_path=[1:0-736_715:737-755_734:756-1035_1014:1036-1043_1022:1044-1057_1036:1058-1067_1046:1068-1181_1160:1182-2035_2014:2036-2365_2344:2366-2468]_[-1,_1,_715,_734,_1014,_1022,_1036,_1046,_1160,_2014,_2344,_-2]		1	c	(A)10tttaaaaagggtcttgttgctgagcacac(A)10	49	2039	2087
TRINITY_DN21531_c1_g2_i5_len=2569_path=[1:0-736_11376:737-855_734:856-1135_1014:1136-1143_1022:1144-1157_1036:1158-1167_1046:1168-1281_1160:1282-2135_2014:2136-2465_2344:2466-2568]_[-1,_1,_11376,_734,_1014,_1022,_1036,_1046,_1160,_2014,_2344,_-2]		1	c	(A)10tttaaaaagggtcttgttgctgagcacac(A)10	49	2139	2187
TRINITY_DN21531_c1_g2_i6_len=2537_path=[1:0-736_715:737-755_734:756-1035_9381:1036-1121_9467:1122-1125_1036:1126-1135_1046:1136-1249_1160:1250-2103_2014:2104-2433_2344:2434-2536]_[-1,_1,_715,_734,_9381,_9467,_1036,_1046,_1160,_2014,_2344,_-2]		1	c	(A)10tttaaaaagggtcttgttgctgagcacac(A)10	49	2107	2155
TRINITY_DN21571_c0_g1_i4_len=517_path=[597:0-79_654:80-98_673:99-141_716:142-150_725:151-152_727:153-187_762:188-190_765:191-205_2044:206-232_765:233-247_780:248-253_786:254-258_791:259-263_796:264-276_809:277-300_833:301-305_838:306-327_860:328-328_861:329-352_885:353-363_896:364-365_898:366-367_900:368-414_947:415-432_4382:433-456_989:457-489_1022:490-496_3885:497-516]_[-1,_597,_654,_673,_716,_…		1	c	(GAA)5atgaagggtgaattgaattttagatgt(GAA)5	57	172	228
TRINITY_DN21600_c0_g1_i2_len=1595_path=[1515:0-136_1629:137-215_1708:216-243_1736:244-268_1761:269-501_1994:502-621_4337:622-645_2138:646-777_4339:778-801_2294:802-870_3152:871-928_3210:929-951_2386:952-956_2391:957-964_2399:965-985_2420:986-1007_2442:1008-1033_2468:1034-1307_4341:1308-1331_2766:1332-1423_4338:1424-1447_2882:1448-1476_2911:1477-1511_2946:1512-1594]_[-1,_1515,_1629,_1708,_1736,_17…		1	c	(TTC)5atcattatcatgatgtagttggctctggtgttgttgggcatgaactg(GAT)5	77	1215	1291
TRINITY_DN21600_c0_g1_i3_len=1537_path=[1515:0-136_1629:137-215_1708:216-243_1736:244-268_1761:269-501_1994:502-621_4337:622-645_2138:646-777_4339:778-801_2294:802-870_2363:871-893_2386:894-898_2391:899-906_2399:907-927_2420:928-949_2442:950-975_2468:976-1249_4341:1250-1273_2766:1274-1365_4338:1366-1389_2882:1390-1418_2911:1419-1453_2946:1454-1536]_[-1,_1515,_1629,_1708,_1736,_1761,_1994,_4337,_2…		1	c	(TTC)5atcattatcatgatgtagttggctctggtgttgttgggcatgaactg(GAT)5	77	1157	1233
TRINITY_DN21600_c0_g1_i4_len=1694_path=[1515:0-136_1629:137-215_1708:216-243_1736:244-268_1761:269-501_1994:502-621_4337:622-645_2138:646-777_4339:778-801_2294:802-870_3152:871-928_3418:929-944_4340:945-968_3458:969-1006_3496:1007-1028_3518:1029-1055_2386:1056-1060_2391:1061-1068_2399:1069-1089_2420:1090-1111_3029:1112-1132_2468:1133-1406_4341:1407-1430_2766:1431-1522_4338:1523-1546_2882:1547-157…		1	c	(TTC)5atcattatcatgatgtagttggctctggtgttgttgggcatgaactg(GAT)5	77	1314	1390
TRINITY_DN21670_c0_g1_i1_len=4887_path=[15251:0-780_5698:781-785_5703:786-946_5864:947-1084_6002:1085-1093_6011:1094-1414_6332:1415-1428_6346:1429-1440_19178:1441-1529_6450:1530-1539_18693:1540-1737_6658:1738-1749_13688:1750-2034_13973:2035-2554_7475:2555-2556_7477:2557-2713_7634:2714-2734_7655:2735-2793_7714:2794-2814_17290:2815-3141_8062:3142-3159_8080:3160-3170_8091:3171-3189_8110:3190-3399_83…		1	c	(GA)8atttagcggaggcgtaaattttactactcg(GA)7	60	4725	4784
TRINITY_DN21727_c0_g2_i1_len=1919_path=[2569:0-532_3079:533-927_5203:928-951_3498:952-991_3538:992-1446_101:1447-1449_104:1450-1521_176:1522-1522_177:1523-1545_200:1546-1656_5204:1657-1680_335:1681-1918]_[-1,_2569,_3079,_5203,_3498,_3538,_101,_104,_176,_177,_200,_5204,_335,_-2]		1	c	(TC)6ccctaagctatcctcttcaacaagattgtgtgttt(TTG)5	62	1731	1792
TRINITY_DN21727_c0_g2_i2_len=1096_path=[4877:0-168_3538:169-623_101:624-626_104:627-698_176:699-699_177:700-722_200:723-833_5204:834-857_335:858-1095]_[-1,_4877,_3538,_101,_104,_176,_177,_200,_5204,_335,_-2]		1	c	(TC)6ccctaagctatcctcttcaacaagattgtgtgttt(TTG)5	62	908	969
TRINITY_DN21885_c4_g2_i1_len=481_path=[1:0-79_58:80-80_1358:81-81_1441:82-230_1590:231-231_1591:232-409_1769:410-414_1774:415-480]_[-1,_1,_58,_1358,_1441,_1590,_1591,_1769,_1774,_-2]		1	c	(CAC)6cttgttcactaccccaacagcatgttgaatactttgagaacttacaacccatgccaacctataacacattgg(A)10	100	5	104
TRINITY_DN21885_c4_g2_i2_len=824_path=[1:0-79_58:80-80_1358:81-81_1441:82-230_1590:231-231_3000:232-286_77:287-289_80:290-823]_[-1,_1,_58,_1358,_1441,_1590,_3000,_77,_80,_-2]		1	c	(CAC)6cttgttcactaccccaacagcatgttgaatactttgagaacttacaacccatgccaacctataacacattgg(A)10	100	5	104
TRINITY_DN21907_c0_g1_i1_len=2230_path=[16211:0-122_49311:123-155_16344:156-239_50509:240-263_16452:264-746_16935:747-779_16968:780-794_50488:795-818_17007:819-851_50490:852-875_17064:876-952_50494:953-976_17165:977-1187_50500:1188-1211_17400:1212-1610_17799:1611-1930_47823:1931-1982_18171:1983-2229]_[-1,_16211,_49311,_16344,_50509,_16452,_16935,_16968,_50488,_17007,_50490,_17064,_50494,_17165,_5…		1	c	(AG)9c(GA)11	41	2189	2229
TRINITY_DN21953_c0_g1_i5_len=3612_path=[3465:0-84_3527:85-99_3542:100-100_7517:101-161_3606:162-196_6996:197-263_3651:264-343_8051:344-367_3755:368-498_8055:499-522_3910:523-1219_4607:1220-1308_4696:1309-1338_4726:1339-2011_8058:2012-2035_5423:2036-2401_8056:2402-2425_5813:2426-2818_8057:2819-2842_6230:2843-3040_8054:3041-3064_6452:3065-3066_6454:3067-3085_6473:3086-3175_8053:3176-3199_6587:3200-…		1	c	(T)11aatagtaatttatatttttttattaatggattaaggtttataaaatattttaaaaaatattaaac(A)10	86	1	86
TRINITY_DN21954_c6_g1_i2_len=649_path=[14559:0-116_8614:117-505_15184:506-529_9027:530-576_9074:577-590_9088:591-648]_[-1,_14559,_8614,_15184,_9027,_9074,_9088,_-2]		1	c	(GGA)6gtctgaggtggaggccactgctgtggaggagaaggagtctggtactgaaattgaggtgtgaaccaggggcctt(GAG)5	106	256	361
TRINITY_DN21954_c6_g1_i3_len=3350_path=[1:0-403_382:404-422_401:423-477_456:478-498_477:499-729_15183:730-753_732:754-2041_2020:2042-2094_2073:2095-2096_2075:2097-2395_14447:2396-2413_8210:2414-2817_8614:2818-3206_15184:3207-3230_9027:3231-3277_9074:3278-3291_9088:3292-3349]_[-1,_1,_382,_401,_456,_477,_15183,_732,_2020,_2073,_2075,_14447,_8210,_8614,_15184,_9027,_9074,_9088,_-2]		2	c	(GGA)6gtctgaggtggaggccactgctgtggaggagaaggagtctggtactgaaattgaggtgtgaaccaggggcctt(GAG)5	106	2957	3062
TRINITY_DN21954_c6_g1_i4_len=3378_path=[1:0-403_382:404-422_401:423-477_456:478-498_477:499-729_15183:730-753_732:754-2041_2020:2042-2094_2073:2095-2096_2075:2097-2395_2374:2396-2396_8165:2397-2412_8181:2413-2441_8210:2442-2845_8614:2846-3234_15184:3235-3258_9027:3259-3305_9074:3306-3319_9088:3320-3377]_[-1,_1,_382,_401,_456,_477,_15183,_732,_2020,_2073,_2075,_2374,_8165,_8181,_8210,_8614,_15184,…		2	c	(GGA)6gtctgaggtggaggccactgctgtggaggagaaggagtctggtactgaaattgaggtgtgaaccaggggcctt(GAG)5	106	2985	3090
TRINITY_DN21954_c6_g1_i7_len=4741_path=[1:0-403_14219:404-565_401:566-620_11519:621-967_11866:968-992_11891:993-1224_15185:1225-1248_12147:1249-1889_477:1890-2120_15183:2121-2144_732:2145-3432_2020:3433-3485_2073:3486-3487_2075:3488-3786_14447:3787-3804_8210:3805-4208_8614:4209-4597_15184:4598-4621_9027:4622-4668_9074:4669-4682_9088:4683-4740]_[-1,_1,_14219,_401,_11519,_11866,_11891,_15185,_12147…		2	c	(GGA)6gtctgaggtggaggccactgctgtggaggagaaggagtctggtactgaaattgaggtgtgaaccaggggcctt(GAG)5	106	4348	4453
TRINITY_DN21954_c6_g1_i8_len=1684_path=[10127:0-718_8181:719-747_8210:748-1151_8614:1152-1540_15184:1541-1564_9027:1565-1611_9074:1612-1625_9088:1626-1683]_[-1,_10127,_8181,_8210,_8614,_15184,_9027,_9074,_9088,_-2]		1	c	(GGA)6gtctgaggtggaggccactgctgtggaggagaaggagtctggtactgaaattgaggtgtgaaccaggggcctt(GAG)5	106	1291	1396
TRINITY_DN21954_c6_g1_i9_len=4769_path=[1:0-403_14219:404-565_401:566-620_11519:621-967_11866:968-992_11891:993-1224_15185:1225-1248_12147:1249-1889_477:1890-2120_15183:2121-2144_732:2145-3432_2020:3433-3485_2073:3486-3487_2075:3488-3786_2374:3787-3787_8165:3788-3803_8181:3804-3832_8210:3833-4236_8614:4237-4625_15184:4626-4649_9027:4650-4696_9074:4697-4710_9088:4711-4768]_[-1,_1,_14219,_401,_1151…		2	c	(GGA)6gtctgaggtggaggccactgctgtggaggagaaggagtctggtactgaaattgaggtgtgaaccaggggcctt(GAG)5	106	4376	4481
TRINITY_DN21969_c0_g1_i3_len=2495_path=[1:0-155_5815:156-179_158:180-180_5817:181-204_183:205-207_5819:208-231_210:232-543_5821:544-567_546:568-581_560:582-606_585:607-652_5820:653-676_655:677-692_671:693-750_729:751-769_748:770-809_788:810-892_5816:893-916_895:917-1133_5825:1134-1157_1136:1158-1190_5824:1191-1214_1193:1215-1238_5818:1239-1262_1241:1263-1460_5822:1461-1484_1463:1485-1730_1709:173…		1	c	(CAT)14tatcatt(ATC)7	70	1971	2040
TRINITY_DN21987_c0_g1_i1_len=1202_path=[2184:0-265_2427:266-268_5327:269-973_8559:974-993_6079:994-1201]_[-1,_2184,_2427,_5327,_8559,_6079,_-2]		2	c	(CCA)6tcaccaccacctctact(ACC)7	56	214	269
TRINITY_DN21987_c0_g1_i2_len=1229_path=[2184:0-265_2427:266-268_5327:269-973_6032:974-1020_6079:1021-1228]_[-1,_2184,_2427,_5327,_6032,_6079,_-2]		2	c	(CCA)6tcaccaccacctctact(ACC)7	56	214	269
TRINITY_DN21987_c0_g2_i3_len=2315_path=[6287:0-158_6423:159-204_6469:205-298_6563:299-302_2427:303-305_2430:306-322_2447:323-482_6847:483-486_6851:487-528_2653:529-613_2738:614-665_2790:666-668_8652:669-692_2817:693-775_8651:776-799_2924:800-902_7968:903-935_3060:936-1148_8653:1149-1172_3297:1173-1336_3461:1337-1350_3475:1351-1401_3526:1402-2007_7538:2008-2119_7650:2120-2314]_[-1,_6287,_6423,_646…		1	c	(CCA)5ctgccaccgtcacatctatcaccaccacctccaccgctatcgccatcaccacatccatcgctact(ACC)7	101	206	306
TRINITY_DN21997_c0_g2_i1_len=1362_path=[1253:0-307_1538:308-392_1623:393-433_4454:434-542_1686:543-565_1709:566-590_1734:591-640_6273:641-664_1808:665-822_1966:823-851_1995:852-871_2015:872-872_2016:873-1088_2232:1089-1128_2272:1129-1154_6275:1155-1178_2322:1179-1204_2348:1205-1250_2394:1251-1361]_[-1,_1253,_1538,_1623,_4454,_1686,_1709,_1734,_6273,_1808,_1966,_1995,_2015,_2016,_2232,_2272,_6275,…		1	c	(TC)7caatttgcttttctcacttcttaacttgtatttatccatattttaaaaataagtctatatcaattacctatttctttgatggagggcaacatgtgagaa(T)12	125	1225	1349
TRINITY_DN21997_c0_g2_i10_len=876_path=[4563:0-83_4624:84-360_6274:361-384_4925:385-385_2015:386-386_2016:387-602_2232:603-642_2272:643-668_6275:669-692_2322:693-718_2348:719-764_2394:765-875]_[-1,_4563,_4624,_6274,_4925,_2015,_2016,_2232,_2272,_6275,_2322,_2348,_2394,_-2]		1	c	(TC)7caatttgcttttctcacttcttaacttgtatttatccatattttaaaaataagtctatatcaattacctatttctttgatggagggcaacatgtgagaa(T)12	125	739	863
TRINITY_DN21997_c0_g2_i2_len=1008_path=[3154:0-387_2548:388-419_2529:420-438_2548:439-470_4229:471-518_2016:519-734_2232:735-774_2272:775-800_6275:801-824_2322:825-850_2348:851-896_2394:897-1007]_[-1,_3154,_2548,_2529,_2548,_4229,_2016,_2232,_2272,_6275,_2322,_2348,_2394,_-2]		1	c	(TC)7caatttgcttttctcacttcttaacttgtatttatccatattttaaaaataagtctatatcaattacctatttctttgatggagggcaacatgtgagaa(T)12	125	871	995
TRINITY_DN21997_c0_g2_i6_len=1346_path=[1253:0-307_1538:308-392_1623:393-433_1664:434-455_1686:456-478_1709:479-503_1734:504-553_6273:554-577_1808:578-735_1966:736-764_2607:765-855_2015:856-856_2016:857-1072_2232:1073-1112_2272:1113-1138_6275:1139-1162_2322:1163-1188_2348:1189-1234_2394:1235-1345]_[-1,_1253,_1538,_1623,_1664,_1686,_1709,_1734,_6273,_1808,_1966,_2607,_2015,_2016,_2232,_2272,_6275,…		1	c	(TC)7caatttgcttttctcacttcttaacttgtatttatccatattttaaaaataagtctatatcaattacctatttctttgatggagggcaacatgtgagaa(T)12	125	1209	1333
TRINITY_DN21997_c0_g2_i7_len=1433_path=[1253:0-307_1538:308-392_1623:393-433_4454:434-542_1686:543-565_1709:566-590_1734:591-640_6273:641-664_1808:665-822_1966:823-851_2607:852-942_2015:943-943_2016:944-1159_2232:1160-1199_2272:1200-1225_6275:1226-1249_2322:1250-1275_2348:1276-1321_2394:1322-1432]_[-1,_1253,_1538,_1623,_4454,_1686,_1709,_1734,_6273,_1808,_1966,_2607,_2015,_2016,_2232,_2272,_6275,…		1	c	(TC)7caatttgcttttctcacttcttaacttgtatttatccatattttaaaaataagtctatatcaattacctatttctttgatggagggcaacatgtgagaa(T)12	125	1296	1420
TRINITY_DN21997_c0_g2_i9_len=1275_path=[1253:0-307_1538:308-392_1623:393-433_1664:434-455_1686:456-478_1709:479-503_1734:504-553_6273:554-577_1808:578-735_1966:736-764_1995:765-784_2015:785-785_2016:786-1001_2232:1002-1041_2272:1042-1067_6275:1068-1091_2322:1092-1117_2348:1118-1163_2394:1164-1274]_[-1,_1253,_1538,_1623,_1664,_1686,_1709,_1734,_6273,_1808,_1966,_1995,_2015,_2016,_2232,_2272,_6275,…		1	c	(TC)7caatttgcttttctcacttcttaacttgtatttatccatattttaaaaataagtctatatcaattacctatttctttgatggagggcaacatgtgagaa(T)12	125	1138	1262
TRINITY_DN22077_c0_g2_i3_len=2362_path=[2340:0-692_3010:693-702_4769:703-792_3110:793-817_3135:818-847_3165:848-876_3194:877-917_3235:918-1460_3778:1461-2361]_[-1,_2340,_3010,_4769,_3110,_3135,_3165,_3194,_3235,_3778,_-2]		1	c	(A)11gttgaaaatcaaatag(T)10	37	21	57
TRINITY_DN22152_c1_g5_i1_len=1678_path=[7687:0-107_13591:108-131_7796:132-415_8080:416-527_8192:528-1075_5163:1076-1108_5196:1109-1209_5297:1210-1324_5412:1325-1677]_[-1,_7687,_13591,_7796,_8080,_8192,_5163,_5196,_5297,_5412,_-2]		1	c	(T)10g(TAT)7	32	1292	1323
TRINITY_DN22152_c1_g5_i2_len=712_path=[10689:0-72_13593:73-96_10763:97-149_13592:150-173_10840:174-174_10841:175-207_10874:208-210_12449:211-238_10905:239-243_5297:244-358_5412:359-711]_[-1,_10689,_13593,_10763,_13592,_10840,_10841,_10874,_12449,_10905,_5297,_5412,_-2]		1	c	(T)10g(TAT)7	32	326	357
TRINITY_DN22152_c1_g5_i3_len=1588_path=[7687:0-107_13591:108-131_7796:132-415_12505:416-437_8192:438-985_5163:986-1018_5196:1019-1119_5297:1120-1234_5412:1235-1587]_[-1,_7687,_13591,_7796,_12505,_8192,_5163,_5196,_5297,_5412,_-2]		1	c	(T)10g(TAT)7	32	1202	1233
TRINITY_DN22175_c0_g1_i3_len=1610_path=[4019:0-130_1552:131-184_1606:185-210_1632:211-279_4137:280-303_1725:304-346_4133:347-370_1792:371-543_4127:544-567_1989:568-640_4134:641-664_2086:665-680_4131:681-704_2126:705-838_4135:839-862_2284:863-888_2310:889-919_2341:920-1036_4130:1037-1060_2482:1061-1072_4132:1073-1096_2518:1097-1135_4136:1136-1159_2581:1160-1180_4128:1181-1204_2626:1205-1261_3382:1…		1	c	(GAT)5tgagtggtgagagggaaagtgaattgttggtggtg(TGA)5	65	1378	1442
TRINITY_DN22211_c0_g1_i1_len=4091_path=[4069:0-228_4275:229-355_4402:356-445_4492:446-464_4511:465-481_4528:482-494_4541:495-775_4822:776-803_4850:804-922_4969:923-936_4983:937-946_4993:947-969_5016:970-1642_9168:1643-1666_5713:1667-2213_9167:2214-2237_6284:2238-2412_6459:2413-2507_9169:2508-2531_6578:2532-2579_6626:2580-2797_6844:2798-3415_9170:3416-3439_7486:3440-3728_7775:3729-3769_7816:3770-3…		1	c	(TG)6tt(TG)6	26	641	666
TRINITY_DN22252_c0_g1_i2_len=2523_path=[2501:0-55_2534:56-116_2595:117-159_2638:160-207_2686:208-233_6121:234-257_2736:258-265_5515:266-290_2769:291-435_2914:436-466_2945:467-487_2966:488-490_2969:491-742_3221:743-759_3238:760-868_6115:869-892_3371:893-901_6116:902-925_3404:926-1552_6117:1553-1576_4055:1577-1822_6118:1823-1846_4325:1847-1977_6120:1978-2001_4480:2002-2014_6113:2015-2038_4517:2039-…		1	c	(GTG)5(GGT)5	30	2074	2103
TRINITY_DN22292_c2_g1_i2_len=2573_path=[1774:0-154_1906:155-174_1926:175-200_1952:201-201_1953:202-253_2005:254-310_2062:311-332_2084:333-351_2103:352-356_2108:357-398_5133:399-459_2211:460-463_2215:464-478_3547:479-573_3642:574-589_3658:590-605_3674:606-628_7917:629-652_3721:653-659_3728:660-888_3957:889-1271_2246:1272-1293_2268:1294-1351_2326:1352-1373_7914:1374-1397_2372:1398-1425_7916:1426-14…		1	c	(ATT)7atatgtatgtatggcaacgttgggtgcaaactcaagtattattattaaaaatgatttaaggtttcat(ACA)5	103	35	137
TRINITY_DN22292_c2_g1_i4_len=1796_path=[1774:0-154_1906:155-174_1926:175-200_1952:201-201_1953:202-253_2005:254-310_2062:311-332_2084:333-351_2103:352-356_2108:357-398_5133:399-459_2211:460-463_2215:464-478_2230:479-487_2239:488-492_2244:493-494_2246:495-516_2268:517-574_2326:575-596_7914:597-620_2372:621-648_7916:649-672_2424:673-681_7919:682-705_2457:706-768_2520:769-807_2559:808-969_2721:970-9…		1	c	(ATT)7atatgtatgtatggcaacgttgggtgcaaactcaagtattattattaaaaatgatttaaggtttcat(ACA)5	103	35	137
TRINITY_DN22378_c0_g1_i6_len=1281_path=[1:0-37_16:38-38_4901:39-62_41:63-127_106:128-143_4905:144-167_146:168-264_4902:265-288_267:289-312_291:313-345_4903:346-369_348:370-431_410:432-441_420:442-465_444:466-507_4904:508-531_510:532-542_521:543-544_523:545-595_574:596-597_576:598-623_602:624-654_633:655-665_644:666-802_781:803-816_795:817-898_877:899-937_916:938-1046_1025:1047-1095_1074:1096-1280…		1	c	(A)12ctgattt(AG)6	31	14	44
TRINITY_DN22378_c0_g1_i7_len=602_path=[4493:0-24_16:25-25_4901:26-49_41:50-114_106:115-130_4905:131-154_146:155-251_4902:252-275_267:276-299_291:300-332_4903:333-356_348:357-418_410:419-428_420:429-452_444:453-494_4904:495-518_510:519-529_4591:530-601]_[-1,_4493,_16,_4901,_41,_106,_4905,_146,_4902,_267,_291,_4903,_348,_410,_420,_444,_4904,_510,_4591,_-2]		1	c	(A)10ctgattt(AG)6	29	3	31
TRINITY_DN22381_c0_g2_i14_len=3033_path=[12520:0-85_12583:86-88_12586:89-107_12605:108-186_826:187-187_827:188-520_1160:521-539_1179:540-634_13073:635-785_16133:786-817_13256:818-851_19569:852-875_13314:876-959_1295:960-1009_1345:1010-1011_1347:1012-1268_1604:1269-1270_1606:1271-1367_1703:1368-1369_1705:1370-1411_1747:1412-1430_1766:1431-1443_1779:1444-1656_1992:1657-1657_1993:1658-1658_1994:1659…		1	c	(T)10catttgattgataaataatactagttgataatttgtaacttgtcatatcttatgctctatcttcatatatttgaactgcttgattgaagt(A)15	115	2919	3033
TRINITY_DN22381_c0_g2_i16_len=3338_path=[12520:0-85_12583:86-88_12586:89-107_12605:108-186_826:187-187_827:188-520_1160:521-539_1179:540-634_1274:635-655_1295:656-705_1345:706-707_1347:708-964_1604:965-966_1606:967-1063_1703:1064-1065_1705:1066-1107_1747:1108-1126_1766:1127-1139_1779:1140-1352_1992:1353-1353_1993:1354-1354_1994:1355-1462_2102:1463-1464_9983:1465-1521_19570:1522-1545_10064:1546-15…		1	c	(T)10catttgattgataaataatactagttgataatttgtaacttgtcatatcttatgctctatcttcatatatttgaactgcttgattgaagt(A)15	115	3224	3338
TRINITY_DN22381_c0_g2_i2_len=2759_path=[12520:0-85_12583:86-88_12586:89-107_12605:108-186_826:187-187_827:188-520_13772:521-569_1179:570-664_1274:665-685_1295:686-735_1345:736-737_1347:738-994_1604:995-996_1606:997-1093_1703:1094-1095_1705:1096-1137_1747:1138-1156_1766:1157-1169_1779:1170-1382_1992:1383-1383_1993:1384-1384_1994:1385-1492_2102:1493-1494_9983:1495-1551_19570:1552-1575_10064:1576-16…		1	c	(T)10catttgattgataaataatactagttgataatttgtaacttgtcatatcttatgctctatcttcatatatttgaactgcttgattgaagt(A)15	115	2645	2759
TRINITY_DN22381_c0_g2_i3_len=3063_path=[12520:0-85_12583:86-88_12586:89-107_12605:108-186_826:187-187_827:188-520_13772:521-569_1179:570-664_13073:665-815_16133:816-847_13256:848-881_19569:882-905_13314:906-989_1295:990-1039_1345:1040-1041_1347:1042-1298_1604:1299-1300_1606:1301-1397_1703:1398-1399_1705:1400-1441_1747:1442-1460_1766:1461-1473_1779:1474-1686_1992:1687-1687_1993:1688-1688_1994:1689…		1	c	(T)10catttgattgataaataatactagttgataatttgtaacttgtcatatcttatgctctatcttcatatatttgaactgcttgattgaagt(A)15	115	2949	3063
TRINITY_DN22381_c0_g2_i8_len=2729_path=[12520:0-85_12583:86-88_12586:89-107_12605:108-186_826:187-187_827:188-520_1160:521-539_1179:540-634_1274:635-655_1295:656-705_1345:706-707_1347:708-964_1604:965-966_1606:967-1063_1703:1064-1065_1705:1066-1107_1747:1108-1126_1766:1127-1139_1779:1140-1352_1992:1353-1353_1993:1354-1354_1994:1355-1462_2102:1463-1464_9983:1465-1521_19570:1522-1545_10064:1546-157…		1	c	(T)10catttgattgataaataatactagttgataatttgtaacttgtcatatcttatgctctatcttcatatatttgaactgcttgattgaagt(A)15	115	2615	2729
TRINITY_DN22436_c1_g3_i1_len=1166_path=[6270:0-826_7074:827-854_7102:855-892_7140:893-1165]_[-1,_6270,_7074,_7102,_7140,_-2]		1	c	(T)10gtcgtttcttcgtttc(AG)11	48	1086	1133
TRINITY_DN22600_c2_g7_i2_len=1389_path=[11039:0-293_1271:294-299_1248:300-322_1271:323-328_1276:329-357_1305:358-358_1306:359-374_1322:375-400_1348:401-416_1364:417-457_1305:458-458_1405:459-486_1433:487-487_1434:488-524_1471:525-564_50937:565-588_1535:589-641_41273:642-894_41526:895-1200_41832:1201-1221_41853:1222-1261_9971:1262-1299_36059:1300-1374_3600:1375-1375_44262:1376-1388]_[-1,_11039,_12…		1	c	(TG)6ttctattcttttgtgtt(TG)7	43	288	330
TRINITY_DN22600_c2_g7_i7_len=2723_path=[11039:0-293_1271:294-299_1248:300-322_1271:323-328_1276:329-357_1305:358-358_1306:359-374_1322:375-400_1348:401-416_1364:417-457_1305:458-458_1405:459-486_1433:487-487_1434:488-524_1471:525-564_50937:565-588_1535:589-641_41273:642-894_41526:895-1200_45405:1201-1269_50929:1270-1293_45498:1294-1310_50936:1311-1334_45539:1335-1340_44932:1341-1343_9931:1344-138…		1	c	(TG)6ttctattcttttgtgtt(TG)7	43	288	330
TRINITY_DN22600_c2_g7_i8_len=1580_path=[11039:0-293_1271:294-299_1248:300-322_1271:323-328_1276:329-357_1305:358-358_1306:359-374_1322:375-400_1348:401-416_1364:417-457_1305:458-458_1405:459-486_1433:487-487_1434:488-524_1471:525-564_50937:565-588_1535:589-641_1588:642-713_1660:714-714_1661:715-830_1777:831-831_19275:832-1202_2149:1203-1214_2161:1215-1220_37705:1221-1413_50928:1414-1437_37922:143…		1	c	(TG)6ttctattcttttgtgtt(TG)7	43	288	330
TRINITY_DN22614_c1_g1_i1_len=2064_path=[2042:0-137_2157:138-178_5090:179-202_2222:203-212_2232:213-223_5091:224-247_2267:248-329_5087:330-353_2373:354-416_2436:417-444_2464:445-464_5088:465-488_2508:489-618_2638:619-1102_5086:1103-1126_3146:1127-1154_3174:1155-1158_3178:1159-1178_3198:1179-1189_3209:1190-1287_3307:1288-1316_3336:1317-1448_5085:1449-1472_3492:1473-1527_5089:1528-1551_3571:1552-159…		1	c	(ACC)7atcattgttgttgttac(TGT)6	56	2005	2060
TRINITY_DN22628_c0_g1_i3_len=850_path=[3839:0-183_4000:184-238_4055:239-256_2230:257-288_2262:289-319_2293:320-406_3084:407-445_2419:446-476_2450:477-501_2475:502-520_4889:521-544_2518:545-547_2521:548-598_2572:599-609_4887:610-633_2607:634-652_3415:653-696_2668:697-698_2670:699-738_2710:739-740_2712:741-791_2763:792-805_2777:806-825_2797:826-849]_[-1,_3839,_4000,_4055,_2230,_2262,_2293,_3084,_24…		1	c	(AAT)5gataatacaattttctttttgtaaaagctggttaataaacttgaacttttattactatttcatgaaagaataagagag(A)11	104	105	208
TRINITY_DN22630_c0_g1_i1_len=3719_path=[1:0-1230_8611:1231-1254_1233:1255-1414_8620:1415-1438_1417:1439-1472_8612:1473-1496_1475:1497-1542_1521:1543-1577_1556:1578-1584_8615:1585-1608_1587:1609-1686_8617:1687-1710_1689:1711-1720_8616:1721-1744_1723:1745-1791_1770:1792-1829_1808:1830-1881_8614:1882-1905_1884:1906-2054_8621:2055-2078_2057:2079-2101_8613:2102-2125_2104:2126-2128_8618:2129-2152_2131:…		1	c	(A)10caaaaaaatgaaaaagaaaacaaaaaattgaaaaccttgaacctggtagaccagctgtgactgtcggcgaaaaaccaagcacacccataagc(CCT)5	117	43	159
TRINITY_DN22646_c1_g2_i3_len=2253_path=[6037:0-152_6167:153-176_6191:177-178_6193:179-179_6194:180-257_6272:258-279_6294:280-281_6296:282-296_6311:297-302_11827:303-326_6341:327-329_11829:330-353_6368:354-435_11830:436-459_6474:460-488_651:489-521_684:522-565_728:566-587_750:588-590_753:591-611_11832:612-635_798:636-674_837:675-689_852:690-992_1155:993-1008_1171:1009-1043_1206:1044-1047_1210:1048…		1	c	(CTT)6cctctttctctcgtcgcgtttccgccaactagggttccggttccgaacctcaccgtcatcgtcatcgtcatcgtcatcg(ACA)5	112	84	195
TRINITY_DN22646_c1_g2_i4_len=2208_path=[6037:0-152_6167:153-176_6191:177-178_6193:179-179_6194:180-257_6272:258-279_6294:280-281_6296:282-296_6311:297-302_11827:303-326_6341:327-329_11829:330-353_6368:354-435_11830:436-459_6474:460-488_651:489-521_684:522-565_728:566-587_750:588-590_753:591-611_11832:612-635_798:636-674_837:675-689_852:690-992_1155:993-1008_1171:1009-1043_1206:1044-1047_1210:1048…		1	c	(CTT)6cctctttctctcgtcgcgtttccgccaactagggttccggttccgaacctcaccgtcatcgtcatcgtcatcgtcatcg(ACA)5	112	84	195
TRINITY_DN22663_c0_g1_i2_len=1248_path=[2289:0-123_1117:124-146_1140:147-209_1203:210-216_3087:217-259_1253:260-264_1258:265-292_1286:293-296_1290:297-319_4290:320-343_1337:344-362_1356:363-384_4292:385-408_1402:409-423_1417:424-473_1467:474-508_1502:509-522_1516:523-528_4203:529-552_1546:553-569_1563:570-582_3891:583-644_3953:645-694_1596:695-714_4291:715-738_1640:739-745_3435:746-796_4294:797-8…		1	c	(TTC)5aaacctctcttaaatattc(A)11	45	12	56
TRINITY_DN22663_c0_g1_i5_len=1156_path=[2289:0-123_1117:124-146_1140:147-209_1203:210-216_3087:217-259_1253:260-264_1258:265-292_1286:293-296_1290:297-319_4290:320-343_1337:344-362_1356:363-384_4292:385-408_1402:409-423_1417:424-473_1467:474-508_1502:509-522_1516:523-528_1522:529-546_1540:547-552_1546:553-569_3675:570-593_1587:594-602_1596:603-622_4291:623-646_1640:647-653_3435:654-704_4294:705-7…		1	c	(TTC)5aaacctctcttaaatattc(A)11	45	12	56
TRINITY_DN22663_c0_g1_i6_len=1075_path=[2289:0-123_1117:124-146_1140:147-209_1203:210-216_3087:217-259_1253:260-264_1258:265-292_1286:293-296_1290:297-319_4290:320-343_1337:344-362_1356:363-384_4292:385-408_1402:409-423_1417:424-473_1467:474-508_1502:509-522_1516:523-528_1522:529-546_1540:547-552_1546:553-569_3675:570-593_1587:594-602_1596:603-622_4291:623-646_1640:647-653_1647:654-674_1668:675-6…		1	c	(TTC)5aaacctctcttaaatattc(A)11	45	12	56
TRINITY_DN22669_c0_g1_i1_len=1946_path=[1:0-90_69:91-153_4982:154-177_156:178-245_224:246-262_241:263-277_256:278-331_310:332-341_320:342-382_361:383-463_4984:464-487_466:488-517_4983:518-541_520:542-547_4053:548-578_557:579-620_4980:621-644_623:645-720_699:721-762_3926:763-841_820:842-1043_4981:1044-1067_1046:1068-1280_4978:1281-1304_1283:1305-1318_4977:1319-1342_1321:1343-1461_4979:1462-1485_14…		1	c	(TCT)5cgttgtcctcatcttctcaaaatcc(A)10	50	199	248
TRINITY_DN22702_c0_g4_i1_len=426_path=[1:0-363_342:364-364_9008:365-425]_[-1,_1,_342,_9008,_-2]		1	c	(CAA)6cagtaacaacaacaatga(TGG)7	57	342	398
TRINITY_DN22718_c0_g2_i1_len=646_path=[2664:0-64_1672:65-65_1673:66-645]_[-1,_2664,_1672,_1673,_-2]		1	c	(GTT)8ctgttgctgttggtggtgaggaggaaactatgctttcttcacaatctgatgatgacaagccattgttgttacaagattcaattcctcgtttg(TGT)6	134	44	177
TRINITY_DN22723_c0_g6_i3_len=1763_path=[6141:0-39_6158:40-83_35509:84-107_6226:108-213_6332:214-216_35516:217-240_6359:241-255_6374:256-486_35518:487-510_6629:511-633_35517:634-657_6776:658-726_6845:727-732_21947:733-768_35515:769-792_22007:793-822_6941:823-936_7055:937-942_7061:943-1029_7148:1030-1059_22637:1060-1129_7248:1130-1143_7262:1144-1149_7268:1150-1221_7340:1222-1230_11795:1231-1334_118…		1	c	(T)11ggcatgtttttatctactgaggaaatacatgacatataagagtaatttatattttgaattttcatatatgtgattttcgttg(A)10	103	1661	1763
TRINITY_DN22723_c0_g6_i9_len=1735_path=[22241:0-185_6332:186-188_35516:189-212_6359:213-227_21200:228-611_21584:612-698_6845:699-704_6851:705-794_6941:795-908_7055:909-914_7061:915-1001_7148:1002-1031_22637:1032-1101_7248:1102-1115_7262:1116-1121_7268:1122-1193_7340:1194-1202_11795:1203-1306_11899:1307-1496_12089:1497-1734]_[-1,_22241,_6332,_35516,_6359,_21200,_21584,_6845,_6851,_6941,_7055,_7061…		1	c	(T)11ggcatgtttttatctactgaggaaatacatgacatataagagtaatttatattttgaattttcatatatgtgattttcgttg(A)10	103	1633	1735
TRINITY_DN22747_c1_g1_i1_len=811_path=[1:0-109_88:110-136_115:137-144_123:145-310_1931:311-334_313:335-348_327:349-397_376:398-471_1930:472-495_474:496-709_688:710-748_727:749-810]_[-1,_1,_88,_115,_123,_1931,_313,_327,_376,_1930,_474,_688,_727,_-2]		1	c	(TCA)7tcgtcttcttct(TCA)6	51	355	405
TRINITY_DN22749_c0_g2_i1_len=2040_path=[3003:0-309_8693:310-331_3407:332-335_3411:336-591_3667:592-592_7306:593-921_3689:922-1111_2075:1112-1115_2079:1116-1262_2226:1263-1321_2285:1322-2039]_[-1,_3003,_8693,_3407,_3411,_3667,_7306,_3689,_2075,_2079,_2226,_2285,_-2]		2	c	(ATG)5ttgatgttat(TGA)5	40	432	471
TRINITY_DN22749_c0_g2_i2_len=2135_path=[3003:0-309_3290:310-311_3292:312-426_3407:427-430_3411:431-686_3667:687-687_7306:688-1016_3689:1017-1206_2075:1207-1210_2079:1211-1357_2226:1358-1416_2285:1417-2134]_[-1,_3003,_3290,_3292,_3407,_3411,_3667,_7306,_3689,_2075,_2079,_2226,_2285,_-2]		2	c	(ATG)5ttgatgttat(TGA)5	40	527	566
TRINITY_DN22749_c0_g2_i3_len=1827_path=[3003:0-309_3290:310-311_3292:312-426_3407:427-430_3411:431-686_3667:687-687_3668:688-708_3689:709-898_2075:899-902_2079:903-1049_2226:1050-1108_2285:1109-1826]_[-1,_3003,_3290,_3292,_3407,_3411,_3667,_3668,_3689,_2075,_2079,_2226,_2285,_-2]		2	c	(ATG)5ttgatgttat(TGA)5	40	527	566
TRINITY_DN22749_c0_g2_i4_len=1732_path=[3003:0-309_8693:310-331_3407:332-335_3411:336-591_3667:592-592_3668:593-613_3689:614-803_2075:804-807_2079:808-954_2226:955-1013_2285:1014-1731]_[-1,_3003,_8693,_3407,_3411,_3667,_3668,_3689,_2075,_2079,_2226,_2285,_-2]		2	c	(ATG)5ttgatgttat(TGA)5	40	432	471
TRINITY_DN22776_c0_g6_i9_len=3444_path=[3894:0-121_3993:122-134_4006:135-168_4040:169-230_4102:231-301_4173:302-315_25767:316-325_25777:326-334_25786:335-353_4207:354-384_4238:385-385_4239:386-420_4274:421-444_4298:445-496_4350:497-550_4404:551-598_4452:599-676_10558:677-677_10559:678-734_10616:735-749_10631:750-1090_10972:1091-1138_11020:1139-1183_34863:1184-1207_11089:1208-1522_34866:1523-1546_…		1	c	(T)12gcggttatataataatattcttttattgtac(A)13	56	3389	3444
TRINITY_DN22823_c2_g2_i1_len=586_path=[804:0-312_1163:313-368_284:369-585]_[-1,_804,_1163,_284,_-2]		1	c	(TGT)5gagagaagagagggtgattgtgattggattggaatgtagtgggagagtggagagaggttcgaggtggatcttg(T)12	100	436	535
TRINITY_DN22823_c5_g1_i1_len=463_path=[5919:0-294_7311:295-318_6215:319-462]_[-1,_5919,_7311,_6215,_-2]		1	c	(TTG)6aacaa(ATG)5	38	146	183
TRINITY_DN22871_c1_g1_i1_len=3026_path=[3048:0-313_33737:314-337_3363:338-559_3585:560-606_3632:607-630_3656:631-1183_33720:1184-1207_4233:1208-1310_4336:1311-1344_4370:1345-1413_4439:1414-1553_4579:1554-1601_4627:1602-1708_4734:1709-1709_7170:1710-1940_7401:1941-2048_7509:2049-2066_33732:2067-2090_7551:2091-2091_33734:2092-2115_7576:2116-2126_7587:2127-2186_7647:2187-2204_5236:2205-2207_5239:220…		1	c	(TA)6tgtaaaaat(A)11	32	588	619
TRINITY_DN22871_c1_g1_i2_len=4237_path=[3048:0-313_33737:314-337_3363:338-559_3585:560-606_3632:607-630_3656:631-1183_33720:1184-1207_4233:1208-1310_4336:1311-1344_4370:1345-1413_4439:1414-1553_4579:1554-1601_4627:1602-1708_4734:1709-1709_7170:1710-1940_7401:1941-2048_7509:2049-2066_33732:2067-2090_7551:2091-2091_33734:2092-2115_7576:2116-2126_7587:2127-2186_7647:2187-2204_5236:2205-2207_5239:220…		1	c	(TA)6tgtaaaaat(A)11	32	588	619
TRINITY_DN22877_c0_g4_i10_len=336_path=[2102:0-58_2138:59-61_3295:62-98_712:99-99_713:100-100_714:101-110_724:111-112_726:113-117_731:118-120_734:121-126_740:127-134_748:135-135_749:136-140_2231:141-220_2311:221-221_2312:222-229_811:230-236_818:237-251_833:252-274_856:275-276_858:277-280_7754:281-335]_[-1,_2102,_2138,_3295,_712,_713,_714,_724,_726,_731,_734,_740,_748,_749,_2231,_2311,_2312,_811,_…		1	c	(TC)11ta(TC)9	42	1	42
TRINITY_DN22877_c0_g4_i11_len=354_path=[2102:0-58_2138:59-61_3295:62-98_712:99-99_713:100-100_714:101-110_724:111-112_726:113-117_731:118-120_734:121-126_740:127-134_748:135-135_749:136-140_2231:141-220_2311:221-221_2312:222-229_811:230-236_818:237-251_833:252-274_856:275-276_7463:277-353]_[-1,_2102,_2138,_3295,_712,_713,_714,_724,_726,_731,_734,_740,_748,_749,_2231,_2311,_2312,_811,_818,_833,_85…		1	c	(TC)11ta(TC)9	42	1	42
TRINITY_DN22877_c0_g4_i8_len=423_path=[2102:0-58_2138:59-61_3295:62-98_712:99-99_713:100-100_714:101-110_724:111-112_726:113-117_731:118-120_734:121-126_740:127-134_748:135-135_749:136-140_2231:141-220_2311:221-221_2312:222-229_811:230-236_818:237-251_833:252-274_856:275-276_858:277-280_862:281-319_901:320-330_6138:331-373_964:374-422]_[-1,_2102,_2138,_3295,_712,_713,_714,_724,_726,_731,_734,_740…		1	c	(TC)11ta(TC)9	42	1	42
TRINITY_DN22896_c1_g2_i10_len=1240_path=[1:0-292_271:293-296_5929:297-326_5959:327-471_429:472-472_6104:473-565_523:566-661_8045:662-700_658:701-706_8701:707-730_688:731-802_10720:803-826_784:827-865_10714:866-889_847:890-1087_10240:1088-1192_1066:1193-1195_6449:1196-1239]_[-1,_1,_271,_5929,_5959,_429,_6104,_523,_8045,_658,_8701,_688,_10720,_784,_10714,_847,_10240,_1066,_6449]		1	c	(GTT)5gctgctgctgctgaggctgctgtgtattatgttgatttagttgaggctgttgttgtgactgcggcagattttgcggtccggccagctgcagttgcct(CTG)5	127	35	161
TRINITY_DN22896_c1_g2_i12_len=2376_path=[1:0-292_271:293-296_5929:297-326_5959:327-471_429:472-472_6104:473-565_523:566-661_8045:662-700_658:701-706_8701:707-730_688:731-802_10720:803-826_784:827-865_10714:866-889_847:890-1087_1045:1088-1099_1057:1100-1108_1066:1109-1111_6449:1112-1155_1113:1156-1156_1114:1157-1158_1116:1159-1215_10718:1216-1239_1197:1240-1417_8221:1418-1442_8246:1443-1465_1398:1…		1	c	(GTT)5gctgctgctgctgaggctgctgtgtattatgttgatttagttgaggctgttgttgtgactgcggcagattttgcggtccggccagctgcagttgcct(CTG)5	127	35	161
TRINITY_DN22896_c1_g2_i9_len=2351_path=[1:0-292_271:293-296_5929:297-326_5959:327-471_429:472-472_6104:473-565_523:566-661_619:662-700_658:701-706_664:707-723_681:724-730_688:731-802_10720:803-826_784:827-865_10714:866-889_847:890-1087_1045:1088-1099_1057:1100-1108_1066:1109-1111_6449:1112-1155_1113:1156-1156_1114:1157-1158_1116:1159-1215_10718:1216-1239_1197:1240-1417_1375:1418-1440_1398:1441-14…		1	c	(GTT)5gctgctgctgctgaggctgctgtgtattatgttgatttagttgaggctgttgttgtgactgcggcagattttgcggtccggccagctgcagttgcct(CTG)5	127	35	161
TRINITY_DN22904_c0_g4_i3_len=3952_path=[7128:0-390_17463:391-414_7520:415-628_17464:629-652_7758:653-1087_17462:1088-1111_8217:1112-1165_17454:1166-1189_8295:1190-1441_17466:1442-1465_8571:1466-1804_8910:1805-1853_8959:1854-1894_9000:1895-1912_9018:1913-1933_9039:1934-2007_9113:2008-2090_17455:2091-2114_9220:2115-2510_17453:2511-2534_9640:2535-2603_9709:2604-2675_9781:2676-2983_17461:2984-3007_10…		1	c	(T)11aatttggaaataggtcatttggtgtataattaggttcaagaactg(T)11	67	3794	3860
TRINITY_DN22911_c0_g2_i1_len=3487_path=[3465:0-37_12924:38-61_3504:62-931_12930:932-955_4398:956-1039_12929:1040-1063_4506:1064-1090_12927:1091-1114_4557:1115-1255_12935:1256-1279_4722:1280-1294_4737:1295-1298_4741:1299-1318_4761:1319-1483_12926:1484-1507_4950:1508-2089_12937:2090-2113_5556:2114-2125_12931:2126-2149_5592:2150-2386_12938:2387-2410_5853:2411-2488_5931:2489-2512_5955:2513-2528_5971:…		2	c	(ATT)5tttatta(AGT)5	37	3331	3367
TRINITY_DN22952_c0_g1_i2_len=2277_path=[1:0-141_120:142-165_144:166-204_183:205-214_193:215-245_224:246-265_244:266-340_319:341-364_343:365-378_357:379-521_6466:522-545_524:546-584_6456:585-608_587:609-609_588:610-644_623:645-788_767:789-821_800:822-899_6457:900-923_902:924-1105_6455:1106-1129_1108:1130-1211_6462:1212-1235_1214:1236-1298_6460:1299-1322_1301:1323-1343_4985:1344-1367_1346:1368-1390…		1	c	(TC)8tataaatctctcccc(CT)9	49	60	108
TRINITY_DN22993_c0_g5_i2_len=1114_path=[33149:0-56_13197:57-103_34663:104-127_13268:128-149_34669:150-173_13314:174-293_34659:294-317_13458:318-378_34665:379-402_13543:403-500_13641:501-544_34662:545-568_13709:569-712_34664:713-736_13877:737-1057_14198:1058-1058_24076:1059-1113]_[-1,_33149,_13197,_34663,_13268,_34669,_13314,_34659,_13458,_34665,_13543,_13641,_34662,_13709,_34664,_13877,_14198,_24…		2	c	(ACC)6at(CAC)7	41	1036	1076
TRINITY_DN22994_c0_g7_i4_len=6626_path=[4637:0-75_27579:76-147_27651:148-168_35083:169-203_35118:204-254_27691:255-401_4710:402-416_4725:417-422_41560:423-446_4755:447-464_4773:465-605_4914:606-643_41558:644-667_4976:668-714_5023:715-837_41562:838-861_5170:862-868_31975:869-916_32023:917-920_5229:921-935_5244:936-953_5262:954-955_5264:956-1080_5389:1081-1095_41556:1096-1119_5428:1120-1127_5436:11…		1	c	(A)10tgaaatcgcagctgcaaagaaatgctttctatc(A)10	53	6493	6545
TRINITY_DN23021_c1_g3_i6_len=3496_path=[1:0-182_31777:183-206_185:207-2253_30581:2254-2275_25239:2276-3299_26263:3300-3495]_[-1,_1,_31777,_185,_30581,_25239,_26263,_-2]		1	c	(T)14gc(T)11	27	1	27
TRINITY_DN23021_c1_g3_i8_len=4639_path=[1:0-182_31777:183-206_185:207-2253_2232:2254-2275_2254:2276-2402_31782:2403-2426_2405:2427-2596_2575:2597-2604_2583:2605-2665_2644:2666-2676_30427:2677-2700_28199:2701-2740_17922:2741-2759_17941:2760-2785_27995:2786-2800_28010:2801-2832_18014:2833-2849_18031:2850-2852_27801:2853-2878_27827:2879-2881_18063:2882-2885_18067:2886-2891_28325:2892-2927_18109:2928…		1	c	(T)14gc(T)11	27	1	27
TRINITY_DN23033_c1_g4_i4_len=626_path=[11495:0-108_677:109-130_699:131-162_731:163-176_745:177-186_755:187-190_759:191-212_781:213-244_813:245-270_839:271-281_850:282-294_863:295-323_892:324-350_919:351-361_11971:362-429_1001:430-443_1015:444-545_1117:546-584_1156:585-585_1157:586-610_1182:611-611_1183:612-624_1182:625-625]_[-1,_11495,_677,_699,_731,_745,_755,_759,_781,_813,_839,_850,_863,_892,_9…		1	c	(CT)6aa(CT)6	26	601	626
TRINITY_DN23068_c4_g2_i2_len=1579_path=[3177:0-276_18006:277-300_3455:301-367_3522:368-396_3551:397-443_3598:444-508_18004:509-532_3687:533-593_12775:594-641_3796:642-691_3846:692-747_3902:748-751_11415:752-780_4145:781-781_11444:782-854_4219:855-894_10001:895-1122_7045:1123-1130_7053:1131-1132_7055:1133-1133_7056:1134-1140_14251:1141-1152_10989:1153-1154_10991:1155-1578]_[-1,_3177,_18006,_3455,_…		1	c	(TAA)7tt(A)10	33	197	229
TRINITY_DN23068_c4_g2_i3_len=1627_path=[3177:0-276_18006:277-300_3455:301-367_3522:368-396_3551:397-443_3598:444-508_18004:509-532_3687:533-593_3748:594-641_3796:642-691_11963:692-747_3902:748-751_3906:752-990_4145:991-991_4146:992-1064_4219:1065-1104_4259:1105-1342_4497:1343-1507_4662:1508-1626]_[-1,_3177,_18006,_3455,_3522,_3551,_3598,_18004,_3687,_3748,_3796,_11963,_3902,_3906,_4145,_4146,_421…		1	c	(TAA)7tt(A)10	33	197	229
TRINITY_DN23070_c1_g1_i7_len=1904_path=[1870:0-124_1972:125-445_2293:446-453_9390:454-477_2325:478-529_2377:530-558_2406:559-574_2422:575-750_2598:751-765_2613:766-766_2614:767-768_2616:769-841_2689:842-855_2703:856-888_2736:889-894_9387:895-918_2766:919-927_2775:928-973_9389:974-997_2845:998-1005_2853:1006-1029_2877:1030-1040_2888:1041-1103_2951:1104-1182_3030:1183-1197_3045:1198-1206_3054:1207-…		1	c	(A)10tcaaaaaaaaatcaaaag(A)11	39	28	66
TRINITY_DN23071_c1_g3_i1_len=886_path=[6131:0-75_6184:76-203_19545:204-227_6336:228-367_6476:368-380_6489:381-387_6496:388-411_6520:412-414_6523:415-422_6531:423-450_6559:451-465_6574:466-489_19560:490-513_6622:514-885]_[-1,_6131,_6184,_19545,_6336,_6476,_6489,_6496,_6520,_6523,_6531,_6559,_6574,_19560,_6622,_-2]		1	c	(T)10ctgtcatggttttaattatttatgtttaaagg(T)11	53	825	877
TRINITY_DN23071_c1_g6_i3_len=1357_path=[1151:0-67_19553:68-91_1220:92-98_1227:99-99_1228:100-171_1300:172-172_2373:173-193_2394:194-238_2439:239-255_2456:256-275_15615:276-322_2523:323-328_2529:329-331_2532:332-335_15726:336-352_5126:353-359_5133:360-362_12809:363-413_5187:414-424_19549:425-448_5222:449-481_19552:482-505_5279:506-531_5305:532-554_5328:555-592_19554:593-616_5390:617-629_19555:630-…		2	c	(T)12ctttc(T)10	27	1326	1352
TRINITY_DN23081_c2_g8_i2_len=3977_path=[24709:0-170_24857:171-194_12647:195-206_12659:207-290_12743:291-307_12760:308-322_12775:323-378_12831:379-379_12832:380-740_13193:741-853_26745:854-955_13326:956-1049_13420:1050-1057_29613:1058-1079_13689:1080-1151_13761:1152-1216_13826:1217-1793_14403:1794-1824_14434:1825-1840_14450:1841-1870_14480:1871-1916_14526:1917-1940_14550:1941-1989_14599:1990-2064_…		1	c	(AT)8tgattattcgattaatctaaaaagtaaattttattttataaacaagatcagagtgagtaataaataactcaatacaatacaaccaatcaccaacaa(CAT)5	127	2844	2970
TRINITY_DN23081_c2_g8_i3_len=3887_path=[24709:0-170_24857:171-194_12647:195-206_12659:207-290_12743:291-307_12760:308-322_12775:323-378_12831:379-379_12832:380-740_13193:741-853_13306:854-873_13326:874-967_26403:968-989_13689:990-1061_13761:1062-1126_13826:1127-1703_14403:1704-1734_14434:1735-1750_14450:1751-1780_14480:1781-1826_14526:1827-1850_14550:1851-1899_14599:1900-1974_30738:1975-1998_1469…		1	c	(AT)8tgattattcgattaatctaaaaagtaaattttattttataaacaagatcagagtgagtaataaataactcaatacaatacaaccaatcaccaacaa(CAT)5	127	2754	2880
TRINITY_DN23081_c2_g8_i5_len=4216_path=[24709:0-170_24857:171-194_12647:195-206_12659:207-290_12743:291-307_12760:308-322_12775:323-378_12831:379-379_12832:380-740_13193:741-853_26745:854-955_13326:956-1049_13420:1050-1057_13428:1058-1256_30746:1257-1280_13651:1281-1285_13656:1286-1318_13689:1319-1390_13761:1391-1455_13826:1456-2032_14403:2033-2063_14434:2064-2079_14450:2080-2109_14480:2110-2155_…		1	c	(AT)8tgattattcgattaatctaaaaagtaaattttattttataaacaagatcagagtgagtaataaataactcaatacaatacaaccaatcaccaacaa(CAT)5	127	3083	3209
TRINITY_DN23092_c2_g4_i1_len=4173_path=[2901:0-71_2950:72-126_3005:127-136_3015:137-180_3059:181-185_3064:186-191_13593:192-231_3110:232-264_16507:265-288_3167:289-402_3281:403-419_3298:420-444_3323:445-462_3341:463-466_3345:467-516_3395:517-519_3398:520-522_3401:523-540_3419:541-599_3478:600-608_14753:609-632_3511:633-651_3530:652-687_3566:688-693_3572:694-711_3590:712-783_3662:784-795_7919:796-…		1	c	(GT)9(GA)12	42	2855	2896
TRINITY_DN23092_c2_g4_i2_len=4247_path=[2901:0-71_2950:72-126_3005:127-136_3015:137-180_3059:181-185_3064:186-191_13593:192-231_3110:232-264_16507:265-288_3167:289-402_3281:403-419_3298:420-444_3323:445-462_3341:463-466_3345:467-516_3395:517-519_3398:520-522_3401:523-540_3419:541-599_3478:600-608_14753:609-632_3511:633-651_3530:652-687_3566:688-693_3572:694-711_3590:712-783_3662:784-795_7919:796-…		1	c	(GT)9(GA)12	42	2864	2905
TRINITY_DN23094_c0_g1_i13_len=959_path=[2041:0-72_2091:73-73_2092:74-83_2091:84-84_2102:85-113_2131:114-118_17545:119-156_2176:157-170_15755:171-186_2207:187-224_2245:225-242_2263:243-503_2524:504-505_2526:506-508_2529:509-514_20147:515-538_2559:539-570_11927:571-597_13945:598-650_9829:651-673_9852:674-675_9854:676-847_10026:848-873_19365:874-924_10103:925-958]_[-1,_2041,_2091,_2092,_2091,_2102,_…		1	c	(A)10g(A)10	21	56	76
TRINITY_DN23094_c0_g1_i6_len=977_path=[2041:0-72_2091:73-73_2092:74-83_2091:84-84_2102:85-113_2131:114-118_17545:119-156_2176:157-170_15755:171-186_2207:187-224_2245:225-242_2263:243-503_2524:504-505_2526:506-508_2529:509-514_20147:515-538_2559:539-570_11927:571-597_11954:598-608_2629:609-609_2630:610-612_2633:613-622_14587:623-682_2703:683-686_2707:687-697_17621:698-740_2760:741-770_17310:771-79…		1	c	(A)10g(A)10	21	56	76
TRINITY_DN23094_c0_g2_i3_len=444_path=[5041:0-122_5141:123-123_5142:124-139_5158:140-140_5159:141-326_13215:327-341_2245:342-359_14503:360-443]_[-1,_5041,_5141,_5142,_5158,_5159,_13215,_2245,_14503,_-2]		1	c	(CT)6cgaaaacaggaaccaaaaagaaataaacagaaggacaatcctcacaaaaaaatcactgactcagtacctcaccctctcaccgaaaaaag(A)10	111	61	171
TRINITY_DN23122_c1_g1_i12_len=1019_path=[6831:0-245_7054:246-267_7076:268-281_7090:282-291_7100:292-293_7102:294-306_7115:307-317_7126:318-345_16609:346-369_7178:370-385_14201:386-425_7344:426-436_7355:437-461_7380:462-487_13731:488-559_7478:560-579_14045:580-613_7557:614-624_13533:625-722_7666:723-748_12391:749-751_16604:752-775_12418:776-790_7734:791-794_14921:795-856_7816:857-870_15153:871-894…		2	c	(A)10gaattaattaataaaaagaaacagtgttgagagaagagagatgcaatgtt(AG)6	72	948	1019
TRINITY_DN23122_c1_g1_i3_len=1129_path=[6831:0-245_7054:246-267_7076:268-281_7090:282-291_7100:292-293_7102:294-306_7115:307-317_7126:318-345_16609:346-369_7178:370-385_7194:386-403_7212:404-483_7292:484-499_7308:500-524_7333:525-535_7344:536-546_7355:547-571_7380:572-597_13731:598-669_7478:670-689_14045:690-723_7557:724-734_13533:735-832_7666:833-858_12391:859-861_16604:862-885_12418:886-900_773…		2	c	(A)10gaattaattaataaaaagaaacagtgttgagagaagagagatgcaatgtt(AG)6	72	1058	1129
TRINITY_DN23122_c1_g1_i5_len=1237_path=[6831:0-245_7054:246-267_7076:268-281_7090:282-291_7100:292-293_7102:294-306_7115:307-317_7126:318-345_16609:346-369_7178:370-385_7194:386-403_7212:404-483_7292:484-499_7308:500-524_7333:525-535_7344:536-546_7355:547-571_7380:572-597_7406:598-605_7414:606-630_7439:631-669_7478:670-689_7498:690-748_7557:749-759_7568:760-857_7666:858-883_7692:884-925_7734:926-…		2	c	(A)10gaattaattaataaaaagaaacagtgttgagagaagagagatgcaatgtt(AG)6	72	1166	1237
TRINITY_DN23122_c1_g1_i8_len=1170_path=[6831:0-245_7054:246-267_7076:268-281_7090:282-291_7100:292-293_7102:294-306_7115:307-317_7126:318-345_16609:346-369_7178:370-385_7194:386-403_7212:404-483_7292:484-499_7308:500-524_7333:525-535_7344:536-546_7355:547-571_7380:572-597_7406:598-605_7414:606-630_7439:631-669_7478:670-689_7498:690-748_7557:749-759_7568:760-857_7666:858-883_7692:884-925_7734:926-…		2	c	(A)10gaattaattaataaaaagaaacagtgttgagagaagagagatgcaatgtt(AG)6	72	1099	1170
TRINITY_DN23130_c0_g2_i13_len=3318_path=[2906:0-102_21945:103-126_3010:127-159_6380:160-169_6390:170-226_6447:227-258_20547:259-496_6499:497-590_3256:591-594_3260:595-753_3419:754-819_21946:820-843_3509:844-846_21954:847-870_3536:871-945_13047:946-981_21963:982-1005_13107:1006-1089_3755:1090-1095_3761:1096-1146_3812:1147-1149_3815:1150-1274_3940:1275-1295_3961:1296-1296_21950:1297-1320_3986:1321-…		1	c	(T)10gaacgaatctctggcacagtgaaatgaactgtgtgttggttaataacttttttcag(T)10	76	3202	3277
TRINITY_DN23130_c0_g2_i8_len=3185_path=[2906:0-102_21945:103-126_3010:127-159_6380:160-169_6390:170-226_6447:227-258_6479:259-278_6499:279-372_3256:373-376_3260:377-535_3419:536-601_21946:602-625_3509:626-628_21954:629-652_3536:653-727_13047:728-763_21963:764-787_13107:788-871_3755:872-877_3761:878-928_3812:929-931_3815:932-1056_19085:1057-1162_3961:1163-1163_21950:1164-1187_3986:1188-1286_4085:1…		1	c	(T)10gaacgaatctctggcacagtgaaatgaactgtgtgttggttaataacttttttcag(T)10	76	3069	3144
TRINITY_DN23193_c0_g2_i1_len=2656_path=[2517:0-49_8234:50-73_2568:74-92_2587:93-199_8232:200-223_2718:224-297_7007:298-321_2816:322-327_2822:328-492_8229:493-516_3011:517-566_3061:567-569_3064:570-582_6559:583-604_3096:605-811_8231:812-835_3327:836-952_8239:953-976_3468:977-1022_3514:1023-1041_3533:1042-1046_3538:1047-1152_3644:1153-1216_3708:1217-1261_5309:1262-1285_3777:1286-1297_3789:1298-1375…		1	c	(ATT)5aacaccccagtccatgtaatcatcacctattaa(TAT)5	63	2157	2219
TRINITY_DN23193_c0_g2_i2_len=2542_path=[2517:0-49_8234:50-73_2568:74-92_2587:93-199_8232:200-223_2718:224-297_2792:298-303_2798:304-321_2816:322-327_2822:328-492_8229:493-516_3011:517-566_3061:567-569_3064:570-582_6559:583-604_3096:605-811_8231:812-835_3327:836-952_8239:953-976_3468:977-1022_3514:1023-1041_3533:1042-1046_3538:1047-1152_3644:1153-1216_3708:1217-1261_3753:1262-1267_3759:1268-1285_3…		1	c	(ATT)5aacaccccagtccatgtaatcatcacctattaa(TAT)5	63	2157	2219
TRINITY_DN23193_c0_g2_i3_len=399_path=[7942:0-36_6480:37-46_6490:47-115_4428:116-398]_[7942,_6480,_6490,_4428]		1	c	(ATT)5aacaccccagtccatgtaatcatcacctattaa(TAT)5	63	336	398
TRINITY_DN23265_c1_g1_i1_len=277_path=[804:0-53_141:54-72_160:73-97_185:98-128_835:129-143_230:144-179_965:180-203_290:204-276]_[-1,_804,_141,_160,_185,_835,_230,_965,_290,_-2]		1	c	(A)10tccacaacaggaataaaagcaaaatgacttcttcactataacaga(T)10	65	66	130
TRINITY_DN23269_c1_g1_i13_len=2536_path=[4961:0-604_3019:605-616_3031:617-733_12167:734-757_3172:758-1054_3469:1055-1055_6557:1056-1171_12163:1172-1195_6697:1196-1316_12165:1317-1340_6842:1341-1728_10946:1729-1749_7325:1750-1830_12164:1831-1854_7430:1855-1900_7476:1901-1920_7496:1921-1963_7539:1964-1975_7551:1976-1984_7560:1985-1999_7575:2000-2042_12162:2043-2066_7642:2067-2086_7662:2087-2106_768…		1	c	(AG)7atcgaacgggaaaatgatgagcggttaaagttgttaggatttcgaagttccaaaacaaacggaatcacaat(GA)21	127	2382	2508
TRINITY_DN23269_c1_g1_i15_len=2711_path=[4961:0-604_3019:605-616_3031:617-733_12167:734-757_3172:758-1054_3469:1055-1055_6557:1056-1171_12163:1172-1195_6697:1196-1316_12165:1317-1340_6842:1341-1728_7230:1729-1823_7325:1824-1904_12164:1905-1928_7430:1929-1974_7476:1975-1994_7496:1995-2037_11208:2038-2077_12166:2078-2101_11272:2102-2116_12161:2117-2140_11311:2141-2182_7560:2183-2197_7575:2198-2240_…		1	c	(AG)7atcgaacgggaaaatgatgagcggttaaagttgttaggatttcgaagttccaaaacaaacggaatcacaat(GA)23	131	2580	2710
TRINITY_DN23269_c1_g1_i3_len=2610_path=[4961:0-604_3019:605-616_3031:617-733_12167:734-757_3172:758-1054_3469:1055-1055_6557:1056-1171_12163:1172-1195_6697:1196-1316_12165:1317-1340_6842:1341-1728_7230:1729-1823_7325:1824-1904_12164:1905-1928_7430:1929-1974_7476:1975-1994_7496:1995-2037_7539:2038-2049_7551:2050-2058_7560:2059-2073_7575:2074-2116_12162:2117-2140_7642:2141-2160_7662:2161-2180_7682:…		1	c	(AG)7atcgaacgggaaaatgatgagcggttaaagttgttaggatttcgaagttccaaaacaaacggaatcacaat(GA)21	127	2456	2582
TRINITY_DN23269_c1_g1_i4_len=2684_path=[4961:0-604_3019:605-616_3031:617-733_12167:734-757_3172:758-1054_3469:1055-1055_6557:1056-1171_12163:1172-1195_6697:1196-1316_12165:1317-1340_6842:1341-1728_7230:1729-1823_7325:1824-1904_12164:1905-1928_7430:1929-1974_10831:1975-2068_7496:2069-2111_7539:2112-2123_7551:2124-2132_7560:2133-2147_7575:2148-2190_12162:2191-2214_7642:2215-2234_7662:2235-2254_7682…		1	c	(AG)7atcgaacgggaaaatgatgagcggttaaagttgttaggatttcgaagttccaaaacaaacggaatcacaat(GA)21	127	2530	2656
TRINITY_DN23269_c1_g1_i9_len=2785_path=[4961:0-604_3019:605-616_3031:617-733_12167:734-757_3172:758-1054_3469:1055-1055_6557:1056-1171_12163:1172-1195_6697:1196-1316_12165:1317-1340_6842:1341-1728_7230:1729-1823_7325:1824-1904_12164:1905-1928_7430:1929-1974_10831:1975-2068_7496:2069-2111_11208:2112-2151_12166:2152-2175_11272:2176-2190_12161:2191-2214_11311:2215-2256_7560:2257-2271_7575:2272-2314_…		1	c	(AG)7atcgaacgggaaaatgatgagcggttaaagttgttaggatttcgaagttccaaaacaaacggaatcacaat(GA)23	131	2654	2784
TRINITY_DN23269_c2_g1_i2_len=640_path=[948:0-172_1098:173-180_1106:181-183_2455:184-201_2473:202-212_1497:213-214_3993:215-238_1523:239-251_2113:252-261_2123:262-282_1567:283-305_1895:306-320_1910:321-355_2557:356-375_1629:376-400_1654:401-434_2341:435-462_2369:463-466_2373:467-478_2385:479-502_2409:503-507_1762:508-508_1763:509-511_2918:512-516_2923:517-532_2438:533-535_1791:536-536_1792:537-563…		1	c	(GA)6tagtttaagcgagaatggc(GA)8	47	326	372
TRINITY_DN23269_c2_g1_i3_len=999_path=[948:0-172_1098:173-180_1106:181-183_1109:184-348_1274:349-451_1377:452-469_1395:470-510_1436:511-543_1469:544-560_1486:561-571_1497:572-573_3993:574-597_1523:598-610_2113:611-620_2123:621-641_1567:642-664_1895:665-679_1910:680-714_2557:715-734_1629:735-759_1654:760-793_2341:794-821_2369:822-825_2373:826-837_2385:838-861_2409:862-866_1762:867-867_1763:868-870…		1	c	(GA)6tagtttaagcgagaatggc(GA)8	47	685	731
TRINITY_DN23276_c0_g4_i1_len=4273_path=[18400:0-792_19170:793-813_19191:814-1751_1666:1752-1765_14621:1766-2638_15494:2639-2661_15517:2662-2725_15581:2726-2738_28705:2739-2762_15618:2763-2769_15625:2770-2790_2546:2791-2794_2550:2795-2804_2560:2805-2818_2574:2819-2897_2653:2898-2903_2659:2904-3062_2818:3063-3101_28692:3102-3125_2881:3126-3187_2943:3188-3223_2979:3224-3227_2983:3228-3243_2999:3244-…		1	c	(A)10ccaacacagcttagacgaataatccaccaacagggttcagaatcagattatcaaaagaaaaaaccaaaacagtttcagtg(A)10gtatttttatatatatagaagaaaag(A)11	137	4085	4221
TRINITY_DN23355_c1_g1_i2_len=3768_path=[1:0-186_11710:187-199_180:200-274_11929:275-298_279:299-484_11917:485-508_489:509-565_11933:566-589_570:590-634_11920:635-658_639:659-1075_1056:1076-1102_1083:1103-1186_11921:1187-1210_1191:1211-1222_1203:1223-1258_1239:1259-1288_11931:1289-1312_1293:1313-1440_11916:1441-1464_1445:1465-1540_11928:1541-1564_1545:1565-1625_11915:1626-1649_1630:1650-1669_1650:…		1	c	(CT)9acttttgatctactctatctttctatctctcaccaaaatacagttttgacatcttgtctgaaaactctataatcctttactctttttcttttgtacatag(A)10	128	60	187
TRINITY_DN23401_c2_g1_i3_len=3216_path=[18119:0-27_10487:28-28_10488:29-102_10562:103-120_10580:121-181_10641:182-262_22123:263-528_22389:529-530_23290:531-573_22389:574-575_22391:576-703_10743:704-704_10744:705-1699_11739:1700-1722_11762:1723-3215]_[-1,_18119,_10487,_10488,_10562,_10580,_10641,_22123,_22389,_23290,_22389,_22391,_10743,_10744,_11739,_11762,_-2]		1	c	(CT)12aataacaggcccag(TC)7	52	1	52
TRINITY_DN23401_c2_g1_i5_len=4180_path=[10488:0-96_23205:97-98_23728:99-117_21799:118-155_10580:156-216_10641:217-297_22123:298-563_22389:564-565_23290:566-608_22389:609-610_22391:611-738_10743:739-739_10744:740-1734_16147:1735-2686_11762:2687-4179]_[-1,_10488,_23205,_23728,_21799,_10580,_10641,_22123,_22389,_23290,_22389,_22391,_10743,_10744,_16147,_11762,_-2]		1	c	(CT)9aataacaggcccag(TC)7	46	1	46
TRINITY_DN23401_c2_g1_i7_len=343_path=[10488:0-96_21703:97-192_21799:193-230_10580:231-291_23384:292-342]_[-1,_10488,_21703,_21799,_10580,_23384,_-2]		1	c	(CT)9aataacaggcccag(TC)7	46	1	46
TRINITY_DN23401_c3_g2_i4_len=2673_path=[1:0-316_19655:317-340_319:341-361_19657:362-385_364:386-403_19660:404-427_406:428-514_19663:515-538_517:539-544_523:545-592_571:593-703_682:704-706_10943:707-730_10967:731-922_901:923-937_916:938-955_19662:956-979_958:980-1000_979:1001-1015_8257:1016-1081_8323:1082-1114_8356:1115-1176_8418:1177-1195_1174:1196-1201_10841:1202-1208_19658:1209-1232_10872:1233-…		1	c	(TC)6acctcattttccgttacactgtttctcccgtgtatctctaacttccacactc(AG)7ggtgag(GA)7aggagggac(CTT)7	128	96	223
TRINITY_DN23401_c3_g2_i5_len=1429_path=[1:0-316_19655:317-340_319:341-361_19657:362-385_364:386-403_19660:404-427_406:428-514_19663:515-538_517:539-544_14007:545-592_571:593-703_682:704-706_685:707-707_16753:708-730_10967:731-922_901:923-937_916:938-955_19662:956-979_958:980-1000_979:1001-1015_8257:1016-1081_8323:1082-1114_8356:1115-1176_17099:1177-1196_17119:1197-1392_17315:1393-1428]_[-1,_1,_19…		1	c	(TC)6acctcattttccgttacactgtttctcccgtgtatctctaacttccacactc(AG)7ggtgag(GA)7aggagggac(CTT)7	128	96	223
TRINITY_DN23401_c3_g2_i8_len=2675_path=[1:0-316_19655:317-340_319:341-361_19657:362-385_364:386-403_19660:404-427_406:428-514_19663:515-538_517:539-544_523:545-592_571:593-703_682:704-706_10943:707-730_10967:731-922_901:923-937_916:938-955_19662:956-979_958:980-1000_979:1001-1015_8257:1016-1081_8323:1082-1114_8356:1115-1176_8418:1177-1195_1174:1196-1201_10841:1202-1208_19658:1209-1232_10872:1233-…		1	c	(TC)6acctcattttccgttacactgtttctcccgtgtatctctaacttccacactc(AG)7ggtgag(GA)7aggagggac(CTT)7	128	96	223
TRINITY_DN23407_c0_g1_i1_len=1510_path=[1488:0-295_3479:296-319_1785:320-320_1786:321-1009_3480:1010-1033_2499:1034-1509]_[-1,_1488,_3479,_1785,_1786,_3480,_2499,_-2]		1	c	(ATG)7ata(ATG)5	39	1311	1349
TRINITY_DN23407_c0_g1_i2_len=1399_path=[3227:0-209_1786:210-898_3480:899-922_2499:923-1398]_[-1,_3227,_1786,_3480,_2499,_-2]		1	c	(ATG)7ata(ATG)5	39	1200	1238
TRINITY_DN23440_c2_g3_i2_len=7116_path=[7001:0-468_34572:469-492_7471:493-689_7668:690-705_7684:706-1459_8438:1460-1486_8465:1487-1564_8543:1565-2627_9606:2628-2647_34573:2648-2671_9650:2672-2699_9678:2700-2806_9785:2807-2844_9823:2845-3751_34565:3752-3775_10754:3776-3902_10881:3903-3928_10907:3929-4295_31283:4296-4328_11292:4329-5335_12299:5336-5367_12331:5368-5375_12339:5376-5376_12340:5377-540…		1	c	(CT)8ccc(CT)6	31	5	35
TRINITY_DN23440_c2_g3_i7_len=7912_path=[7001:0-468_34572:469-492_7471:493-689_7668:690-705_7684:706-1459_8438:1460-1486_8465:1487-1564_8543:1565-2627_9606:2628-2647_34573:2648-2671_9650:2672-2699_9678:2700-2806_9785:2807-2844_9823:2845-3751_34565:3752-3775_10754:3776-3902_10881:3903-3928_10907:3929-4295_31283:4296-4328_11292:4329-5335_12299:5336-5367_12331:5368-5375_12339:5376-5376_12340:5377-540…		1	c	(CT)8ccc(CT)6	31	5	35
TRINITY_DN23445_c0_g1_i2_len=1751_path=[1696:0-349_4552:350-373_2047:374-381_2055:382-392_2066:393-398_2072:399-416_2090:417-736_4553:737-760_2434:761-805_4550:806-829_2503:830-852_4555:853-876_2550:877-917_4557:918-941_2615:942-964_4554:965-988_2662:989-1009_2683:1010-1037_2711:1038-1207_4551:1208-1231_2905:1232-1322_4556:1323-1346_3020:1347-1444_3629:1445-1473_3147:1474-1480_4077:1481-1502_3179…		1	c	(T)12cttttctttttttcttttcttttttctttcttttccctt(TTC)5	66	29	94
TRINITY_DN23461_c0_g2_i10_len=1100_path=[3576:0-93_3647:94-114_3668:115-137_3691:138-138_3692:139-139_3693:140-155_3709:156-164_3718:165-174_3728:175-199_3753:200-228_3782:229-240_13937:241-252_8477:253-257_8482:258-280_15169:281-304_15193:305-305_15194:306-352_3816:353-370_3834:371-387_3851:388-402_3866:403-411_3875:412-412_3876:413-417_7539:418-418_11905:419-434_11921:435-442_8850:443-459_11695…		1	c	(A)10ggtatgtttacattgttatgtatatccaatataattaatgaagggaaaaaaacaagttccctcccatgcaaactttg(T)10	97	21	117
TRINITY_DN23461_c0_g2_i15_len=1326_path=[3576:0-93_3647:94-114_3668:115-137_3691:138-138_3692:139-139_3693:140-155_3709:156-164_3718:165-174_3728:175-199_3753:200-228_3782:229-240_3794:241-262_3816:263-280_3834:281-297_3851:298-312_3866:313-321_3875:322-322_3876:323-327_7539:328-328_11905:329-344_11921:345-352_8850:353-369_11695:370-393_3947:394-394_3948:395-405_3959:406-430_3984:431-432_3986:433…		1	c	(A)10ggtatgtttacattgttatgtatatccaatataattaatgaagggaaaaaaacaagttccctcccatgcaaactttg(T)10	97	21	117
TRINITY_DN23461_c0_g2_i16_len=1155_path=[3576:0-93_3647:94-114_3668:115-137_3691:138-138_3692:139-139_3693:140-155_3709:156-164_3718:165-174_3728:175-199_3753:200-228_3782:229-240_3794:241-262_3816:263-280_3834:281-297_3851:298-312_3866:313-321_3875:322-322_3876:323-327_7539:328-328_11905:329-344_11921:345-352_8850:353-369_11695:370-393_3947:394-394_3948:395-405_3959:406-430_3984:431-432_3986:433…		1	c	(A)10ggtatgtttacattgttatgtatatccaatataattaatgaagggaaaaaaacaagttccctcccatgcaaactttg(T)10	97	21	117
TRINITY_DN23461_c0_g2_i18_len=504_path=[3576:0-93_3647:94-114_3668:115-137_3691:138-138_3692:139-139_3693:140-155_3709:156-164_3718:165-174_3728:175-199_3753:200-228_3782:229-240_3794:241-262_3816:263-280_3834:281-297_3851:298-312_15483:313-335_3984:336-337_3986:338-340_3989:341-356_4005:357-362_4011:363-382_4031:383-390_4039:391-391_4040:392-398_4047:399-406_4055:407-416_4065:417-420_4069:421-43…		1	c	(A)10ggtatgtttacattgttatgtatatccaatataattaatgaagggaaaaaaacaagttccctcccatgcaaactttg(T)10	97	21	117
TRINITY_DN23461_c0_g2_i22_len=1243_path=[3576:0-93_3647:94-114_3668:115-137_3691:138-138_3692:139-139_3693:140-155_3709:156-164_3718:165-174_3728:175-199_3753:200-228_3782:229-240_3794:241-262_3816:263-280_3834:281-297_3851:298-312_3866:313-321_3875:322-322_3876:323-327_7539:328-328_11905:329-344_11921:345-352_8850:353-369_11695:370-393_3947:394-394_3948:395-405_3959:406-430_3984:431-432_3986:433…		1	c	(A)10ggtatgtttacattgttatgtatatccaatataattaatgaagggaaaaaaacaagttccctcccatgcaaactttg(T)10	97	21	117
TRINITY_DN23461_c0_g2_i3_len=1571_path=[3576:0-93_3647:94-114_3668:115-137_3691:138-138_3692:139-139_3693:140-155_3709:156-164_3718:165-174_3728:175-199_3753:200-228_3782:229-240_3794:241-262_3816:263-280_3834:281-297_3851:298-312_3866:313-321_3875:322-322_3876:323-327_7539:328-328_11905:329-344_11921:345-352_8850:353-369_11695:370-393_3947:394-394_3948:395-405_3959:406-430_3984:431-432_3986:433-…		1	c	(A)10ggtatgtttacattgttatgtatatccaatataattaatgaagggaaaaaaacaagttccctcccatgcaaactttg(T)10	97	21	117
TRINITY_DN23461_c0_g2_i4_len=1084_path=[3576:0-93_3647:94-114_3668:115-137_3691:138-138_3692:139-139_3693:140-155_3709:156-164_3718:165-174_3728:175-199_3753:200-228_3782:229-240_3794:241-262_3816:263-280_3834:281-297_3851:298-312_3866:313-321_3875:322-322_3876:323-327_7539:328-328_11905:329-344_11921:345-352_8850:353-369_11695:370-393_3947:394-394_3948:395-405_3959:406-430_3984:431-432_3986:433-…		1	c	(A)10ggtatgtttacattgttatgtatatccaatataattaatgaagggaaaaaaacaagttccctcccatgcaaactttg(T)10	97	21	117
TRINITY_DN23461_c0_g2_i7_len=1498_path=[3576:0-93_3647:94-114_3668:115-137_3691:138-138_3692:139-139_3693:140-155_3709:156-164_3718:165-174_3728:175-199_3753:200-228_3782:229-240_13937:241-252_8477:253-257_8482:258-280_15169:281-304_15193:305-305_15194:306-352_3816:353-370_3834:371-387_3851:388-402_3866:403-411_3875:412-412_3876:413-417_7539:418-418_11905:419-434_11921:435-442_8850:443-459_11695:…		1	c	(A)10ggtatgtttacattgttatgtatatccaatataattaatgaagggaaaaaaacaagttccctcccatgcaaactttg(T)10	97	21	117
TRINITY_DN23461_c0_g2_i8_len=478_path=[3576:0-93_3647:94-114_3668:115-137_3691:138-138_3692:139-139_3693:140-155_3709:156-164_3718:165-174_3728:175-199_3753:200-228_3782:229-240_3794:241-262_3816:263-280_3834:281-297_3851:298-312_15483:313-335_3984:336-337_3986:338-340_3989:341-356_4005:357-362_11597:363-411_11366:412-477]_[-1,_3576,_3647,_3668,_3691,_3692,_3693,_3709,_3718,_3728,_3753,_3782,_379…		1	c	(A)10ggtatgtttacattgttatgtatatccaatataattaatgaagggaaaaaaacaagttccctcccatgcaaactttg(T)10	97	21	117
TRINITY_DN23461_c0_g2_i9_len=1433_path=[3576:0-93_3647:94-114_3668:115-137_3691:138-138_3692:139-139_3693:140-155_3709:156-164_3718:165-174_3728:175-199_3753:200-228_3782:229-240_3794:241-262_3816:263-280_3834:281-297_3851:298-312_3866:313-321_3875:322-322_3876:323-327_7539:328-328_11905:329-344_11921:345-352_8850:353-369_11695:370-393_3947:394-394_3948:395-405_3959:406-430_3984:431-432_3986:433-…		1	c	(A)10ggtatgtttacattgttatgtatatccaatataattaatgaagggaaaaaaacaagttccctcccatgcaaactttg(T)10	97	21	117
TRINITY_DN23494_c0_g1_i1_len=1770_path=[1748:0-772_2498:773-1769]_[-1,_1748,_2498,_-2]		2	c	(TTC)6tcctttgttttctctttcttactagccgctctgagtcaaactctaaacccctgccgctgccgttaagccaaacgtagaaatgatgtccttgctttcg(T)14	129	1613	1741
TRINITY_DN23534_c1_g1_i1_len=2463_path=[1:0-977_26727:978-1001_980:1002-1028_26741:1029-1052_1031:1053-1055_26729:1056-1079_1058:1080-1344_1323:1345-1882_22255:1883-1918_1897:1919-1923_1902:1924-1938_1917:1939-2008_1987:2009-2011_1990:2012-2046_23089:2047-2064_2099:2065-2462]_[-1,_1,_26727,_980,_26741,_1031,_26729,_1058,_1323,_22255,_1897,_1902,_1917,_1987,_1990,_23089,_2099,_-2]		1	c	(GA)7ttttctgagtttgacagagaactcgtaagatgcgagagagagggaggaagacgaacctctgtgttcttttcccgtttcc(T)10	103	2341	2443
TRINITY_DN23534_c1_g1_i2_len=2519_path=[1:0-977_26727:978-1001_980:1002-1028_26741:1029-1052_1031:1053-1055_26729:1056-1079_1058:1080-1344_1323:1345-1882_1861:1883-1885_1864:1886-1916_1895:1917-1918_1897:1919-1923_10293:1924-1962_10332:1963-1987_10357:1988-1997_10367:1998-2000_23067:2001-2011_1990:2012-2046_2025:2047-2120_2099:2121-2518]_[-1,_1,_26727,_980,_26741,_1031,_26729,_1058,_1323,_1861,_1…		1	c	(GA)7ttttctgagtttgacagagaactcgtaagatgcgagagagagggaggaagacgaacctctgtgttcttttcccgtttcc(T)10	103	2397	2499
TRINITY_DN23535_c0_g2_i3_len=1365_path=[18913:0-60_4998:61-61_4999:62-165_559:166-166_560:167-188_27773:189-212_606:213-276_27776:277-300_694:301-790_1184:791-817_1211:818-982_1376:983-1051_27797:1052-1075_1469:1076-1081_27803:1082-1105_1499:1106-1201_1595:1202-1224_1618:1225-1364]_[-1,_18913,_4998,_4999,_559,_560,_27773,_606,_27776,_694,_1184,_1211,_1376,_27797,_1469,_27803,_1499,_1595,_1618,_-2]		1	c	(TCA)7tctagaaatggccactatatcatcatctttgccaacaaatagtaaaaccattttctcagtatcagcaagaccacactttcttgttc(CTT)6	125	39	163
TRINITY_DN23547_c0_g4_i1_len=330_path=[7979:0-46_3756:47-53_3763:54-61_3116:62-63_3117:64-66_3120:67-67_1895:68-68_1896:69-77_1905:78-83_1911:84-85_1913:86-86_1914:87-87_1915:88-88_1916:89-92_1920:93-108_1936:109-109_1937:110-110_1938:111-111_1939:112-112_6332:113-329]_[-1,_7979,_3756,_3763,_3116,_3117,_3120,_1895,_1896,_1905,_1911,_1913,_1914,_1915,_1916,_1920,_1936,_1937,_1938,_1939,_6332,_-2]		1	c	(T)10atactttctc(T)11	31	238	268
TRINITY_DN23557_c1_g1_i1_len=1562_path=[20597:0-257_20832:258-294_20869:295-655_1518:656-664_1527:665-674_1537:675-675_1538:676-691_26677:692-715_1578:716-822_26682:823-846_1709:847-1064_26690:1065-1088_1951:1089-1167_26689:1168-1191_2054:1192-1395_26678:1396-1419_2282:1420-1437_25651:1438-1475_2333:1476-1561]_[-1,_20597,_20832,_20869,_1518,_1527,_1537,_1538,_26677,_1578,_26682,_1709,_26690,_1951…		1	c	(TCT)5actc(CTT)6	37	124	160
TRINITY_DN23570_c0_g3_i1_len=868_path=[4336:0-867]_[-1,_4336,_-2]		1	c	(AC)6(A)14	26	28	53
TRINITY_DN23605_c1_g5_i1_len=224_path=[2402:0-87_319:88-98_330:99-99_331:100-100_332:101-101_333:102-103_335:104-105_337:106-106_338:107-110_342:111-111_343:112-113_345:114-223]_[-1,_2402,_319,_330,_331,_332,_333,_335,_337,_338,_342,_343,_345,_-2]		1	c	(C)13ttttttatgtagaatcaaatgtgatggtttagaatgatgtgaaatgaattgaaatggtttgaaatttgatttg(A)11	97	128	224
TRINITY_DN2365_c0_g1_i1_len=917_path=[895:0-441_1314:442-916]_[-1,_895,_1314,_-2]		2	c	(AGA)5ggt(GA)9	36	782	817
TRINITY_DN2391_c0_g2_i1_len=276_path=[441:0-275]_[-1,_441,_-2]		1	c	(CA)6tttagagat(AG)7	35	74	108
TRINITY_DN23926_c0_g1_i1_len=632_path=[610:0-631]_[-1,_610,_-2]		1	c	(TTG)5agaatttccccccttttcctttacttca(TTG)5	58	371	428
TRINITY_DN2410_c0_g1_i1_len=713_path=[1:0-138_117:139-172_151:173-712]_[-1,_1,_117,_151,_-2]		1	c	(A)14(TA)6	26	666	691
TRINITY_DN24106_c0_g1_i1_len=1128_path=[1106:0-1127]_[-1,_1106,_-2]		1	c	(A)15cagtagtagggttgtgtctttaatatataagtgttgtatctttaatttaaatttctttagatattgtatctgtactacatatttattcaat(A)17	123	1000	1122
TRINITY_DN24148_c0_g1_i1_len=700_path=[678:0-699]_[-1,_678,_-2]		1	c	(CAC)5ttgtctctttttcatctttttccaaaaccctatctctatagatctgaatcttgtttccttttatgtcttcatatatttcaattcttatgaag(A)10	117	399	515
TRINITY_DN24401_c0_g1_i1_len=999_path=[977:0-998]_[-1,_977,_-2]		1	c	(TCA)5gcatcatcattatgataatt(TTC)5	50	690	739
TRINITY_DN24633_c0_g1_i1_len=671_path=[1:0-670]_[-1,_1,_-2]		1	c	(GA)8tttcattattctctttttcatttagcaaagaggaaaatc(GA)6	67	21	87
TRINITY_DN2474_c0_g1_i1_len=571_path=[1411:0-85_221:86-570]_[-1,_1411,_221,_-2]		1	c	(GA)10ggttttagagagggagagtggaaacca(AG)8	63	488	550
TRINITY_DN2474_c0_g2_i1_len=728_path=[1:0-242_221:243-727]_[-1,_1,_221,_-2]		1	c	(GA)10ggttttagagagggagagtggaaacca(AG)8	63	645	707
TRINITY_DN2490_c0_g1_i1_len=2172_path=[2150:0-2171]_[-1,_2150,_-2]		1	c	(CAAAA)5aaaacatcaaaagaaaaatgaaaactttcaaact(CCA)5attctccaccctcttcttcttcctcctcctccctttccttaactcccaaactccaacacaagtaaacaacacaggctacacctg(CAA)6	176	107	282
TRINITY_DN25206_c0_g1_i1_len=233_path=[211:0-232]_[-1,_211,_-2]		1	c	(GT)6gcgcgtatgcgcgtgtgtgtgtatatatgca(TG)8c(GT)6	72	14	85
TRINITY_DN26070_c0_g1_i1_len=201_path=[179:0-138_295:139-153_310:154-200]_[-1,_179,_295,_310,_-2]		1	c	(T)18ctttttctttcaacaatttaatactttttggttttttctcaattgggtctctcttttttaagcgtcttgttgatttggtggaataaaaaaataaac(T)10cttcattttttgaagatcttgacttttacttgtttttgggg(T)10	175	17	191
TRINITY_DN26073_c0_g1_i1_len=206_path=[184:0-205]_[-1,_184,_-2]		1	c	(A)10tctgtt(AG)7	30	76	105
TRINITY_DN2619_c0_g1_i1_len=661_path=[563:0-246_1125:247-343_808:344-660]_[-1,_563,_1125,_808,_-2]		1	c	(AT)11g(T)10	33	620	652
TRINITY_DN2619_c0_g2_i1_len=585_path=[563:0-246_787:247-267_808:268-584]_[-1,_563,_787,_808,_-2]		1	c	(AT)11g(T)10	33	544	576
TRINITY_DN27259_c0_g1_i1_len=207_path=[185:0-206]_[-1,_185,_-2]		1	c	(TTG)5tgcatgtatg(T)10	35	65	99
TRINITY_DN27314_c0_g1_i1_len=1350_path=[1:0-1349]_[-1,_1,_-2]		1	c	(TGT)6(TGG)5	33	832	864
TRINITY_DN27348_c0_g1_i1_len=888_path=[1:0-887]_[-1,_1,_-2]		1	c	(A)11ttggaatgtcacaaaccaagaacaaaacataattg(T)11	57	56	112
TRINITY_DN27351_c0_g1_i1_len=1025_path=[1:0-1024]_[-1,_1,_-2]		1	c	(T)10attttttttaagtgttctcgaatatctaccgtgttttctttgttattataagggttaattatttttgtgatt(A)11	93	933	1025
TRINITY_DN2738_c0_g1_i1_len=2750_path=[1:0-2749]_[-1,_1,_-2]		1	c	(TC)6(T)10	22	2682	2703
TRINITY_DN27480_c0_g1_i1_len=1703_path=[1:0-1702]_[-1,_1,_-2]		1	c	(A)10gttagtatttttatttttgatggcttctcttttactgtatgtaatgtgagtcatgtcactgcccatcacctaccactgataattcaatgc(CTT)5	115	172	286
TRINITY_DN2774_c0_g1_i1_len=621_path=[622:0-376_1487:377-620]_[-1,_622,_1487,_-2]		1	c	(TCT)5ttttctcgtatcttcttctgaaaaccttctttgaatagtgaatcac(AG)9	79	419	497
TRINITY_DN28079_c0_g1_i1_len=1806_path=[1784:0-1805]_[-1,_1784,_-2]		2	c	(GTG)5gccgagaacgagatttccgacgttgttccggtgatagtttgccattctcagacggcctacattgc(AG)10	100	1650	1749
TRINITY_DN28117_c0_g1_i1_len=1162_path=[1140:0-1161]_[-1,_1140,_-2]		1	c	(ATT)5tgcaggccaatttgcaccgtggttattcttaaggatctggtcttaaagc(A)13	77	1086	1162
TRINITY_DN28821_c0_g1_i1_len=331_path=[309:0-330]_[-1,_309,_-2]		1	c	(A)10cattaaagg(A)11	30	89	118
TRINITY_DN2887_c0_g2_i1_len=509_path=[1:0-408_994:409-433_410:434-508]_[-1,_1,_994,_410,_-2]		1	c	(TA)6(GA)6	24	1	24
TRINITY_DN28902_c0_g1_i1_len=438_path=[416:0-437]_[-1,_416,_-2]		1	c	(T)10catccaagttttttaaaagttaaaaaacctgaactttaaattaccataggggagttttaatttatagatt(TTA)5	95	290	384
TRINITY_DN2911_c0_g1_i1_len=1514_path=[1492:0-457_3055:458-481_1951:482-715_3056:716-739_2209:740-1513]_[-1,_1492,_3055,_1951,_3056,_2209,_-2]		1	c	(ATC)5ataatgataatatatgttcaatatcaactacttctgattctgctagtagtgaaagtgagttaagccatgaaaatcccttcatc(CAT)6	116	494	609
TRINITY_DN29463_c0_g1_i1_len=338_path=[316:0-337]_[-1,_316,_-2]		1	c	(ACA)6tggttactactact(ACA)5tcatcatcagacgcagt(CAA)6	82	2	83
TRINITY_DN29611_c0_g1_i1_len=288_path=[266:0-287]_[-1,_266,_-2]		1	c	(ATT)5g(TTA)5	31	238	268
TRINITY_DN2999_c0_g1_i1_len=658_path=[1:0-367_1319:368-391_370:392-657]_[-1,_1,_1319,_370,_-2]		2	c	(CTT)5tc(TGT)5	32	401	432
TRINITY_DN30435_c0_g1_i1_len=371_path=[349:0-370]_[-1,_349,_-2]		1	c	(CTT)5cagatgggctgtaggagcttgaatttgtgata(TTG)7	68	88	155
TRINITY_DN30575_c0_g1_i1_len=798_path=[1:0-797]_[-1,_1,_-2]		1	c	(T)10caaattacattttaaaatataaatgtattacaactgttttttcttctttttttttaattcttagattcttctgtattcttcttatgttcttcttcta(T)10	117	591	707
TRINITY_DN30588_c0_g1_i1_len=867_path=[845:0-866]_[-1,_845,_-2]		1	c	(TGT)6(GGT)5	33	721	753
TRINITY_DN30906_c0_g1_i1_len=1268_path=[1:0-1267]_[-1,_1,_-2]		1	c	(ATT)5gcggattatttgttaatcaatactaataatcaatccaatcatcaaatttctttttttc(T)10	83	1065	1147
TRINITY_DN31321_c0_g1_i1_len=1112_path=[1090:0-1111]_[-1,_1090,_-2]		1	c	(TGG)6agagggaaatatggtgagataaagtttgttgaaggtggataaagttgtagtg(T)12	82	861	942
TRINITY_DN31334_c0_g1_i1_len=895_path=[1:0-894]_[-1,_1,_-2]		1	c	(AG)9ataaggggggagt(GA)7	45	814	858
TRINITY_DN31929_c0_g1_i1_len=382_path=[1:0-363_342:364-381]_[-1,_1,_342,_-2]		1	c	(TG)8ta(TG)6	30	352	381
TRINITY_DN32212_c0_g1_i1_len=266_path=[244:0-265]_[-1,_244,_-2]		1	c	(T)10ccttgcgacaggtaggagacacttttcggatgtaggtgggaatttgggggagatttctataaatgcag(T)10	88	43	130
TRINITY_DN32450_c0_g1_i1_len=687_path=[1:0-686]_[-1,_1,_-2]		1	c	(ACC)6at(CAC)7	41	33	73
TRINITY_DN32558_c0_g1_i1_len=214_path=[1:0-213]_[-1,_1,_-2]		1	c	(A)11ctaaacaacatttggac(T)10	38	138	175
TRINITY_DN32955_c0_g1_i1_len=364_path=[1:0-363]_[-1,_1,_-2]		1	c	(ATG)5t(TGA)8	40	39	78
TRINITY_DN34189_c0_g1_i1_len=2353_path=[1:0-2352]_[-1,_1,_-2]		1	c	(AG)6aa(AG)8	30	2292	2321
TRINITY_DN34520_c0_g1_i1_len=670_path=[648:0-669]_[-1,_648,_-2]		3	c	(GAA)6aaagaagtggacgaggt(AGA)5	50	598	647
TRINITY_DN3469_c0_g2_i1_len=559_path=[1:0-258_1071:259-277_255:278-558]_[-1,_1,_1071,_255,_-2]		1	c	(TCC)7tcg(TCA)6	42	499	540
TRINITY_DN34760_c0_g1_i1_len=218_path=[1:0-217]_[-1,_1,_-2]		1	c	(GT)6(GA)12	36	2	37
TRINITY_DN35446_c0_g1_i1_len=499_path=[442:0-428_848:429-463_848:464-498]_[-1,_442,_848,_848,_-2]		1	c	(T)10gctctccttcttgttcaaagtttca(T)10	45	433	477
TRINITY_DN35676_c0_g1_i1_len=648_path=[1:0-647]_[-1,_1,_-2]		1	c	(T)10ccttt(TTCA)5	35	1	35
TRINITY_DN35897_c0_g1_i1_len=421_path=[1:0-420]_[-1,_1,_-2]		1	c	(A)10ctacaatttatttaaataacaaagatcaacaaactaataagaagctttgtacaacatgtttgatagcaaataaaagtcataactcacaagtg(CAA)5	117	16	132
TRINITY_DN36277_c0_g1_i1_len=251_path=[1:0-250]_[-1,_1,_-2]		1	c	(T)10cattctaccaactttg(T)11	37	83	119
TRINITY_DN36820_c0_g1_i1_len=357_path=[335:0-356]_[-1,_335,_-2]		1	c	(TCC)5ctcaaacacgaaacaa(TTC)5	46	69	114
TRINITY_DN36900_c0_g1_i1_len=353_path=[331:0-352]_[-1,_331,_-2]		1	c	(GA)9(G)12	30	27	56
TRINITY_DN36921_c0_g1_i1_len=252_path=[230:0-251]_[-1,_230,_-2]		1	c	(TTC)6aaatactata(TAT)6gcatcatcatcatcaagtaaaac(TA)6	81	4	84
TRINITY_DN38073_c0_g1_i1_len=1244_path=[1:0-1243]_[-1,_1,_-2]		1	c	(GAA)6gtagtgaggttaattaatggctgagaaatattgaaattaaattg(A)10	72	1022	1093
TRINITY_DN38338_c0_g1_i1_len=508_path=[486:0-507]_[-1,_486,_-2]		1	c	(TGT)5tatcatgaagttcaagagcttgtggagttgttaataaacattggtttaag(TGT)5aatgaaaatgata(ATG)5	108	376	483
TRINITY_DN39144_c0_g1_i1_len=368_path=[1:0-367]_[-1,_1,_-2]		1	c	(T)10gtcatcc(T)10	27	274	300
TRINITY_DN39418_c0_g1_i1_len=1345_path=[1:0-1344]_[-1,_1,_-2]		1	c	(GTT)6gactgcgtctgatgatga(TGT)5agtagtagtaacca(TGT)6	83	9	91
TRINITY_DN39609_c0_g1_i1_len=227_path=[205:0-226]_[-1,_205,_-2]		1	c	(AGA)5tcgaagag(AGA)5	38	185	222
TRINITY_DN40149_c0_g1_i1_len=372_path=[350:0-305_633:306-371]_[-1,_350,_633,_-2]		1	c	(GGT)8gaatatggaggaagtattgttgttggtggtggtggaagtggtaa(TGG)6	86	30	115
TRINITY_DN40470_c0_g1_i1_len=343_path=[1:0-342]_[-1,_1,_-2]		1	c	(GTT)5gtactgtttatattctatagcattgtaagatgtaacacttttgcataagacacggatatggcctatggagttgcttcttgcatctag(T)10	112	145	256
TRINITY_DN40720_c0_g1_i1_len=480_path=[1:0-465_444:466-467_444:468-469_444:470-471_444:472-473_444:474-475_444:476-477_444:478-479]_[-1,_1,_444,_444,_444,_444,_444,_444,_444,_-2]		1	c	(CT)6tcatc(CT)6tcaac(CT)18	70	410	479
TRINITY_DN40959_c0_g1_i1_len=262_path=[1:0-261]_[-1,_1,_-2]		2	c	(AT)7aaaaaaaaagacagagtttatgcgacatac(GT)6	56	197	252
TRINITY_DN41466_c0_g1_i1_len=1554_path=[1:0-940_3099:941-964_943:965-1541_1520:1542-1547_1520:1548-1553]_[-1,_1,_3099,_943,_1520,_1520,_-2]		1	c	(AT)6agtagtgaaag(TGAAGA)5	53	1497	1549
TRINITY_DN42176_c0_g1_i1_len=359_path=[337:0-358]_[-1,_337,_-2]		1	c	(CCT)5cg(TCC)7	38	270	307
TRINITY_DN4269_c0_g1_i1_len=1883_path=[1:0-1882]_[-1,_1,_-2]		2	c	(T)10ctgttatggacgatttgggtggatttttttgtttttggatagacagaaaagagagttttttgag(T)10	84	1725	1808
TRINITY_DN42796_c0_g1_i1_len=424_path=[402:0-423]_[-1,_402,_-2]		1	c	(TTG)5ctgctcaaccactttttagctttctgaaatttttggcctagctgaa(T)11	72	153	224
TRINITY_DN42892_c0_g1_i1_len=498_path=[476:0-497]_[-1,_476,_-2]		1	c	(TG)6cgcttgtgtcagaataggagttaagatgta(GT)7tttggtgttagaataggaactaggatgta(GT)9	103	119	221
TRINITY_DN4316_c0_g2_i1_len=288_path=[1:0-200_2188:201-287]_[-1,_1,_2188,_-2]		1	c	(A)11caccatcaagttcatgtctaaatatgttttcttcaaatttaactaaataaaac(A)13	77	203	279
TRINITY_DN43190_c0_g1_i1_len=325_path=[1:0-324]_[-1,_1,_-2]		1	c	(AC)7atagccactaaaagtaaaagcaaaaggtaaaggagaaacaatttccattgaataacaatagcacatgcccac(A)11	97	221	317
TRINITY_DN43442_c0_g1_i1_len=234_path=[1:0-233]_[-1,_1,_-2]		1	c	(GTT)5cttgttgtggtgcttcaagatcaacatcatgaaacggatgaattttttgatgatctgtcatg(T)11	88	117	204
TRINITY_DN43888_c0_g1_i1_len=353_path=[1:0-352]_[-1,_1,_-2]		1	c	(A)10gagcgggaattgaattcaccaaatacaagtttcttaattaacttc(A)10	65	289	353
TRINITY_DN4501_c0_g2_i1_len=2036_path=[1:0-149_4023:150-166_143:167-2035]_[-1,_1,_4023,_143,_-2]		1	c	(A)12cttcatcaccgattgggttatatcaatattcttcttcgtatttgcctcttataactc(T)10	79	74	152
TRINITY_DN5084_c0_g1_i1_len=570_path=[1:0-483_462:484-526_462:527-569]_[-1,_1,_462,_462,_-2]		1	c	(T)10atgaattagaacatgtttttgagtttttgttgggtctgtttttttttgttatgatatggtcttttagattgattgtaattgtg(T)11	104	60	163
TRINITY_DN5123_c0_g1_i1_len=218_path=[517:0-116_322:117-217]_[-1,_517,_322,_-2]		1	c	(AT)6tcctatgattgtttttttcattaattgcttcttccagccccaaatatggaggccatcactgcttccttagagaggtctcttcaaaactgttccctaaaca(ACC)7	133	47	179
TRINITY_DN5123_c0_g2_i1_len=234_path=[212:0-132_322:133-233]_[-1,_212,_322,_-2]		1	c	(CT)9tctctctctgccccaaatatggaggccatcactgcttccttagagaggtctcttcaaaactgttccctaaaca(ACC)7	112	84	195
TRINITY_DN5126_c0_g1_i1_len=1749_path=[1727:0-836_2541:837-856_2561:857-1748]_[-1,_1727,_2541,_2561,_-2]		1	c	(AG)7atgcaaagagtgttttgcagctgtgtttgtggcaatt(GAA)5	66	36	101
TRINITY_DN5126_c0_g2_i1_len=1773_path=[1727:0-836_3497:837-880_2561:881-1772]_[-1,_1727,_3497,_2561,_-2]		1	c	(AG)7atgcaaagagtgttttgcagctgtgtttgtggcaatt(GAA)5	66	36	101
TRINITY_DN5412_c0_g1_i1_len=1213_path=[1:0-1212]_[-1,_1,_-2]		1	c	(A)10ggaattg(GA)7	31	1045	1075
TRINITY_DN5630_c0_g2_i1_len=1463_path=[1:0-790_769:791-1462]_[-1,_1,_769,_-2]		1	c	(GAA)5gacagggtattagtttttgtgtttgaagacattctcggtttatccaaaat(TTC)5	80	1302	1381
TRINITY_DN5665_c0_g1_i1_len=2572_path=[2550:0-2159_4687:2160-2438_4966:2439-2453_4981:2454-2571]_[-1,_2550,_4687,_4966,_4981,_-2]		1	c	(GAA)6aaagaagtggacgaggt(AGA)5	50	29	78
TRINITY_DN6048_c0_g1_i1_len=2323_path=[1:0-1887_1866:1888-1957_1936:1958-1970_1949:1971-2322]_[-1,_1,_1866,_1936,_1949,_-2]		2	c	(GA)7ggaactaaaaagaagggtgagtatatgacaatgtttggtgaataatcaagtcaagtgttagggagagagaaagagaaagagaaagagaa(AG)7	117	2195	2311
TRINITY_DN6129_c0_g1_i1_len=206_path=[501:0-205]_[-1,_501,_-2]		1	c	(T)12agaacaggagttctagttctagtaattgactttcttttttcata(T)10	66	52	117
TRINITY_DN6343_c0_g1_i1_len=342_path=[320:0-341]_[-1,_320,_-2]		1	c	(CT)9(CA)8	34	199	232
TRINITY_DN6562_c0_g1_i1_len=402_path=[1692:0-211_1502:212-401]_[-1,_1692,_1502,_-2]		1	c	(TAC)5ctcaaagtgcttatatatataagcactttgag(GTA)5	62	171	232
TRINITY_DN6715_c0_g1_i1_len=542_path=[520:0-541]_[-1,_520,_-2]		1	c	(T)10gtttggatgattgtacaattaggttaacgatccagttagatta(GAT)5	68	470	537
TRINITY_DN6842_c0_g2_i1_len=684_path=[662:0-683]_[-1,_662,_-2]		1	c	(CTT)5caacatcatcatcataagcaagaaccaattttctttttgatgtctcttgtgtgctatcctttgagcttga(T)12	97	489	585
TRINITY_DN7109_c0_g1_i1_len=1403_path=[1:0-1402]_[-1,_1,_-2]		1	c	(ATT)5ccctcatattttttttaatctctcataaaaaaaatc(AAG)5	66	60	125
TRINITY_DN7548_c0_g1_i1_len=365_path=[1:0-364]_[-1,_1,_-2]		1	c	(T)17atttattta(T)12	38	325	362
TRINITY_DN7690_c0_g1_i1_len=959_path=[2183:0-126_260:127-958]_[-1,_2183,_260,_-2]		1	c	(T)12gaatataagttaagtagctactacctcttaacccttttcacta(T)14	69	31	99
TRINITY_DN7690_c0_g2_i1_len=1114_path=[1:0-281_260:282-1113]_[-1,_1,_260,_-2]		1	c	(CT)8tatgat(GAA)5	37	173	209
TRINITY_DN7852_c0_g2_i1_len=3374_path=[3352:0-2363_5693:2364-3373]_[-1,_3352,_5693,_-2]		2	c	(ATT)5actacataataatacatattatttatgattatgatatactatcaaaagaaaatgg(T)11	81	2999	3079
TRINITY_DN7852_c0_g2_i1_len=3374_path=[3352:0-2363_5693:2364-3373]_[-1,_3352,_5693,_-2]		3	c	(T)10gcctcatatatatttgtacttaattaatgaagggtttgtaacttgattaattagatagcacttgatctaattaataatagttgcttgtatgttttgtag(A)11	120	3255	3374
TRINITY_DN867_c0_g1_i1_len=527_path=[505:0-526]_[-1,_505,_-2]		1	c	(T)10gtgtaattttggtactctctcttgtaatgcaattttatgactttgtaatgaaaaatggtcctattgaatgtaatgtgtgtcttgtattccaagct(A)10	115	413	527
TRINITY_DN8820_c0_g1_i1_len=1230_path=[1208:0-157_2488:158-181_1367:182-881_2487:882-905_2091:906-1229]_[-1,_1208,_2488,_1367,_2487,_2091,_-2]		1	c	(GTT)6gaagtgttgtttctccagaacttcaagaagttgagagcgtccatggaagagtct(AG)9	90	1091	1180
TRINITY_DN9028_c0_g1_i1_len=1088_path=[1:0-520_2129:521-541_519:542-1087]_[-1,_1,_2129,_519,_-2]		2	c	(T)11gctgttagattatgcgacttctgtatacactctttttcccgtcttctcatttgagttttgccatgttctatatata(T)11	98	948	1045
TRINITY_DN9056_c0_g1_i1_len=791_path=[1:0-174_1585:175-198_177:199-790]_[-1,_1,_1585,_177,_-2]		1	c	(TGA)7agtgactgttt(AG)8ggggagagatttat(AG)6	74	718	791
TRINITY_DN9137_c0_g2_i1_len=1860_path=[1:0-1067_1046:1068-1859]_[-1,_1,_1046,_-2]		1	c	(TAT)6ccatttttgtctta(CT)6	44	1812	1855
TRINITY_DN9141_c0_g1_i1_len=583_path=[1:0-232_211:233-264_243:265-582]_[-1,_1,_211,_243,_-2]		1	c	(AAC)5aataacaattgttcatcatggctgttcaagctcaatatccttccaatgttcttcttcta(AAC)5aataacagtagaaatgttcaagaaggacatgaatactctttacaggcacaaccacccggagcagcattaggactagcacttctcgatcaaac(TCA)6	199	102	300
TRINITY_DN9141_c0_g1_i1_len=583_path=[1:0-232_211:233-264_243:265-582]_[-1,_1,_211,_243,_-2]		2	c	(CAA)5cgtttgtattgttgttgcatctacaccacttcatgtttgttgg(T)12	70	467	536
TRINITY_DN9238_c0_g1_i1_len=1044_path=[1022:0-589_2091:590-613_1613:614-1043]_[-1,_1022,_2091,_1613,_-2]		1	c	(TCA)6ttattgtca(TCT)7	48	246	293
TRINITY_DN9305_c0_g1_i2_len=1712_path=[1:0-96_75:97-129_108:130-1550_1529:1551-1574_1553:1575-1711]_[-1,_1,_75,_108,_1529,_1553,_-2]		1	c	(TCT)6tcatca(CT)11	46	29	74
TRINITY_DN9356_c0_g1_i1_len=986_path=[954:0-507_1439:508-973_1905:974-975_1905:976-977_1905:978-979_1905:980-981_1905:982-983_1905:984-985]_[-1,_954,_1439,_1905,_1905,_1905,_1905,_1905,_1905,_-2]		1	c	(AAG)5aatctgtgaggataatttacgaaaacagaaatgggtgttttgttggatgataaaggatgaagcttttgatt(GA)17	120	866	985
TRINITY_DN9356_c0_g1_i2_len=588_path=[1994:0-109_1439:110-575_1905:576-577_1905:578-579_1905:580-581_1905:582-583_1905:584-585_1905:586-587]_[-1,_1994,_1439,_1905,_1905,_1905,_1905,_1905,_1905,_-2]		1	c	(AAG)5aatctgtgaggataatttacgaaaacagaaatgggtgttttgttggatgataaaggatgaagcttttgatt(GA)17	120	468	587
TRINITY_DN9813_c0_g1_i1_len=2198_path=[1:0-2197]_[-1,_1,_-2]		1	c	(ACC)8aacaacaacaacccttcgccatcaccatcaccat(CAC)7	79	236	314
TRINITY_DN9937_c0_g1_i1_len=1950_path=[1:0-1609_1588:1610-1949]_[-1,_1,_1588,_-2]		1	c	(GAG)5gaagaa(GAG)6	39	295	333
TRINITY_DN9937_c0_g2_i1_len=1938_path=[1:0-1609_3855:1610-1937]_[-1,_1,_3855,_-2]		1	c	(GAG)5gaagaa(GAG)6	39	295	333
TRINITY_DN21576_c0_g1_i12_len=488_path=[4979:0-78_1118:79-101_5704:102-125_1165:126-163_4083:164-184_3546:185-423_5703:424-447_3809:448-487]_[-1,_4979,_1118,_5704,_1165,_4083,_3546,_5703,_3809,_-2]		1	c*	(A)9(<A>G)(AG)5	21	9	29
TRINITY_DN21751_c1_g1_i1_len=1606_path=[1:0-1605]_[-1,_1,_-2]		1	c*	(T)10(TGTTGTTGTTGTTGTAGTATAGTAGGTGTTCTTGATGAGCTTAAGCTTAGGTGATAAAGGAATAGTCGGGATAGAAAAAGTCCGATTTTTGTATAAGGTGAGAAAATAAATAAATGGA<TT>G)(TTG)4	24	1478	1501
TRINITY_DN22823_c5_g3_i1_len=1907_path=[4511:0-250_128:251-251_129:252-313_191:314-328_206:329-343_7315:344-367_245:368-519_397:520-558_436:559-636_7313:637-660_538:661-672_7310:673-696_574:697-838_7314:839-862_740:863-1176_1054:1177-1215_1093:1216-1218_6359:1219-1270_1136:1271-1279_1145:1280-1300_1166:1301-1567_1433:1568-1584_1450:1585-1616_7312:1617-1640_1506:1641-1644_1510:1645-1658_1524:1659-…		1	c*	(CT)9(C<T>CA)(TCA)6	40	212	251
TRINITY_DN22823_c5_g3_i2_len=1999_path=[4511:0-250_128:251-251_129:252-313_191:314-328_206:329-343_7315:344-367_245:368-519_397:520-558_436:559-636_7313:637-660_538:661-672_7310:673-696_574:697-838_7314:839-862_740:863-1176_1054:1177-1215_1093:1216-1218_6359:1219-1270_1136:1271-1279_7065:1280-1392_1166:1393-1659_1433:1660-1676_1450:1677-1708_7312:1709-1732_1506:1733-1736_1510:1737-1750_1524:1751-…		1	c*	(CT)9(C<T>CA)(TCA)6	40	212	251
TRINITY_DN2400_c0_g1_i1_len=525_path=[503:0-397_878:398-524]_[-1,_503,_878,_-2]		1	c*	(A)9(<A>TT)(ATT)4	24	434	457
TRINITY_DN34716_c0_g1_i1_len=290_path=[1:0-289]_[-1,_1,_-2]		1	c*	(A)12(<A>C)(AC)6	26	39	64
TRINITY_DN43752_c0_g1_i1_len=251_path=[229:0-52_259:53-250]_[-1,_229,_259,_-2]		1	c*	(T)12(<T>G)(TG)5	24	1	24
TRINITY_DN44045_c0_g1_i1_len=305_path=[1:0-304]_[-1,_1,_-2]		1	c*	(A)17ctccagcatagcaccaagaggtgaaaagcttacatctttgagactaactctgaagaattcccaaattctcatgaggaaacataaaactt(CA)6(A)10*	127	21	147
TRINITY_DN7865_c0_g1_i1_len=253_path=[1:0-252]_[-1,_1,_-2]		1	c*	(A)9(<A>T)(AT)5	21	30	50
Misa_sequence		1	p1	(A)10	10	307	316
TRINITY_DN10007_c0_g1_i1_len=3095_path=[3073:0-1871_6217:1872-1895_4946:1896-3094]_[-1,_3073,_6217,_4946,_-2]		1	p1	(T)10	10	2870	2879
TRINITY_DN10021_c0_g1_i1_len=1007_path=[985:0-332_1295:333-382_1345:383-848_1811:849-890_1853:891-927_1890:928-1006]_[-1,_985,_1295,_1345,_1811,_1853,_1890,_-2]		1	p1	(T)14	14	1	14
TRINITY_DN10027_c0_g1_i1_len=3060_path=[1:0-720_699:721-2782_6167:2783-2806_2785:2807-3059]_[-1,_1,_699,_6167,_2785,_-2]		2	p1	(T)10	10	2818	2827
TRINITY_DN10047_c0_g1_i1_len=2221_path=[2107:0-617_4586:618-732_2725:733-1116_3109:1117-2220]_[-1,_2107,_4586,_2725,_3109,_-2]		1	p1	(A)11	11	634	644
TRINITY_DN10048_c0_g1_i1_len=802_path=[1:0-526_3419:527-550_529:551-690_3117:691-801]_[-1,_1,_3419,_529,_3117,_-2]		1	p1	(A)13	13	5	17
TRINITY_DN10048_c0_g1_i2_len=1581_path=[1:0-526_3419:527-550_529:551-690_669:691-1580]_[-1,_1,_3419,_529,_669,_-2]		1	p1	(A)13	13	5	17
TRINITY_DN1005_c0_g2_i1_len=850_path=[1:0-583_1391:584-849]_[-1,_1,_1391,_-2]		1	p1	(T)10	10	814	823
TRINITY_DN10062_c0_g1_i1_len=704_path=[1:0-49_28:50-67_46:68-94_1493:95-118_97:119-703]_[-1,_1,_28,_46,_1493,_97,_-2]		1	p1	(A)11	11	694	704
TRINITY_DN10068_c0_g1_i1_len=1015_path=[1:0-527_2000:528-544_522:545-1014]_[-1,_1,_2000,_522,_-2]		1	p1	(T)10	10	917	926
TRINITY_DN10079_c0_g2_i1_len=896_path=[874:0-402_1254:403-895]_[-1,_874,_1254,_-2]		1	p1	(A)14	14	11	24
TRINITY_DN10102_c0_g1_i1_len=3235_path=[3213:0-861_4052:862-877_4068:878-2628_5819:2629-3234]_[-1,_3213,_4052,_4068,_5819,_-2]		1	p1	(A)10	10	254	263
TRINITY_DN10117_c0_g2_i1_len=964_path=[1010:0-814_1802:815-822_2160:823-963]_[-1,_1010,_1802,_2160,_-2]		1	p1	(A)20	20	8	27
TRINITY_DN10123_c0_g1_i1_len=1763_path=[1:0-1581_3479:1582-1595_1573:1596-1596_1574:1597-1762]_[-1,_1,_3479,_1573,_1574,_-2]		1	p1	(T)11	11	1573	1583
TRINITY_DN10148_c0_g1_i1_len=1109_path=[2829:0-963_6007:964-1108]_[-1,_2829,_6007,_-2]		1	p1	(A)10	10	159	168
TRINITY_DN10148_c0_g2_i1_len=2851_path=[2829:0-963_3770:964-1734_4541:1735-2850]_[-1,_2829,_3770,_4541,_-2]		1	p1	(A)10	10	159	168
TRINITY_DN10159_c0_g1_i1_len=1516_path=[1494:0-806_3071:807-830_2302:831-1515]_[-1,_1494,_3071,_2302,_-2]		1	p1	(A)10	10	79	88
TRINITY_DN10160_c0_g2_i1_len=275_path=[8005:0-274]_[-1,_8005,_-2]		1	p1	(T)10	10	223	232
TRINITY_DN10189_c0_g1_i1_len=696_path=[1:0-88_67:89-108_87:109-173_152:174-194_173:195-695]_[-1,_1,_67,_87,_152,_173,_-2]		1	p1	(A)11	11	574	584
TRINITY_DN10189_c0_g1_i2_len=918_path=[1:0-88_1629:89-210_87:211-275_1488:276-416_173:417-917]_[-1,_1,_1629,_87,_1488,_173,_-2]		2	p1	(A)11	11	796	806
TRINITY_DN10189_c0_g1_i3_len=816_path=[1:0-88_67:89-108_87:109-173_1488:174-314_173:315-815]_[-1,_1,_67,_87,_1488,_173,_-2]		1	p1	(A)11	11	694	704
TRINITY_DN10197_c0_g1_i2_len=930_path=[908:0-380_1266:381-425_1311:426-589_1475:590-625_2201:626-649_1535:650-715_1601:716-779_1665:780-929]_[-1,_908,_1266,_1311,_1475,_2201,_1535,_1601,_1665,_-2]		1	p1	(T)11	11	912	922
TRINITY_DN102_c0_g1_i1_len=331_path=[1:0-165_641:166-189_168:190-330]_[-1,_1,_641,_168,_-2]		1	p1	(T)10	10	255	264
TRINITY_DN10214_c0_g1_i1_len=2473_path=[2451:0-260_4973:261-284_2713:285-1081_4974:1082-1105_3534:1106-2472]_[-1,_2451,_4973,_2713,_4974,_3534,_-2]		1	p1	(A)11	11	1227	1237
TRINITY_DN10225_c0_g1_i1_len=307_path=[284:0-151_567:152-187_448:188-230_687:231-254_515:255-306]_[-1,_284,_567,_448,_687,_515,_-2]		1	p1	(A)10	10	165	174
TRINITY_DN10236_c0_g1_i1_len=1250_path=[1228:0-266_1472:267-290_1496:291-1249]_[-1,_1228,_1472,_1496,_-2]		1	p1	(A)10	10	1241	1250
TRINITY_DN10243_c0_g3_i1_len=1287_path=[1266:0-515_1759:516-1154_3449:1155-1167_2412:1168-1286]_[-1,_1266,_1759,_3449,_2412,_-2]		1	p1	(A)10	10	1146	1155
TRINITY_DN10266_c0_g1_i1_len=224_path=[1:0-56_451:57-80_59:81-223]_[-1,_1,_451,_59,_-2]		1	p1	(T)12	12	192	203
TRINITY_DN10275_c0_g1_i1_len=528_path=[705:0-248_24:249-262_38:263-285_61:286-527]_[-1,_705,_24,_38,_61,_-2]		1	p1	(A)14	14	16	29
TRINITY_DN10275_c0_g3_i1_len=555_path=[705:0-248_24:249-262_605:263-312_61:313-554]_[-1,_705,_24,_605,_61,_-2]		1	p1	(A)14	14	16	29
TRINITY_DN10283_c0_g2_i1_len=299_path=[933:0-298]_[-1,_933,_-2]		1	p1	(T)10	10	48	57
TRINITY_DN10286_c0_g1_i1_len=2295_path=[1:0-705_684:706-724_703:725-2294]_[-1,_1,_684,_703,_-2]		1	p1	(T)11	11	55	65
TRINITY_DN10291_c0_g2_i1_len=542_path=[1:0-541]_[-1,_1,_-2]		1	p1	(T)11	11	471	481
TRINITY_DN10339_c0_g2_i1_len=532_path=[510:0-230_718:231-410_1142:411-434_922:435-531]_[-1,_510,_718,_1142,_922,_-2]		1	p1	(A)11	11	490	500
TRINITY_DN10347_c0_g1_i1_len=2338_path=[2316:0-889_3183:890-890_4678:891-2337]_[-1,_2316,_3183,_4678,_-2]		1	p1	(A)10	10	83	92
TRINITY_DN10354_c0_g1_i1_len=1148_path=[1:0-1147]_[-1,_1,_-2]		2	p1	(A)10	10	243	252
TRINITY_DN10356_c0_g1_i1_len=232_path=[1080:0-231]_[-1,_1080,_-2]		1	p1	(A)10	10	113	122
TRINITY_DN10363_c0_g1_i1_len=219_path=[337:0-81_66:82-82_396:83-146_460:147-150_101:151-155_106:156-218]_[-1,_337,_66,_396,_460,_101,_106,_-2]		1	p1	(T)12	12	1	12
TRINITY_DN10363_c0_g1_i2_len=227_path=[337:0-81_66:82-82_396:83-146_718:147-192_611:193-193_612:194-207_626:208-211_611:212-212_612:213-226]_[-1,_337,_66,_396,_718,_611,_612,_626,_611,_612,_-2]		1	p1	(T)12	12	1	12
TRINITY_DN10368_c0_g1_i1_len=2436_path=[2414:0-252_2644:253-265_2657:266-478_4879:479-502_2894:503-2435]_[-1,_2414,_2644,_2657,_4879,_2894,_-2]		1	p1	(T)10	10	244	253
TRINITY_DN10399_c0_g1_i1_len=3108_path=[1:0-1386_1365:1387-3107]_[-1,_1,_1365,_-2]		1	p1	(A)14	14	203	216
TRINITY_DN10400_c0_g2_i1_len=1159_path=[1:0-512_491:513-514_493:515-533_512:534-537_516:538-629_608:630-1158]_[-1,_1,_491,_493,_512,_516,_608,_-2]		1	p1	(T)10	10	345	354
TRINITY_DN10400_c0_g2_i2_len=1316_path=[1:0-512_491:513-514_2449:515-690_512:691-694_516:695-786_608:787-1315]_[-1,_1,_491,_2449,_512,_516,_608,_-2]		1	p1	(T)10	10	345	354
TRINITY_DN10407_c0_g2_i1_len=285_path=[263:0-187_597:188-211_452:212-235_476:236-284]_[-1,_263,_597,_452,_476,_-2]		1	p1	(T)11	11	6	16
TRINITY_DN10414_c0_g1_i1_len=261_path=[239:0-66_550:67-90_307:91-99_549:100-123_340:124-260]_[-1,_239,_550,_307,_549,_340,_-2]		1	p1	(T)10	10	250	259
TRINITY_DN1044_c0_g1_i1_len=231_path=[209:0-134_921:135-158_345:159-230]_[-1,_209,_921,_345,_-2]		1	p1	(T)10	10	156	165
TRINITY_DN10442_c0_g2_i1_len=1716_path=[1694:0-220_1892:221-1299_2971:1300-1715]_[-1,_1694,_1892,_2971,_-2]		1	p1	(A)11	11	1499	1509
TRINITY_DN10442_c0_g2_i1_len=1716_path=[1694:0-220_1892:221-1299_2971:1300-1715]_[-1,_1694,_1892,_2971,_-2]		2	p1	(A)12	12	1683	1694
TRINITY_DN10443_c0_g1_i1_len=580_path=[558:0-345_881:346-380_916:381-494_1229:495-518_1054:519-579]_[-1,_558,_881,_916,_1229,_1054,_-2]		1	p1	(A)10	10	93	102
TRINITY_DN10451_c0_g2_i1_len=1450_path=[1:0-733_712:734-1449]_[-1,_1,_712,_-2]		1	p1	(A)14	14	72	85
TRINITY_DN10452_c0_g1_i1_len=2250_path=[1:0-178_157:179-805_4217:806-947_807:948-2249]_[-1,_1,_157,_4217,_807,_-2]		1	p1	(A)13	13	2238	2250
TRINITY_DN10452_c0_g1_i2_len=2131_path=[1:0-178_157:179-805_784:806-828_807:829-2130]_[-1,_1,_157,_784,_807,_-2]		1	p1	(A)13	13	2119	2131
TRINITY_DN10459_c0_g3_i1_len=503_path=[1414:0-421_1813:422-426_2489:427-502]_[-1,_1414,_1813,_2489,_-2]		1	p1	(G)20	20	479	498
TRINITY_DN10469_c0_g1_i1_len=1734_path=[1712:0-544_3659:545-568_2258:569-840_2530:841-861_2551:862-1733]_[-1,_1712,_3659,_2258,_2530,_2551,_-2]		1	p1	(T)11	11	16	26
TRINITY_DN10469_c0_g1_i2_len=1819_path=[1712:0-544_3659:545-568_2258:569-840_3423:841-946_2551:947-1818]_[-1,_1712,_3659,_2258,_3423,_2551,_-2]		1	p1	(T)11	11	16	26
TRINITY_DN10492_c0_g1_i1_len=921_path=[787:0-170_2929:171-225_990:226-242_2251:243-920]_[-1,_787,_2929,_990,_2251,_-2]		1	p1	(T)22	22	867	888
TRINITY_DN10497_c0_g1_i1_len=619_path=[4235:0-152_3769:153-618]_[-1,_4235,_3769,_-2]		1	p1	(T)10	10	538	547
TRINITY_DN10497_c0_g2_i1_len=2140_path=[2118:0-1673_3769:1674-2139]_[-1,_2118,_3769,_-2]		1	p1	(T)10	10	2059	2068
TRINITY_DN10499_c0_g1_i1_len=2085_path=[1299:0-705_2597:706-1488_2001:1489-2084]_[-1,_1299,_2597,_2001,_-2]		1	p1	(A)12	12	1025	1036
TRINITY_DN10499_c0_g1_i1_len=2085_path=[1299:0-705_2597:706-1488_2001:1489-2084]_[-1,_1299,_2597,_2001,_-2]		2	p1	(A)12	12	2074	2085
TRINITY_DN10499_c0_g2_i1_len=1321_path=[1299:0-705_1982:706-724_2001:725-1320]_[-1,_1299,_1982,_2001,_-2]		1	p1	(A)12	12	1310	1321
TRINITY_DN105_c0_g1_i1_len=1079_path=[1:0-1078]_[-1,_1,_-2]		1	p1	(T)10	10	1	10
TRINITY_DN10512_c0_g1_i1_len=603_path=[1:0-223_1257:224-247_226:248-422_1258:423-446_425:447-602]_[-1,_1,_1257,_226,_1258,_425,_-2]		1	p1	(T)10	10	564	573
TRINITY_DN10522_c0_g1_i2_len=1180_path=[1:0-103_2371:104-125_84:126-394_2443:395-418_377:419-1077_2444:1078-1101_1060:1102-1179]_[-1,_1,_2371,_84,_2443,_377,_2444,_1060,_-2]		1	p1	(T)14	14	1166	1179
TRINITY_DN10552_c0_g1_i1_len=1178_path=[1155:0-524_3950:525-539_1671:540-1177]_[-1,_1155,_3950,_1671,_-2]		1	p1	(A)10	10	517	526
TRINITY_DN10570_c0_g1_i1_len=1416_path=[1:0-704_683:705-757_2947:758-781_760:782-1415]_[-1,_1,_683,_2947,_760,_-2]		1	p1	(A)11	11	1164	1174
TRINITY_DN10578_c0_g2_i1_len=1203_path=[1:0-536_515:537-1202]_[-1,_1,_515,_-2]		1	p1	(A)13	13	1191	1203
TRINITY_DN10601_c0_g2_i1_len=489_path=[467:0-186_631:187-203_648:204-488]_[-1,_467,_631,_648,_-2]		1	p1	(T)12	12	179	190
TRINITY_DN10603_c0_g3_i1_len=400_path=[2190:0-399]_[-1,_2190,_-2]		1	p1	(A)10	10	391	400
TRINITY_DN10610_c0_g2_i1_len=836_path=[1671:0-243_2439:244-265_266:266-835]_[-1,_1671,_2439,_266,_-2]		1	p1	(A)11	11	761	771
TRINITY_DN10610_c0_g4_i1_len=858_path=[1:0-287_266:288-857]_[-1,_1,_266,_-2]		1	p1	(A)11	11	783	793
TRINITY_DN10616_c0_g1_i1_len=348_path=[4047:0-87_3509:88-98_3520:99-347]_[-1,_4047,_3509,_3520,_-2]		1	p1	(A)17	17	122	138
TRINITY_DN10631_c0_g2_i1_len=2346_path=[2324:0-687_2989:688-783_3085:784-2345]_[-1,_2324,_2989,_3085,_-2]		1	p1	(A)11	11	177	187
TRINITY_DN10634_c0_g1_i1_len=1169_path=[1147:0-536_1661:537-574_1699:575-802_2441:803-826_1951:827-841_2442:842-865_1990:866-1168]_[-1,_1147,_1661,_1699,_2441,_1951,_2442,_1990,_-2]		1	p1	(T)10	10	46	55
TRINITY_DN10646_c0_g1_i1_len=291_path=[480:0-79_189:80-148_47:149-166_65:167-290]_[-1,_480,_189,_47,_65,_-2]		1	p1	(T)11	11	235	245
TRINITY_DN10653_c0_g1_i1_len=2413_path=[2391:0-2412]_[-1,_2391,_-2]		4	p1	(T)11	11	2311	2321
TRINITY_DN10662_c0_g1_i1_len=2171_path=[2149:0-1019_4394:1020-1043_3170:1044-1052_4393:1053-1076_3203:1077-2170]_[-1,_2149,_4394,_3170,_4393,_3203,_-2]		1	p1	(T)10	10	2133	2142
TRINITY_DN10665_c0_g2_i1_len=726_path=[1692:0-435_725:436-567_515:568-574_522:575-725]_[-1,_1692,_725,_515,_522,_-2]		1	p1	(A)10	10	535	544
TRINITY_DN10665_c0_g2_i2_len=365_path=[673:0-74_725:75-206_515:207-213_522:214-364]_[-1,_673,_725,_515,_522,_-2]		1	p1	(A)10	10	174	183
TRINITY_DN1068_c0_g1_i1_len=987_path=[1:0-759_738:760-986]_[-1,_1,_738,_-2]		1	p1	(T)11	11	963	973
TRINITY_DN10692_c0_g1_i1_len=860_path=[4227:0-352_1442:353-859]_[-1,_4227,_1442,_-2]		1	p1	(A)11	11	63	73
TRINITY_DN10692_c0_g1_i1_len=860_path=[4227:0-352_1442:353-859]_[-1,_4227,_1442,_-2]		2	p1	(A)11	11	850	860
TRINITY_DN10692_c0_g3_i1_len=1971_path=[1:0-1035_1014:1036-1463_1442:1464-1970]_[-1,_1,_1014,_1442,_-2]		1	p1	(A)11	11	1961	1971
TRINITY_DN10704_c0_g1_i2_len=1899_path=[1:0-570_549:571-815_3705:816-1898]_[-1,_1,_549,_3705,_-2]		1	p1	(A)10	10	1833	1842
TRINITY_DN10708_c0_g2_i1_len=3022_path=[1:0-3021]_[-1,_1,_-2]		1	p1	(T)11	11	20	30
TRINITY_DN10724_c0_g1_i1_len=594_path=[1:0-62_41:63-89_68:90-163_1245:164-187_166:188-593]_[-1,_1,_41,_68,_1245,_166,_-2]		1	p1	(A)11	11	583	593
TRINITY_DN10731_c0_g2_i1_len=240_path=[1117:0-239]_[-1,_1117,_-2]		1	p1	(T)13	13	125	137
TRINITY_DN10784_c0_g2_i1_len=1357_path=[1:0-251_230:252-272_251:273-1115_1094:1116-1164_1143:1165-1356]_[-1,_1,_230,_251,_1094,_1143,_-2]		1	p1	(A)10	10	5	14
TRINITY_DN10784_c0_g2_i2_len=1472_path=[1:0-251_2805:252-387_251:388-1230_1094:1231-1279_1143:1280-1471]_[-1,_1,_2805,_251,_1094,_1143,_-2]		1	p1	(A)10	10	5	14
TRINITY_DN10787_c0_g1_i1_len=311_path=[186:0-96_260:97-98_627:99-310]_[-1,_186,_260,_627,_-2]		1	p1	(T)10	10	155	164
TRINITY_DN10806_c0_g2_i1_len=785_path=[3039:0-323_2578:324-784]_[-1,_3039,_2578,_-2]		1	p1	(A)16	16	770	785
TRINITY_DN10806_c0_g3_i1_len=1542_path=[1520:0-310_1808:311-1060_2558:1061-1080_2578:1081-1541]_[-1,_1520,_1808,_2558,_2578,_-2]		1	p1	(A)16	16	1527	1542
TRINITY_DN10811_c0_g1_i1_len=568_path=[1:0-84_63:85-93_72:94-225_1238:226-240_285:241-567]_[-1,_1,_63,_72,_1238,_285,_-2]		1	p1	(T)10	10	497	506
TRINITY_DN10811_c0_g1_i2_len=634_path=[1:0-84_63:85-93_72:94-225_204:226-306_285:307-633]_[-1,_1,_63,_72,_204,_285,_-2]		1	p1	(T)10	10	563	572
TRINITY_DN10822_c0_g1_i1_len=350_path=[328:0-111_739:112-135_441:136-312_618:313-329_635:330-349]_[-1,_328,_739,_441,_618,_635,_-2]		1	p1	(A)10	10	341	350
TRINITY_DN10833_c0_g1_i1_len=1008_path=[1003:0-268_1249:269-507_503:508-1007]_[-1,_1003,_1249,_503,_-2]		1	p1	(A)10	10	133	142
TRINITY_DN10841_c0_g1_i1_len=598_path=[1081:0-198_30:199-298_1257:299-322_154:323-597]_[-1,_1081,_30,_1257,_154,_-2]		1	p1	(T)10	10	364	373
TRINITY_DN10849_c0_g1_i1_len=872_path=[1:0-351_1891:352-370_445:371-871]_[-1,_1,_1891,_445,_-2]		1	p1	(A)10	10	81	90
TRINITY_DN10849_c0_g2_i1_len=968_path=[1:0-351_330:352-466_445:467-967]_[-1,_1,_330,_445,_-2]		1	p1	(A)10	10	81	90
TRINITY_DN10858_c0_g1_i1_len=1842_path=[1657:0-1662_3826:1663-1767_3931:1768-1841]_[-1,_1657,_3826,_3931,_-2]		1	p1	(T)10	10	1540	1549
TRINITY_DN10875_c0_g2_i1_len=1193_path=[3795:0-156_1702:157-1192]_[-1,_3795,_1702,_-2]		1	p1	(T)10	10	1021	1030
TRINITY_DN10875_c0_g3_i1_len=1701_path=[1:0-643_1681:644-664_1702:665-1700]_[-1,_1,_1681,_1702,_-2]		1	p1	(T)10	10	1529	1538
TRINITY_DN10892_c0_g1_i1_len=587_path=[1:0-45_24:46-46_1203:47-70_49:71-316_1202:317-340_319:341-586]_[-1,_1,_24,_1203,_49,_1202,_319,_-2]		1	p1	(T)10	10	518	527
TRINITY_DN10894_c0_g1_i1_len=780_path=[1:0-281_260:282-303_282:304-779]_[-1,_1,_260,_282,_-2]		1	p1	(T)10	10	1	10
TRINITY_DN10894_c0_g2_i1_len=1542_path=[1:0-281_1515:282-1065_282:1066-1541]_[-1,_1,_1515,_282,_-2]		1	p1	(T)10	10	1	10
TRINITY_DN10899_c0_g1_i1_len=1253_path=[1215:0-363_1579:364-1252]_[-1,_1215,_1579,_-2]		1	p1	(A)12	12	987	998
TRINITY_DN10925_c0_g1_i1_len=1105_path=[1083:0-830_1891:831-1104]_[-1,_1083,_1891,_-2]		1	p1	(A)10	10	822	831
TRINITY_DN10928_c0_g2_i1_len=2713_path=[2691:0-1424_4093:1425-2712]_[-1,_2691,_4093,_-2]		1	p1	(T)12	12	396	407
TRINITY_DN10943_c0_g2_i1_len=975_path=[4497:0-301_3824:302-302_3825:303-974]_[-1,_4497,_3824,_3825,_-2]		1	p1	(T)10	10	897	906
TRINITY_DN10948_c0_g1_i1_len=638_path=[1036:0-517_1531:518-577_1531:578-637]_[-1,_1036,_1531,_1531,_-2]		1	p1	(A)10	10	118	127
TRINITY_DN10968_c0_g1_i1_len=2224_path=[2187:0-1364_3529:1365-1607_4410:1608-1644_3794:1645-2223]_[-1,_2187,_3529,_4410,_3794,_-2]		1	p1	(A)10	10	80	89
TRINITY_DN1098_c0_g1_i1_len=512_path=[1:0-511]_[-1,_1,_-2]		1	p1	(T)12	12	2	13
TRINITY_DN10990_c0_g2_i1_len=2708_path=[1:0-181_160:182-2181_2160:2182-2707]_[-1,_1,_160,_2160,_-2]		1	p1	(A)11	11	148	158
TRINITY_DN10994_c0_g1_i1_len=567_path=[545:0-237_760:238-566]_[-1,_545,_760,_-2]		1	p1	(A)18	18	550	567
TRINITY_DN11007_c0_g1_i1_len=403_path=[381:0-186_858:187-210_569:211-223_857:224-247_606:248-402]_[-1,_381,_858,_569,_857,_606,_-2]		1	p1	(A)10	10	10	19
TRINITY_DN11009_c0_g2_i2_len=2356_path=[1:0-896_875:897-1713_1692:1714-2355]_[-1,_1,_875,_1692,_-2]		1	p1	(T)10	10	2232	2241
TRINITY_DN11012_c0_g1_i1_len=1890_path=[1861:0-675_3721:676-701_2533:702-1889]_[-1,_1861,_3721,_2533,_-2]		1	p1	(T)10	10	1849	1858
TRINITY_DN11026_c0_g1_i1_len=901_path=[879:0-416_1273:417-641_1498:642-900]_[-1,_879,_1273,_1498,_-2]		1	p1	(T)10	10	12	21
TRINITY_DN11026_c0_g1_i3_len=885_path=[879:0-416_1273:417-641_2000:642-884]_[-1,_879,_1273,_2000,_-2]		1	p1	(T)10	10	12	21
TRINITY_DN11036_c0_g1_i1_len=1784_path=[1845:0-1048_3711:1049-1070_2976:1071-1569_3475:1570-1586_3492:1587-1783]_[-1,_1845,_3711,_2976,_3475,_3492,_-2]		1	p1	(A)12	12	1773	1784
TRINITY_DN11036_c0_g1_i2_len=1867_path=[1845:0-1048_2871:1049-1153_2976:1154-1652_3475:1653-1669_3492:1670-1866]_[-1,_1845,_2871,_2976,_3475,_3492,_-2]		1	p1	(A)12	12	1856	1867
TRINITY_DN11044_c0_g1_i1_len=1024_path=[1:0-899_878:900-942_921:943-1023]_[-1,_1,_878,_921,_-2]		1	p1	(T)10	10	1	10
TRINITY_DN11055_c0_g1_i1_len=642_path=[1404:0-641]_[-1,_1404,_-2]		1	p1	(T)11	11	365	375
TRINITY_DN11062_c0_g3_i1_len=226_path=[545:0-225]_[-1,_545,_-2]		1	p1	(T)14	14	207	220
TRINITY_DN11085_c0_g1_i1_len=3050_path=[1:0-1168_6127:1169-1192_1171:1193-2873_6128:2874-2897_2876:2898-3049]_[-1,_1,_6127,_1171,_6128,_2876,_-2]		1	p1	(T)13	13	1	13
TRINITY_DN11092_c0_g1_i1_len=1225_path=[1:0-794_773:795-868_2622:869-889_943:890-891_945:892-1224]_[-1,_1,_773,_2622,_943,_945,_-2]		1	p1	(T)11	11	1	11
TRINITY_DN11092_c0_g1_i2_len=1300_path=[1:0-794_773:795-868_847:869-964_943:965-966_945:967-1299]_[-1,_1,_773,_847,_943,_945,_-2]		1	p1	(T)11	11	1	11
TRINITY_DN11092_c0_g2_i1_len=1151_path=[1:0-794_2555:795-817_945:818-1150]_[-1,_1,_2555,_945,_-2]		1	p1	(T)11	11	1	11
TRINITY_DN11098_c0_g1_i1_len=1041_path=[1019:0-335_1332:336-350_1347:351-701_2332:702-725_1722:726-749_1746:750-771_1768:772-860_1857:861-877_1874:878-888_1885:889-1040]_[-1,_1019,_1332,_1347,_2332,_1722,_1746,_1768,_1857,_1874,_1885,_-2]		1	p1	(A)11	11	141	151
TRINITY_DN11102_c0_g1_i1_len=1236_path=[1:0-1035_2475:1036-1059_1038:1060-1235]_[-1,_1,_2475,_1038,_-2]		1	p1	(A)10	10	149	158
TRINITY_DN11112_c0_g2_i1_len=1350_path=[1:0-1084_1063:1085-1098_1077:1099-1349]_[-1,_1,_1063,_1077,_-2]		1	p1	(T)10	10	54	63
TRINITY_DN11121_c0_g1_i1_len=2593_path=[1:0-826_5275:827-850_829:851-2046_5276:2047-2070_2049:2071-2257_2236:2258-2309_2288:2310-2592]_[-1,_1,_5275,_829,_5276,_2049,_2236,_2288,_-2]		1	p1	(T)12	12	1	12
TRINITY_DN11121_c0_g1_i2_len=2560_path=[1:0-826_5275:827-850_829:851-2046_5276:2047-2070_2049:2071-2257_5141:2258-2276_2288:2277-2559]_[-1,_1,_5275,_829,_5276,_2049,_5141,_2288,_-2]		1	p1	(T)12	12	1	12
TRINITY_DN11136_c0_g1_i1_len=951_path=[929:0-198_2101:199-222_1129:223-290_1197:291-690_2102:691-714_1621:715-950]_[-1,_929,_2101,_1129,_1197,_2102,_1621,_-2]		1	p1	(A)10	10	764	773
TRINITY_DN11137_c0_g1_i2_len=2213_path=[1540:0-824_2342:825-844_2362:845-1064_3079:1065-1735_2602:1736-2212]_[-1,_1540,_2342,_2362,_3079,_2602,_-2]		1	p1	(T)10	10	1569	1578
TRINITY_DN11137_c0_g1_i4_len=2295_path=[1540:0-824_4421:825-926_2362:927-1146_3079:1147-1817_2602:1818-2294]_[-1,_1540,_4421,_2362,_3079,_2602,_-2]		1	p1	(T)10	10	1651	1660
TRINITY_DN11153_c0_g1_i1_len=813_path=[944:0-659_95:660-662_98:663-700_136:701-812]_[-1,_944,_95,_98,_136,_-2]		1	p1	(T)10	10	1	10
TRINITY_DN11156_c0_g1_i1_len=1263_path=[1475:0-436_1889:437-698_2151:699-1226_2679:1227-1227_3093:1228-1251_2704:1252-1262]_[-1,_1475,_1889,_2151,_2679,_3093,_2704,_-2]		1	p1	(T)11	11	1187	1197
TRINITY_DN11158_c0_g1_i1_len=3081_path=[1:0-184_6691:185-208_187:209-1238_1217:1239-2269_2248:2270-3080]_[-1,_1,_6691,_187,_1217,_2248,_-2]		2	p1	(A)12	12	3070	3081
TRINITY_DN11158_c0_g2_i1_len=1058_path=[6341:0-246_2248:247-1057]_[-1,_6341,_2248,_-2]		1	p1	(A)12	12	1047	1058
TRINITY_DN11161_c0_g1_i1_len=657_path=[1:0-656]_[-1,_1,_-2]		1	p1	(A)13	13	431	443
TRINITY_DN11167_c0_g1_i1_len=605_path=[2900:0-137_647:138-604]_[-1,_2900,_647,_-2]		1	p1	(T)11	11	587	597
TRINITY_DN11167_c0_g2_i1_len=769_path=[2506:0-301_647:302-768]_[-1,_2506,_647,_-2]		1	p1	(T)11	11	751	761
TRINITY_DN11167_c0_g3_i1_len=1136_path=[1:0-668_647:669-1135]_[-1,_1,_647,_-2]		1	p1	(T)11	11	1118	1128
TRINITY_DN11169_c0_g3_i1_len=274_path=[4756:0-72_5149:73-96_4830:97-273]_[-1,_4756,_5149,_4830,_-2]		1	p1	(T)10	10	18	27
TRINITY_DN11171_c0_g1_i1_len=4123_path=[1:0-3210_3189:3211-3228_3207:3229-3590_3569:3591-3606_3585:3607-3658_8249:3659-3674_3652:3675-4122]_[-1,_1,_3189,_3207,_3569,_3585,_8249,_3652,_-2]		1	p1	(A)10	10	4114	4123
TRINITY_DN11172_c0_g1_i1_len=1199_path=[1177:0-483_2431:484-507_1662:508-606_1761:607-633_1788:634-1198]_[-1,_1177,_2431,_1662,_1761,_1788,_-2]		1	p1	(A)12	12	1188	1199
TRINITY_DN11189_c0_g1_i1_len=1238_path=[1216:0-241_2712:242-265_1459:266-692_1886:693-746_1940:747-800_2714:801-824_2018:825-903_2713:904-927_2121:928-1237]_[-1,_1216,_2712,_1459,_1886,_1940,_2714,_2018,_2713,_2121,_-2]		1	p1	(A)10	10	1176	1185
TRINITY_DN11221_c0_g1_i1_len=1847_path=[1:0-1667_3745:1668-1691_1670:1692-1846]_[-1,_1,_3745,_1670,_-2]		2	p1	(T)10	10	1720	1729
TRINITY_DN11252_c0_g1_i1_len=881_path=[407:0-371_756:372-373_1671:374-397_782:398-406_791:407-428_756:429-430_1671:431-454_782:455-463_813:464-880]_[-1,_407,_756,_1671,_782,_791,_756,_1671,_782,_813,_-2]		1	p1	(T)16	16	734	749
TRINITY_DN11254_c0_g1_i1_len=1735_path=[3321:0-82_153:83-102_1:103-103_2:104-159_1:160-160_58:161-255_153:256-275_1:276-276_173:277-1207_3405:1208-1231_1128:1232-1734]_[-1,_3321,_153,_1,_2,_1,_58,_153,_1,_173,_3405,_1128,_-2]		1	p1	(T)12	12	10	21
TRINITY_DN11263_c0_g1_i1_len=3339_path=[3317:0-2780_6075:2781-3338]_[-1,_3317,_6075,_-2]		1	p1	(A)14	14	3326	3339
TRINITY_DN11263_c0_g2_i1_len=682_path=[6734:0-123_6075:124-681]_[-1,_6734,_6075,_-2]		1	p1	(A)14	14	669	682
TRINITY_DN11284_c0_g1_i1_len=1230_path=[1:0-286_265:287-302_281:303-570_549:571-591_570:592-1229]_[-1,_1,_265,_281,_549,_570,_-2]		1	p1	(T)13	13	1197	1209
TRINITY_DN11284_c0_g1_i2_len=1337_path=[1:0-286_265:287-302_281:303-570_2543:571-698_570:699-1336]_[-1,_1,_265,_281,_2543,_570,_-2]		1	p1	(T)13	13	1304	1316
TRINITY_DN11355_c0_g1_i1_len=1447_path=[1425:0-1195_2927:1196-1219_2622:1220-1258_2928:1259-1282_2685:1283-1446]_[-1,_1425,_2927,_2622,_2928,_2685,_-2]		1	p1	(T)10	10	1	10
TRINITY_DN11372_c0_g2_i1_len=277_path=[1286:0-182_460:183-183_461:184-276]_[-1,_1286,_460,_461,_-2]		1	p1	(A)12	12	46	57
TRINITY_DN11376_c0_g2_i1_len=249_path=[227:0-163_368:164-248]_[-1,_227,_368,_-2]		1	p1	(A)14	14	191	204
TRINITY_DN11387_c0_g1_i1_len=742_path=[720:0-315_1013:316-330_1028:331-371_1069:372-741]_[-1,_720,_1013,_1028,_1069,_-2]		1	p1	(T)11	11	720	730
TRINITY_DN11387_c0_g2_i1_len=555_path=[1439:0-128_1013:129-143_1651:144-184_1069:185-554]_[-1,_1439,_1013,_1651,_1069,_-2]		1	p1	(T)11	11	533	543
TRINITY_DN114_c0_g1_i1_len=679_path=[1:0-118_97:119-130_1253:131-166_97:167-178_109:179-678]_[-1,_1,_97,_1253,_97,_109,_-2]		1	p1	(G)11	11	322	332
TRINITY_DN11415_c0_g1_i1_len=976_path=[1:0-237_216:238-259_238:260-975]_[-1,_1,_216,_238,_-2]		1	p1	(A)10	10	104	113
TRINITY_DN11415_c0_g2_i1_len=1066_path=[1:0-237_2019:238-349_238:350-1065]_[-1,_1,_2019,_238,_-2]		1	p1	(A)10	10	104	113
TRINITY_DN11416_c0_g3_i1_len=865_path=[2591:0-459_3093:460-480_1705:481-864]_[-1,_2591,_3093,_1705,_-2]		1	p1	(T)12	12	1	12
TRINITY_DN11416_c0_g4_i1_len=525_path=[2591:0-459_3028:460-524]_[-1,_2591,_3028,_-2]		1	p1	(T)12	12	1	12
TRINITY_DN11417_c0_g1_i1_len=481_path=[1055:0-191_1717:192-211_259:212-480]_[-1,_1055,_1717,_259,_-2]		1	p1	(T)12	12	1	12
TRINITY_DN11417_c0_g3_i1_len=613_path=[1055:0-191_1224:192-343_259:344-612]_[-1,_1055,_1224,_259,_-2]		1	p1	(T)12	12	1	12
TRINITY_DN11424_c0_g1_i1_len=1551_path=[1:0-1550]_[-1,_1,_-2]		1	p1	(A)13	13	157	169
TRINITY_DN11441_c0_g1_i1_len=380_path=[1:0-72_51:73-102_820:103-125_103:126-179_157:180-217_195:218-379]_[-1,_1,_51,_820,_103,_157,_195,_-2]		1	p1	(A)10	10	346	355
TRINITY_DN11446_c0_g2_i1_len=395_path=[6065:0-394]_[-1,_6065,_-2]		1	p1	(T)10	10	32	41
TRINITY_DN11447_c0_g1_i1_len=1050_path=[1028:0-598_2103:599-622_1628:623-1049]_[-1,_1028,_2103,_1628,_-2]		2	p1	(A)13	13	1038	1050
TRINITY_DN11467_c0_g1_i1_len=1283_path=[1:0-691_670:692-1282]_[-1,_1,_670,_-2]		1	p1	(A)13	13	1271	1283
TRINITY_DN11475_c0_g1_i1_len=1096_path=[1074:0-1095]_[-1,_1074,_-2]		1	p1	(A)10	10	123	132
TRINITY_DN11497_c0_g1_i1_len=621_path=[599:0-127_704:128-140_717:141-620]_[-1,_599,_704,_717,_-2]		1	p1	(T)15	15	8	22
TRINITY_DN11503_c0_g1_i1_len=2713_path=[2691:0-609_3278:610-632_3301:633-2147_4816:2148-2243_4912:2244-2259_4928:2260-2712]_[-1,_2691,_3278,_3301,_4816,_4912,_4928,_-2]		1	p1	(T)11	11	68	78
TRINITY_DN11515_c0_g2_i1_len=2542_path=[2516:0-2355_5031:2356-2382_4872:2383-2541]_[-1,_2516,_5031,_4872,_-2]		1	p1	(T)10	10	2513	2522
TRINITY_DN11516_c0_g1_i1_len=510_path=[1:0-190_169:191-207_186:208-227_975:228-261_240:262-509]_[-1,_1,_169,_186,_975,_240,_-2]		1	p1	(T)10	10	184	193
TRINITY_DN11574_c0_g1_i1_len=1569_path=[1547:0-376_1901:377-567_2092:568-1568]_[-1,_1547,_1901,_2092,_-2]		1	p1	(T)10	10	298	307
TRINITY_DN11574_c0_g2_i1_len=1399_path=[1547:0-376_3093:377-397_2092:398-1398]_[-1,_1547,_3093,_2092,_-2]		1	p1	(T)10	10	298	307
TRINITY_DN11594_c0_g1_i1_len=213_path=[2015:0-212]_[-1,_2015,_-2]		1	p1	(G)13	13	187	199
TRINITY_DN11604_c0_g1_i1_len=1204_path=[1:0-520_499:521-574_2651:575-598_577:599-1203]_[-1,_1,_499,_2651,_577,_-2]		1	p1	(A)10	10	492	501
TRINITY_DN11630_c0_g2_i1_len=1318_path=[1107:0-225_1310:226-250_2213:251-414_1310:415-439_1335:440-508_1404:509-1317]_[-1,_1107,_1310,_2213,_1310,_1335,_1404,_-2]		1	p1	(A)10	10	911	920
TRINITY_DN11631_c0_g1_i1_len=924_path=[1:0-540_1851:541-564_543:565-923]_[-1,_1,_1851,_543,_-2]		1	p1	(T)10	10	742	751
TRINITY_DN11634_c0_g3_i1_len=847_path=[1918:0-617_3835:618-846]_[-1,_1918,_3835,_-2]		1	p1	(A)10	10	719	728
TRINITY_DN11643_c0_g1_i1_len=975_path=[953:0-316_1985:317-340_1271:341-921_1852:922-936_1867:937-974]_[-1,_953,_1985,_1271,_1852,_1867,_-2]		1	p1	(T)13	13	1	13
TRINITY_DN11668_c0_g1_i1_len=927_path=[905:0-556_1905:557-580_1463:581-926]_[-1,_905,_1905,_1463,_-2]		1	p1	(A)14	14	685	698
TRINITY_DN11682_c0_g1_i1_len=2100_path=[1:0-860_839:861-861_4128:862-896_839:897-897_840:898-2099]_[-1,_1,_839,_4128,_839,_840,_-2]		1	p1	(T)10	10	1921	1930
TRINITY_DN11727_c0_g1_i1_len=1273_path=[1251:0-666_1895:667-1272]_[-1,_1251,_1895,_-2]		1	p1	(A)11	11	38	48
TRINITY_DN11727_c0_g2_i1_len=878_path=[1251:0-666_2712:667-877]_[-1,_1251,_2712,_-2]		1	p1	(A)11	11	38	48
TRINITY_DN11748_c1_g1_i1_len=279_path=[257:0-278]_[-1,_257,_-2]		1	p1	(T)10	10	245	254
TRINITY_DN11753_c0_g1_i1_len=876_path=[854:0-244_1076:245-277_1109:278-875]_[-1,_854,_1076,_1109,_-2]		1	p1	(T)10	10	720	729
TRINITY_DN11796_c0_g1_i1_len=1441_path=[1419:0-294_1691:295-343_1740:344-361_1758:362-945_2342:946-1440]_[-1,_1419,_1691,_1740,_1758,_2342,_-2]		1	p1	(A)11	11	459	469
TRINITY_DN11797_c1_g1_i1_len=444_path=[1:0-443]_[-1,_1,_-2]		1	p1	(T)10	10	225	234
TRINITY_DN11799_c0_g1_i1_len=2070_path=[2048:0-374_4191:375-398_2424:399-1794_4192:1795-1818_3844:1819-2069]_[-1,_2048,_4191,_2424,_4192,_3844,_-2]		1	p1	(T)18	18	1876	1893
TRINITY_DN11810_c0_g1_i1_len=2017_path=[1725:0-484_4073:485-508_2211:509-757_3449:758-1045_2478:1046-2016]_[-1,_1725,_4073,_2211,_3449,_2478,_-2]		1	p1	(A)11	11	2007	2017
TRINITY_DN11810_c0_g1_i2_len=1747_path=[1725:0-484_4073:485-508_2211:509-757_2460:758-775_2478:776-1746]_[-1,_1725,_4073,_2211,_2460,_2478,_-2]		1	p1	(A)11	11	1737	1747
TRINITY_DN11812_c1_g1_i1_len=276_path=[254:0-275]_[-1,_254,_-2]		1	p1	(T)16	16	1	16
TRINITY_DN11848_c0_g1_i1_len=502_path=[1:0-133_1022:134-152_153:153-501]_[-1,_1,_1022,_153,_-2]		1	p1	(A)12	12	13	24
TRINITY_DN11848_c0_g2_i1_len=524_path=[1:0-133_112:134-152_131:153-174_153:175-523]_[-1,_1,_112,_131,_153,_-2]		1	p1	(A)12	12	13	24
TRINITY_DN11867_c0_g1_i1_len=1207_path=[1133:0-915_4057:916-967_4611:968-986_2045:987-988_2047:989-1206]_[-1,_1133,_4057,_4611,_2045,_2047,_-2]		1	p1	(C)13	13	451	463
TRINITY_DN11867_c0_g3_i1_len=1155_path=[1133:0-915_2026:916-934_2045:935-936_2047:937-1154]_[-1,_1133,_2026,_2045,_2047,_-2]		1	p1	(C)13	13	451	463
TRINITY_DN11867_c0_g4_i1_len=1470_path=[1133:0-915_4057:916-967_4109:968-1469]_[-1,_1133,_4057,_4109,_-2]		1	p1	(C)13	13	451	463
TRINITY_DN11898_c0_g1_i1_len=1068_path=[956:0-644_2355:645-757_1601:758-1067]_[-1,_956,_2355,_1601,_-2]		1	p1	(A)11	11	1053	1063
TRINITY_DN11898_c0_g3_i1_len=978_path=[956:0-644_1578:645-667_1601:668-977]_[-1,_956,_1578,_1601,_-2]		1	p1	(A)11	11	963	973
TRINITY_DN11900_c0_g2_i1_len=2336_path=[1:0-379_358:380-396_375:397-1114_1093:1115-2335]_[-1,_1,_358,_375,_1093,_-2]		1	p1	(A)10	10	15	24
TRINITY_DN11911_c0_g2_i1_len=846_path=[824:0-221_1023:222-239_1041:240-845]_[-1,_824,_1023,_1041,_-2]		1	p1	(A)10	10	390	399
TRINITY_DN11913_c0_g2_i1_len=901_path=[1:0-299_278:300-312_291:313-900]_[-1,_1,_278,_291,_-2]		1	p1	(A)10	10	425	434
TRINITY_DN11925_c0_g1_i1_len=788_path=[1:0-591_2295:592-615_594:616-769_748:770-770_749:771-787]_[-1,_1,_2295,_594,_748,_749,_-2]		1	p1	(A)10	10	52	61
TRINITY_DN11986_c0_g2_i1_len=917_path=[1014:0-401_2542:402-916]_[-1,_1014,_2542,_-2]		1	p1	(T)11	11	461	471
TRINITY_DN11986_c0_g2_i1_len=917_path=[1014:0-401_2542:402-916]_[-1,_1014,_2542,_-2]		2	p1	(A)10	10	802	811
TRINITY_DN11998_c0_g1_i2_len=729_path=[707:0-538_1223:539-568_1253:569-588_1273:589-670_1355:671-728]_[-1,_707,_1223,_1253,_1273,_1355,_-2]		1	p1	(A)10	10	103	112
TRINITY_DN12032_c0_g2_i1_len=1500_path=[1128:0-747_1853:748-799_1905:800-1095_2201:1096-1129_2255:1130-1499]_[-1,_1128,_1853,_1905,_2201,_2255,_-2]		1	p1	(T)10	10	12	21
TRINITY_DN12032_c0_g2_i2_len=1554_path=[1128:0-747_1853:748-799_1905:800-1095_2201:1096-1129_2235:1130-1149_2201:1150-1183_2255:1184-1553]_[-1,_1128,_1853,_1905,_2201,_2235,_2201,_2255,_-2]		1	p1	(T)10	10	12	21
TRINITY_DN12037_c0_g1_i1_len=1045_path=[1:0-81_60:82-96_75:97-474_453:475-1044]_[-1,_1,_60,_75,_453,_-2]		1	p1	(A)14	14	1032	1045
TRINITY_DN12037_c0_g2_i1_len=905_path=[2358:0-334_453:335-904]_[-1,_2358,_453,_-2]		1	p1	(A)14	14	892	905
TRINITY_DN12043_c0_g2_i1_len=688_path=[4873:0-94_4280:95-687]_[-1,_4873,_4280,_-2]		1	p1	(T)10	10	34	43
TRINITY_DN12044_c0_g2_i1_len=2668_path=[2646:0-1058_3682:1059-1084_3708:1085-2667]_[-1,_2646,_3682,_3708,_-2]		1	p1	(A)10	10	2520	2529
TRINITY_DN12062_c0_g1_i1_len=3402_path=[1:0-332_6945:333-356_335:357-428_407:429-467_446:468-785_764:786-3401]_[-1,_1,_6945,_335,_407,_446,_764,_-2]		1	p1	(T)10	10	3279	3288
TRINITY_DN12064_c0_g1_i1_len=510_path=[488:0-255_1279:256-279_745:280-312_778:313-335_801:336-509]_[-1,_488,_1279,_745,_778,_801,_-2]		1	p1	(A)10	10	9	18
TRINITY_DN12068_c0_g1_i1_len=979_path=[1735:0-566_779:567-978]_[-1,_1735,_779,_-2]		1	p1	(A)10	10	323	332
TRINITY_DN12077_c0_g2_i1_len=419_path=[1713:0-257_2111:258-418]_[-1,_1713,_2111,_-2]		1	p1	(A)15	15	281	295
TRINITY_DN12097_c0_g2_i1_len=743_path=[1559:0-118_108:119-742]_[-1,_1559,_108,_-2]		1	p1	(T)10	10	23	32
TRINITY_DN12098_c0_g1_i1_len=933_path=[911:0-360_2014:361-384_1273:385-393_2015:394-417_1306:418-436_2016:437-460_1349:461-540_2013:541-564_1453:565-932]_[-1,_911,_2014,_1273,_2015,_1306,_2016,_1349,_2013,_1453,_-2]		1	p1	(A)10	10	68	77
TRINITY_DN12116_c0_g1_i1_len=1532_path=[1510:0-922_3043:923-946_2434:947-1531]_[-1,_1510,_3043,_2434,_-2]		1	p1	(T)12	12	62	73
TRINITY_DN12182_c0_g2_i1_len=851_path=[2697:0-122_549:123-850]_[-1,_2697,_549,_-2]		1	p1	(T)11	11	27	37
TRINITY_DN12187_c1_g1_i1_len=751_path=[1:0-750]_[-1,_1,_-2]		1	p1	(T)10	10	51	60
TRINITY_DN12234_c0_g2_i1_len=475_path=[3951:0-155_1593:156-474]_[-1,_3951,_1593,_-2]		1	p1	(T)12	12	12	23
TRINITY_DN12261_c0_g1_i2_len=394_path=[372:0-110_460:111-131_481:132-187_537:188-393]_[-1,_372,_460,_481,_537,_-2]		1	p1	(T)10	10	14	23
TRINITY_DN12261_c0_g2_i1_len=519_path=[372:0-110_889:111-256_481:257-312_537:313-518]_[-1,_372,_889,_481,_537,_-2]		1	p1	(T)10	10	14	23
TRINITY_DN12269_c0_g1_i2_len=885_path=[1229:0-585_1792:586-799_2542:800-884]_[-1,_1229,_1792,_2542,_-2]		1	p1	(T)12	12	1	12
TRINITY_DN12269_c0_g1_i3_len=1251_path=[1229:0-585_1792:586-799_2006:800-1250]_[-1,_1229,_1792,_2006,_-2]		1	p1	(T)12	12	1	12
TRINITY_DN12293_c0_g1_i1_len=4594_path=[4404:0-369_4751:370-932_9298:933-956_5338:957-3290_8997:3291-3297_9004:3298-3480_7694:3481-4593]_[-1,_4404,_4751,_9298,_5338,_8997,_9004,_7694,_-2]		1	p1	(A)10	10	102	111
TRINITY_DN12293_c0_g1_i2_len=4426_path=[4404:0-369_4751:370-932_9298:933-956_5338:957-3290_7672:3291-3311_7693:3312-3312_7694:3313-4425]_[-1,_4404,_4751,_9298,_5338,_7672,_7693,_7694,_-2]		1	p1	(A)10	10	102	111
TRINITY_DN12296_c0_g1_i1_len=1088_path=[1066:0-310_1354:311-351_1395:352-778_2261:779-802_1846:803-1087]_[-1,_1066,_1354,_1395,_2261,_1846,_-2]		1	p1	(T)13	13	1	13
TRINITY_DN12298_c0_g2_i1_len=1965_path=[1:0-781_760:782-797_776:798-836_815:837-1964]_[-1,_1,_760,_776,_815,_-2]		1	p1	(T)10	10	1	10
TRINITY_DN12309_c0_g1_i1_len=1154_path=[1132:0-91_2385:92-115_1225:116-411_2383:412-435_1545:436-801_2384:802-825_1935:826-1153]_[-1,_1132,_2385,_1225,_2383,_1545,_2384,_1935,_-2]		1	p1	(A)11	11	71	81
TRINITY_DN12322_c0_g2_i1_len=1484_path=[1666:0-760_2404:761-824_3990:825-1483]_[-1,_1666,_2404,_3990,_-2]		1	p1	(T)10	10	393	402
TRINITY_DN12322_c0_g4_i1_len=1688_path=[1666:0-760_2404:761-824_2468:825-970_2614:971-1687]_[-1,_1666,_2404,_2468,_2614,_-2]		1	p1	(T)10	10	393	402
TRINITY_DN12329_c0_g1_i1_len=1533_path=[1511:0-1062_2551:1063-1079_2568:1080-1182_2671:1183-1199_2688:1200-1532]_[-1,_1511,_2551,_2568,_2671,_2688,_-2]		1	p1	(A)10	10	62	71
TRINITY_DN12341_c0_g3_i1_len=1123_path=[1098:0-348_1424:349-349_2195:350-373_1446:374-1122]_[-1,_1098,_1424,_2195,_1446,_-2]		1	p1	(T)14	14	885	898
TRINITY_DN12343_c0_g1_i3_len=1105_path=[1:0-479_458:480-917_896:918-981_2655:982-1005_984:1006-1059_1038:1060-1104]_[-1,_1,_458,_896,_2655,_984,_1038,_-2]		1	p1	(T)10	10	124	133
TRINITY_DN12347_c0_g1_i3_len=1857_path=[961:0-446_1921:447-1020_1419:1021-1107_3069:1108-1393_1529:1394-1511_3737:1512-1603_1668:1604-1856]_[-1,_961,_1921,_1419,_3069,_1529,_3737,_1668,_-2]		1	p1	(A)10	10	1519	1528
TRINITY_DN12348_c0_g1_i3_len=2075_path=[5555:0-166_5250:167-236_74:237-326_1733:327-2074]_[-1,_5555,_5250,_74,_1733,_-2]		1	p1	(T)11	11	1982	1992
TRINITY_DN12348_c0_g1_i4_len=889_path=[1:0-72_51:73-95_74:96-185_164:186-326_305:327-888]_[-1,_1,_51,_74,_164,_305,_-2]		1	p1	(A)10	10	880	889
TRINITY_DN12350_c0_g1_i1_len=811_path=[1:0-160_1721:161-184_163:185-243_1722:244-267_246:268-810]_[-1,_1,_1721,_163,_1722,_246,_-2]		1	p1	(T)10	10	793	802
TRINITY_DN12361_c0_g1_i1_len=575_path=[553:0-206_1105:207-295_826:296-298_829:299-574]_[-1,_553,_1105,_826,_829,_-2]		1	p1	(A)11	11	565	575
TRINITY_DN12361_c0_g2_i1_len=621_path=[553:0-206_737:207-295_826:296-298_1605:299-620]_[-1,_553,_737,_826,_1605,_-2]		1	p1	(A)12	12	610	621
TRINITY_DN12365_c0_g1_i1_len=1668_path=[1:0-265_3289:266-283_261:284-1667]_[-1,_1,_3289,_261,_-2]		1	p1	(A)13	13	1656	1668
TRINITY_DN12391_c0_g1_i1_len=1177_path=[2335:0-796_5177:797-820_3133:821-1080_3393:1081-1081_3394:1082-1082_4811:1083-1176]_[-1,_2335,_5177,_3133,_3393,_3394,_4811,_-2]		1	p1	(A)11	11	384	394
TRINITY_DN12410_c0_g2_i1_len=340_path=[1:0-79_58:80-134_113:135-339]_[-1,_1,_58,_113,_-2]		1	p1	(T)10	10	295	304
TRINITY_DN12418_c0_g1_i3_len=2252_path=[1:0-851_830:852-1077_4496:1078-1228_1079:1229-1326_1177:1327-1897_1748:1898-1928_1779:1929-2251]_[-1,_1,_830,_4496,_1079,_1177,_1748,_1779,_-2]		1	p1	(A)12	12	47	58
TRINITY_DN12418_c0_g1_i4_len=2124_path=[1:0-851_830:852-1077_1056:1078-1100_1079:1101-1198_1177:1199-1769_1748:1770-1800_1779:1801-2123]_[-1,_1,_830,_1056,_1079,_1177,_1748,_1779,_-2]		1	p1	(A)12	12	47	58
TRINITY_DN12420_c0_g1_i1_len=2085_path=[2063:0-99_2140:100-118_2159:119-1347_3388:1348-1856_4393:1857-1880_3921:1881-2084]_[-1,_2063,_2140,_2159,_3388,_4393,_3921,_-2]		1	p1	(T)10	10	333	342
TRINITY_DN12427_c0_g2_i1_len=393_path=[1:0-93_72:94-150_129:151-151_754:152-166_144:167-167_145:168-392]_[-1,_1,_72,_129,_754,_144,_145,_-2]		1	p1	(T)10	10	144	153
TRINITY_DN1245_c0_g1_i1_len=1062_path=[1036:0-612_2071:613-638_1648:639-1061]_[-1,_1036,_2071,_1648,_-2]		1	p1	(A)10	10	1009	1018
TRINITY_DN12450_c0_g1_i1_len=1703_path=[1:0-391_370:392-413_392:414-414_3733:415-438_417:439-521_500:522-542_521:543-1143_3734:1144-1167_1146:1168-1702]_[-1,_1,_370,_392,_3733,_417,_500,_521,_3734,_1146,_-2]		1	p1	(T)10	10	1686	1695
TRINITY_DN12450_c0_g1_i2_len=1790_path=[1:0-391_3494:392-500_392:501-501_3733:502-525_417:526-608_500:609-629_521:630-1230_3734:1231-1254_1146:1255-1789]_[-1,_1,_3494,_392,_3733,_417,_500,_521,_3734,_1146,_-2]		1	p1	(T)10	10	1773	1782
TRINITY_DN12474_c0_g1_i2_len=2605_path=[6632:0-1259_1107:1260-1262_1110:1263-1553_1401:1554-1555_3901:1556-1918_8785:1919-2240_4284:2241-2604]_[-1,_6632,_1107,_1110,_1401,_3901,_8785,_4284,_-2]		1	p1	(A)10	10	1961	1970
TRINITY_DN12480_c0_g1_i1_len=539_path=[1:0-62_41:63-114_93:115-292_1189:293-342_374:343-538]_[-1,_1,_41,_93,_1189,_374,_-2]		1	p1	(A)10	10	90	99
TRINITY_DN12480_c0_g1_i2_len=592_path=[1:0-62_41:63-114_93:115-292_271:293-395_374:396-591]_[-1,_1,_41,_93,_271,_374,_-2]		1	p1	(A)10	10	90	99
TRINITY_DN12497_c0_g5_i1_len=567_path=[545:0-566]_[-1,_545,_-2]		1	p1	(A)10	10	212	221
TRINITY_DN12501_c0_g1_i1_len=779_path=[757:0-236_971:237-284_1019:285-601_2036:602-625_1360:626-633_1368:634-634_2035:635-658_1393:659-778]_[-1,_757,_971,_1019,_2036,_1360,_1368,_2035,_1393,_-2]		1	p1	(T)10	10	1	10
TRINITY_DN12502_c0_g1_i1_len=418_path=[396:0-207_581:208-220_594:221-234_915:235-258_632:259-386_916:387-410_784:411-417]_[-1,_396,_581,_594,_915,_632,_916,_784,_-2]		1	p1	(T)10	10	199	208
TRINITY_DN12519_c0_g2_i1_len=481_path=[2035:0-292_1457:293-317_2305:318-480]_[-1,_2035,_1457,_2305,_-2]		1	p1	(T)10	10	102	111
TRINITY_DN12532_c0_g1_i1_len=809_path=[4277:0-163_3632:164-164_3633:165-663_4132:664-677_4146:678-808]_[-1,_4277,_3632,_3633,_4132,_4146,_-2]		1	p1	(T)10	10	737	746
TRINITY_DN12537_c0_g1_i1_len=2190_path=[1:0-363_342:364-419_398:420-626_4423:627-650_629:651-858_837:859-879_858:880-916_895:917-954_3567:955-977_895:978-1015_933:1016-1821_1739:1822-1830_1748:1831-1866_1739:1867-1875_3613:1876-2189]_[-1,_1,_342,_398,_4423,_629,_837,_858,_895,_3567,_895,_933,_1739,_1748,_1739,_3613,_-2]		1	p1	(T)10	10	1053	1062
TRINITY_DN12548_c0_g1_i1_len=450_path=[425:0-194_1696:195-255_28:256-319_92:320-326_1136:327-449]_[-1,_425,_1696,_28,_92,_1136,_-2]		1	p1	(T)10	10	197	206
TRINITY_DN12575_c0_g1_i3_len=3165_path=[7687:0-190_491:191-2807_6973:2808-3164]_[-1,_7687,_491,_6973,_-2]		1	p1	(A)11	11	2813	2823
TRINITY_DN12603_c0_g2_i1_len=2361_path=[1:0-598_577:599-1786_1765:1787-1823_1802:1824-1841_1820:1842-2360]_[-1,_1,_577,_1765,_1802,_1820,_-2]		1	p1	(A)11	11	216	226
TRINITY_DN12616_c0_g1_i1_len=679_path=[1:0-118_97:119-119_1458:120-143_122:144-151_1459:152-175_154:176-488_467:489-525_504:526-678]_[-1,_1,_97,_1458,_122,_1459,_154,_467,_504,_-2]		1	p1	(T)10	10	1	10
TRINITY_DN12618_c0_g2_i2_len=1874_path=[1:0-542_521:543-683_662:684-721_700:722-743_722:744-1199_3411:1200-1500_1201:1501-1873]_[-1,_1,_521,_662,_700,_722,_3411,_1201,_-2]		1	p1	(T)11	11	1259	1269
TRINITY_DN12618_c0_g2_i3_len=1984_path=[1:0-542_521:543-683_662:684-721_3147:722-853_722:854-1309_3411:1310-1610_1201:1611-1983]_[-1,_1,_521,_662,_3147,_722,_3411,_1201,_-2]		1	p1	(T)11	11	1369	1379
TRINITY_DN12633_c0_g1_i1_len=1055_path=[1:0-209_2233:210-233_212:234-240_2235:241-264_243:265-443_2234:444-467_446:468-796_2236:797-820_799:821-1054]_[-1,_1,_2233,_212,_2235,_243,_2234,_446,_2236,_799,_-2]		1	p1	(T)11	11	863	873
TRINITY_DN12636_c0_g1_i2_len=996_path=[1:0-579_558:580-597_576:598-693_672:694-995]_[-1,_1,_558,_576,_672,_-2]		1	p1	(A)10	10	987	996
TRINITY_DN12636_c0_g1_i3_len=923_path=[2431:0-487_2915:488-506_558:507-524_576:525-620_672:621-922]_[-1,_2431,_2915,_558,_576,_672,_-2]		1	p1	(A)10	10	914	923
TRINITY_DN12654_c0_g1_i1_len=463_path=[6047:0-462]_[-1,_6047,_-2]		2	p1	(A)10	10	407	416
TRINITY_DN1266_c0_g2_i1_len=473_path=[1:0-241_916:242-272_243:273-472]_[-1,_1,_916,_243,_-2]		1	p1	(T)11	11	167	177
TRINITY_DN12666_c0_g3_i1_len=683_path=[1521:0-358_861:359-682]_[-1,_1521,_861,_-2]		1	p1	(A)10	10	239	248
TRINITY_DN12672_c0_g1_i1_len=1174_path=[1:0-180_159:181-238_217:239-360_2488:361-384_363:385-1173]_[-1,_1,_159,_217,_2488,_363,_-2]		1	p1	(A)13	13	1162	1174
TRINITY_DN12678_c0_g1_i1_len=658_path=[636:0-45_1427:46-79_693:80-349_1519:350-373_987:374-657]_[-1,_636,_1427,_693,_1519,_987,_-2]		1	p1	(T)11	11	619	629
TRINITY_DN12687_c0_g2_i1_len=441_path=[2946:0-309_3363:310-327_3250:328-440]_[-1,_2946,_3363,_3250,_-2]		1	p1	(A)11	11	431	441
TRINITY_DN12705_c0_g1_i1_len=3497_path=[3475:0-1097_4550:1098-1118_4571:1119-2743_6196:2744-3496]_[-1,_3475,_4550,_4571,_6196,_-2]		1	p1	(A)11	11	3487	3497
TRINITY_DN12705_c0_g2_i1_len=1145_path=[7318:0-391_6196:392-1144]_[-1,_7318,_6196,_-2]		1	p1	(A)11	11	1135	1145
TRINITY_DN12717_c0_g1_i1_len=1926_path=[1:0-992_3971:993-1016_995:1017-1129_3972:1130-1153_1132:1154-1798_3878:1799-1867_1799:1868-1925]_[-1,_1,_3971,_995,_3972,_1132,_3878,_1799,_-2]		1	p1	(A)14	14	1913	1926
TRINITY_DN12721_c0_g1_i1_len=1642_path=[1620:0-340_1938:341-397_1995:398-730_2328:731-750_2348:751-1641]_[-1,_1620,_1938,_1995,_2328,_2348,_-2]		1	p1	(A)13	13	1630	1642
TRINITY_DN12721_c0_g1_i2_len=1792_path=[1620:0-340_1938:341-397_1995:398-730_3523:731-900_2348:901-1791]_[-1,_1620,_1938,_1995,_3523,_2348,_-2]		1	p1	(A)13	13	1780	1792
TRINITY_DN12739_c0_g1_i1_len=1766_path=[1:0-304_3865:305-328_307:329-745_724:746-765_744:766-1081_3866:1082-1105_1084:1106-1705_1684:1706-1719_1698:1720-1765]_[-1,_1,_3865,_307,_724,_744,_3866,_1084,_1684,_1698,_-2]		1	p1	(A)11	11	215	225
TRINITY_DN12739_c0_g1_i2_len=1872_path=[1:0-304_3865:305-328_307:329-745_3709:746-871_744:872-1187_3866:1188-1211_1084:1212-1811_1684:1812-1825_1698:1826-1871]_[-1,_1,_3865,_307,_3709,_744,_3866,_1084,_1684,_1698,_-2]		1	p1	(A)11	11	215	225
TRINITY_DN12745_c1_g1_i1_len=1594_path=[1:0-908_887:909-1473_2909:1474-1593]_[-1,_1,_887,_2909,_-2]		1	p1	(A)10	10	1465	1474
TRINITY_DN12746_c0_g1_i1_len=703_path=[1261:0-69_1715:70-93_1332:94-168_661:169-420_913:421-454_947:455-497_990:498-540_1033:541-541_1034:542-702]_[-1,_1261,_1715,_1332,_661,_913,_947,_990,_1033,_1034,_-2]		1	p1	(A)10	10	320	329
TRINITY_DN12746_c0_g1_i2_len=620_path=[598:0-85_661:86-337_913:338-371_947:372-414_990:415-457_1033:458-458_1034:459-619]_[-1,_598,_661,_913,_947,_990,_1033,_1034,_-2]		1	p1	(A)10	10	237	246
TRINITY_DN12766_c0_g1_i1_len=265_path=[1713:0-57_1384:58-264]_[-1,_1713,_1384,_-2]		1	p1	(T)15	15	16	30
TRINITY_DN12766_c0_g2_i1_len=611_path=[796:0-245_1748:246-269_1043:270-498_1272:499-533_1307:534-610]_[-1,_796,_1748,_1043,_1272,_1307]		1	p1	(T)13	13	571	583
TRINITY_DN12776_c0_g1_i1_len=767_path=[3163:0-644_4703:645-662_3802:663-766]_[-1,_3163,_4703,_3802,_-2]		1	p1	(T)12	12	1	12
TRINITY_DN12777_c0_g2_i1_len=788_path=[901:0-401_1280:402-438_3073:439-462_1341:463-586_1465:587-624_1503:625-748_2857:749-787]_[-1,_901,_1280,_3073,_1341,_1465,_1503,_2857,_-2]		1	p1	(T)10	10	740	749
TRINITY_DN12781_c0_g1_i1_len=891_path=[1:0-49_28:50-144_1935:145-168_147:169-262_241:263-314_293:315-890]_[-1,_1,_28,_1935,_147,_241,_293,_-2]		1	p1	(A)10	10	1	10
TRINITY_DN12785_c0_g1_i3_len=1731_path=[1625:0-595_3354:596-700_2219:701-786_2305:787-804_2323:805-852_2371:853-853_2372:854-898_2417:899-974_3822:975-998_2517:999-1019_2538:1020-1052_2571:1053-1730]_[-1,_1625,_3354,_2219,_2305,_2323,_2371,_2372,_2417,_3822,_2517,_2538,_2571,_-2]		1	p1	(A)10	10	606	615
TRINITY_DN12817_c0_g1_i1_len=1121_path=[2922:0-476_4477:477-498_468:499-822_792:823-862_832:863-983_4845:984-1007_977:1008-1120]_[-1,_2922,_4477,_468,_792,_832,_4845,_977,_-2]		1	p1	(T)11	11	1058	1068
TRINITY_DN12817_c0_g1_i2_len=1388_path=[2922:0-476_3376:477-765_468:766-1089_792:1090-1129_832:1130-1250_4845:1251-1274_977:1275-1387]_[-1,_2922,_3376,_468,_792,_832,_4845,_977,_-2]		1	p1	(T)11	11	1325	1335
TRINITY_DN12817_c0_g1_i3_len=1112_path=[1:0-489_468:490-813_792:814-853_832:854-974_4845:975-998_977:999-1111]_[-1,_1,_468,_792,_832,_4845,_977,_-2]		1	p1	(T)11	11	1049	1059
TRINITY_DN12820_c0_g1_i1_len=795_path=[798:0-434_2157:435-458_1234:459-537_1595:538-794]_[-1,_798,_2157,_1234,_1595,_-2]		1	p1	(A)10	10	208	217
TRINITY_DN12820_c0_g1_i2_len=820_path=[798:0-434_2157:435-458_1234:459-537_1313:538-819]_[-1,_798,_2157,_1234,_1313,_-2]		1	p1	(A)10	10	208	217
TRINITY_DN12829_c1_g1_i1_len=463_path=[1:0-175_953:176-199_178:200-407_954:408-431_410:432-462]_[-1,_1,_953,_178,_954,_410,_-2]		1	p1	(A)10	10	135	144
TRINITY_DN12830_c0_g2_i1_len=1494_path=[1:0-450_2987:451-451_4803:452-470_471:471-547_548:548-931_932:932-1493]_[-1,_1,_2987,_4803,_471,_548,_932,_-2]		1	p1	(A)11	11	1484	1494
TRINITY_DN12830_c0_g2_i2_len=1516_path=[1:0-450_429:451-451_430:452-470_449:471-492_471:493-569_548:570-953_932:954-1515]_[-1,_1,_429,_430,_449,_471,_548,_932,_-2]		1	p1	(A)11	11	1506	1516
TRINITY_DN12830_c0_g2_i3_len=2038_path=[1:0-450_2987:451-451_2988:452-992_449:993-1014_471:1015-1091_548:1092-1475_932:1476-2037]_[-1,_1,_2987,_2988,_449,_471,_548,_932,_-2]		1	p1	(A)11	11	2028	2038
TRINITY_DN12830_c0_g2_i4_len=1416_path=[1:0-450_429:451-451_4089:452-469_548:470-853_932:854-1415]_[-1,_1,_429,_4089,_548,_932,_-2]		1	p1	(A)11	11	1406	1416
TRINITY_DN12840_c0_g1_i1_len=3251_path=[1:0-1194_1173:1195-1444_1423:1445-1515_1494:1516-1753_6925:1754-1777_1756:1778-3250]_[-1,_1,_1173,_1423,_1494,_6925,_1756,_-2]		1	p1	(T)11	11	1	11
TRINITY_DN12845_c0_g1_i1_len=1760_path=[1738:0-405_3571:406-429_2145:430-969_2685:970-1759]_[-1,_1738,_3571,_2145,_2685,_-2]		1	p1	(T)10	10	9	18
TRINITY_DN12859_c0_g1_i1_len=3300_path=[659:0-321_958:322-347_984:348-620_1257:621-628_1265:629-680_1257:681-688_3916:689-905_4133:906-2132_5360:2133-2264_6804:2265-2288_5516:2289-3281_6509:3282-3287_6509:3288-3293_6509:3294-3299]_[-1,_659,_958,_984,_1257,_1265,_1257,_3916,_4133,_5360,_6804,_5516,_6509,_6509,_6509,_-2]		1	p1	(T)14	14	1	14
TRINITY_DN12865_c0_g1_i1_len=2380_path=[2358:0-1895_4231:1896-1912_4248:1913-1995_4824:1996-2019_4355:2020-2103_4823:2104-2127_4463:2128-2379]_[-1,_2358,_4231,_4248,_4824,_4355,_4823,_4463,_-2]		1	p1	(A)10	10	2363	2372
TRINITY_DN12884_c0_g5_i1_len=1462_path=[1:0-284_263:285-1179_1158:1180-1461]_[-1,_1,_263,_1158,_-2]		1	p1	(T)10	10	594	603
TRINITY_DN12904_c0_g1_i1_len=1623_path=[1448:0-95_3213:96-119_1545:120-493_3214:494-517_1943:518-1096_3039:1097-1270_2543:1271-1622]_[-1,_1448,_3213,_1545,_3214,_1943,_3039,_2543,_-2]		1	p1	(T)10	10	1228	1237
TRINITY_DN12910_c0_g1_i1_len=542_path=[1:0-120_99:121-200_1207:201-224_203:225-328_307:329-352_331:353-541]_[-1,_1,_99,_1207,_203,_307,_331,_-2]		1	p1	(T)10	10	483	492
TRINITY_DN12944_c0_g2_i2_len=623_path=[1943:0-174_581:175-188_595:189-365_772:366-622]_[-1,_1943,_581,_595,_772,_-2]		1	p1	(T)10	10	25	34
TRINITY_DN12958_c0_g1_i1_len=1466_path=[1:0-911_890:912-937_916:938-1465]_[-1,_1,_890,_916,_-2]		1	p1	(A)10	10	20	29
TRINITY_DN12959_c0_g2_i1_len=1489_path=[1:0-1270_1249:1271-1488]_[-1,_1,_1249,_-2]		1	p1	(T)12	12	1	12
TRINITY_DN12989_c0_g1_i1_len=911_path=[1:0-197_1921:198-221_200:222-307_1923:308-331_310:332-437_1922:438-461_440:462-910]_[-1,_1,_1921,_200,_1923,_310,_1922,_440,_-2]		1	p1	(T)10	10	13	22
TRINITY_DN13022_c0_g1_i1_len=1597_path=[1344:0-532_1854:533-549_1871:550-796_3749:797-928_2137:929-1056_3328:1057-1195_2286:1196-1596]_[-1,_1344,_1854,_1871,_3749,_2137,_3328,_2286,_-2]		1	p1	(T)11	11	1	11
TRINITY_DN13022_c0_g1_i2_len=1366_path=[1344:0-532_1854:533-549_1871:550-796_2118:797-815_2137:816-943_2265:944-964_2286:965-1365]_[-1,_1344,_1854,_1871,_2118,_2137,_2265,_2286,_-2]		1	p1	(T)11	11	1	11
TRINITY_DN13022_c0_g1_i3_len=1782_path=[1344:0-532_3002:533-847_1871:848-1094_2118:1095-1113_2137:1114-1241_3328:1242-1380_2286:1381-1781]_[-1,_1344,_3002,_1871,_2118,_2137,_3328,_2286,_-2]		1	p1	(T)11	11	1	11
TRINITY_DN13022_c0_g1_i4_len=1484_path=[1344:0-532_1854:533-549_1871:550-796_2118:797-815_2137:816-943_3328:944-1082_2286:1083-1483]_[-1,_1344,_1854,_1871,_2118,_2137,_3328,_2286,_-2]		1	p1	(T)11	11	1	11
TRINITY_DN13022_c0_g1_i5_len=1664_path=[1344:0-532_3002:533-847_1871:848-1094_2118:1095-1113_2137:1114-1241_2265:1242-1262_2286:1263-1663]_[-1,_1344,_3002,_1871,_2118,_2137,_2265,_2286,_-2]		1	p1	(T)11	11	1	11
TRINITY_DN13022_c0_g1_i6_len=1895_path=[1344:0-532_3002:533-847_1871:848-1094_3749:1095-1226_2137:1227-1354_3328:1355-1493_2286:1494-1894]_[-1,_1344,_3002,_1871,_3749,_2137,_3328,_2286,_-2]		1	p1	(T)11	11	1	11
TRINITY_DN13037_c0_g1_i1_len=1234_path=[1:0-77_2571:78-101_80:102-134_113:135-150_129:151-479_2572:480-503_482:504-1055_2573:1056-1079_1058:1080-1233]_[-1,_1,_2571,_80,_113,_129,_2572,_482,_2573,_1058,_-2]		1	p1	(A)11	11	127	137
TRINITY_DN13051_c0_g1_i1_len=1282_path=[1313:0-432_3609:433-454_1798:455-1281]_[-1,_1313,_3609,_1798,_-2]		1	p1	(T)10	10	93	102
TRINITY_DN13051_c0_g2_i1_len=1335_path=[1313:0-432_1723:433-454_1745:455-507_1798:508-1334]_[-1,_1313,_1723,_1745,_1798,_-2]		1	p1	(T)10	10	93	102
TRINITY_DN13052_c0_g1_i1_len=905_path=[803:0-344_1708:345-445_1146:446-904]_[-1,_803,_1708,_1146,_-2]		1	p1	(T)11	11	1	11
TRINITY_DN13052_c0_g2_i1_len=825_path=[803:0-344_1125:345-365_1146:366-824]_[-1,_803,_1125,_1146,_-2]		1	p1	(T)11	11	1	11
TRINITY_DN13075_c0_g1_i1_len=1363_path=[1:0-805_2827:806-829_808:830-928_2829:929-952_931:953-1137_2828:1138-1161_1140:1162-1362]_[-1,_1,_2827,_808,_2829,_931,_2828,_1140,_-2]		1	p1	(A)10	10	1139	1148
TRINITY_DN13085_c0_g2_i1_len=1915_path=[1:0-1411_1390:1412-1636_1615:1637-1914]_[-1,_1,_1390,_1615,_-2]		1	p1	(T)11	11	63	73
TRINITY_DN13089_c0_g3_i2_len=1701_path=[5759:0-499_6236:500-516_6253:517-584_2327:585-588_2331:589-781_2524:782-880_2623:881-883_2626:884-1700]_[-1,_5759,_6236,_6253,_2327,_2331,_2524,_2623,_2626,_-2]		1	p1	(A)10	10	17	26
TRINITY_DN13114_c0_g2_i1_len=3397_path=[1:0-2149_2128:2150-2152_2131:2153-2662_2641:2663-2674_8501:2675-2808_8635:2809-3396]_[-1,_1,_2128,_2131,_2641,_8501,_8635,_-2]		1	p1	(A)10	10	3374	3383
TRINITY_DN13125_c0_g2_i2_len=1360_path=[1338:0-435_3139:436-459_1775:460-746_2062:747-923_2239:924-956_3140:957-980_2296:981-1359]_[-1,_1338,_3139,_1775,_2062,_2239,_3140,_2296,_-2]		1	p1	(A)10	10	50	59
TRINITY_DN13151_c0_g1_i1_len=1386_path=[1364:0-467_1809:468-880_2222:881-928_2270:929-1036_2888:1037-1060_2402:1061-1385]_[-1,_1364,_1809,_2222,_2270,_2888,_2402,_-2]		1	p1	(A)10	10	218	227
TRINITY_DN13164_c0_g1_i2_len=1733_path=[1711:0-271_3736:272-295_1984:296-376_2065:377-438_3735:439-462_2151:463-1732]_[-1,_1711,_3736,_1984,_2065,_3735,_2151,_-2]		1	p1	(T)12	12	1	12
TRINITY_DN13177_c0_g1_i2_len=1842_path=[1:0-333_3593:334-491_333:492-564_406:565-586_428:587-1694_1536:1695-1841]_[-1,_1,_3593,_333,_406,_428,_1536,_-2]		1	p1	(A)10	10	359	368
TRINITY_DN13177_c0_g1_i3_len=1934_path=[1:0-333_3593:334-491_333:492-564_3479:565-678_428:679-1786_1536:1787-1933]_[-1,_1,_3593,_333,_3479,_428,_1536,_-2]		1	p1	(A)10	10	359	368
TRINITY_DN13183_c0_g1_i1_len=562_path=[2579:0-153_874:154-267_988:268-285_2483:286-307_988:308-325_1006:326-561]_[-1,_2579,_874,_988,_2483,_988,_1006,_-2]		1	p1	(T)11	11	422	432
TRINITY_DN13183_c0_g1_i2_len=1304_path=[1:0-662_641:663-683_662:684-895_874:896-1009_988:1010-1027_2483:1028-1049_988:1050-1067_1006:1068-1303]_[-1,_1,_641,_662,_874,_988,_2483,_988,_1006,_-2]		1	p1	(T)11	11	1164	1174
TRINITY_DN13187_c0_g1_i1_len=2136_path=[2114:0-664_4595:665-688_2780:689-905_4596:906-929_3021:930-1100_3192:1101-1215_3307:1216-1236_3328:1237-2135]_[-1,_2114,_4595,_2780,_4596,_3021,_3192,_3307,_3328,_-2]		1	p1	(T)13	13	309	321
TRINITY_DN13187_c0_g1_i2_len=2226_path=[2114:0-664_4595:665-688_2780:689-905_4596:906-929_3021:930-1100_3192:1101-1215_4338:1216-1326_3328:1327-2225]_[-1,_2114,_4595,_2780,_4596,_3021,_3192,_4338,_3328,_-2]		1	p1	(T)13	13	309	321
TRINITY_DN13195_c0_g1_i1_len=489_path=[467:0-92_537:93-103_548:104-120_565:121-122_567:123-123_568:124-488]_[-1,_467,_537,_548,_565,_567,_568,_-2]		1	p1	(T)10	10	366	375
TRINITY_DN13195_c0_g2_i1_len=596_path=[467:0-92_961:93-103_1093:104-120_1006:121-136_1127:137-229_567:230-230_568:231-595]_[-1,_467,_961,_1093,_1006,_1127,_567,_568,_-2]		1	p1	(T)10	10	473	482
TRINITY_DN13195_c0_g4_i1_len=521_path=[467:0-92_961:93-103_1093:104-120_1006:121-136_1022:137-155_568:156-520]_[-1,_467,_961,_1093,_1006,_1022,_568,_-2]		1	p1	(T)10	10	398	407
TRINITY_DN13208_c0_g1_i1_len=4659_path=[4570:0-2902_9139:2903-2989_7470:2990-4658]_[-1,_4570,_9139,_7470,_-2]		1	p1	(T)11	11	4510	4520
TRINITY_DN13208_c0_g2_i1_len=4592_path=[4570:0-2902_7450:2903-2922_7470:2923-4591]_[-1,_4570,_7450,_7470,_-2]		1	p1	(T)11	11	4443	4453
TRINITY_DN13218_c0_g2_i1_len=1677_path=[1603:0-845_3206:846-1091_3452:1092-1676]_[-1,_1603,_3206,_3452,_-2]		1	p1	(A)10	10	1597	1606
TRINITY_DN13218_c1_g1_i1_len=210_path=[188:0-209]_[-1,_188,_-2]		1	p1	(T)13	13	31	43
TRINITY_DN13232_c0_g1_i1_len=2323_path=[1:0-1107_4987:1108-1131_1110:1132-1215_4988:1216-1239_1218:1240-1327_1306:1328-2322]_[-1,_1,_4987,_1110,_4988,_1218,_1306,_-2]		1	p1	(A)10	10	112	121
TRINITY_DN13234_c0_g1_i1_len=1314_path=[1292:0-894_2164:895-1313]_[-1,_1292,_2164,_-2]		1	p1	(A)13	13	1302	1314
TRINITY_DN13244_c0_g1_i1_len=1616_path=[3150:0-44_3140:45-54_3150:55-76_3171:77-171_126:172-1312_1267:1313-1332_1287:1333-1355_1310:1356-1615]_[-1,_3150,_3140,_3150,_3171,_126,_1267,_1287,_1310,_-2]		2	p1	(A)10	10	1595	1604
TRINITY_DN13258_c0_g1_i1_len=646_path=[624:0-275_877:276-348_950:349-377_979:378-523_1125:524-645]_[-1,_624,_877,_950,_979,_1125,_-2]		1	p1	(T)11	11	573	583
TRINITY_DN13258_c0_g1_i2_len=558_path=[1412:0-187_877:188-260_1709:261-289_979:290-435_1125:436-557]_[-1,_1412,_877,_1709,_979,_1125,_-2]		1	p1	(T)11	11	485	495
TRINITY_DN13271_c0_g1_i1_len=983_path=[3109:0-466_2586:467-524_3677:525-982]_[-1,_3109,_2586,_3677,_-2]		1	p1	(A)10	10	822	831
TRINITY_DN13291_c0_g1_i1_len=595_path=[573:0-283_834:284-319_870:320-334_1235:335-358_909:359-594]_[-1,_573,_834,_870,_1235,_909,_-2]		1	p1	(T)12	12	1	12
TRINITY_DN13292_c0_g1_i1_len=866_path=[1:0-128_107:129-159_138:160-208_187:209-865]_[-1,_1,_107,_138,_187,_-2]		1	p1	(A)11	11	47	57
TRINITY_DN13294_c0_g1_i3_len=1151_path=[2323:0-451_1624:452-684_1857:685-1150]_[-1,_2323,_1624,_1857,_-2]		1	p1	(A)10	10	83	92
TRINITY_DN13301_c0_g1_i1_len=1273_path=[1:0-70_2647:71-94_73:95-335_2648:336-359_338:360-1272]_[-1,_1,_2647,_73,_2648,_338,_-2]		1	p1	(A)12	12	1262	1273
TRINITY_DN13303_c0_g1_i2_len=2258_path=[1:0-401_2813:402-1104_403:1105-1268_4409:1269-1458_586:1459-1533_2536:1534-1760_2763:1761-1784_2787:1785-1810_683:1811-2257]_[-1,_1,_2813,_403,_4409,_586,_2536,_2763,_2787,_683,_-2]		1	p1	(T)10	10	411	420
TRINITY_DN13303_c0_g1_i3_len=1832_path=[1:0-401_2813:402-1104_403:1105-1268_567:1269-1287_586:1288-1362_661:1363-1384_683:1385-1831]_[-1,_1,_2813,_403,_567,_586,_661,_683,_-2]		1	p1	(T)10	10	411	420
TRINITY_DN13305_c0_g1_i1_len=415_path=[301:0-143_422:144-169_448:170-231_510:232-280_559:281-286_565:287-321_600:322-322_565:323-357_658:358-414]_[-1,_301,_422,_448,_510,_559,_565,_600,_565,_658,_-2]		1	p1	(T)14	14	1	14
TRINITY_DN13305_c0_g1_i2_len=379_path=[301:0-143_422:144-169_448:170-231_510:232-280_559:281-286_565:287-321_658:322-378]_[-1,_301,_422,_448,_510,_559,_565,_658,_-2]		1	p1	(T)14	14	1	14
TRINITY_DN13332_c0_g1_i1_len=335_path=[1:0-109_88:110-139_118:140-140_856:141-164_143:165-194_855:195-218_197:219-249_228:250-298_277:299-334]_[-1,_1,_88,_118,_856,_143,_855,_197,_228,_277,_-2]		1	p1	(A)10	10	28	37
TRINITY_DN13348_c0_g1_i1_len=992_path=[970:0-506_2060:507-530_1478:531-546_2059:547-570_1518:571-595_2061:596-619_1567:620-991]_[-1,_970,_2060,_1478,_2059,_1518,_2061,_1567,_-2]		1	p1	(T)11	11	1	11
TRINITY_DN13354_c0_g2_i1_len=1026_path=[1:0-956_935:957-1025]_[-1,_1,_935,_-2]		1	p1	(T)10	10	1	10
TRINITY_DN1358_c0_g2_i1_len=446_path=[422:0-240_843:241-283_681:284-445]_[-1,_422,_843,_681,_-2]		1	p1	(T)11	11	347	357
TRINITY_DN13608_c0_g1_i2_len=1271_path=[1:0-168_147:169-189_168:190-956_3473:957-961_3478:962-1270]_[-1,_1,_147,_168,_3473,_3478,_-2]		1	p1	(T)10	10	1114	1123
TRINITY_DN13620_c0_g2_i1_len=805_path=[1:0-705_3793:706-804]_[-1,_1,_3793,_-2]		1	p1	(T)10	10	782	791
TRINITY_DN13626_c0_g3_i1_len=248_path=[2774:0-247]_[-1,_2774,_-2]		1	p1	(T)10	10	222	231
TRINITY_DN13640_c0_g1_i1_len=1886_path=[1864:0-643_2485:644-666_2508:667-1885]_[-1,_1864,_2485,_2508,_-2]		1	p1	(T)10	10	895	904
TRINITY_DN13640_c0_g2_i1_len=2031_path=[1864:0-643_3727:644-811_2508:812-2030]_[-1,_1864,_3727,_2508,_-2]		1	p1	(T)10	10	1040	1049
TRINITY_DN13645_c0_g1_i1_len=991_path=[1:0-31_2051:32-55_34:56-69_48:70-86_65:87-834_2052:835-858_837:859-990]_[-1,_1,_2051,_34,_48,_65,_2052,_837,_-2]		1	p1	(T)13	13	892	904
TRINITY_DN13650_c0_g1_i1_len=1930_path=[1908:0-619_3931:620-643_2529:644-1461_3930:1462-1485_3371:1486-1735_3621:1736-1753_3639:1754-1929]_[-1,_1908,_3931,_2529,_3930,_3371,_3621,_3639,_-2]		1	p1	(T)10	10	1845	1854
TRINITY_DN13666_c0_g1_i1_len=1078_path=[1056:0-169_1203:170-183_1217:184-412_2217:413-436_1470:437-701_1735:702-1077]_[-1,_1056,_1203,_1217,_2217,_1470,_1735,_-2]		1	p1	(T)10	10	725	734
TRINITY_DN13697_c0_g1_i1_len=625_path=[603:0-101_1326:102-125_706:126-177_1325:178-201_782:202-357_1327:358-381_962:382-624]_[-1,_603,_1326,_706,_1325,_782,_1327,_962,_-2]		1	p1	(A)11	11	615	625
TRINITY_DN13718_c0_g3_i1_len=1653_path=[3940:0-783_721:784-1652]_[-1,_3940,_721,_-2]		1	p1	(A)10	10	716	725
TRINITY_DN13738_c0_g2_i1_len=609_path=[2055:0-47_519:48-49_521:50-58_530:59-60_532:61-69_514:70-74_519:75-76_2055:77-101_519:102-103_521:104-112_530:113-114_532:115-123_540:124-608]_[-1,_2055,_519,_521,_530,_532,_514,_519,_2055,_519,_521,_530,_532,_540,_-2]		1	p1	(A)11	11	599	609
TRINITY_DN13744_c2_g1_i1_len=363_path=[341:0-362]_[-1,_341,_-2]		1	p1	(A)10	10	238	247
TRINITY_DN13756_c0_g2_i1_len=493_path=[471:0-125_1737:126-149_598:150-176_1736:177-200_649:201-492]_[-1,_471,_1737,_598,_1736,_649,_-2]		1	p1	(T)13	13	479	491
TRINITY_DN13759_c0_g1_i1_len=626_path=[1:0-311_1345:312-335_314:336-410_1346:411-434_413:435-435_414:436-454_433:455-625]_[-1,_1,_1345,_314,_1346,_413,_414,_433,_-2]		1	p1	(A)12	12	554	565
TRINITY_DN13761_c0_g1_i1_len=1651_path=[1312:0-1280_3223:1281-1298_2587:1299-1313_2602:1314-1334_2586:1335-1335_2587:1336-1350_2923:1351-1650]_[-1,_1312,_3223,_2587,_2602,_2586,_2587,_2923,_-2]		1	p1	(A)10	10	1433	1442
TRINITY_DN13761_c0_g3_i1_len=1613_path=[1312:0-1280_2570:1281-1296_2586:1297-1297_2587:1298-1312_2923:1313-1612]_[-1,_1312,_2570,_2586,_2587,_2923,_-2]		1	p1	(A)10	10	1395	1404
TRINITY_DN13763_c0_g3_i2_len=820_path=[5255:0-203_2598:204-220_4533:221-494_4807:495-642_6256:643-819]_[-1,_5255,_2598,_4533,_4807,_6256,_-2]		1	p1	(T)10	10	687	696
TRINITY_DN13766_c0_g1_i1_len=247_path=[878:0-121_531:122-163_1061:164-187_597:188-204_1019:205-246]_[-1,_878,_531,_1061,_597,_1019,_-2]		1	p1	(A)11	11	6	16
TRINITY_DN1377_c0_g1_i1_len=826_path=[1:0-438_417:439-540_519:541-825]_[-1,_1,_417,_519,_-2]		1	p1	(A)11	11	763	773
TRINITY_DN1377_c0_g2_i1_len=745_path=[1:0-438_1628:439-459_519:460-744]_[-1,_1,_1628,_519,_-2]		1	p1	(A)11	11	682	692
TRINITY_DN13771_c0_g1_i1_len=1570_path=[1:0-225_204:226-227_206:228-839_4041:840-863_842:864-1569]_[-1,_1,_204,_206,_4041,_842,_-2]		1	p1	(T)10	10	185	194
TRINITY_DN13778_c0_g4_i1_len=604_path=[2109:0-207_2294:208-331_2418:332-340_2427:341-355_2442:356-603]_[-1,_2109,_2294,_2418,_2427,_2442,_-2]		1	p1	(T)10	10	333	342
TRINITY_DN13779_c0_g2_i1_len=427_path=[1:0-426]_[-1,_1,_-2]		1	p1	(T)15	15	397	411
TRINITY_DN13780_c0_g1_i1_len=1826_path=[1:0-1162_1141:1163-1602_3953:1603-1626_1605:1627-1825]_[-1,_1,_1141,_3953,_1605,_-2]		1	p1	(A)13	13	1814	1826
TRINITY_DN13793_c0_g1_i1_len=2207_path=[2185:0-742_2905:743-948_3111:949-965_3128:966-1287_4793:1288-1311_3474:1312-1388_3551:1389-1947_4110:1948-2206]_[-1,_2185,_2905,_3111,_3128,_4793,_3474,_3551,_4110,_-2]		1	p1	(T)10	10	2147	2156
TRINITY_DN13803_c0_g1_i2_len=1390_path=[5195:0-727_6625:728-857_2066:858-935_6933:936-959_2168:960-1389]_[-1,_5195,_6625,_2066,_6933,_2168,_-2]		1	p1	(A)12	12	717	728
TRINITY_DN1381_c0_g1_i1_len=312_path=[1:0-311]_[-1,_1,_-2]		1	p1	(A)10	10	12	21
TRINITY_DN13822_c0_g1_i1_len=2067_path=[1:0-35_14:36-74_53:75-1446_1425:1447-1479_1458:1480-1930_4216:1931-1954_1933:1955-2066]_[-1,_1,_14,_53,_1425,_1458,_4216,_1933,_-2]		1	p1	(T)10	10	1946	1955
TRINITY_DN13829_c0_g1_i1_len=1981_path=[1:0-115_4093:116-139_118:140-309_4094:310-333_312:334-1349_4095:1350-1373_1352:1374-1390_1369:1391-1980]_[-1,_1,_4093,_118,_4094,_312,_4095,_1352,_1369,_-2]		1	p1	(T)11	11	1842	1852
TRINITY_DN13838_c0_g1_i1_len=1568_path=[1485:0-435_1898:436-468_1931:469-980_2443:981-1038_2501:1039-1109_2572:1110-1114_3153:1115-1170_2572:1171-1175_2577:1176-1567]_[-1,_1485,_1898,_1931,_2443,_2501,_2572,_3153,_2572,_2577,_-2]		1	p1	(T)11	11	792	802
TRINITY_DN13847_c0_g1_i2_len=2013_path=[1:0-88_67:89-940_919:941-956_935:957-1889_1868:1890-2012]_[-1,_1,_67,_919,_935,_1868,_-2]		1	p1	(T)10	10	1748	1757
TRINITY_DN13849_c0_g1_i1_len=2668_path=[2646:0-585_3209:586-602_3226:603-1073_3697:1074-1113_3737:1114-2667]_[-1,_2646,_3209,_3226,_3697,_3737,_-2]		1	p1	(A)14	14	27	40
TRINITY_DN13849_c0_g1_i2_len=2647_path=[2646:0-585_3209:586-602_3226:603-1073_5291:1074-1092_3737:1093-2646]_[-1,_2646,_3209,_3226,_5291,_3737,_-2]		1	p1	(A)14	14	27	40
TRINITY_DN13870_c0_g2_i1_len=1353_path=[1330:0-809_2117:810-811_2705:812-829_2136:830-836_2143:837-1352]_[-1,_1330,_2117,_2705,_2136,_2143,_-2]		1	p1	(A)16	16	1338	1353
TRINITY_DN13871_c0_g2_i1_len=797_path=[1:0-336_315:337-796]_[-1,_1,_315,_-2]		1	p1	(T)14	14	410	423
TRINITY_DN13903_c0_g1_i1_len=798_path=[1:0-252_231:253-338_1961:339-362_341:363-797]_[-1,_1,_231,_1961,_341,_-2]		1	p1	(A)11	11	37	47
TRINITY_DN13903_c0_g2_i1_len=320_path=[1:0-252_1666:253-319]_[-1,_1,_1666,_-2]		1	p1	(A)11	11	37	47
TRINITY_DN13907_c0_g2_i1_len=1061_path=[1573:0-338_1889:339-1035_2586:1036-1060]_[-1,_1573,_1889,_2586,_-2]		1	p1	(T)11	11	494	504
TRINITY_DN13907_c0_g2_i4_len=1627_path=[3145:0-676_3799:677-883_4006:884-904_1889:905-1601_2586:1602-1626]_[-1,_3145,_3799,_4006,_1889,_2586,_-2]		1	p1	(A)11	11	11	21
TRINITY_DN13907_c0_g2_i4_len=1627_path=[3145:0-676_3799:677-883_4006:884-904_1889:905-1601_2586:1602-1626]_[-1,_3145,_3799,_4006,_1889,_2586,_-2]		2	p1	(T)11	11	1060	1070
TRINITY_DN13914_c0_g3_i1_len=434_path=[2118:0-309_3559:310-433]_[-1,_2118,_3559,_-2]		1	p1	(T)10	10	331	340
TRINITY_DN13918_c0_g1_i1_len=984_path=[962:0-197_1137:198-220_1160:221-225_2058:226-249_1189:250-340_1280:341-367_1307:368-983]_[-1,_962,_1137,_1160,_2058,_1189,_1280,_1307,_-2]		1	p1	(T)10	10	1	10
TRINITY_DN13919_c0_g1_i1_len=2246_path=[1:0-772_751:773-788_767:789-1569_1548:1570-1901_4607:1902-1925_1904:1926-2245]_[-1,_1,_751,_767,_1548,_4607,_1904,_-2]		1	p1	(A)10	10	2134	2143
TRINITY_DN13931_c0_g1_i1_len=813_path=[1:0-146_125:147-147_126:148-170_149:171-171_150:172-194_173:195-466_445:467-467_1872:468-491_470:492-812]_[-1,_1,_125,_126,_149,_150,_173,_445,_1872,_470,_-2]		1	p1	(T)11	11	578	588
TRINITY_DN13933_c0_g1_i3_len=3170_path=[1:0-232_211:233-1061_1040:1062-1078_1057:1079-1232_1211:1233-1842_1821:1843-3169]_[-1,_1,_211,_1040,_1057,_1211,_1821,_-2]		1	p1	(T)10	10	978	987
TRINITY_DN13933_c0_g1_i4_len=3037_path=[1:0-232_211:233-1061_1040:1062-1078_6295:1079-1099_1211:1100-1709_1821:1710-3036]_[-1,_1,_211,_1040,_6295,_1211,_1821,_-2]		1	p1	(T)10	10	978	987
TRINITY_DN13943_c0_g1_i1_len=1871_path=[1:0-141_120:142-156_135:157-1416_3847:1417-1440_1419:1441-1572_3848:1573-1596_1575:1597-1870]_[-1,_1,_120,_135,_3847,_1419,_3848,_1575,_-2]		1	p1	(A)13	13	1859	1871
TRINITY_DN13944_c0_g1_i1_len=1344_path=[1322:0-160_3324:161-184_1484:185-254_3325:255-278_1578:279-570_1870:571-655_1955:656-829_2129:830-1175_2475:1176-1198_2498:1199-1343]_[-1,_1322,_3324,_1484,_3325,_1578,_1870,_1955,_2129,_2475,_2498,_-2]		1	p1	(A)11	11	1334	1344
TRINITY_DN13954_c0_g1_i1_len=561_path=[539:0-180_697:181-560]_[-1,_539,_697,_-2]		1	p1	(A)11	11	540	550
TRINITY_DN13958_c0_g1_i1_len=814_path=[1304:0-594_2607:595-658_2671:659-813]_[-1,_1304,_2607,_2671,_-2]		1	p1	(T)10	10	716	725
TRINITY_DN13958_c0_g2_i1_len=1326_path=[1304:0-594_1876:595-613_1895:614-615_1897:616-1325]_[-1,_1304,_1876,_1895,_1897,_-2]		1	p1	(T)11	11	1213	1223
TRINITY_DN13958_c0_g3_i1_len=1323_path=[3633:0-231_3842:232-256_3867:257-610_1895:611-612_1897:613-1322]_[-1,_3633,_3842,_3867,_1895,_1897,_-2]		1	p1	(T)11	11	1210	1220
TRINITY_DN13958_c0_g4_i1_len=1388_path=[1304:0-594_2607:595-658_4240:659-677_1897:678-1387]_[-1,_1304,_2607,_4240,_1897,_-2]		1	p1	(T)11	11	1275	1285
TRINITY_DN13960_c0_g1_i1_len=1275_path=[1253:0-588_3038:589-612_1843:613-1274]_[-1,_1253,_3038,_1843,_-2]		1	p1	(A)10	10	346	355
TRINITY_DN13961_c0_g1_i1_len=379_path=[1:0-138_117:139-143_3101:144-167_146:168-261_2984:262-378]_[-1,_1,_117,_3101,_146,_2984,_-2]		1	p1	(T)10	10	35	44
TRINITY_DN13961_c0_g1_i1_len=379_path=[1:0-138_117:139-143_3101:144-167_146:168-261_2984:262-378]_[-1,_1,_117,_3101,_146,_2984,_-2]		2	p1	(A)11	11	342	352
TRINITY_DN13961_c0_g1_i2_len=851_path=[2231:0-610_117:611-615_3101:616-639_146:640-733_2984:734-850]_[-1,_2231,_117,_3101,_146,_2984,_-2]		1	p1	(A)11	11	814	824
TRINITY_DN13978_c0_g1_i1_len=1779_path=[1:0-1196_3658:1197-1220_1199:1221-1469_3659:1470-1493_1472:1494-1559_3657:1560-1583_1562:1584-1778]_[-1,_1,_3658,_1199,_3659,_1472,_3657,_1562,_-2]		1	p1	(A)10	10	3	12
TRINITY_DN13978_c0_g1_i1_len=1779_path=[1:0-1196_3658:1197-1220_1199:1221-1469_3659:1470-1493_1472:1494-1559_3657:1560-1583_1562:1584-1778]_[-1,_1,_3658,_1199,_3659,_1472,_3657,_1562,_-2]		2	p1	(A)18	18	1762	1779
TRINITY_DN14004_c0_g2_i1_len=235_path=[2181:0-234]_[-1,_2181,_-2]		1	p1	(A)17	17	161	177
TRINITY_DN14008_c0_g1_i1_len=418_path=[1:0-142_929:143-166_145:167-212_930:213-236_215:237-240_219:241-266_245:267-417]_[-1,_1,_929,_145,_930,_215,_219,_245,_-2]		1	p1	(T)10	10	234	243
TRINITY_DN14011_c0_g1_i1_len=309_path=[287:0-56_321:57-111_376:112-308]_[-1,_287,_321,_376,_-2]		1	p1	(A)12	12	114	125
TRINITY_DN14012_c0_g1_i2_len=280_path=[1:0-107_777:108-131_110:132-171_669:172-279]_[-1,_1,_777,_110,_669,_-2]		1	p1	(A)10	10	239	248
TRINITY_DN14034_c0_g1_i1_len=701_path=[1:0-268_1381:269-279_1392:280-292_271:293-700]_[-1,_1,_1381,_1392,_271,_-2]		1	p1	(T)10	10	4	13
TRINITY_DN14043_c0_g4_i1_len=288_path=[1573:0-121_1035:122-149_1063:150-287]_[-1,_1573,_1035,_1063,_-2]		1	p1	(T)13	13	266	278
TRINITY_DN14043_c0_g5_i1_len=623_path=[601:0-436_1015:437-438_1017:439-456_1035:457-484_1063:485-622]_[-1,_601,_1015,_1017,_1035,_1063,_-2]		1	p1	(T)13	13	601	613
TRINITY_DN14048_c0_g1_i2_len=745_path=[723:0-46_747:47-122_1742:123-146_847:147-419_1120:420-464_1165:465-538_1239:539-580_1281:581-591_1741:592-615_1316:616-744]_[-1,_723,_747,_1742,_847,_1120,_1165,_1239,_1281,_1741,_1316,_-2]		1	p1	(A)11	11	735	745
TRINITY_DN14050_c0_g1_i1_len=960_path=[938:0-230_1146:231-521_1437:522-959]_[-1,_938,_1146,_1437,_-2]		1	p1	(T)10	10	949	958
TRINITY_DN14052_c0_g1_i1_len=1045_path=[1986:0-185_53:186-782_2291:783-806_674:807-825_693:826-896_764:897-1044]_[-1,_1986,_53,_2291,_674,_693,_764,_-2]		1	p1	(A)11	11	1035	1045
TRINITY_DN14052_c0_g1_i3_len=1021_path=[1986:0-185_53:186-782_2291:783-806_674:807-825_2244:826-872_764:873-1020]_[-1,_1986,_53,_2291,_674,_2244,_764,_-2]		1	p1	(A)11	11	1011	1021
TRINITY_DN14059_c0_g1_i1_len=2423_path=[2502:0-335_2815:336-358_2838:359-704_3184:705-932_5465:933-955_3536:956-2422]_[-1,_2502,_2815,_2838,_3184,_5465,_3536,_-2]		1	p1	(T)10	10	1	10
TRINITY_DN14059_c0_g1_i3_len=2524_path=[2502:0-335_2815:336-358_2838:359-704_3184:705-932_3412:933-1056_3536:1057-2523]_[-1,_2502,_2815,_2838,_3184,_3412,_3536,_-2]		1	p1	(T)10	10	1	10
TRINITY_DN14077_c0_g1_i1_len=1387_path=[1365:0-1386]_[-1,_1365,_-2]		1	p1	(A)10	10	158	167
TRINITY_DN1409_c0_g1_i1_len=714_path=[1927:0-109_1323:110-713]_[-1,_1927,_1323,_-2]		1	p1	(A)10	10	705	714
TRINITY_DN1409_c0_g2_i1_len=986_path=[964:0-381_1323:382-985]_[-1,_964,_1323,_-2]		1	p1	(A)10	10	977	986
TRINITY_DN14090_c0_g1_i3_len=1569_path=[1289:0-121_2577:122-343_2799:344-392_2848:393-401_1410:402-618_1627:619-1568]_[-1,_1289,_2577,_2799,_2848,_1410,_1627,_-2]		1	p1	(T)10	10	359	368
TRINITY_DN14108_c0_g1_i1_len=909_path=[1:0-136_115:137-184_163:185-465_1965:466-489_468:490-559_1966:560-583_562:584-908]_[-1,_1,_115,_163,_1965,_468,_1966,_562,_-2]		1	p1	(A)10	10	900	909
TRINITY_DN14152_c0_g1_i1_len=1122_path=[1100:0-92_1170:93-124_1202:125-189_1267:190-216_1294:217-425_2334:426-449_1527:450-1121]_[-1,_1100,_1170,_1202,_1267,_1294,_2334,_1527,_-2]		1	p1	(T)11	11	92	102
TRINITY_DN14152_c0_g1_i1_len=1122_path=[1100:0-92_1170:93-124_1202:125-189_1267:190-216_1294:217-425_2334:426-449_1527:450-1121]_[-1,_1100,_1170,_1202,_1267,_1294,_2334,_1527,_-2]		2	p1	(A)11	11	1112	1122
TRINITY_DN14189_c0_g1_i1_len=634_path=[1:0-427_1247:428-451_430:452-633]_[-1,_1,_1247,_430,_-2]		1	p1	(A)11	11	124	134
TRINITY_DN14198_c0_g1_i3_len=1839_path=[3277:0-668_1461:669-1281_4229:1282-1305_2098:1306-1572_2365:1573-1838]_[-1,_3277,_1461,_4229,_2098,_2365,_-2]		1	p1	(T)10	10	1705	1714
TRINITY_DN14198_c0_g1_i3_len=1839_path=[3277:0-668_1461:669-1281_4229:1282-1305_2098:1306-1572_2365:1573-1838]_[-1,_3277,_1461,_4229,_2098,_2365,_-2]		2	p1	(A)17	17	1823	1839
TRINITY_DN14198_c0_g1_i4_len=1338_path=[1316:0-167_1461:168-780_4229:781-804_2098:805-1071_2365:1072-1337]_[-1,_1316,_1461,_4229,_2098,_2365,_-2]		1	p1	(T)10	10	1204	1213
TRINITY_DN14198_c0_g1_i4_len=1338_path=[1316:0-167_1461:168-780_4229:781-804_2098:805-1071_2365:1072-1337]_[-1,_1316,_1461,_4229,_2098,_2365,_-2]		2	p1	(A)17	17	1322	1338
TRINITY_DN1424_c0_g1_i1_len=938_path=[916:0-564_1458:565-598_1492:599-937]_[-1,_916,_1458,_1492,_-2]		1	p1	(T)10	10	365	374
TRINITY_DN1424_c0_g1_i1_len=938_path=[916:0-564_1458:565-598_1492:599-937]_[-1,_916,_1458,_1492,_-2]		2	p1	(A)10	10	913	922
TRINITY_DN14402_c0_g1_i1_len=643_path=[621:0-87_1617:88-111_710:112-255_854:256-367_966:368-403_1002:404-642]_[-1,_621,_1617,_710,_854,_966,_1002,_-2]		1	p1	(A)14	14	630	643
TRINITY_DN14422_c0_g1_i1_len=2524_path=[2502:0-1605_4085:1606-1625_4105:1626-1729_4209:1730-1751_4231:1752-2523]_[-1,_2502,_4085,_4105,_4209,_4231,_-2]		1	p1	(T)10	10	2402	2411
TRINITY_DN14422_c0_g1_i2_len=2633_path=[2502:0-1605_5181:1606-1729_4105:1730-1833_5030:1834-1860_4231:1861-2632]_[-1,_2502,_5181,_4105,_5030,_4231,_-2]		1	p1	(T)10	10	2511	2520
TRINITY_DN14435_c0_g1_i1_len=1243_path=[1221:0-933_2132:934-953_2152:954-1023_2833:1024-1047_2246:1048-1242]_[-1,_1221,_2132,_2152,_2833,_2246,_-2]		1	p1	(T)10	10	72	81
TRINITY_DN14435_c0_g1_i1_len=1243_path=[1221:0-933_2132:934-953_2152:954-1023_2833:1024-1047_2246:1048-1242]_[-1,_1221,_2132,_2152,_2833,_2246,_-2]		2	p1	(T)10	10	1112	1121
TRINITY_DN14468_c0_g1_i2_len=2540_path=[1:0-330_309:331-347_326:348-862_3819:863-863_3820:864-1456_4413:1457-1492_863:1493-1520_891:1521-2539]_[-1,_1,_309,_326,_3819,_3820,_4413,_863,_891,_-2]		1	p1	(T)10	10	878	887
TRINITY_DN14476_c0_g2_i1_len=536_path=[1597:0-180_714:181-195_729:196-209_743:210-275_809:276-304_838:305-535]_[-1,_1597,_714,_729,_743,_809,_838,_-2]		1	p1	(T)12	12	500	511
TRINITY_DN14476_c0_g2_i2_len=557_path=[535:0-192_705:193-201_714:202-216_729:217-230_743:231-296_809:297-325_838:326-556]_[-1,_535,_705,_714,_729,_743,_809,_838,_-2]		1	p1	(T)12	12	521	532
TRINITY_DN14489_c0_g2_i1_len=1801_path=[1779:0-545_2302:546-749_3959:750-773_2530:774-878_2635:879-895_2652:896-1082_3958:1083-1106_2863:1107-1800]_[-1,_1779,_2302,_3959,_2530,_2635,_2652,_3958,_2863,_-2]		1	p1	(T)10	10	1675	1684
TRINITY_DN14507_c0_g2_i1_len=2292_path=[1:0-518_497:519-681_660:682-1179_4095:1180-1665_1179:1666-2291]_[-1,_1,_497,_660,_4095,_1179,_-2]		1	p1	(T)10	10	1390	1399
TRINITY_DN14526_c0_g1_i2_len=1138_path=[1116:0-487_1581:488-597_1691:598-768_1862:769-1137]_[-1,_1116,_1581,_1691,_1862,_-2]		1	p1	(A)14	14	1125	1138
TRINITY_DN14538_c0_g1_i1_len=1328_path=[1306:0-533_3035:534-557_1841:558-945_3034:946-969_2253:970-1014_2298:1015-1039_2323:1040-1133_2417:1134-1197_2481:1198-1198_2482:1199-1327]_[-1,_1306,_3035,_1841,_3034,_2253,_2298,_2323,_2417,_2481,_2482,_-2]		1	p1	(A)10	10	1319	1328
TRINITY_DN14558_c0_g1_i1_len=695_path=[1:0-366_1489:367-390_369:391-410_1490:411-434_413:435-477_1491:478-501_480:502-694]_[-1,_1,_1489,_369,_1490,_413,_1491,_480,_-2]		1	p1	(A)11	11	10	20
TRINITY_DN14571_c0_g1_i3_len=1042_path=[2187:0-138_1191:139-139_1192:140-448_1501:449-469_1522:470-472_9966:473-711_5102:712-712_5103:713-1041]_[-1,_2187,_1191,_1192,_1501,_1522,_9966,_5102,_5103,_-2]		1	p1	(A)10	10	199	208
TRINITY_DN14571_c0_g1_i4_len=1005_path=[2187:0-138_1191:139-139_1192:140-448_1501:449-469_1522:470-472_9966:473-711_5102:712-712_10205:713-1004]_[-1,_2187,_1191,_1192,_1501,_1522,_9966,_5102,_10205,_-2]		1	p1	(A)10	10	199	208
TRINITY_DN14582_c0_g2_i1_len=559_path=[537:0-480_995:481-482_1431:483-506_1021:507-558]_[-1,_537,_995,_1431,_1021,_-2]		1	p1	(T)11	11	165	175
TRINITY_DN14592_c0_g2_i1_len=1378_path=[1356:0-1257_4535:1258-1281_2615:1282-1303_4537:1304-1327_2661:1328-1377]_[-1,_1356,_4535,_2615,_4537,_2661,_-2]		1	p1	(T)10	10	1	10
TRINITY_DN14593_c0_g3_i1_len=1626_path=[4581:0-912_901:913-930_919:931-1155_1144:1156-1197_1186:1198-1625]_[-1,_4581,_901,_919,_1144,_1186,_-2]		1	p1	(T)10	10	1	10
TRINITY_DN14593_c0_g3_i1_len=1626_path=[4581:0-912_901:913-930_919:931-1155_1144:1156-1197_1186:1198-1625]_[-1,_4581,_901,_919,_1144,_1186,_-2]		2	p1	(A)11	11	1585	1595
TRINITY_DN14595_c0_g2_i1_len=558_path=[3597:0-177_1467:178-408_1698:409-557]_[-1,_3597,_1467,_1698,_-2]		1	p1	(T)10	10	117	126
TRINITY_DN14603_c0_g1_i2_len=941_path=[2440:0-435_509:436-624_698:625-940]_[-1,_2440,_509,_698,_-2]		1	p1	(A)12	12	53	64
TRINITY_DN14606_c0_g1_i1_len=303_path=[174:0-145_297:146-148_300:149-179_174:180-302]_[-1,_174,_297,_300,_174,_-2]		1	p1	(T)10	10	76	85
TRINITY_DN14606_c0_g1_i1_len=303_path=[174:0-145_297:146-148_300:149-179_174:180-302]_[-1,_174,_297,_300,_174,_-2]		2	p1	(T)10	10	233	242
TRINITY_DN14608_c0_g1_i1_len=1187_path=[1:0-615_594:616-635_614:636-710_689:711-1186]_[-1,_1,_594,_614,_689,_-2]		1	p1	(T)10	10	1167	1176
TRINITY_DN14608_c0_g1_i2_len=1225_path=[1:0-615_2329:616-673_614:674-748_689:749-1224]_[-1,_1,_2329,_614,_689,_-2]		1	p1	(T)10	10	1205	1214
TRINITY_DN14613_c0_g1_i1_len=695_path=[673:0-147_798:148-179_830:180-463_1114:464-490_2173:491-514_1165:515-694]_[-1,_673,_798,_830,_1114,_2173,_1165,_-2]		1	p1	(A)15	15	681	695
TRINITY_DN14613_c0_g3_i1_len=350_path=[1913:0-118_1114:119-145_2173:146-169_1165:170-349]_[-1,_1913,_1114,_2173,_1165,_-2]		1	p1	(A)15	15	336	350
TRINITY_DN14620_c0_g1_i1_len=700_path=[1:0-97_1631:98-121_100:122-259_238:260-404_383:405-471_450:472-495_1632:496-519_498:520-699]_[-1,_1,_1631,_100,_238,_383,_450,_1632,_498,_-2]		1	p1	(T)11	11	283	293
TRINITY_DN14621_c0_g1_i1_len=1651_path=[1:0-261_240:262-262_241:263-364_343:365-389_368:390-496_475:497-680_659:681-717_696:718-819_798:820-1020_999:1021-1043_1022:1044-1650]_[-1,_1,_240,_241,_343,_368,_475,_659,_696,_798,_999,_1022,_-2]		1	p1	(T)11	11	1630	1640
TRINITY_DN14621_c0_g1_i2_len=1569_path=[1:0-261_240:262-262_3505:263-282_343:283-307_368:308-414_475:415-598_659:599-635_696:636-737_798:738-938_999:939-961_1022:962-1568]_[-1,_1,_240,_3505,_343,_368,_475,_659,_696,_798,_999,_1022,_-2]		1	p1	(T)11	11	1548	1558
TRINITY_DN14621_c0_g1_i3_len=1742_path=[1:0-261_240:262-262_241:263-364_343:365-389_368:390-496_475:497-680_659:681-717_696:718-819_798:820-1020_3257:1021-1134_1022:1135-1741]_[-1,_1,_240,_241,_343,_368,_475,_659,_696,_798,_3257,_1022,_-2]		1	p1	(T)11	11	1721	1731
TRINITY_DN14621_c0_g1_i6_len=1437_path=[1:0-261_4096:262-282_475:283-466_659:467-503_696:504-605_798:606-806_999:807-829_1022:830-1436]_[-1,_1,_4096,_475,_659,_696,_798,_999,_1022,_-2]		1	p1	(T)11	11	1416	1426
TRINITY_DN14626_c0_g1_i1_len=1501_path=[2395:0-171_2773:172-219_11:220-308_2905:309-422_120:423-429_3209:430-453_151:454-546_244:547-563_261:564-1500]_[-1,_2395,_2773,_11,_2905,_120,_3209,_151,_244,_261,_-2]		1	p1	(T)10	10	368	377
TRINITY_DN14634_c0_g1_i1_len=2557_path=[1:0-135_5471:136-159_138:160-173_5472:174-197_176:198-1145_1124:1146-1362_1341:1363-1453_1432:1454-1473_1452:1474-2556]_[-1,_1,_5471,_138,_5472,_176,_1124,_1341,_1432,_1452,_-2]		1	p1	(T)12	12	2314	2325
TRINITY_DN14636_c0_g2_i1_len=2201_path=[4710:0-1093_637:1094-1206_5828:1207-1225_845:1226-1706_1326:1707-1771_1391:1772-2200]_[-1,_4710,_637,_5828,_845,_1326,_1391,_-2]		2	p1	(A)11	11	714	724
TRINITY_DN14636_c0_g2_i2_len=2277_path=[4710:0-1093_637:1094-1206_750:1207-1301_845:1302-1782_1326:1783-1847_1391:1848-2276]_[-1,_4710,_637,_750,_845,_1326,_1391,_-2]		2	p1	(A)11	11	714	724
TRINITY_DN14636_c0_g2_i3_len=1842_path=[1:0-179_158:180-192_171:193-658_637:659-771_750:772-866_845:867-1347_1326:1348-1412_1391:1413-1841]_[-1,_1,_158,_171,_637,_750,_845,_1326,_1391,_-2]		1	p1	(A)10	10	171	180
TRINITY_DN14639_c0_g1_i2_len=1276_path=[1:0-504_483:505-1163_1142:1164-1249_1228:1250-1275]_[-1,_1,_483,_1142,_1228,_-2]		1	p1	(T)10	10	1242	1251
TRINITY_DN14639_c0_g1_i3_len=910_path=[2829:0-138_483:139-797_1142:798-883_1228:884-909]_[-1,_2829,_483,_1142,_1228,_-2]		1	p1	(T)10	10	876	885
TRINITY_DN14647_c0_g1_i3_len=863_path=[835:0-359_1172:360-364_1177:365-385_1198:386-664_1477:665-665_1478:666-688_1501:689-854_1667:855-856_1667:857-858_1667:859-860_1667:861-862]_[-1,_835,_1172,_1177,_1198,_1477,_1478,_1501,_1667,_1667,_1667,_1667,_-2]		1	p1	(T)14	14	9	22
TRINITY_DN14647_c0_g1_i4_len=977_path=[835:0-359_1172:360-364_3207:365-380_2460:381-499_1198:500-778_1477:779-779_1478:780-802_1501:803-968_1667:969-970_1667:971-972_1667:973-974_1667:975-976]_[-1,_835,_1172,_3207,_2460,_1198,_1477,_1478,_1501,_1667,_1667,_1667,_1667,_-2]		1	p1	(T)14	14	9	22
TRINITY_DN14647_c0_g2_i1_len=522_path=[835:0-359_2975:360-521]_[-1,_835,_2975,_-2]		1	p1	(T)14	14	9	22
TRINITY_DN14649_c0_g1_i1_len=1158_path=[1:0-684_663:685-885_4711:886-909_888:910-1157]_[-1,_1,_663,_4711,_888,_-2]		1	p1	(A)10	10	95	104
TRINITY_DN14649_c0_g1_i1_len=1158_path=[1:0-684_663:685-885_4711:886-909_888:910-1157]_[-1,_1,_663,_4711,_888,_-2]		2	p1	(A)10	10	1149	1158
TRINITY_DN14649_c0_g1_i3_len=1327_path=[2271:0-439_2688:440-853_663:854-1054_4711:1055-1078_888:1079-1326]_[-1,_2271,_2688,_663,_4711,_888,_-2]		1	p1	(A)10	10	1318	1327
TRINITY_DN14651_c0_g1_i1_len=1331_path=[1:0-761_740:762-783_762:784-817_796:818-823_802:824-1245_1224:1246-1330]_[-1,_1,_740,_762,_796,_802,_1224,_-2]		1	p1	(T)11	11	1300	1310
TRINITY_DN14672_c1_g1_i1_len=798_path=[776:0-244_2444:245-268_1022:269-427_2445:428-451_1205:452-513_2443:514-537_1291:538-797]_[-1,_776,_2444,_1022,_2445,_1205,_2443,_1291,_-2]		1	p1	(T)15	15	728	742
TRINITY_DN14673_c0_g1_i1_len=1737_path=[1:0-911_3621:912-935_914:936-959_3622:960-983_962:984-1256_3623:1257-1280_1259:1281-1736]_[-1,_1,_3621,_914,_3622,_962,_3623,_1259,_-2]		1	p1	(A)11	11	79	89
TRINITY_DN14683_c0_g1_i2_len=553_path=[531:0-80_589:81-95_604:96-219_728:220-240_749:241-552]_[-1,_531,_589,_604,_728,_749,_-2]		1	p1	(A)12	12	25	36
TRINITY_DN14687_c0_g1_i1_len=922_path=[819:0-137_934:138-383_1180:384-403_1200:404-435_1232:436-522_1319:523-524_2208:525-921]_[-1,_819,_934,_1180,_1200,_1232,_1319,_2208,_-2]		1	p1	(T)10	10	841	850
TRINITY_DN14687_c0_g1_i2_len=1010_path=[819:0-137_934:138-383_2961:384-491_1200:492-523_1232:524-610_1319:611-612_2208:613-1009]_[-1,_819,_934,_2961,_1200,_1232,_1319,_2208,_-2]		1	p1	(T)10	10	929	938
TRINITY_DN14687_c0_g1_i3_len=985_path=[2605:0-200_934:201-446_1180:447-466_1200:467-498_1232:499-585_1319:586-587_2208:588-984]_[-1,_2605,_934,_1180,_1200,_1232,_1319,_2208,_-2]		1	p1	(T)10	10	904	913
TRINITY_DN14691_c0_g1_i1_len=919_path=[1:0-219_198:220-483_2157:484-507_486:508-537_2158:538-561_540:562-918]_[-1,_1,_198,_2157,_486,_2158,_540,_-2]		1	p1	(T)10	10	842	851
TRINITY_DN1470_c0_g1_i1_len=903_path=[881:0-594_1785:595-618_1477:619-902]_[-1,_881,_1785,_1477,_-2]		1	p1	(T)11	11	816	826
TRINITY_DN14700_c0_g1_i1_len=2141_path=[1:0-441_4557:442-465_444:466-831_4559:832-855_834:856-1489_4558:1490-1513_1492:1514-1551_1530:1552-2067_2046:2068-2089_2068:2090-2140]_[-1,_1,_4557,_444,_4559,_834,_4558,_1492,_1530,_2046,_2068,_-2]		1	p1	(T)11	11	102	112
TRINITY_DN14710_c0_g1_i1_len=855_path=[4495:0-592_1701:593-854]_[-1,_4495,_1701,_-2]		1	p1	(T)10	10	639	648
TRINITY_DN14710_c0_g2_i1_len=2100_path=[5113:0-202_66:203-898_5293:899-922_786:923-1837_1701:1838-2099]_[-1,_5113,_66,_5293,_786,_1701,_-2]		1	p1	(T)10	10	1884	1893
TRINITY_DN1472_c0_g1_i1_len=1752_path=[1:0-613_592:614-1340_1319:1341-1341_3378:1342-1381_1319:1382-1382_1320:1383-1751]_[-1,_1,_592,_1319,_3378,_1319,_1320,_-2]		1	p1	(T)11	11	157	167
TRINITY_DN1472_c0_g2_i1_len=731_path=[1:0-613_3574:614-730]_[-1,_1,_3574,_-2]		1	p1	(T)11	11	157	167
TRINITY_DN14735_c0_g1_i2_len=1111_path=[1:0-221_2897:222-245_224:246-742_2409:743-764_859:765-1110]_[-1,_1,_2897,_224,_2409,_859,_-2]		1	p1	(A)10	10	1102	1111
TRINITY_DN14735_c0_g1_i3_len=1227_path=[1:0-221_2897:222-245_224:246-742_721:743-743_722:744-764_743:765-880_859:881-1226]_[-1,_1,_2897,_224,_721,_722,_743,_859,_-2]		1	p1	(A)10	10	1218	1227
TRINITY_DN14735_c0_g1_i4_len=695_path=[2687:0-232_743:233-348_859:349-694]_[-1,_2687,_743,_859,_-2]		1	p1	(A)10	10	686	695
TRINITY_DN14767_c0_g1_i1_len=1360_path=[1361:0-91_1270:92-167_1346:168-168_1347:169-181_1360:182-182_1361:183-251_1429:252-682_1860:683-835_2013:836-1359]_[-1,_1361,_1270,_1346,_1347,_1360,_1361,_1429,_1860,_2013,_-2]		1	p1	(T)10	10	160	169
TRINITY_DN14767_c0_g1_i1_len=1360_path=[1361:0-91_1270:92-167_1346:168-168_1347:169-181_1360:182-182_1361:183-251_1429:252-682_1860:683-835_2013:836-1359]_[-1,_1361,_1270,_1346,_1347,_1360,_1361,_1429,_1860,_2013,_-2]		2	p1	(T)10	10	1134	1143
TRINITY_DN14767_c0_g1_i2_len=792_path=[1361:0-91_1270:92-167_1346:168-168_1347:169-181_1360:182-182_1361:183-251_1429:252-682_3095:683-791]_[-1,_1361,_1270,_1346,_1347,_1360,_1361,_1429,_3095,_-2]		1	p1	(T)10	10	160	169
TRINITY_DN14767_c0_g2_i1_len=812_path=[2537:0-287_2013:288-811]_[-1,_2537,_2013,_-2]		1	p1	(T)10	10	586	595
TRINITY_DN14768_c0_g1_i1_len=495_path=[1:0-118_1405:119-132_110:133-213_1279:214-339_214:340-494]_[-1,_1,_1405,_110,_1279,_214,_-2]		1	p1	(A)11	11	110	120
TRINITY_DN14768_c0_g1_i2_len=391_path=[1:0-118_97:119-131_110:132-212_191:213-235_214:236-390]_[-1,_1,_97,_110,_191,_214,_-2]		1	p1	(A)10	10	110	119
TRINITY_DN14775_c0_g2_i3_len=4582_path=[3404:0-406_3788:407-433_3815:434-651_4033:652-803_4185:804-1932_8951:1933-2056_5336:2057-2439_7879:2440-3511_5737:3512-4581]_[-1,_3404,_3788,_3815,_4033,_4185,_8951,_5336,_7879,_5737,_-2]		1	p1	(T)11	11	2590	2600
TRINITY_DN14775_c0_g2_i4_len=4480_path=[3404:0-406_3788:407-433_3815:434-651_4033:652-803_4185:804-1932_5314:1933-1954_5336:1955-2337_7879:2338-3409_5737:3410-4479]_[-1,_3404,_3788,_3815,_4033,_4185,_5314,_5336,_7879,_5737,_-2]		1	p1	(T)11	11	2488	2498
TRINITY_DN1478_c0_g1_i1_len=2362_path=[2340:0-301_2619:302-333_2651:334-2361]_[-1,_2340,_2619,_2651,_-2]		1	p1	(A)12	12	2351	2362
TRINITY_DN14805_c0_g1_i1_len=2070_path=[1:0-585_564:586-916_895:917-938_917:939-1123_4939:1124-1147_1126:1148-2069]_[-1,_1,_564,_895,_917,_4939,_1126,_-2]		1	p1	(T)10	10	1932	1941
TRINITY_DN14805_c0_g1_i2_len=2306_path=[1:0-585_564:586-916_4401:917-1174_917:1175-1359_4939:1360-1383_1126:1384-2305]_[-1,_1,_564,_4401,_917,_4939,_1126,_-2]		1	p1	(T)10	10	2168	2177
TRINITY_DN14830_c0_g1_i1_len=3260_path=[1:0-754_6629:755-778_757:779-923_902:924-937_916:938-2245_6630:2246-2269_2248:2270-2867_2846:2868-2882_2861:2883-3259]_[-1,_1,_6629,_757,_902,_916,_6630,_2248,_2846,_2861,_-2]		1	p1	(T)10	10	2860	2869
TRINITY_DN1484_c0_g1_i1_len=429_path=[407:0-428]_[-1,_407,_-2]		1	p1	(T)10	10	275	284
TRINITY_DN14851_c0_g1_i1_len=1789_path=[1:0-669_648:670-795_3913:796-819_798:820-1116_3914:1117-1140_1119:1141-1687_1666:1688-1788]_[-1,_1,_648,_3913,_798,_3914,_1119,_1666,_-2]		1	p1	(T)12	12	1	12
TRINITY_DN14862_c0_g2_i1_len=962_path=[940:0-305_1223:306-330_3685:331-354_1272:355-360_1278:361-372_1290:373-396_1314:397-961]_[-1,_940,_1223,_3685,_1272,_1278,_1290,_1314,_-2]		1	p1	(A)10	10	886	895
TRINITY_DN14863_c0_g1_i3_len=941_path=[918:0-202_1098:203-203_1099:204-208_1098:209-209_1104:210-622_1517:623-765_1660:766-804_1699:805-940]_[-1,_918,_1098,_1099,_1098,_1104,_1517,_1660,_1699,_-2]		2	p1	(T)11	11	636	646
TRINITY_DN14867_c0_g1_i3_len=817_path=[1:0-519_498:520-543_522:544-699_6878:700-816]_[-1,_1,_498,_522,_6878,_-2]		1	p1	(A)10	10	750	759
TRINITY_DN14876_c0_g1_i1_len=2223_path=[1:0-553_4641:554-577_556:578-622_4642:623-646_625:647-1108_4643:1109-1132_1111:1133-2049_4644:2050-2073_2052:2074-2222]_[-1,_1,_4641,_556,_4642,_625,_4643,_1111,_4644,_2052,_-2]		1	p1	(A)13	13	181	193
TRINITY_DN14878_c0_g1_i1_len=1233_path=[3563:0-169_3710:170-182_3723:183-300_5919:301-324_3865:325-444_2009:445-445_3985:446-699_2264:700-708_2273:709-778_2343:779-783_2348:784-838_2403:839-895_2460:896-1232]_[-1,_3563,_3710,_3723,_5919,_3865,_2009,_3985,_2264,_2273,_2343,_2348,_2403,_2460,_-2]		1	p1	(T)10	10	161	170
TRINITY_DN14881_c0_g2_i1_len=2625_path=[2528:0-324_2830:325-346_2852:347-391_2897:392-2038_5663:2039-2134_4565:2135-2624]_[-1,_2528,_2830,_2852,_2897,_5663,_4565,_-2]		1	p1	(T)10	10	2573	2582
TRINITY_DN14881_c0_g2_i2_len=2550_path=[2528:0-324_2830:325-346_2852:347-391_2897:392-2038_4544:2039-2059_4565:2060-2549]_[-1,_2528,_2830,_2852,_2897,_4544,_4565,_-2]		1	p1	(T)10	10	2498	2507
TRINITY_DN14888_c0_g1_i2_len=892_path=[870:0-461_1309:462-656_1504:657-678_1526:679-891]_[-1,_870,_1309,_1504,_1526,_-2]		1	p1	(A)10	10	55	64
TRINITY_DN14888_c0_g1_i3_len=913_path=[870:0-461_1309:462-656_1782:657-678_1804:679-699_1526:700-912]_[-1,_870,_1309,_1782,_1804,_1526,_-2]		1	p1	(A)10	10	55	64
TRINITY_DN14897_c1_g1_i1_len=229_path=[1:0-228]_[-1,_1,_-2]		1	p1	(T)11	11	34	44
TRINITY_DN14909_c0_g1_i1_len=1258_path=[1205:0-305_1488:306-692_1875:693-693_1876:694-707_1890:708-708_1891:709-952_2409:953-1257]_[-1,_1205,_1488,_1875,_1876,_1890,_1891,_2409,_-2]		1	p1	(T)10	10	1100	1109
TRINITY_DN14924_c0_g1_i2_len=1752_path=[1809:0-224_4918:225-247_2113:248-263_2129:264-264_4941:265-288_2154:289-427_2293:428-501_2367:502-1751]_[-1,_1809,_4918,_2113,_2129,_4941,_2154,_2293,_2367,_-2]		1	p1	(A)11	11	1742	1752
TRINITY_DN14924_c0_g1_i3_len=1831_path=[1809:0-224_2011:225-326_2113:327-342_2129:343-343_4941:344-367_2154:368-506_2293:507-580_2367:581-1830]_[-1,_1809,_2011,_2113,_2129,_4941,_2154,_2293,_2367,_-2]		2	p1	(A)11	11	1821	1831
TRINITY_DN14948_c0_g1_i1_len=483_path=[2005:0-170_475:171-482]_[-1,_2005,_475,_-2]		1	p1	(A)11	11	466	476
TRINITY_DN14948_c0_g2_i1_len=809_path=[1:0-53_32:54-73_52:74-90_2153:91-114_93:115-144_2154:145-168_147:169-496_475:497-808]_[-1,_1,_32,_52,_2153,_93,_2154,_147,_475,_-2]		1	p1	(A)11	11	792	802
TRINITY_DN14950_c0_g1_i1_len=816_path=[1684:0-295_3794:296-319_1981:320-684_3465:685-815]_[-1,_1684,_3794,_1981,_3465,_-2]		1	p1	(T)10	10	762	771
TRINITY_DN14951_c0_g1_i2_len=2032_path=[1777:0-246_3553:247-384_3965:385-502_2024:503-680_2202:681-1193_2715:1194-2031]_[-1,_1777,_3553,_3965,_2024,_2202,_2715,_-2]		1	p1	(A)11	11	10	20
TRINITY_DN14951_c0_g1_i2_len=2032_path=[1777:0-246_3553:247-384_3965:385-502_2024:503-680_2202:681-1193_2715:1194-2031]_[-1,_1777,_3553,_3965,_2024,_2202,_2715,_-2]		2	p1	(T)10	10	462	471
TRINITY_DN14951_c0_g1_i2_len=2032_path=[1777:0-246_3553:247-384_3965:385-502_2024:503-680_2202:681-1193_2715:1194-2031]_[-1,_1777,_3553,_3965,_2024,_2202,_2715,_-2]		3	p1	(A)10	10	2023	2032
TRINITY_DN14951_c0_g1_i3_len=1799_path=[1777:0-246_2001:247-269_2024:270-447_2202:448-960_2715:961-1798]_[-1,_1777,_2001,_2024,_2202,_2715,_-2]		1	p1	(A)11	11	10	20
TRINITY_DN14951_c0_g1_i3_len=1799_path=[1777:0-246_2001:247-269_2024:270-447_2202:448-960_2715:961-1798]_[-1,_1777,_2001,_2024,_2202,_2715,_-2]		2	p1	(A)10	10	1790	1799
TRINITY_DN14952_c0_g1_i3_len=850_path=[2375:0-83_5515:84-527_5959:528-849]_[-1,_2375,_5515,_5959,_-2]		1	p1	(T)11	11	545	555
TRINITY_DN14954_c0_g1_i2_len=901_path=[1688:0-146_1812:147-261_86:262-591_1999:592-615_440:616-900]_[-1,_1688,_1812,_86,_1999,_440,_-2]		1	p1	(A)13	13	889	901
TRINITY_DN14954_c0_g1_i3_len=811_path=[1688:0-146_1951:147-170_85:171-171_86:172-501_1999:502-525_440:526-810]_[-1,_1688,_1951,_85,_86,_1999,_440,_-2]		1	p1	(A)13	13	799	811
TRINITY_DN14965_c0_g1_i1_len=3898_path=[3876:0-279_4133:280-433_8157:434-457_4311:458-1037_8161:1038-1061_4915:1062-1589_8159:1590-1613_5467:1614-2181_6035:2182-2559_8160:2560-2583_6437:2584-3813_8158:3814-3837_7691:3838-3897]_[-1,_3876,_4133,_8157,_4311,_8161,_4915,_8159,_5467,_6035,_8160,_6437,_8158,_7691,_-2]		2	p1	(A)14	14	3289	3302
TRINITY_DN14978_c0_g2_i1_len=1256_path=[3737:0-367_2799:368-1255]_[-1,_3737,_2799,_-2]		1	p1	(T)11	11	34	44
TRINITY_DN14986_c0_g2_i1_len=654_path=[632:0-184_794:185-189_799:190-312_922:313-315_925:316-353_963:354-368_978:369-369_1951:370-393_1003:394-653]_[-1,_632,_794,_799,_922,_925,_963,_978,_1951,_1003,_-2]		1	p1	(T)10	10	576	585
TRINITY_DN15003_c0_g1_i2_len=728_path=[1:0-374_353:375-394_373:395-532_511:533-727]_[-1,_1,_353,_373,_511,_-2]		1	p1	(A)10	10	719	728
TRINITY_DN15007_c0_g2_i1_len=518_path=[551:0-51_523:52-255_783:256-275_803:276-332_860:333-350_878:351-384_2428:385-408_936:409-517]_[-1,_551,_523,_783,_803,_860,_878,_2428,_936,_-2]		1	p1	(T)10	10	147	156
TRINITY_DN15007_c0_g2_i2_len=629_path=[494:0-51_523:52-255_1045:256-386_803:387-443_860:444-461_878:462-495_2428:496-519_936:520-628]_[-1,_494,_523,_1045,_803,_860,_878,_2428,_936,_-2]		1	p1	(T)10	10	147	156
TRINITY_DN15007_c0_g2_i3_len=491_path=[551:0-51_523:52-255_1045:256-386_803:387-443_2381:444-490]_[-1,_551,_523,_1045,_803,_2381,_-2]		1	p1	(T)10	10	147	156
TRINITY_DN15016_c0_g1_i1_len=1095_path=[1:0-43_22:44-91_70:92-351_2394:352-375_354:376-636_2393:637-660_639:661-1094]_[-1,_1,_22,_70,_2394,_354,_2393,_639,_-2]		1	p1	(T)17	17	914	930
TRINITY_DN15024_c0_g1_i1_len=1240_path=[1:0-415_2685:416-439_418:440-535_2686:536-559_538:560-651_630:652-672_651:673-835_814:836-972_951:973-986_965:987-1239]_[-1,_1,_2685,_418,_2686,_538,_630,_651,_814,_951,_965,_-2]		1	p1	(A)11	11	964	974
TRINITY_DN15024_c0_g1_i1_len=1240_path=[1:0-415_2685:416-439_418:440-535_2686:536-559_538:560-651_630:652-672_651:673-835_814:836-972_951:973-986_965:987-1239]_[-1,_1,_2685,_418,_2686,_538,_630,_651,_814,_951,_965,_-2]		2	p1	(T)10	10	1114	1123
TRINITY_DN15029_c0_g1_i1_len=364_path=[341:0-169_696:170-184_502:185-363]_[-1,_341,_696,_502,_-2]		1	p1	(T)10	10	162	171
TRINITY_DN15029_c0_g1_i1_len=364_path=[341:0-169_696:170-184_502:185-363]_[-1,_341,_696,_502,_-2]		2	p1	(A)13	13	352	364
TRINITY_DN15033_c0_g2_i2_len=2766_path=[2976:0-133_3087:134-157_3111:158-255_13445:256-279_3233:280-439_3393:440-461_3415:462-463_3417:464-521_3475:522-522_3476:523-1710_4664:1711-1713_4667:1714-1827_4781:1828-1833_6659:1834-2334_13443:2335-2358_7184:2359-2477_7303:2478-2521_7347:2522-2524_7350:2525-2541_7347:2542-2544_12675:2545-2547_13444:2548-2571_12702:2572-2765]_[-1,_2976,_3087,_3111,_13445,…		1	p1	(A)12	12	2699	2710
TRINITY_DN15037_c1_g1_i2_len=1784_path=[1320:0-126_2639:127-127_2640:128-556_3069:557-588_1444:589-880_1736:881-906_1762:907-1070_1926:1071-1783]_[-1,_1320,_2639,_2640,_3069,_1444,_1736,_1762,_1926,_-2]		1	p1	(A)13	13	1772	1784
TRINITY_DN15053_c0_g1_i1_len=3076_path=[2666:0-1367_4011:1368-2064_6267:2065-2088_4732:2089-2372_6269:2373-2396_5040:2397-2669_5313:2670-2673_5317:2674-2687_5313:2688-2691_5331:2692-2957_6268:2958-2981_5621:2982-3075]_[-1,_2666,_4011,_6267,_4732,_6269,_5040,_5313,_5317,_5313,_5331,_6268,_5621,_-2]		1	p1	(A)10	10	3067	3076
TRINITY_DN15065_c2_g1_i1_len=293_path=[1:0-292]_[-1,_1,_-2]		1	p1	(A)10	10	158	167
TRINITY_DN15076_c0_g1_i1_len=1086_path=[1:0-80_59:81-96_75:97-620_599:621-724_703:725-855_834:856-870_849:871-1085]_[-1,_1,_59,_75,_599,_703,_834,_849,_-2]		1	p1	(A)11	11	796	806
TRINITY_DN15076_c0_g1_i2_len=1003_path=[1:0-80_59:81-96_75:97-620_2182:621-641_703:642-772_834:773-787_849:788-1002]_[-1,_1,_59,_75,_2182,_703,_834,_849,_-2]		1	p1	(A)11	11	713	723
TRINITY_DN15082_c0_g1_i1_len=1125_path=[1164:0-103_1245:104-136_2548:137-160_1302:161-185_2547:186-209_1351:210-278_2444:279-297_1500:298-1124]_[-1,_1164,_1245,_2548,_1302,_2547,_1351,_2444,_1500,_-2]		1	p1	(A)10	10	1100	1109
TRINITY_DN15082_c0_g1_i2_len=1186_path=[1164:0-103_1245:104-136_2548:137-160_1302:161-185_2547:186-209_1351:210-278_1420:279-358_1500:359-1185]_[-1,_1164,_1245,_2548,_1302,_2547,_1351,_1420,_1500,_-2]		1	p1	(A)10	10	1161	1170
TRINITY_DN15086_c0_g1_i2_len=2816_path=[2794:0-1041_3813:1042-1065_3837:1066-1193_3965:1194-2203_4975:2204-2499_6302:2500-2523_5295:2524-2650_6303:2651-2674_5446:2675-2815]_[-1,_2794,_3813,_3837,_3965,_4975,_6302,_5295,_6303,_5446,_-2]		1	p1	(A)10	10	2	11
TRINITY_DN15086_c0_g2_i1_len=1207_path=[2794:0-1041_5879:1042-1206]_[-1,_2794,_5879,_-2]		1	p1	(A)10	10	2	11
TRINITY_DN15093_c0_g2_i1_len=310_path=[1:0-72_51:73-73_1422:74-101_1400:102-116_95:117-125_104:126-309]_[-1,_1,_51,_1422,_1400,_95,_104,_-2]		1	p1	(A)10	10	210	219
TRINITY_DN15096_c0_g1_i1_len=3004_path=[1:0-166_145:167-211_190:212-304_6833:305-328_307:329-1072_6831:1073-1096_1075:1097-1812_6832:1813-1836_1815:1837-2212_2191:2213-2622_2601:2623-2703_2682:2704-2807_2786:2808-2811_5704:2812-2832_2808:2833-2834_2810:2835-2866_2786:2867-2870_2790:2871-2888_2808:2889-2890_5725:2891-3003]_[-1,_1,_145,_190,_6833,_307,_6831,_1075,_6832,_1815,_2191,_2601,_2682,_2786…		1	p1	(T)10	10	2256	2265
TRINITY_DN15131_c0_g1_i1_len=1605_path=[1583:0-511_2072:512-601_3631:602-625_2186:626-643_3629:644-667_2228:668-1206_3630:1207-1230_2791:1231-1376_3628:1377-1400_2961:1401-1604]_[-1,_1583,_2072,_3631,_2186,_3629,_2228,_3630,_2791,_3628,_2961,_-2]		1	p1	(A)11	11	1595	1605
TRINITY_DN15135_c2_g1_i1_len=869_path=[1209:0-209_1396:210-226_1413:227-249_4:250-252_1855:253-276_31:277-288_2:289-290_4:291-293_1855:294-317_31:318-329_42:330-614_327:615-743_456:744-763_476:764-868]_[-1,_1209,_1396,_1413,_4,_1855,_31,_2,_4,_1855,_31,_42,_327,_456,_476,_-2]		1	p1	(T)10	10	1	10
TRINITY_DN15137_c0_g1_i1_len=3412_path=[1:0-1002_981:1003-1413_1392:1414-3223_3202:3224-3236_3215:3237-3411]_[-1,_1,_981,_1392,_3202,_3215,_-2]		1	p1	(A)10	10	3215	3224
TRINITY_DN15140_c0_g2_i1_len=406_path=[2718:0-365_3061:366-385_3061:386-405]_[-1,_2718,_3061,_3061,_-2]		1	p1	(A)10	10	81	90
TRINITY_DN15156_c0_g1_i1_len=799_path=[777:0-396_1151:397-420_1175:421-494_1751:495-518_1273:519-527_1752:528-551_1306:552-798]_[-1,_777,_1151,_1175,_1751,_1273,_1752,_1306,_-2]		1	p1	(A)22	22	12	33
TRINITY_DN1516_c0_g1_i1_len=1108_path=[1086:0-496_2195:497-520_1584:521-1107]_[-1,_1086,_2195,_1584,_-2]		1	p1	(T)10	10	813	822
TRINITY_DN1516_c0_g1_i1_len=1108_path=[1086:0-496_2195:497-520_1584:521-1107]_[-1,_1086,_2195,_1584,_-2]		2	p1	(T)12	12	1037	1048
TRINITY_DN15182_c0_g1_i1_len=2044_path=[2022:0-482_2482:483-523_2523:524-527_2527:528-836_2836:837-845_6586:846-1124_6865:1125-1220_3220:1221-1229_3229:1230-2043]_[-1,_2022,_2482,_2523,_2527,_2836,_6586,_6865,_3220,_3229,_-2]		1	p1	(T)10	10	1912	1921
TRINITY_DN15183_c0_g1_i2_len=501_path=[8907:0-313_8848:314-315_4231:316-363_8889:364-381_4296:382-500]_[-1,_8907,_8848,_4231,_8889,_4296,_-2]		1	p1	(T)10	10	477	486
TRINITY_DN15183_c0_g1_i3_len=4437_path=[1:0-4187_4166:4188-4252_4231:4253-4300_4279:4301-4317_4296:4318-4436]_[-1,_1,_4166,_4231,_4279,_4296,_-2]		1	p1	(T)10	10	4413	4422
TRINITY_DN15199_c0_g1_i1_len=1990_path=[1968:0-734_4531:735-758_2704:759-924_2870:925-1285_4532:1286-1309_3255:1310-1525_3471:1526-1672_3618:1673-1989]_[-1,_1968,_4531,_2704,_2870,_4532,_3255,_3471,_3618,_-2]		1	p1	(A)11	11	89	99
TRINITY_DN15199_c0_g1_i2_len=1864_path=[1968:0-734_4531:735-758_2704:759-924_2870:925-1285_4532:1286-1309_3255:1310-1525_3935:1526-1546_3618:1547-1863]_[-1,_1968,_4531,_2704,_2870,_4532,_3255,_3935,_3618,_-2]		1	p1	(A)11	11	89	99
TRINITY_DN152_c0_g1_i1_len=1559_path=[1:0-1241_3121:1242-1265_1244:1266-1558]_[-1,_1,_3121,_1244,_-2]		1	p1	(T)10	10	91	100
TRINITY_DN15204_c0_g2_i1_len=800_path=[1:0-178_157:179-191_170:192-675_654:676-686_665:687-697_676:698-703_682:704-799]_[-1,_1,_157,_170,_654,_665,_676,_682,_-2]		1	p1	(A)12	12	169	180
TRINITY_DN15204_c0_g2_i2_len=989_path=[1:0-178_157:179-191_170:192-675_1766:676-875_1966:876-886_676:887-892_682:893-988]_[-1,_1,_157,_170,_1766,_1966,_676,_682,_-2]		1	p1	(A)12	12	169	180
TRINITY_DN15220_c0_g1_i1_len=2537_path=[1:0-1294_5403:1295-1318_1297:1319-2536]_[-1,_1,_5403,_1297,_-2]		1	p1	(A)10	10	2528	2537
TRINITY_DN15235_c0_g1_i1_len=1172_path=[1150:0-480_2529:481-504_1632:505-813_2527:814-837_1965:838-961_2528:962-985_2113:986-1045_2173:1046-1083_2211:1084-1171]_[-1,_1150,_2529,_1632,_2527,_1965,_2528,_2113,_2173,_2211,_-2]		1	p1	(A)10	10	14	23
TRINITY_DN15241_c0_g1_i1_len=1923_path=[1:0-697_676:698-1117_1096:1118-1182_1161:1183-1922]_[-1,_1,_676,_1096,_1161,_-2]		2	p1	(T)10	10	474	483
TRINITY_DN1526_c0_g1_i1_len=875_path=[853:0-201_1032:202-365_1196:366-874]_[-1,_853,_1032,_1196,_-2]		1	p1	(A)10	10	866	875
TRINITY_DN1526_c0_g2_i1_len=729_path=[853:0-201_1705:202-219_1196:220-728]_[-1,_853,_1705,_1196,_-2]		1	p1	(A)10	10	720	729
TRINITY_DN15261_c0_g1_i1_len=750_path=[728:0-145_1626:146-169_875:170-565_1624:566-589_1295:590-592_1625:593-616_1322:617-652_1623:653-676_1382:677-749]_[-1,_728,_1626,_875,_1624,_1295,_1625,_1322,_1623,_1382,_-2]		1	p1	(A)11	11	740	750
TRINITY_DN15270_c0_g1_i1_len=800_path=[778:0-195_951:196-220_976:221-221_1753:222-245_1001:246-565_1752:566-589_1345:590-616_1751:617-640_1396:641-799]_[-1,_778,_951,_976,_1753,_1001,_1752,_1345,_1751,_1396,_-2]		1	p1	(T)12	12	242	253
TRINITY_DN15275_c0_g1_i1_len=3196_path=[3174:0-198_3350:199-212_3364:213-558_3710:559-3195]_[-1,_3174,_3350,_3364,_3710,_-2]		1	p1	(T)10	10	2	11
TRINITY_DN15275_c0_g1_i1_len=3196_path=[3174:0-198_3350:199-212_3364:213-558_3710:559-3195]_[-1,_3174,_3350,_3364,_3710,_-2]		2	p1	(A)10	10	2810	2819
TRINITY_DN15287_c1_g1_i2_len=1031_path=[1009:0-126_1113:127-310_1297:311-552_1539:553-1030]_[-1,_1009,_1113,_1297,_1539,_-2]		1	p1	(A)10	10	221	230
TRINITY_DN15295_c0_g1_i1_len=585_path=[1:0-95_2299:96-119_98:120-279_2300:280-303_282:304-584]_[-1,_1,_2299,_98,_2300,_282,_-2]		1	p1	(T)10	10	375	384
TRINITY_DN15316_c0_g2_i1_len=1845_path=[1823:0-418_3849:419-442_2243:443-514_3847:515-538_2339:539-617_3848:618-641_2442:642-1279_3080:1280-1844]_[-1,_1823,_3849,_2243,_3847,_2339,_3848,_2442,_3080,_-2]		1	p1	(T)10	10	1	10
TRINITY_DN1532_c0_g1_i1_len=1502_path=[1480:0-800_2258:801-1501]_[-1,_1480,_2258,_-2]		1	p1	(T)10	10	1368	1377
TRINITY_DN15326_c0_g1_i1_len=573_path=[551:0-183_1354:184-207_736:208-312_1353:313-336_865:337-572]_[-1,_551,_1354,_736,_1353,_865,_-2]		1	p1	(T)10	10	44	53
TRINITY_DN15337_c0_g1_i2_len=1371_path=[1:0-51_3127:52-75_54:76-272_251:273-447_426:448-914_893:915-940_919:941-1370]_[-1,_1,_3127,_54,_251,_426,_893,_919,_-2]		1	p1	(T)10	10	1152	1161
TRINITY_DN15351_c0_g1_i4_len=1376_path=[1:0-252_231:253-254_233:255-255_231:256-257_233:258-258_231:259-260_233:261-261_231:262-263_233:264-264_231:265-266_1576:267-680_2799:681-704_2014:705-1049_2800:1050-1073_2383:1074-1375]_[-1,_1,_231,_233,_231,_233,_231,_233,_231,_233,_231,_1576,_2799,_2014,_2800,_2383,_-2]		2	p1	(A)11	11	1366	1376
TRINITY_DN15359_c0_g1_i4_len=1312_path=[1:0-465_444:466-488_467:489-683_662:684-760_739:761-779_758:780-1040_1019:1041-1102_3258:1103-1311]_[-1,_1,_444,_467,_662,_739,_758,_1019,_3258,_-2]		1	p1	(A)10	10	1227	1236
TRINITY_DN15382_c0_g1_i1_len=1254_path=[1:0-262_2679:263-286_265:287-470_2680:471-494_473:495-854_833:855-868_847:869-878_857:879-892_871:893-1253]_[-1,_1,_2679,_265,_2680,_473,_833,_847,_857,_871,_-2]		1	p1	(T)11	11	1185	1195
TRINITY_DN15383_c0_g1_i1_len=2239_path=[2207:0-243_2428:244-244_2429:245-246_2428:247-247_2429:248-249_2428:250-250_2429:251-252_2428:253-253_2429:254-255_2428:256-256_2431:257-1812_3987:1813-1815_3990:1816-1837_4012:1838-1838_4013:1839-1845_4020:1846-2238]_[-1,_2207,_2428,_2429,_2428,_2429,_2428,_2429,_2428,_2429,_2428,_2431,_3987,_3990,_4012,_4013,_4020,_-2]		2	p1	(A)14	14	2226	2239
TRINITY_DN15383_c0_g2_i1_len=693_path=[4726:0-291_4012:292-292_4013:293-299_4020:300-692]_[-1,_4726,_4012,_4013,_4020,_-2]		1	p1	(A)14	14	680	693
TRINITY_DN15394_c0_g2_i1_len=686_path=[653:0-249_2101:250-273_904:274-367_1952:368-386_1019:387-482_2048:483-511_1131:512-685]_[-1,_653,_2101,_904,_1952,_1019,_2048,_1131,_-2]		1	p1	(T)11	11	661	671
TRINITY_DN154_c0_g1_i1_len=4571_path=[1:0-108_87:109-147_126:148-148_127:149-4570]_[-1,_1,_87,_126,_127,_-2]		1	p1	(A)11	11	168	178
TRINITY_DN15400_c1_g1_i1_len=467_path=[361:0-178_517:179-217_556:218-257_1271:258-300_639:301-301_640:302-378_1403:379-466]_[-1,_361,_517,_556,_1271,_639,_640,_1403,_-2]		1	p1	(T)10	10	7	16
TRINITY_DN15406_c0_g2_i1_len=506_path=[4201:0-493_4672:494-505]_[-1,_4201,_4672,_-2]		1	p1	(T)10	10	33	42
TRINITY_DN15420_c0_g1_i1_len=867_path=[845:0-121_944:122-643_1466:644-658_1481:659-735_2029:736-759_1582:760-866]_[-1,_845,_944,_1466,_1481,_2029,_1582,_-2]		1	p1	(T)10	10	636	645
TRINITY_DN15420_c0_g1_i2_len=864_path=[1785:0-118_944:119-640_1466:641-655_1481:656-732_2029:733-756_1582:757-863]_[-1,_1785,_944,_1466,_1481,_2029,_1582,_-2]		1	p1	(T)10	10	633	642
TRINITY_DN15426_c0_g1_i1_len=954_path=[2493:0-239_460:240-770_3657:771-794_1015:795-953]_[-1,_2493,_460,_3657,_1015,_-2]		1	p1	(T)12	12	787	798
TRINITY_DN15426_c0_g1_i3_len=1196_path=[1:0-121_100:122-140_119:141-141_120:142-481_460:482-1012_3657:1013-1036_1015:1037-1195]_[-1,_1,_100,_119,_120,_460,_3657,_1015,_-2]		2	p1	(T)12	12	1029	1040
TRINITY_DN15430_c0_g2_i1_len=442_path=[1175:0-84_756:85-85_757:86-441]_[-1,_1175,_756,_757,_-2]		1	p1	(T)10	10	402	411
TRINITY_DN15430_c0_g3_i1_len=579_path=[557:0-198_733:199-202_737:203-221_756:222-222_757:223-578]_[-1,_557,_733,_737,_756,_757,_-2]		1	p1	(T)10	10	539	548
TRINITY_DN15430_c0_g4_i1_len=615_path=[557:0-198_733:199-202_1293:203-230_1321:231-258_757:259-614]_[-1,_557,_733,_1293,_1321,_757,_-2]		1	p1	(T)10	10	575	584
TRINITY_DN15433_c0_g1_i1_len=762_path=[1:0-160_1712:161-184_163:185-333_1713:334-357_336:358-390_369:391-422_401:423-473_1714:474-497_476:498-557_1715:558-581_560:582-761]_[-1,_1,_1712,_163,_1713,_336,_369,_401,_1714,_476,_1715,_560,_-2]		1	p1	(A)10	10	100	109
TRINITY_DN15438_c0_g1_i1_len=2291_path=[2269:0-661_4537:662-705_2952:706-719_4625:720-833_3080:834-2290]_[-1,_2269,_4537,_2952,_4625,_3080,_-2]		1	p1	(T)12	12	87	98
TRINITY_DN15459_c0_g1_i1_len=1301_path=[1:0-598_2749:599-622_601:623-736_2752:737-760_739:761-778_2750:779-802_781:803-940_2751:941-964_943:965-1300]_[-1,_1,_2749,_601,_2752,_739,_2750,_781,_2751,_943,_-2]		1	p1	(A)10	10	1121	1130
TRINITY_DN15483_c0_g1_i1_len=1107_path=[1085:0-241_2393:242-265_1328:266-524_2392:525-548_1611:549-550_2391:551-574_1637:575-949_2012:950-971_2034:972-1106]_[-1,_1085,_2393,_1328,_2392,_1611,_2391,_1637,_2012,_2034,_-2]		1	p1	(A)12	12	1096	1107
TRINITY_DN15495_c0_g1_i1_len=1030_path=[1:0-41_2241:42-65_44:66-374_353:375-389_2242:390-413_392:414-650_2243:651-674_653:675-1029]_[-1,_1,_2241,_44,_353,_2242,_392,_2243,_653,_-2]		1	p1	(T)10	10	463	472
TRINITY_DN15496_c0_g2_i1_len=1346_path=[1324:0-990_2292:991-1011_2313:1012-1096_2398:1097-1143_3897:1144-1167_2469:1168-1345]_[-1,_1324,_2292,_2313,_2398,_3897,_2469,_-2]		1	p1	(A)11	11	8	18
TRINITY_DN15496_c0_g2_i3_len=1289_path=[1324:0-990_3651:991-1104_2313:1105-1189_3405:1190-1288]_[-1,_1324,_3651,_2313,_3405,_-2]		1	p1	(A)11	11	8	18
TRINITY_DN15510_c0_g2_i1_len=769_path=[2717:0-563_5495:564-768]_[-1,_2717,_5495,_-2]		1	p1	(T)10	10	293	302
TRINITY_DN15510_c0_g3_i2_len=2750_path=[2717:0-563_3258:564-930_3625:931-950_3645:951-1978_5464:1979-2009_4693:2010-2749]_[-1,_2717,_3258,_3625,_3645,_5464,_4693,_-2]		1	p1	(T)10	10	293	302
TRINITY_DN15510_c0_g3_i2_len=2750_path=[2717:0-563_3258:564-930_3625:931-950_3645:951-1978_5464:1979-2009_4693:2010-2749]_[-1,_2717,_3258,_3625,_3645,_5464,_4693,_-2]		2	p1	(A)12	12	2276	2287
TRINITY_DN15510_c0_g3_i3_len=2881_path=[2717:0-563_3258:564-930_5905:931-1092_3645:1093-2120_4673:2121-2136_4689:2137-2140_4693:2141-2880]_[-1,_2717,_3258,_5905,_3645,_4673,_4689,_4693,_-2]		1	p1	(T)10	10	293	302
TRINITY_DN15510_c0_g3_i3_len=2881_path=[2717:0-563_3258:564-930_5905:931-1092_3645:1093-2120_4673:2121-2136_4689:2137-2140_4693:2141-2880]_[-1,_2717,_3258,_5905,_3645,_4673,_4689,_4693,_-2]		2	p1	(A)12	12	2407	2418
TRINITY_DN15520_c0_g2_i1_len=1381_path=[1:0-73_3184:74-97_76:98-159_138:160-183_162:184-1051_1030:1052-1137_1116:1138-1380]_[-1,_1,_3184,_76,_138,_162,_1030,_1116,_-2]		1	p1	(A)11	11	1371	1381
TRINITY_DN15520_c0_g2_i2_len=530_path=[1:0-73_3184:74-97_76:98-159_2789:160-177_3161:178-200_1030:201-286_1116:287-529]_[-1,_1,_3184,_76,_2789,_3161,_1030,_1116,_-2]		1	p1	(A)11	11	520	530
TRINITY_DN15527_c0_g1_i1_len=952_path=[930:0-473_1957:474-497_1405:498-825_1932:826-850_1758:851-951]_[-1,_930,_1957,_1405,_1932,_1758,_-2]		1	p1	(A)13	13	940	952
TRINITY_DN15541_c0_g2_i1_len=569_path=[2085:0-356_397:357-405_2467:406-429_470:430-568]_[-1,_2085,_397,_2467,_470,_-2]		1	p1	(T)10	10	540	549
TRINITY_DN15549_c0_g1_i3_len=2738_path=[1:0-1062_1041:1063-1079_1058:1080-1171_1150:1172-1188_1167:1189-1334_4943:1335-1449_5058:1450-1862_1333:1863-1863_1334:1864-2737]_[-1,_1,_1041,_1058,_1150,_1167,_4943,_5058,_1333,_1334,_-2]		1	p1	(T)10	10	1759	1768
TRINITY_DN15553_c0_g1_i1_len=2172_path=[2150:0-656_4509:657-680_2808:681-1023_4512:1024-1047_3175:1048-1049_3177:1050-1146_3274:1147-1292_4510:1293-1316_3444:1317-1473_4511:1474-1497_3625:1498-2171]_[-1,_2150,_4509,_2808,_4512,_3175,_3177,_3274,_4510,_3444,_4511,_3625,_-2]		1	p1	(T)12	12	1067	1078
TRINITY_DN15572_c0_g2_i1_len=2291_path=[1:0-709_5033:710-733_712:734-1502_1481:1503-1655_5034:1656-1679_1658:1680-1859_1838:1860-1863_1842:1864-2290]_[-1,_1,_5033,_712,_1481,_5034,_1658,_1838,_1842,_-2]		1	p1	(T)12	12	1	12
TRINITY_DN15597_c0_g1_i1_len=1623_path=[1583:0-614_3513:615-819_2196:820-1143_4012:1144-1167_2544:1168-1393_2770:1394-1406_2783:1407-1582_2959:1583-1583_3300:1584-1622]_[-1,_1583,_3513,_2196,_4012,_2544,_2770,_2783,_2959,_3300,_-2]		1	p1	(T)10	10	1385	1394
TRINITY_DN15597_c0_g1_i2_len=1439_path=[1583:0-614_2175:615-635_2196:636-959_4012:960-983_2544:984-1209_2770:1210-1222_2783:1223-1398_2959:1399-1399_3300:1400-1438]_[-1,_1583,_2175,_2196,_4012,_2544,_2770,_2783,_2959,_3300,_-2]		1	p1	(T)10	10	1201	1210
TRINITY_DN15600_c0_g1_i2_len=2131_path=[1:0-342_321:343-957_936:958-964_943:965-993_972:994-1419_1398:1420-1451_1430:1452-1466_1445:1467-1583_1562:1584-1584_1563:1585-1633_1612:1634-2130]_[-1,_1,_321,_936,_943,_972,_1398,_1430,_1445,_1562,_1563,_1612,_-2]		1	p1	(T)13	13	592	604
TRINITY_DN15602_c0_g1_i1_len=1384_path=[1:0-785_764:786-803_782:804-926_4579:927-950_929:951-1383]_[-1,_1,_764,_782,_4579,_929,_-2]		1	p1	(T)10	10	9	18
TRINITY_DN15606_c0_g1_i1_len=482_path=[460:0-150_588:151-182_620:183-194_1130:195-218_656:219-349_1131:350-373_811:374-394_1129:395-418_856:419-481]_[-1,_460,_588,_620,_1130,_656,_1131,_811,_1129,_856,_-2]		1	p1	(T)10	10	1	10
TRINITY_DN15621_c0_g1_i1_len=1239_path=[1217:0-275_1470:276-465_1660:466-1072_2267:1073-1238]_[-1,_1217,_1470,_1660,_2267,_-2]		1	p1	(A)10	10	44	53
TRINITY_DN15623_c0_g1_i1_len=3098_path=[1:0-817_6391:818-841_820:842-1586_6392:1587-1610_1589:1611-1814_6393:1815-1838_1817:1839-2800_6394:2801-2824_2803:2825-3097]_[-1,_1,_6391,_820,_6392,_1589,_6393,_1817,_6394,_2803,_-2]		1	p1	(T)10	10	3080	3089
TRINITY_DN15627_c0_g2_i1_len=505_path=[1107:0-272_291:273-301_2111:302-327_347:328-333_1721:334-388_2181:389-410_1899:411-425_2159:426-447_2028:448-504]_[-1,_1107,_291,_2111,_347,_1721,_2181,_1899,_2159,_2028,_-2]		1	p1	(A)10	10	30	39
TRINITY_DN15627_c0_g2_i2_len=469_path=[1107:0-272_291:273-301_2111:302-327_347:328-333_1721:334-388_1776:389-389_2225:390-410_2027:411-411_2028:412-468]_[-1,_1107,_291,_2111,_347,_1721,_1776,_2225,_2027,_2028,_-2]		1	p1	(A)10	10	30	39
TRINITY_DN15627_c0_g2_i3_len=698_path=[1107:0-272_291:273-301_2111:302-327_347:328-333_1721:334-388_1776:389-389_1777:390-511_1899:512-526_1914:527-639_2027:640-640_2028:641-697]_[-1,_1107,_291,_2111,_347,_1721,_1776,_1777,_1899,_1914,_2027,_2028,_-2]		1	p1	(A)10	10	30	39
TRINITY_DN15628_c0_g1_i1_len=822_path=[1:0-98_77:99-134_1949:135-158_137:159-292_271:293-445_424:446-821]_[-1,_1,_77,_1949,_137,_271,_424,_-2]		1	p1	(T)10	10	1	10
TRINITY_DN15628_c0_g1_i2_len=795_path=[1:0-98_77:99-134_1949:135-158_137:159-292_1823:293-418_424:419-794]_[-1,_1,_77,_1949,_137,_1823,_424,_-2]		1	p1	(T)10	10	1	10
TRINITY_DN15633_c0_g1_i1_len=679_path=[1:0-248_227:249-265_244:266-266_245:267-281_260:282-340_319:341-379_358:380-423_1519:424-447_426:448-563_1520:564-587_566:588-678]_[-1,_1,_227,_244,_245,_260,_319,_358,_1519,_426,_1520,_566,_-2]		1	p1	(A)10	10	259	268
TRINITY_DN15638_c0_g2_i1_len=820_path=[798:0-341_1117:342-404_1180:405-491_1267:492-803_1579:804-819]_[-1,_798,_1117,_1180,_1267,_1579,_-2]		1	p1	(A)14	14	807	820
TRINITY_DN15638_c0_g2_i2_len=693_path=[798:0-341_1771:342-364_1267:365-676_1579:677-692]_[-1,_798,_1771,_1267,_1579,_-2]		1	p1	(A)14	14	680	693
TRINITY_DN15644_c0_g1_i2_len=770_path=[2921:0-142_36:143-168_2:169-202_36:203-228_61:229-660_2668:661-769]_[-1,_2921,_36,_2,_36,_61,_2668,_-2]		1	p1	(A)10	10	724	733
TRINITY_DN15653_c0_g1_i1_len=3683_path=[3661:0-545_4184:546-3182_6821:3183-3220_6859:3221-3682]_[-1,_3661,_4184,_6821,_6859,_-2]		1	p1	(T)10	10	34	43
TRINITY_DN15653_c0_g2_i1_len=677_path=[3661:0-545_7516:546-676]_[-1,_3661,_7516,_-2]		1	p1	(T)10	10	34	43
TRINITY_DN15657_c0_g2_i1_len=625_path=[603:0-227_808:228-307_888:308-313_894:314-329_910:330-341_922:342-371_952:372-394_975:395-499_1080:500-624]_[-1,_603,_808,_888,_894,_910,_922,_952,_975,_1080,_-2]		1	p1	(T)10	10	536	545
TRINITY_DN15661_c0_g1_i1_len=2617_path=[1:0-144_5319:145-168_147:169-376_5010:377-601_378:602-1423_1200:1424-1440_1217:1441-2616]_[-1,_1,_5319,_147,_5010,_378,_1200,_1217,_-2]		1	p1	(T)12	12	544	555
TRINITY_DN15667_c0_g2_i1_len=4336_path=[1:0-1338_1317:1339-1369_1348:1370-1477_1456:1478-1495_1474:1496-2794_2773:2795-2865_2844:2866-2882_2861:2883-4335]_[-1,_1,_1317,_1348,_1456,_1474,_2773,_2844,_2861,_-2]		1	p1	(T)10	10	1	10
TRINITY_DN15667_c0_g2_i2_len=4593_path=[1:0-1338_1317:1339-1369_1348:1370-1477_8627:1478-1752_1474:1753-3051_2773:3052-3122_2844:3123-3139_2861:3140-4592]_[-1,_1,_1317,_1348,_8627,_1474,_2773,_2844,_2861,_-2]		1	p1	(T)10	10	1	10
TRINITY_DN15673_c0_g1_i1_len=294_path=[1303:0-162_670:163-194_1090:195-229_737:230-231_739:232-293]_[-1,_1303,_670,_1090,_737,_739,_-2]		1	p1	(A)10	10	2	11
TRINITY_DN15674_c0_g5_i1_len=552_path=[5094:0-141_3885:142-144_3888:145-551]_[-1,_5094,_3885,_3888,_-2]		1	p1	(A)12	12	38	49
TRINITY_DN15681_c0_g2_i1_len=1799_path=[1:0-680_659:681-703_682:704-833_812:834-855_834:856-1171_1150:1172-1193_1172:1194-1226_1205:1227-1248_1227:1249-1798]_[-1,_1,_659,_682,_812,_834,_1150,_1172,_1205,_1227,_-2]		1	p1	(A)10	10	1790	1799
TRINITY_DN15681_c0_g2_i3_len=1822_path=[1:0-680_6103:681-726_682:727-856_812:857-878_834:879-1194_1150:1195-1216_1172:1217-1249_1205:1250-1271_1227:1272-1821]_[-1,_1,_6103,_682,_812,_834,_1150,_1172,_1205,_1227,_-2]		1	p1	(A)10	10	1813	1822
TRINITY_DN15681_c0_g2_i5_len=2276_path=[1:0-680_659:681-703_682:704-833_3553:834-1332_834:1333-1648_1150:1649-1670_1172:1671-1703_1205:1704-1725_1227:1726-2275]_[-1,_1,_659,_682,_3553,_834,_1150,_1172,_1205,_1227,_-2]		1	p1	(A)10	10	2267	2276
TRINITY_DN15681_c0_g3_i1_len=647_path=[6735:0-96_1227:97-646]_[-1,_6735,_1227,_-2]		1	p1	(A)10	10	638	647
TRINITY_DN15692_c0_g1_i1_len=977_path=[1:0-800_2175:801-824_803:825-835_814:836-976]_[-1,_1,_2175,_803,_814,_-2]		1	p1	(A)14	14	30	43
TRINITY_DN15713_c0_g1_i1_len=407_path=[385:0-159_522:160-406]_[-1,_385,_522,_-2]		1	p1	(A)10	10	398	407
TRINITY_DN15713_c0_g2_i3_len=640_path=[1200:0-47_1225:48-188_1366:189-210_1388:211-370_1653:371-392_522:393-639]_[-1,_1200,_1225,_1366,_1388,_1653,_522,_-2]		1	p1	(A)10	10	631	640
TRINITY_DN15715_c0_g1_i1_len=1611_path=[1:0-444_423:445-467_446:468-633_612:634-1087_1066:1088-1226_1205:1227-1261_3166:1262-1329_3482:1330-1342_3248:1343-1361_1261:1362-1362_1262:1363-1610]_[-1,_1,_423,_446,_612,_1066,_1205,_3166,_3482,_3248,_1261,_1262,_-2]		1	p1	(T)10	10	1321	1330
TRINITY_DN15715_c0_g1_i4_len=1688_path=[1:0-444_3368:445-445_3369:446-544_446:545-710_612:711-1164_1066:1165-1303_1205:1304-1338_3166:1339-1406_3482:1407-1419_3248:1420-1438_1261:1439-1439_1262:1440-1687]_[-1,_1,_3368,_3369,_446,_612,_1066,_1205,_3166,_3482,_3248,_1261,_1262,_-2]		1	p1	(T)10	10	1398	1407
TRINITY_DN15715_c0_g1_i5_len=1495_path=[1:0-444_423:445-467_446:468-633_612:634-1087_3042:1088-1110_1205:1111-1145_3166:1146-1213_3482:1214-1226_3248:1227-1245_1261:1246-1246_1262:1247-1494]_[-1,_1,_423,_446,_612,_3042,_1205,_3166,_3482,_3248,_1261,_1262,_-2]		1	p1	(T)10	10	1205	1214
TRINITY_DN15723_c0_g1_i3_len=1207_path=[2789:0-565_2148:566-756_2339:757-774_2357:775-1206]_[-1,_2789,_2148,_2339,_2357,_-2]		1	p1	(T)10	10	153	162
TRINITY_DN15724_c0_g1_i1_len=573_path=[3137:0-94_689:95-445_1040:446-462_1057:463-482_1077:483-572]_[-1,_3137,_689,_1040,_1057,_1077,_-2]		1	p1	(T)12	12	557	568
TRINITY_DN15724_c0_g1_i2_len=1189_path=[1:0-710_689:711-1061_1040:1062-1078_1057:1079-1098_1077:1099-1188]_[-1,_1,_689,_1040,_1057,_1077,_-2]		1	p1	(T)12	12	1173	1184
TRINITY_DN15724_c0_g2_i1_len=468_path=[2730:0-340_3226:341-357_1057:358-377_1077:378-467]_[-1,_2730,_3226,_1057,_1077,_-2]		1	p1	(T)12	12	452	463
TRINITY_DN15729_c0_g1_i12_len=1689_path=[2039:0-463_2480:464-762_2779:763-763_5205:764-783_115:784-805_137:806-824_156:825-1424_756:1425-1688]_[-1,_2039,_2480,_2779,_5205,_115,_137,_156,_756,_-2]		1	p1	(A)10	10	6	15
TRINITY_DN15729_c0_g1_i4_len=1904_path=[2039:0-463_2480:464-762_2779:763-763_5205:764-783_115:784-805_137:806-824_156:825-1424_4040:1425-1903]_[-1,_2039,_2480,_2779,_5205,_115,_137,_156,_4040,_-2]		1	p1	(A)10	10	6	15
TRINITY_DN15729_c0_g1_i7_len=1882_path=[2039:0-463_2480:464-762_5246:763-783_137:784-802_156:803-1402_4040:1403-1881]_[-1,_2039,_2480,_5246,_137,_156,_4040,_-2]		1	p1	(A)10	10	6	15
TRINITY_DN15729_c0_g1_i8_len=1667_path=[2039:0-463_2480:464-762_5246:763-783_137:784-802_156:803-1402_756:1403-1666]_[-1,_2039,_2480,_5246,_137,_156,_756,_-2]		1	p1	(A)10	10	6	15
TRINITY_DN15747_c0_g1_i1_len=908_path=[884:0-78_940:79-84_1888:85-123_985:124-156_1018:157-197_1059:198-798_2015:799-860_1720:861-907]_[-1,_884,_940,_1888,_985,_1018,_1059,_2015,_1720,_-2]		1	p1	(A)10	10	899	908
TRINITY_DN15754_c0_g1_i1_len=950_path=[928:0-572_2073:573-596_1502:597-621_1527:622-653_1559:654-844_1750:845-866_1772:867-870_2074:871-894_1800:895-949]_[-1,_928,_2073,_1502,_1527,_1559,_1750,_1772,_2074,_1800,_-2]		1	p1	(T)10	10	1	10
TRINITY_DN15761_c0_g1_i1_len=1287_path=[1265:0-172_2787:173-196_1439:197-323_2789:324-347_1590:348-354_2788:355-378_1621:379-778_2021:779-795_2038:796-1007_2250:1008-1024_2267:1025-1231_2474:1232-1253_2496:1254-1286]_[-1,_1265,_2787,_1439,_2789,_1590,_2788,_1621,_2021,_2038,_2250,_2267,_2474,_2496,_-2]		1	p1	(A)13	13	1275	1287
TRINITY_DN15765_c0_g1_i1_len=2003_path=[1:0-445_424:446-466_445:467-1486_1465:1487-1507_1486:1508-1516_1495:1517-1634_1613:1635-2002]_[-1,_1,_424,_445,_1465,_1486,_1495,_1613,_-2]		1	p1	(A)15	15	1989	2003
TRINITY_DN15765_c0_g1_i2_len=2045_path=[1:0-445_4024:446-466_4045:467-508_445:509-1528_1465:1529-1549_1486:1550-1558_1495:1559-1676_1613:1677-2044]_[-1,_1,_4024,_4045,_445,_1465,_1486,_1495,_1613,_-2]		1	p1	(A)15	15	2031	2045
TRINITY_DN15765_c0_g1_i4_len=615_path=[4184:0-119_1486:120-128_1495:129-246_1613:247-614]_[-1,_4184,_1486,_1495,_1613,_-2]		1	p1	(A)15	15	601	615
TRINITY_DN15765_c0_g2_i1_len=442_path=[4332:0-73_1613:74-441]_[-1,_4332,_1613,_-2]		1	p1	(A)15	15	428	442
TRINITY_DN15776_c0_g3_i1_len=592_path=[1:0-504_1968:505-591]_[-1,_1,_1968,_-2]		1	p1	(A)13	13	533	545
TRINITY_DN15780_c0_g1_i1_len=1463_path=[1:0-128_3111:129-152_131:153-165_144:166-182_161:183-1386_3112:1387-1410_1389:1411-1462]_[-1,_1,_3111,_131,_144,_161,_3112,_1389,_-2]		1	p1	(T)10	10	1	10
TRINITY_DN15791_c0_g1_i1_len=2159_path=[2137:0-976_4511:977-1000_3115:1001-1300_4509:1301-1324_3439:1325-1732_3847:1733-1777_3892:1778-1828_4510:1829-1852_3967:1853-2158]_[-1,_2137,_4511,_3115,_4509,_3439,_3847,_3892,_4510,_3967,_-2]		1	p1	(T)12	12	292	303
TRINITY_DN15795_c0_g1_i2_len=591_path=[1:0-332_311:333-368_1389:369-392_371:393-505_484:506-573_552:574-590]_[-1,_1,_311,_1389,_371,_484,_552,_-2]		1	p1	(T)10	10	521	530
TRINITY_DN15798_c0_g1_i2_len=4051_path=[4029:0-287_8451:288-311_4318:312-1458_5465:1459-1486_5493:1487-1667_5674:1668-2111_6118:2112-2628_6635:2629-2645_6652:2646-4050]_[-1,_4029,_8451,_4318,_5465,_5493,_5674,_6118,_6635,_6652,_-2]		1	p1	(A)10	10	122	131
TRINITY_DN15816_c0_g1_i1_len=2044_path=[1604:0-530_4903:531-554_2136:555-591_2173:592-610_2192:611-995_3644:996-1248_4904:1249-1272_3921:1273-1302_3951:1303-1303_3952:1304-1318_3967:1319-1319_3968:1320-1432_2596:1433-2043]_[-1,_1604,_4903,_2136,_2173,_2192,_3644,_4904,_3921,_3951,_3952,_3967,_3968,_2596,_-2]		2	p1	(T)10	10	1296	1305
TRINITY_DN1583_c0_g2_i1_len=641_path=[619:0-453_1050:454-640]_[-1,_619,_1050,_-2]		1	p1	(A)10	10	546	555
TRINITY_DN15874_c0_g1_i1_len=1324_path=[1302:0-309_1589:310-768_3913:769-792_2072:793-828_3914:829-852_2132:853-1159_2439:1160-1323]_[-1,_1302,_1589,_3913,_2072,_3914,_2132,_2439,_-2]		2	p1	(A)10	10	928	937
TRINITY_DN15874_c0_g1_i2_len=1145_path=[3803:0-130_1589:131-589_3913:590-613_2072:614-649_3914:650-673_2132:674-980_2439:981-1144]_[-1,_3803,_1589,_3913,_2072,_3914,_2132,_2439,_-2]		1	p1	(A)10	10	749	758
TRINITY_DN15887_c0_g1_i1_len=1026_path=[1:0-383_362:384-404_1952:405-501_404:502-969_2169:970-993_896:994-1025]_[-1,_1,_362,_1952,_404,_2169,_896,_-2]		1	p1	(T)15	15	69	83
TRINITY_DN15887_c0_g1_i2_len=950_path=[1:0-383_362:384-404_383:405-425_404:426-893_2169:894-917_896:918-949]_[-1,_1,_362,_383,_404,_2169,_896,_-2]		1	p1	(T)15	15	69	83
TRINITY_DN15903_c0_g1_i1_len=1004_path=[1:0-216_2955:217-240_219:241-499_2791:500-515_908:516-701_2956:702-725_1118:726-829_1222:830-846_1239:847-1003]_[-1,_1,_2955,_219,_2791,_908,_2956,_1118,_1222,_1239,_-2]		1	p1	(T)11	11	1	11
TRINITY_DN15903_c0_g1_i2_len=1418_path=[1:0-216_2955:217-240_219:241-499_478:500-929_908:930-1115_2956:1116-1139_1118:1140-1243_1222:1244-1260_1239:1261-1417]_[-1,_1,_2955,_219,_478,_908,_2956,_1118,_1222,_1239,_-2]		1	p1	(T)11	11	1	11
TRINITY_DN15911_c0_g1_i1_len=373_path=[1:0-87_66:88-145_963:146-169_148:170-186_165:187-215_194:216-229_964:230-253_232:254-254_781:255-288_266:289-372]_[-1,_1,_66,_963,_148,_165,_194,_964,_232,_781,_266,_-2]		1	p1	(T)12	12	254	265
TRINITY_DN15920_c0_g2_i1_len=378_path=[1223:0-263_1464:264-316_1517:317-377]_[-1,_1223,_1464,_1517,_-2]		1	p1	(G)16	16	329	344
TRINITY_DN15955_c0_g1_i1_len=4117_path=[1:0-2326_2305:2327-2348_2327:2349-2375_7931:2376-2473_2375:2474-2799_2701:2800-2852_7497:2853-3069_2776:3070-3165_8872:3166-3262_2895:3263-4116]_[-1,_1,_2305,_2327,_7931,_2375,_2701,_7497,_2776,_8872,_2895,_-2]		1	p1	(A)10	10	2921	2930
TRINITY_DN15955_c0_g1_i3_len=4419_path=[1:0-2326_8127:2327-2650_2327:2651-2677_7931:2678-2775_2375:2776-3101_2701:3102-3154_7497:3155-3371_2776:3372-3467_8872:3468-3564_2895:3565-4418]_[-1,_1,_8127,_2327,_7931,_2375,_2701,_7497,_2776,_8872,_2895,_-2]		1	p1	(A)10	10	3223	3232
TRINITY_DN15955_c0_g1_i7_len=4040_path=[1:0-2326_2305:2327-2348_2327:2349-2375_2354:2376-2396_2375:2397-2722_2701:2723-2775_7497:2776-2992_2776:2993-3088_8872:3089-3185_2895:3186-4039]_[-1,_1,_2305,_2327,_2354,_2375,_2701,_7497,_2776,_8872,_2895,_-2]		1	p1	(A)10	10	2844	2853
TRINITY_DN15965_c0_g1_i1_len=1132_path=[1:0-244_223:245-264_243:265-1131]_[-1,_1,_223,_243,_-2]		1	p1	(A)10	10	467	476
TRINITY_DN15965_c0_g2_i1_len=1296_path=[1:0-244_2403:245-428_243:429-1295]_[-1,_1,_2403,_243,_-2]		1	p1	(A)10	10	631	640
TRINITY_DN15973_c0_g1_i1_len=1917_path=[1:0-607_4077:608-631_610:632-643_4078:644-667_646:668-921_4079:922-945_924:946-1170_4082:1171-1194_1173:1195-1357_4081:1358-1381_1360:1382-1477_4080:1478-1501_1480:1502-1916]_[-1,_1,_4077,_610,_4078,_646,_4079,_924,_4082,_1173,_4081,_1360,_4080,_1480,_-2]		1	p1	(A)10	10	1569	1578
TRINITY_DN15994_c0_g2_i1_len=365_path=[819:0-241_186:242-253_198:254-262_1791:263-277_647:278-280_1905:281-364]_[-1,_819,_186,_198,_1791,_647,_1905,_-2]		1	p1	(T)11	11	1	11
TRINITY_DN15994_c0_g3_i1_len=318_path=[1:0-140_2209:141-164_143:165-200_179:201-207_186:208-219_623:220-243_647:244-246_650:247-258_2211:259-282_686:283-317]_[-1,_1,_2209,_143,_179,_186,_623,_647,_650,_2211,_686,_-2]		1	p1	(T)14	14	1	14
TRINITY_DN15999_c0_g5_i1_len=939_path=[1273:0-144_1395:145-938]_[-1,_1273,_1395,_-2]		1	p1	(A)12	12	158	169
TRINITY_DN16027_c0_g2_i1_len=2661_path=[2639:0-71_5493:72-95_2712:96-878_5495:879-902_3519:903-1574_5496:1575-1598_4215:1599-1922_5494:1923-1946_4563:1947-2232_4849:2233-2660]_[-1,_2639,_5493,_2712,_5495,_3519,_5496,_4215,_5494,_4563,_4849,_-2]		1	p1	(A)13	13	2649	2661
TRINITY_DN16032_c0_g2_i1_len=3330_path=[6793:0-509_7799:510-525_2999:526-711_3185:712-1357_3831:1358-3329]_[-1,_6793,_7799,_2999,_3185,_3831,_-2]		1	p1	(A)10	10	643	652
TRINITY_DN16039_c0_g2_i2_len=1618_path=[4995:0-413_4373:414-809_3075:810-1617]_[-1,_4995,_4373,_3075,_-2]		1	p1	(T)10	10	30	39
TRINITY_DN16040_c0_g2_i1_len=1329_path=[1307:0-650_1935:651-740_2025:741-770_2055:771-803_2088:804-830_2115:831-986_2271:987-1054_3007:1055-1078_2363:1079-1328]_[-1,_1307,_1935,_2025,_2055,_2088,_2115,_2271,_3007,_2363,_-2]		1	p1	(T)10	10	1132	1141
TRINITY_DN16040_c0_g2_i2_len=469_path=[2775:0-126_2271:127-194_3007:195-218_2363:219-468]_[-1,_2775,_2271,_3007,_2363,_-2]		1	p1	(T)10	10	272	281
TRINITY_DN16055_c0_g1_i1_len=670_path=[648:0-120_746:121-124_750:125-147_773:148-152_778:153-160_786:161-205_831:206-493_1119:494-517_1143:518-528_1154:529-669]_[-1,_648,_746,_750,_773,_778,_786,_831,_1119,_1143,_1154,_-2]		1	p1	(A)13	13	658	670
TRINITY_DN16058_c0_g1_i1_len=1080_path=[1058:0-250_1286:251-288_1324:289-445_2115:446-473_1509:474-602_2343:603-626_1662:627-855_2344:856-879_1915:880-1079]_[-1,_1058,_1286,_1324,_2115,_1509,_2343,_1662,_2344,_1915,_-2]		1	p1	(T)11	11	1	11
TRINITY_DN16058_c0_g1_i1_len=1080_path=[1058:0-250_1286:251-288_1324:289-445_2115:446-473_1509:474-602_2343:603-626_1662:627-855_2344:856-879_1915:880-1079]_[-1,_1058,_1286,_1324,_2115,_1509,_2343,_1662,_2344,_1915,_-2]		2	p1	(A)10	10	324	333
TRINITY_DN16075_c0_g1_i1_len=2241_path=[1:0-976_955:977-1024_4679:1025-1048_1027:1049-1057_4677:1058-1081_1060:1082-1103_1082:1104-1131_1110:1132-1145_1124:1146-1439_4678:1440-1463_1442:1464-2240]_[-1,_1,_955,_4679,_1027,_4677,_1060,_1082,_1110,_1124,_4678,_1442,_-2]		1	p1	(A)11	11	43	53
TRINITY_DN16089_c1_g2_i2_len=2365_path=[2326:0-308_5256:309-332_2636:333-651_4691:652-691_2978:692-1054_3341:1055-1184_3471:1185-2364]_[-1,_2326,_5256,_2636,_4691,_2978,_3341,_3471,_-2]		1	p1	(A)10	10	10	19
TRINITY_DN16095_c0_g1_i5_len=738_path=[4631:0-184_3028:185-482_3326:483-595_3439:596-737]_[-1,_4631,_3028,_3326,_3439,_-2]		1	p1	(T)10	10	99	108
TRINITY_DN16096_c0_g1_i2_len=1156_path=[1:0-192_171:193-216_195:217-435_414:436-461_440:462-482_461:483-515_494:516-765_744:766-978_2973:979-1002_981:1003-1155]_[-1,_1,_171,_195,_414,_440,_461,_494,_744,_2973,_981,_-2]		1	p1	(A)11	11	81	91
TRINITY_DN16135_c0_g2_i1_len=898_path=[2838:0-535_1963:536-897]_[-1,_2838,_1963,_-2]		1	p1	(A)10	10	180	189
TRINITY_DN16139_c0_g2_i1_len=721_path=[3774:0-125_1386:126-253_1514:254-262_1523:263-416_4289:417-440_1701:441-552_4287:553-576_1837:577-720]_[-1,_3774,_1386,_1514,_1523,_4289,_1701,_4287,_1837,_-2]		1	p1	(A)10	10	712	721
TRINITY_DN16139_c0_g2_i2_len=933_path=[1981:0-102_4290:103-126_2085:127-201_4288:202-225_2184:226-279_1328:280-282_1331:283-337_1386:338-465_1514:466-474_1523:475-628_4289:629-652_1701:653-764_4287:765-788_1837:789-932]_[-1,_1981,_4290,_2085,_4288,_2184,_1328,_1331,_1386,_1514,_1523,_4289,_1701,_4287,_1837,_-2]		1	p1	(A)10	10	924	933
TRINITY_DN16147_c0_g1_i1_len=938_path=[805:0-251_1034:252-333_1743:334-467_1139:468-552_1224:553-937]_[-1,_805,_1034,_1743,_1139,_1224,_-2]		1	p1	(A)11	11	17	27
TRINITY_DN16147_c0_g1_i2_len=827_path=[805:0-251_1034:252-333_1116:334-356_1139:357-441_1224:442-826]_[-1,_805,_1034,_1116,_1139,_1224,_-2]		1	p1	(A)11	11	17	27
TRINITY_DN16147_c0_g2_i1_len=659_path=[805:0-251_1899:252-273_1224:274-658]_[-1,_805,_1899,_1224,_-2]		1	p1	(A)11	11	17	27
TRINITY_DN16155_c0_g3_i1_len=445_path=[4923:0-157_4338:158-199_1258:200-208_1267:209-444]_[-1,_4923,_4338,_1258,_1267,_-2]		1	p1	(A)11	11	435	445
TRINITY_DN16155_c0_g4_i1_len=811_path=[3837:0-523_4338:524-565_1258:566-574_1267:575-810]_[-1,_3837,_4338,_1258,_1267,_-2]		1	p1	(T)11	11	6	16
TRINITY_DN16155_c0_g4_i1_len=811_path=[3837:0-523_4338:524-565_1258:566-574_1267:575-810]_[-1,_3837,_4338,_1258,_1267,_-2]		2	p1	(A)11	11	801	811
TRINITY_DN16158_c0_g1_i1_len=1073_path=[1051:0-244_1273:245-267_1296:268-1072]_[-1,_1051,_1273,_1296,_-2]		1	p1	(A)12	12	572	583
TRINITY_DN16158_c0_g2_i1_len=340_path=[5282:0-339]_[-1,_5282,_-2]		1	p1	(A)13	13	164	176
TRINITY_DN16158_c0_g5_i1_len=1113_path=[2386:0-247_2611:248-307_1296:308-1112]_[-1,_2386,_2611,_1296,_-2]		1	p1	(A)12	12	612	623
TRINITY_DN16158_c2_g1_i1_len=709_path=[1044:0-609_2135:610-708]_[-1,_1044,_2135,_-2]		1	p1	(A)11	11	636	646
TRINITY_DN16158_c2_g2_i2_len=819_path=[2333:0-328_2639:329-345_2656:346-385_1654:386-449_3389:450-473_1742:474-818]_[-1,_2333,_2639,_2656,_1654,_3389,_1742,_-2]		1	p1	(A)11	11	57	67
TRINITY_DN16161_c0_g1_i1_len=4154_path=[2784:0-1230_3992:1231-1399_6859:1400-2691_4184:2692-3612_5105:3613-3629_5122:3630-3783_5276:3784-3805_8499:3806-3827_8521:3828-4153]_[-1,_2784,_3992,_6859,_4184,_5105,_5122,_5276,_8499,_8521,_-2]		1	p1	(T)11	11	1874	1884
TRINITY_DN16168_c0_g2_i1_len=866_path=[15:0-78_71:79-97_151:98-865]_[-1,_15,_71,_151,_-2]		1	p1	(A)14	14	611	624
TRINITY_DN16190_c0_g1_i2_len=775_path=[4484:0-205_467:206-237_4284:238-254_2912:255-515_1607:516-541_546:542-565_2042:566-614_2091:615-774]_[-1,_4484,_467,_4284,_2912,_1607,_546,_2042,_2091,_-2]		1	p1	(A)10	10	164	173
TRINITY_DN16208_c0_g1_i1_len=1973_path=[1951:0-651_4113:652-675_2604:676-678_4111:679-702_2631:703-873_2802:874-889_2818:890-1116_4110:1117-1140_3069:1141-1754_4112:1755-1778_3707:1779-1972]_[-1,_1951,_4113,_2604,_4111,_2631,_2802,_2818,_4110,_3069,_4112,_3707,_-2]		1	p1	(A)11	11	1963	1973
TRINITY_DN16218_c0_g1_i1_len=1443_path=[1:0-252_231:253-551_530:552-926_905:927-957_936:958-998_977:999-1149_1128:1150-1167_1146:1168-1280_1259:1281-1297_1276:1298-1442]_[-1,_1,_231,_530,_905,_936,_977,_1128,_1146,_1259,_1276,_-2]		1	p1	(A)10	10	806	815
TRINITY_DN16218_c0_g1_i2_len=1165_path=[1:0-252_2944:253-273_530:274-648_905:649-679_936:680-720_977:721-871_1128:872-889_1146:890-1002_1259:1003-1019_1276:1020-1164]_[-1,_1,_2944,_530,_905,_936,_977,_1128,_1146,_1259,_1276,_-2]		1	p1	(A)10	10	528	537
TRINITY_DN16220_c0_g1_i1_len=947_path=[1:0-219_2089:220-243_222:244-279_2093:280-303_282:304-504_2090:505-528_507:529-535_2092:536-559_538:560-742_2091:743-766_745:767-946]_[-1,_1,_2089,_222,_2093,_282,_2090,_507,_2092,_538,_2091,_745,_-2]		1	p1	(T)12	12	1	12
TRINITY_DN16235_c0_g1_i2_len=1157_path=[1:0-33_2557:34-51_14:52-108_71:109-128_91:129-192_2615:193-214_213:215-302_2639:303-326_325:327-491_2637:492-515_514:516-729_728:730-774_773:775-826_2638:827-850_849:851-1011_1010:1012-1026_1025:1027-1156]_[-1,_1,_2557,_14,_71,_91,_2615,_213,_2639,_325,_2637,_514,_728,_773,_2638,_849,_1010,_1025,_-2]		1	p1	(A)11	11	1145	1155
TRINITY_DN16235_c0_g1_i3_len=1193_path=[1:0-33_2557:34-51_14:52-108_71:109-128_91:129-192_155:193-250_213:251-338_2639:339-362_325:363-527_2637:528-551_514:552-765_728:766-810_773:811-862_2638:863-886_849:887-1047_1010:1048-1062_1025:1063-1192]_[-1,_1,_2557,_14,_71,_91,_155,_213,_2639,_325,_2637,_514,_728,_773,_2638,_849,_1010,_1025,_-2]		1	p1	(A)11	11	1181	1191
TRINITY_DN16245_c0_g1_i1_len=1930_path=[4382:0-603_5988:604-627_4987:628-771_2473:772-774_2476:775-897_2599:898-898_2600:899-1794_3496:1795-1821_3523:1822-1822_3524:1823-1862_3564:1863-1929]_[-1,_4382,_5988,_4987,_2473,_2476,_2599,_2600,_3496,_3523,_3524,_3564,_-2]		1	p1	(T)11	11	1786	1796
TRINITY_DN16248_c0_g1_i2_len=2031_path=[1:0-123_102:124-125_104:126-1307_1286:1308-1326_1305:1327-1650_1629:1651-2030]_[-1,_1,_102,_104,_1286,_1305,_1629,_-2]		1	p1	(A)10	10	2022	2031
TRINITY_DN16248_c0_g1_i3_len=844_path=[4947:0-139_1305:140-463_1629:464-843]_[-1,_4947,_1305,_1629,_-2]		1	p1	(A)10	10	835	844
TRINITY_DN16276_c0_g1_i1_len=1071_path=[2199:0-160_1335:161-214_2841:215-336_1407:337-389_2597:390-511_1482:512-543_1927:544-621_2005:622-679_1536:680-1070]_[-1,_2199,_1335,_2841,_1407,_2597,_1482,_1927,_2005,_1536,_-2]		1	p1	(A)10	10	1062	1071
TRINITY_DN16276_c0_g1_i2_len=986_path=[964:0-332_3037:333-356_1298:357-393_1335:394-447_1389:448-465_1407:466-518_1460:519-540_1482:541-572_1514:573-594_1536:595-985]_[-1,_964,_3037,_1298,_1335,_1389,_1407,_1460,_1482,_1514,_1536,_-2]		1	p1	(A)10	10	977	986
TRINITY_DN1629_c0_g1_i1_len=496_path=[1348:0-239_2695:240-495]_[-1,_1348,_2695,_-2]		1	p1	(T)10	10	371	380
TRINITY_DN16315_c0_g1_i1_len=1145_path=[1212:0-582_1772:583-604_1794:605-651_1841:652-896_3260:897-919_2198:920-1144]_[-1,_1212,_1772,_1794,_1841,_3260,_2198,_-2]		1	p1	(T)11	11	346	356
TRINITY_DN16315_c0_g1_i2_len=1234_path=[1212:0-582_1772:583-604_1794:605-651_1841:652-896_2086:897-1008_2198:1009-1233]_[-1,_1212,_1772,_1794,_1841,_2086,_2198,_-2]		1	p1	(T)11	11	346	356
TRINITY_DN16320_c0_g1_i1_len=2861_path=[2705:0-1170_6057:1171-1194_3877:1195-1345_4028:1346-1371_4054:1372-2029_5564:2030-2184_4733:2185-2242_4791:2243-2258_4807:2259-2304_6056:2305-2328_4877:2329-2736_5285:2737-2860]_[-1,_2705,_6057,_3877,_4028,_4054,_5564,_4733,_4791,_4807,_6056,_4877,_5285,_-2]		1	p1	(T)14	14	2845	2858
TRINITY_DN16320_c0_g2_i1_len=233_path=[5805:0-108_5285:109-232]_[-1,_5805,_5285,_-2]		1	p1	(T)14	14	217	230
TRINITY_DN16325_c0_g1_i1_len=2741_path=[1:0-756_735:757-778_757:779-2022_2001:2023-2416_6897:2417-2740]_[-1,_1,_735,_757,_2001,_6897,_-2]		1	p1	(A)10	10	2677	2686
TRINITY_DN16364_c0_g1_i1_len=841_path=[834:0-142_954:143-175_987:176-506_1848:507-530_1342:531-655_1804:656-678_1505:679-743_1570:744-840]_[-1,_834,_954,_987,_1848,_1342,_1804,_1505,_1570,_-2]		1	p1	(T)12	12	822	833
TRINITY_DN16364_c0_g1_i3_len=789_path=[834:0-142_954:143-175_987:176-506_1848:507-530_1342:531-655_1467:656-670_1827:671-691_1570:692-788]_[-1,_834,_954,_987,_1848,_1342,_1467,_1827,_1570,_-2]		1	p1	(T)12	12	770	781
TRINITY_DN16368_c0_g2_i1_len=1049_path=[1579:0-701_1232:702-705_1236:706-834_3871:835-858_1389:859-891_1422:892-907_1438:908-992_3872:993-1016_1547:1017-1048]_[-1,_1579,_1232,_1236,_3871,_1389,_1422,_1438,_3872,_1547,_-2]		1	p1	(T)10	10	1026	1035
TRINITY_DN16389_c0_g1_i1_len=815_path=[790:0-808_1576:809-811_1576:812-814]_[-1,_790,_1576,_1576,_-2]		1	p1	(T)13	13	1	13
TRINITY_DN16392_c0_g1_i2_len=1478_path=[1456:0-933_2367:934-1358_7378:1359-1382_2816:1383-1477]_[-1,_1456,_2367,_7378,_2816,_-2]		1	p1	(T)11	11	1	11
TRINITY_DN16394_c0_g1_i1_len=1591_path=[1:0-177_156:178-361_340:362-378_357:379-422_3373:423-446_425:447-625_3374:626-649_628:650-827_806:828-1590]_[-1,_1,_156,_340,_357,_3373,_425,_3374,_628,_806,_-2]		1	p1	(A)10	10	1333	1342
TRINITY_DN16401_c0_g2_i1_len=1975_path=[1:0-1082_4430:1083-1106_1085:1107-1134_1113:1135-1402_4431:1403-1426_1405:1427-1553_1532:1554-1635_4432:1636-1659_1638:1660-1974]_[-1,_1,_4430,_1085,_1113,_4431,_1405,_1532,_4432,_1638,_-2]		1	p1	(T)14	14	345	358
TRINITY_DN16401_c0_g2_i1_len=1975_path=[1:0-1082_4430:1083-1106_1085:1107-1134_1113:1135-1402_4431:1403-1426_1405:1427-1553_1532:1554-1635_4432:1636-1659_1638:1660-1974]_[-1,_1,_4430,_1085,_1113,_4431,_1405,_1532,_4432,_1638,_-2]		3	p1	(A)10	10	1810	1819
TRINITY_DN16401_c0_g2_i1_len=1975_path=[1:0-1082_4430:1083-1106_1085:1107-1134_1113:1135-1402_4431:1403-1426_1405:1427-1553_1532:1554-1635_4432:1636-1659_1638:1660-1974]_[-1,_1,_4430,_1085,_1113,_4431,_1405,_1532,_4432,_1638,_-2]		4	p1	(A)11	11	1965	1975
TRINITY_DN16401_c0_g2_i2_len=583_path=[4001:0-161_1532:162-243_4432:244-267_1638:268-582]_[-1,_4001,_1532,_4432,_1638,_-2]		1	p1	(A)10	10	418	427
TRINITY_DN16401_c0_g2_i2_len=583_path=[4001:0-161_1532:162-243_4432:244-267_1638:268-582]_[-1,_4001,_1532,_4432,_1638,_-2]		2	p1	(A)11	11	573	583
TRINITY_DN16404_c0_g1_i2_len=1452_path=[1:0-182_161:183-457_3997:458-481_460:482-771_3998:772-795_774:796-1057_1036:1058-1451]_[-1,_1,_161,_3997,_460,_3998,_774,_1036,_-2]		1	p1	(A)13	13	1440	1452
TRINITY_DN16415_c0_g1_i1_len=1870_path=[1:0-294_4133:295-318_297:319-339_4134:340-363_342:364-1085_1064:1086-1090_1069:1091-1108_1087:1109-1448_4135:1449-1472_1451:1473-1869]_[-1,_1,_4133,_297,_4134,_342,_1064,_1069,_1087,_4135,_1451,_-2]		1	p1	(A)10	10	1824	1833
TRINITY_DN16415_c0_g1_i2_len=1980_path=[1:0-294_4133:295-318_297:319-339_4134:340-363_342:364-1085_3849:1086-1218_1087:1219-1558_4135:1559-1582_1451:1583-1979]_[-1,_1,_4133,_297,_4134,_342,_3849,_1087,_4135,_1451,_-2]		1	p1	(A)10	10	1934	1943
TRINITY_DN16422_c0_g1_i1_len=2177_path=[1:0-295_274:296-318_297:319-878_4557:879-902_881:903-1041_4558:1042-1065_1044:1066-1784_4559:1785-1808_1787:1809-2045_2024:2046-2176]_[-1,_1,_274,_297,_4557,_881,_4558,_1044,_4559,_1787,_2024,_-2]		1	p1	(A)10	10	304	313
TRINITY_DN16427_c0_g1_i1_len=1311_path=[1:0-313_292:314-368_347:369-471_2840:472-495_474:496-753_732:754-780_759:781-1089_2839:1090-1113_1092:1114-1310]_[-1,_1,_292,_347,_2840,_474,_732,_759,_2839,_1092,_-2]		1	p1	(T)11	11	1288	1298
TRINITY_DN16435_c0_g1_i1_len=2007_path=[1985:0-914_4263:915-938_2901:939-1456_3419:1457-1469_4056:1470-1480_4067:1481-1508_3471:1509-1607_4265:1608-1631_3594:1632-1717_4264:1718-1741_3704:1742-2006]_[-1,_1985,_4263,_2901,_3419,_4056,_4067,_3471,_4265,_3594,_4264,_3704,_-2]		1	p1	(T)11	11	112	122
TRINITY_DN16448_c2_g2_i1_len=202_path=[2793:0-115_2886:116-120_3617:121-201]_[-1,_2793,_2886,_3617,_-2]		1	p1	(T)10	10	179	188
TRINITY_DN16449_c1_g1_i1_len=397_path=[375:0-396]_[-1,_375,_-2]		1	p1	(A)10	10	221	230
TRINITY_DN16477_c0_g1_i2_len=2714_path=[696:0-314_3195:315-1073_3954:1074-1093_3974:1094-1842_4723:1843-2118_1006:2119-2280_4999:2281-2424_1190:2425-2475_1241:2476-2483_5438:2484-2590_1268:2591-2713]_[-1,_696,_3195,_3954,_3974,_4723,_1006,_4999,_1190,_1241,_5438,_1268,_-2]		1	p1	(T)10	10	750	759
TRINITY_DN16482_c0_g1_i1_len=920_path=[1:0-214_2123:215-238_217:239-268_247:269-304_283:305-534_2126:535-558_537:559-559_2125:560-583_562:584-751_730:752-771_750:772-811_2124:812-835_814:836-919]_[-1,_1,_2123,_217,_247,_283,_2126,_537,_2125,_562,_730,_750,_2124,_814,_-2]		1	p1	(T)12	12	848	859
TRINITY_DN16485_c0_g1_i4_len=1330_path=[4807:0-504_3450:505-629_3575:630-1329]_[-1,_4807,_3450,_3575,_-2]		1	p1	(T)10	10	187	196
TRINITY_DN16501_c0_g2_i1_len=723_path=[1:0-350_2215:351-374_353:375-404_383:405-405_1353:406-426_1374:427-474_1560:475-495_1581:496-497_406:498-514_423:515-515_424:516-722]_[-1,_1,_2215,_353,_383,_1353,_1374,_1560,_1581,_406,_423,_424,_-2]		1	p1	(T)10	10	623	632
TRINITY_DN16501_c0_g3_i1_len=653_path=[1:0-350_2215:351-374_353:375-404_383:405-405_384:406-406_385:407-427_406:428-444_423:445-445_424:446-652]_[-1,_1,_2215,_353,_383,_384,_385,_406,_423,_424,_-2]		1	p1	(T)10	10	553	562
TRINITY_DN16501_c0_g4_i1_len=677_path=[1:0-350_2215:351-374_353:375-404_383:405-405_384:406-406_2007:407-446_2150:447-467_1443:468-469_424:470-676]_[-1,_1,_2215,_353,_383,_384,_2007,_2150,_1443,_424,_-2]		1	p1	(T)10	10	577	586
TRINITY_DN16501_c0_g4_i2_len=311_path=[2007:0-62_2047:63-63_2048:64-83_1581:84-85_406:86-102_423:103-103_424:104-310]_[2007,_2047,_2048,_1581,_406,_423,_424,_-2]		1	p1	(T)10	10	211	220
TRINITY_DN16505_c0_g2_i1_len=2328_path=[1:0-478_457:479-574_553:575-1238_1217:1239-1259_1238:1260-2327]_[-1,_1,_457,_553,_1217,_1238,_-2]		2	p1	(T)10	10	1657	1666
TRINITY_DN16505_c0_g3_i1_len=1568_path=[6379:0-499_1238:500-1567]_[-1,_6379,_1238,_-2]		1	p1	(T)10	10	897	906
TRINITY_DN16506_c0_g1_i1_len=711_path=[1:0-175_154:176-217_196:218-219_198:220-245_224:246-299_2213:300-323_302:324-519_2214:520-543_522:544-557_536:558-640_2215:641-664_643:665-710]_[-1,_1,_154,_196,_198,_224,_2213,_302,_2214,_522,_536,_2215,_643,_-2]		1	p1	(A)10	10	31	40
TRINITY_DN16506_c0_g1_i2_len=817_path=[1:0-175_154:176-217_196:218-219_198:220-245_224:246-299_2213:300-323_302:324-519_2214:520-543_522:544-557_1636:558-578_1657:579-637_1716:638-816]_[-1,_1,_154,_196,_198,_224,_2213,_302,_2214,_522,_1636,_1657,_1716,_-2]		1	p1	(A)10	10	31	40
TRINITY_DN16506_c0_g1_i3_len=778_path=[1:0-175_154:176-217_196:218-219_198:220-245_224:246-299_2213:300-323_302:324-519_2214:520-543_522:544-557_1636:558-578_2193:579-598_1716:599-777]_[-1,_1,_154,_196,_198,_224,_2213,_302,_2214,_522,_1636,_2193,_1716,_-2]		1	p1	(A)10	10	31	40
TRINITY_DN16514_c0_g1_i1_len=623_path=[1:0-49_1399:50-93_1443:94-94_1444:95-114_2761:115-138_1488:139-293_2718:294-334_1684:335-365_2275:366-533_611:534-543_621:544-622]_[-1,_1,_1399,_1443,_1444,_2761,_1488,_2718,_1684,_2275,_611,_621,_-2]		1	p1	(T)13	13	376	388
TRINITY_DN16516_c0_g2_i1_len=1467_path=[1:0-97_76:98-143_3089:144-166_245:167-1466]_[-1,_1,_76,_3089,_245,_-2]		1	p1	(A)14	14	1454	1467
TRINITY_DN16516_c0_g3_i1_len=1567_path=[1:0-97_76:98-143_122:144-263_242:264-266_245:267-1566]_[-1,_1,_76,_122,_242,_245,_-2]		1	p1	(A)14	14	1554	1567
TRINITY_DN16517_c0_g1_i2_len=932_path=[1:0-247_226:248-271_250:272-366_345:367-786_765:787-787_766:788-834_3553:835-858_837:859-880_859:881-931]_[-1,_1,_226,_250,_345,_765,_766,_3553,_837,_859,_-2]		1	p1	(A)10	10	112	121
TRINITY_DN16517_c0_g1_i4_len=532_path=[1:0-247_226:248-271_250:272-366_3355:367-387_766:388-434_3553:435-458_837:459-480_859:481-531]_[-1,_1,_226,_250,_3355,_766,_3553,_837,_859,_-2]		1	p1	(A)10	10	112	121
TRINITY_DN16521_c0_g1_i1_len=661_path=[1:0-258_1442:259-282_261:283-304_283:305-402_1444:403-426_405:427-444_1443:445-468_447:469-660]_[-1,_1,_1442,_261,_283,_1444,_405,_1443,_447,_-2]		1	p1	(T)12	12	1	12
TRINITY_DN16536_c0_g2_i1_len=1961_path=[1939:0-895_2812:896-913_2830:914-1178_3095:1179-1204_3121:1205-1325_3242:1326-1347_3264:1348-1960]_[-1,_1939,_2812,_2830,_3095,_3121,_3242,_3264,_-2]		1	p1	(A)10	10	467	476
TRINITY_DN16536_c0_g2_i2_len=2049_path=[1939:0-895_3921:896-1001_2830:1002-1266_3095:1267-1292_3121:1293-1413_3242:1414-1435_3264:1436-2048]_[-1,_1939,_3921,_2830,_3095,_3121,_3242,_3264,_-2]		1	p1	(A)10	10	467	476
TRINITY_DN16542_c0_g1_i1_len=1511_path=[1:0-217_3283:218-241_220:242-628_3286:629-652_631:653-1067_1046:1068-1115_3285:1116-1139_1118:1140-1166_1145:1167-1193_1172:1194-1415_3284:1416-1439_1418:1440-1510]_[-1,_1,_3283,_220,_3286,_631,_1046,_3285,_1118,_1145,_1172,_3284,_1418,_-2]		1	p1	(T)10	10	1489	1498
TRINITY_DN16543_c0_g2_i1_len=2706_path=[7589:0-243_7810:244-1570_1481:1571-1576_5636:1577-1877_5937:1878-1900_5960:1901-1981_1892:1982-1987_1898:1988-2705]_[-1,_7589,_7810,_1481,_5636,_5937,_5960,_1892,_1898,_-2]		2	p1	(A)14	14	2693	2706
TRINITY_DN16543_c0_g2_i2_len=2799_path=[7589:0-243_7810:244-1570_1481:1571-1576_5636:1577-1877_10705:1878-1993_5960:1994-2074_1892:2075-2080_1898:2081-2798]_[-1,_7589,_7810,_1481,_5636,_10705,_5960,_1892,_1898,_-2]		2	p1	(A)14	14	2786	2799
TRINITY_DN16567_c0_g1_i2_len=695_path=[673:0-98_1782:99-122_773:123-166_817:167-181_832:182-218_1781:219-242_893:243-268_919:269-289_940:290-432_1783:433-456_1107:457-694]_[-1,_673,_1782,_773,_817,_832,_1781,_893,_919,_940,_1783,_1107,_-2]		1	p1	(A)10	10	159	168
TRINITY_DN16571_c0_g1_i3_len=2340_path=[1:0-701_680:702-702_681:703-824_803:825-1217_1196:1218-1428_1407:1429-1490_1469:1491-1507_1486:1508-2339]_[-1,_1,_680,_681,_803,_1196,_1407,_1469,_1486,_-2]		1	p1	(A)10	10	2331	2340
TRINITY_DN16578_c0_g1_i2_len=1598_path=[1576:0-210_1764:211-251_1805:252-272_3589:273-296_1850:297-623_2177:624-647_2201:648-659_3590:660-683_2237:684-753_2307:754-789_2343:790-1212_2766:1213-1260_2814:1261-1272_3591:1273-1296_2850:1297-1597]_[-1,_1576,_1764,_1805,_3589,_1850,_2177,_2201,_3590,_2237,_2307,_2343,_2766,_2814,_3591,_2850,_-2]		1	p1	(A)11	11	1481	1491
TRINITY_DN16596_c0_g1_i1_len=3471_path=[5023:0-147_5148:148-166_5167:167-512_6493:513-662_7175:663-686_6667:687-960_2513:961-1045_7174:1046-1069_2622:1070-1583_3136:1584-1597_3150:1598-1718_7173:1719-1742_3295:1743-2266_3819:2267-3470]_[-1,_5023,_5148,_5167,_6493,_7175,_6667,_2513,_7174,_2622,_3136,_3150,_7173,_3295,_3819,_-2]		1	p1	(A)11	11	79	89
TRINITY_DN16596_c0_g1_i2_len=1738_path=[5023:0-147_5148:148-166_5167:167-512_5513:513-533_3819:534-1737]_[-1,_5023,_5148,_5167,_5513,_3819,_-2]		1	p1	(A)11	11	79	89
TRINITY_DN16642_c0_g1_i8_len=661_path=[6547:0-198_5923:199-416_6141:417-660]_[-1,_6547,_5923,_6141,_-2]		1	p1	(T)10	10	55	64
TRINITY_DN16652_c0_g1_i2_len=1035_path=[1:0-214_193:215-306_285:307-660_2600:661-684_663:685-955_2599:956-979_958:980-1034]_[-1,_1,_193,_285,_2600,_663,_2599,_958,_-2]		1	p1	(A)14	14	1022	1035
TRINITY_DN16652_c0_g1_i3_len=967_path=[2475:0-146_193:147-238_285:239-592_2600:593-616_663:617-887_2599:888-911_958:912-966]_[-1,_2475,_193,_285,_2600,_663,_2599,_958,_-2]		2	p1	(A)14	14	954	967
TRINITY_DN16663_c0_g2_i1_len=766_path=[1461:0-165_2234:166-189_1628:190-532_718:533-548_734:549-563_2171:564-605_791:606-765]_[-1,_1461,_2234,_1628,_718,_734,_2171,_791,_-2]		1	p1	(T)15	15	404	418
TRINITY_DN16680_c0_g1_i1_len=2191_path=[1:0-641_620:642-718_697:719-1396_1375:1397-1839_1818:1840-1961_1940:1962-1984_1963:1985-2190]_[-1,_1,_620,_697,_1375,_1818,_1940,_1963,_-2]		1	p1	(T)10	10	347	356
TRINITY_DN16683_c0_g1_i1_len=590_path=[1055:0-174_488:175-366_1394:367-390_704:391-438_1393:439-462_776:463-589]_[-1,_1055,_488,_1394,_704,_1393,_776,_-2]		1	p1	(T)10	10	506	515
TRINITY_DN16691_c0_g1_i1_len=3393_path=[3371:0-725_4074:726-749_4098:750-761_4110:762-1962_5311:1963-2117_6978:2118-2141_5490:2142-2423_6977:2424-2447_5796:2448-3392]_[-1,_3371,_4074,_4098,_4110,_5311,_6978,_5490,_6977,_5796,_-2]		1	p1	(A)10	10	14	23
TRINITY_DN16692_c0_g1_i1_len=1596_path=[1:0-566_545:567-683_662:684-703_682:704-705_684:706-806_785:807-828_807:829-1595]_[-1,_1,_545,_662,_682,_684,_785,_807,_-2]		2	p1	(T)11	11	1539	1549
TRINITY_DN16692_c0_g1_i3_len=1545_path=[1:0-566_4677:567-588_662:589-608_682:609-610_684:611-711_4947:712-713_4949:714-776_5012:777-777_807:778-1544]_[-1,_1,_4677,_662,_682,_684,_4947,_4949,_5012,_807,_-2]		2	p1	(T)11	11	1488	1498
TRINITY_DN16692_c0_g1_i4_len=1501_path=[1:0-566_4677:567-588_662:589-608_682:609-610_684:611-711_785:712-733_807:734-1500]_[-1,_1,_4677,_662,_682,_684,_785,_807,_-2]		2	p1	(T)11	11	1444	1454
TRINITY_DN16692_c0_g2_i1_len=906_path=[5128:0-137_5012:138-138_807:139-905]_[-1,_5128,_5012,_807,_-2]		2	p1	(T)11	11	849	859
TRINITY_DN16712_c0_g1_i2_len=1674_path=[1:0-176_155:177-192_171:193-349_328:350-396_375:397-575_3899:576-599_578:600-753_3898:754-777_756:778-1673]_[-1,_1,_155,_171,_328,_375,_3899,_578,_3898,_756,_-2]		1	p1	(A)10	10	91	100
TRINITY_DN1672_c0_g1_i1_len=536_path=[1819:0-129_1413:130-535]_[-1,_1819,_1413,_-2]		1	p1	(A)11	11	26	36
TRINITY_DN16721_c0_g1_i1_len=973_path=[643:0-75_696:76-123_744:124-165_2981:166-189_810:190-216_2982:217-240_861:241-251_2540:252-284_905:285-293_914:294-393_1014:394-394_1318:395-411_2980:412-435_1359:436-449_2978:450-473_1397:474-742_1666:743-743_2977:744-767_1691:768-816_2979:817-840_1764:841-972]_[-1,_643,_696,_744,_2981,_810,_2982,_861,_2540,_905,_914,_1014,_1318,_2980,_1359,_2978,_1397,_166…		1	p1	(A)10	10	81	90
TRINITY_DN16728_c0_g1_i2_len=2125_path=[1:0-682_4483:683-786_682:787-980_876:981-1141_1037:1142-1159_1055:1160-1165_1061:1166-1604_1500:1605-1620_1516:1621-2056_1952:2057-2058_1954:2059-2090_1952:2091-2092_1954:2093-2124]_[-1,_1,_4483,_682,_876,_1037,_1055,_1061,_1500,_1516,_1952,_1954,_1952,_1954,_-2]		1	p1	(A)11	11	1282	1292
TRINITY_DN16728_c0_g1_i3_len=2042_path=[1:0-682_661:683-703_682:704-897_876:898-1058_1037:1059-1076_1055:1077-1082_1061:1083-1521_1500:1522-1537_1516:1538-1973_1952:1974-1975_1954:1976-2007_1952:2008-2009_1954:2010-2041]_[-1,_1,_661,_682,_876,_1037,_1055,_1061,_1500,_1516,_1952,_1954,_1952,_1954,_-2]		1	p1	(A)11	11	1199	1209
TRINITY_DN16740_c0_g1_i1_len=539_path=[4809:0-538]_[-1,_4809,_-2]		1	p1	(A)12	12	21	32
TRINITY_DN16740_c0_g2_i1_len=2169_path=[2147:0-228_2353:229-291_2416:292-548_5485:549-572_2697:573-1191_3316:1192-1208_3333:1209-2010_4135:2011-2024_4149:2025-2168]_[-1,_2147,_2353,_2416,_5485,_2697,_3316,_3333,_4135,_4149,_-2]		1	p1	(A)10	10	1351	1360
TRINITY_DN16751_c0_g1_i1_len=740_path=[1:0-525_504:526-548_527:549-623_4249:624-739]_[-1,_1,_504,_527,_4249,_-2]		1	p1	(T)10	10	678	687
TRINITY_DN16758_c0_g1_i1_len=1764_path=[1093:0-429_1500:430-506_1577:507-507_2185:508-782_2460:783-883_4507:884-907_2585:908-961_2639:962-1176_2854:1177-1177_1599:1178-1763]_[-1,_1093,_1500,_1577,_2185,_2460,_4507,_2585,_2639,_2854,_1599,_-2]		1	p1	(T)10	10	1719	1728
TRINITY_DN16758_c0_g1_i2_len=1510_path=[1093:0-429_1500:430-506_3635:507-528_2460:529-629_4507:630-653_2585:654-707_2639:708-922_2854:923-923_1599:924-1509]_[-1,_1093,_1500,_3635,_2460,_4507,_2585,_2639,_2854,_1599,_-2]		1	p1	(T)10	10	1465	1474
TRINITY_DN16758_c0_g1_i3_len=1315_path=[1093:0-429_1500:430-506_3635:507-528_2460:529-629_4507:630-653_2585:654-707_3545:708-727_2854:728-728_1599:729-1314]_[-1,_1093,_1500,_3635,_2460,_4507,_2585,_3545,_2854,_1599,_-2]		1	p1	(T)10	10	1270	1279
TRINITY_DN16758_c0_g1_i4_len=1569_path=[1093:0-429_1500:430-506_1577:507-507_2185:508-782_2460:783-883_4507:884-907_2585:908-961_3545:962-981_2854:982-982_1599:983-1568]_[-1,_1093,_1500,_1577,_2185,_2460,_4507,_2585,_3545,_2854,_1599,_-2]		1	p1	(T)10	10	1524	1533
TRINITY_DN16758_c0_g1_i5_len=1115_path=[1093:0-429_1500:430-506_1577:507-507_1578:508-528_1599:529-1114]_[-1,_1093,_1500,_1577,_1578,_1599,_-2]		1	p1	(T)10	10	1070	1079
TRINITY_DN16788_c0_g1_i1_len=1300_path=[3823:0-95_104:96-97_106:98-624_633:625-1067_1076:1068-1299]_[-1,_3823,_104,_106,_633,_1076,_-2]		1	p1	(T)11	11	1290	1300
TRINITY_DN16788_c0_g1_i2_len=878_path=[3823:0-95_104:96-97_106:98-624_4472:625-645_1076:646-877]_[-1,_3823,_104,_106,_4472,_1076,_-2]		1	p1	(T)11	11	868	878
TRINITY_DN16803_c0_g2_i1_len=2464_path=[2441:0-1849_4881:1850-1867_4285:1868-2463]_[-1,_2441,_4881,_4285,_-2]		2	p1	(T)10	10	2103	2112
TRINITY_DN16809_c0_g1_i1_len=449_path=[7114:0-312_7463:313-448]_[-1,_7114,_7463,_-2]		1	p1	(T)14	14	324	337
TRINITY_DN16811_c0_g1_i1_len=992_path=[3131:0-168_3277:169-186_3295:187-230_4359:231-254_3363:255-475_957:476-745_4358:746-769_1251:770-991]_[-1,_3131,_3277,_3295,_4359,_3363,_957,_4358,_1251,_-2]		1	p1	(A)10	10	983	992
TRINITY_DN16811_c0_g1_i3_len=1495_path=[1:0-171_2945:172-216_195:217-508_4357:509-532_511:533-587_566:588-771_750:772-801_780:802-978_957:979-1248_4358:1249-1272_1251:1273-1494]_[-1,_1,_2945,_195,_4357,_511,_566,_750,_780,_957,_4358,_1251,_-2]		1	p1	(A)10	10	1486	1495
TRINITY_DN16812_c0_g2_i1_len=485_path=[463:0-484]_[-1,_463,_-2]		1	p1	(T)12	12	127	138
TRINITY_DN16816_c0_g1_i1_len=3301_path=[3279:0-100_7302:101-124_3381:125-1968_5225:1969-1991_5248:1992-2954_6211:2955-2988_7301:2989-3012_6269:3013-3300]_[-1,_3279,_7302,_3381,_5225,_5248,_6211,_7301,_6269,_-2]		1	p1	(A)13	13	3289	3301
TRINITY_DN16816_c0_g1_i2_len=3534_path=[3279:0-100_7302:101-124_3381:125-1968_6861:1969-2224_5248:2225-3187_6211:3188-3221_7301:3222-3245_6269:3246-3533]_[-1,_3279,_7302,_3381,_6861,_5248,_6211,_7301,_6269,_-2]		1	p1	(A)13	13	3522	3534
TRINITY_DN16821_c0_g1_i1_len=3513_path=[3491:0-334_3803:335-1876_5345:1877-1895_5364:1896-2246_5715:2247-2556_6025:2557-2573_6042:2574-2616_6085:2617-3512]_[-1,_3491,_3803,_5345,_5364,_5715,_6025,_6042,_6085,_-2]		1	p1	(T)10	10	374	383
TRINITY_DN16821_c0_g1_i3_len=3609_path=[3491:0-334_3803:335-1876_6981:1877-1991_5364:1992-2342_5715:2343-2652_6025:2653-2669_6042:2670-2712_6085:2713-3608]_[-1,_3491,_3803,_6981,_5364,_5715,_6025,_6042,_6085,_-2]		1	p1	(T)10	10	374	383
TRINITY_DN16830_c0_g1_i1_len=3633_path=[1:0-613_7433:614-637_616:638-2790_2769:2791-2796_2775:2797-3052_3031:3053-3334_3313:3335-3459_7434:3460-3483_3462:3484-3562_3541:3563-3632]_[-1,_1,_7433,_616,_2769,_2775,_3031,_3313,_7434,_3462,_3541,_-2]		1	p1	(A)10	10	2822	2831
TRINITY_DN16833_c0_g1_i2_len=2427_path=[1:0-388_367:389-678_657:679-1016_4878:1017-1036_4898:1037-1062_4924:1063-1082_4944:1083-1085_1018:1086-1145_1078:1146-1687_1620:1688-1834_1767:1835-1835_1768:1836-2426]_[-1,_1,_367,_657,_4878,_4898,_4924,_4944,_1018,_1078,_1620,_1767,_1768,_-2]		1	p1	(A)14	14	2414	2427
TRINITY_DN16833_c0_g1_i4_len=2381_path=[1:0-388_367:389-678_657:679-1016_995:1017-1039_1018:1040-1099_1078:1100-1641_1620:1642-1788_1767:1789-1789_1768:1790-2380]_[-1,_1,_367,_657,_995,_1018,_1078,_1620,_1767,_1768,_-2]		1	p1	(A)14	14	2368	2381
TRINITY_DN16833_c0_g1_i6_len=2478_path=[1:0-388_367:389-678_657:679-1016_4878:1017-1036_4898:1037-1062_4993:1063-1133_4944:1134-1136_1018:1137-1196_1078:1197-1738_1620:1739-1885_1767:1886-1886_1768:1887-2477]_[-1,_1,_367,_657,_4878,_4898,_4993,_4944,_1018,_1078,_1620,_1767,_1768,_-2]		1	p1	(A)14	14	2465	2478
TRINITY_DN16833_c0_g1_i7_len=1713_path=[1:0-388_367:389-678_657:679-1016_995:1017-1039_1018:1040-1099_4763:1100-1121_1768:1122-1712]_[-1,_1,_367,_657,_995,_1018,_4763,_1768,_-2]		1	p1	(A)14	14	1700	1713
TRINITY_DN16833_c0_g1_i8_len=1762_path=[1:0-388_367:389-678_657:679-1016_4947:1017-1039_4898:1040-1065_4924:1066-1085_4944:1086-1088_1018:1089-1148_4763:1149-1170_1768:1171-1761]_[-1,_1,_367,_657,_4947,_4898,_4924,_4944,_1018,_4763,_1768,_-2]		1	p1	(A)14	14	1749	1762
TRINITY_DN16834_c0_g1_i1_len=1374_path=[1272:0-209_2919:210-233_1483:234-234_1484:235-739_1989:740-753_2591:754-853_2023:854-1225_2917:1226-1249_2419:1250-1291_2918:1292-1315_2485:1316-1373]_[-1,_1272,_2919,_1483,_1484,_1989,_2591,_2023,_2917,_2419,_2918,_2485,_-2]		1	p1	(T)10	10	263	272
TRINITY_DN16834_c0_g1_i2_len=1294_path=[1272:0-209_2919:210-233_1483:234-234_1484:235-739_1989:740-753_2003:754-763_2013:764-773_2023:774-1145_2917:1146-1169_2419:1170-1211_2918:1212-1235_2485:1236-1293]_[-1,_1272,_2919,_1483,_1484,_1989,_2003,_2013,_2023,_2917,_2419,_2918,_2485,_-2]		1	p1	(T)10	10	263	272
TRINITY_DN16837_c0_g1_i1_len=1093_path=[1:0-55_34:56-76_55:77-89_68:90-118_97:119-499_478:500-852_831:853-880_859:881-881_2921:882-905_884:906-997_976:998-1092]_[-1,_1,_34,_55,_68,_97,_478,_831,_859,_2921,_884,_976,_-2]		1	p1	(T)11	11	1082	1092
TRINITY_DN16837_c0_g1_i2_len=894_path=[2419:0-300_478:301-653_831:654-681_859:682-682_2921:683-706_884:707-798_976:799-893]_[-1,_2419,_478,_831,_859,_2921,_884,_976,_-2]		1	p1	(T)11	11	883	893
TRINITY_DN16839_c0_g1_i5_len=4985_path=[4239:0-311_4528:312-334_4551:335-1047_9159:1048-1089_5284:1090-1153_8477:1154-1155_8733:1156-1368_8499:1369-1453_9682:1454-1844_5370:1845-3224_10117:3225-3248_6774:3249-4918_8444:4919-4951_8444:4952-4984]_[-1,_4239,_4528,_4551,_9159,_5284,_8477,_8733,_8499,_9682,_5370,_10117,_6774,_8444,_8444,_-2]		1	p1	(A)12	12	1498	1509
TRINITY_DN16839_c0_g1_i6_len=4963_path=[4239:0-311_4528:312-334_4551:335-1047_5264:1048-1067_5284:1068-1131_8477:1132-1133_8733:1134-1346_8499:1347-1431_9682:1432-1822_5370:1823-3202_10117:3203-3226_6774:3227-4896_8444:4897-4929_8444:4930-4962]_[-1,_4239,_4528,_4551,_5264,_5284,_8477,_8733,_8499,_9682,_5370,_10117,_6774,_8444,_8444,_-2]		1	p1	(A)12	12	1476	1487
TRINITY_DN16864_c0_g4_i2_len=1161_path=[1773:0-451_2202:452-529_5166:530-553_2304:554-748_2499:749-750_4117:751-883_1530:884-884_4250:885-1160]_[-1,_1773,_2202,_5166,_2304,_2499,_4117,_1530,_4250,_-2]		1	p1	(A)10	10	168	177
TRINITY_DN16875_c0_g1_i1_len=852_path=[830:0-177_985:178-210_1018:211-212_1948:213-236_1044:237-252_1060:253-315_1123:316-330_1947:331-354_1162:355-851]_[-1,_830,_985,_1018,_1948,_1044,_1060,_1123,_1947,_1162,_-2]		1	p1	(T)11	11	751	761
TRINITY_DN16885_c0_g1_i1_len=2275_path=[1:0-87_66:88-276_4894:277-300_279:301-303_4899:304-327_306:328-528_4897:529-552_531:553-553_532:554-681_4898:682-705_684:706-1548_4895:1549-1572_1551:1573-1620_4896:1621-1644_1623:1645-2274]_[-1,_1,_66,_4894,_279,_4899,_306,_4897,_531,_532,_4898,_684,_4895,_1551,_4896,_1623,_-2]		1	p1	(A)10	10	2266	2275
TRINITY_DN16890_c0_g1_i1_len=3028_path=[1:0-1543_7045:1544-1559_6301:1560-1563_1610:1564-2309_2356:2310-2806_2853:2807-2827_2874:2828-3027]_[-1,_1,_7045,_6301,_1610,_2356,_2853,_2874,_-2]		1	p1	(A)10	10	3019	3028
TRINITY_DN16890_c0_g1_i2_len=3359_path=[1:0-1543_1522:1544-1631_1610:1632-2377_2356:2378-2874_6589:2875-3158_2874:3159-3358]_[-1,_1,_1522,_1610,_2356,_6589,_2874,_-2]		1	p1	(A)10	10	3350	3359
TRINITY_DN16898_c0_g1_i1_len=929_path=[1:0-85_2294:86-109_88:110-210_2296:211-234_213:235-634_2295:635-658_637:659-660_2297:661-684_663:685-913_920:914-928]_[-1,_1,_2294,_88,_2296,_213,_2295,_637,_2297,_663,_920,_-2]		1	p1	(A)12	12	800	811
TRINITY_DN16905_c0_g1_i3_len=372_path=[3451:0-85_1912:86-206_3286:207-371]_[-1,_3451,_1912,_3286,_-2]		1	p1	(A)10	10	324	333
TRINITY_DN16905_c0_g1_i4_len=908_path=[1313:0-164_3514:165-188_1479:189-598_1889:599-621_1912:622-742_3286:743-907]_[-1,_1313,_3514,_1479,_1889,_1912,_3286,_-2]		1	p1	(A)10	10	860	869
TRINITY_DN16911_c0_g1_i1_len=1594_path=[1572:0-108_3359:109-132_1682:133-164_3362:165-188_1738:189-439_3360:440-463_2013:464-1254_3363:1255-1278_2828:1279-1377_3361:1378-1401_2951:1402-1593]_[-1,_1572,_3359,_1682,_3362,_1738,_3360,_2013,_3363,_2828,_3361,_2951,_-2]		1	p1	(T)10	10	1525	1534
TRINITY_DN16915_c0_g2_i1_len=1848_path=[3317:0-295_9587:296-314_3703:315-321_3710:322-487_3876:488-1659_5048:1660-1771_5160:1772-1809_5160:1810-1847]_[-1,_3317,_9587,_3703,_3710,_3876,_5048,_5160,_5160,_-2]		1	p1	(T)10	10	810	819
TRINITY_DN16915_c0_g2_i3_len=1942_path=[3317:0-295_3590:296-400_3695:401-408_3703:409-415_3710:416-581_3876:582-1753_5048:1754-1865_5160:1866-1903_5160:1904-1941]_[-1,_3317,_3590,_3695,_3703,_3710,_3876,_5048,_5160,_5160,_-2]		1	p1	(T)10	10	904	913
TRINITY_DN16919_c0_g1_i3_len=2459_path=[1:0-1240_1219:1241-1269_1248:1270-1319_1298:1320-1495_1474:1496-1777_1756:1778-2458]_[-1,_1,_1219,_1248,_1298,_1474,_1756,_-2]		1	p1	(A)10	10	2365	2374
TRINITY_DN16919_c0_g1_i4_len=1281_path=[5215:0-220_1219:221-249_1248:250-299_5859:300-317_1474:318-599_1756:600-1280]_[-1,_5215,_1219,_1248,_5859,_1474,_1756,_-2]		1	p1	(A)10	10	1187	1196
TRINITY_DN16919_c0_g1_i7_len=2301_path=[1:0-1240_1219:1241-1269_1248:1270-1319_5859:1320-1337_1474:1338-1619_1756:1620-2300]_[-1,_1,_1219,_1248,_5859,_1474,_1756,_-2]		1	p1	(A)10	10	2207	2216
TRINITY_DN16919_c0_g1_i8_len=1439_path=[5215:0-220_1219:221-249_1248:250-299_1298:300-475_1474:476-757_1756:758-1438]_[-1,_5215,_1219,_1248,_1298,_1474,_1756,_-2]		1	p1	(A)10	10	1345	1354
TRINITY_DN16923_c0_g1_i3_len=1371_path=[1247:0-399_2541:400-522_1645:523-660_3459:661-684_1807:685-764_1887:765-785_1908:786-812_1935:813-1234_2357:1235-1297_3460:1298-1321_2444:1322-1370]_[-1,_1247,_2541,_1645,_3459,_1807,_1887,_1908,_1935,_2357,_3460,_2444,_-2]		1	p1	(A)10	10	407	416
TRINITY_DN16931_c0_g1_i1_len=3258_path=[1:0-258_237:259-275_254:276-833_6652:834-857_836:858-1769_1748:1770-2066_6651:2067-2090_2069:2091-3257]_[-1,_1,_237,_254,_6652,_836,_1748,_6651,_2069,_-2]		1	p1	(A)17	17	85	101
TRINITY_DN16935_c0_g1_i1_len=956_path=[1:0-360_2301:361-384_363:385-387_2303:388-411_390:412-673_2302:674-697_676:698-955]_[-1,_1,_2301,_363,_2303,_390,_2302,_676,_-2]		1	p1	(T)11	11	60	70
TRINITY_DN16937_c0_g1_i1_len=686_path=[2869:0-113_2205:114-685]_[-1,_2869,_2205,_-2]		1	p1	(A)14	14	673	686
TRINITY_DN16937_c0_g2_i2_len=1411_path=[1389:0-255_1622:256-277_1644:278-695_2062:696-838_2205:839-1410]_[-1,_1389,_1622,_1644,_2062,_2205,_-2]		1	p1	(A)14	14	1398	1411
TRINITY_DN16937_c0_g2_i3_len=1431_path=[1389:0-255_2823:256-275_2843:276-297_1644:298-715_2062:716-858_2205:859-1430]_[-1,_1389,_2823,_2843,_1644,_2062,_2205,_-2]		1	p1	(A)14	14	1418	1431
TRINITY_DN16938_c0_g1_i1_len=1067_path=[1:0-740_719:741-757_736:758-836_2389:837-860_839:861-866_2391:867-890_869:891-955_2390:956-979_958:980-1066]_[-1,_1,_719,_736,_2389,_839,_2391,_869,_2390,_958,_-2]		1	p1	(A)10	10	234	243
TRINITY_DN16948_c0_g1_i1_len=1050_path=[1135:0-169_3699:170-191_1329:192-549_3722:550-573_1711:574-678_3721:679-702_1840:703-1049]_[1135,_3699,_1329,_3722,_1711,_3721,_1840,_-2]		1	p1	(T)10	10	899	908
TRINITY_DN16948_c0_g1_i3_len=1560_path=[3455:0-266_2564:267-507_1135:508-654_1282:655-679_1307:680-701_1329:702-1059_3722:1060-1083_1711:1084-1188_3721:1189-1212_1840:1213-1559]_[-1,_3455,_2564,_1135,_1282,_1307,_1329,_3722,_1711,_3721,_1840,_-2]		1	p1	(T)10	10	1409	1418
TRINITY_DN16948_c0_g1_i5_len=1644_path=[3455:0-266_2564:267-507_1135:508-654_1282:655-679_2341:680-785_1329:786-1143_3722:1144-1167_1711:1168-1272_3721:1273-1296_1840:1297-1643]_[-1,_3455,_2564,_1135,_1282,_2341,_1329,_3722,_1711,_3721,_1840,_-2]		1	p1	(T)10	10	1493	1502
TRINITY_DN16957_c0_g3_i1_len=719_path=[2241:0-212_2431:213-233_505:234-244_516:245-548_820:549-572_844:573-718]_[-1,_2241,_2431,_505,_516,_820,_844,_-2]		1	p1	(T)10	10	591	600
TRINITY_DN16957_c0_g3_i2_len=1012_path=[1:0-279_258:280-513_492:514-526_505:527-537_516:538-841_820:842-865_844:866-1011]_[-1,_1,_258,_492,_505,_516,_820,_844,_-2]		1	p1	(T)10	10	884	893
TRINITY_DN16959_c0_g1_i1_len=2704_path=[1:0-449_428:450-649_5610:650-673_652:674-935_5611:936-959_938:960-978_4577:979-1110_4709:1111-1126_4725:1127-1392_978:1393-1645_1231:1646-1702_1288:1703-2703]_[-1,_1,_428,_5610,_652,_5611,_938,_4577,_4709,_4725,_978,_1231,_1288,_-2]		1	p1	(T)10	10	1	10
TRINITY_DN16959_c0_g1_i2_len=2276_path=[1:0-449_428:450-649_5610:650-673_652:674-935_5611:936-959_938:960-978_957:979-999_978:1000-1252_5501:1253-1274_1288:1275-2275]_[-1,_1,_428,_5610,_652,_5611,_938,_957,_978,_5501,_1288,_-2]		1	p1	(T)10	10	1	10
TRINITY_DN16959_c0_g1_i3_len=2311_path=[1:0-449_428:450-649_5610:650-673_652:674-935_5611:936-959_938:960-978_957:979-999_978:1000-1252_1231:1253-1309_1288:1310-2310]_[-1,_1,_428,_5610,_652,_5611,_938,_957,_978,_1231,_1288,_-2]		1	p1	(T)10	10	1	10
TRINITY_DN16961_c0_g1_i1_len=2055_path=[1:0-252_4665:253-276_255:277-305_4525:306-327_372:328-480_525:481-963_1008:964-964_1009:965-1812_4666:1813-1836_1881:1837-1885_4667:1886-1909_1954:1910-2054]_[-1,_1,_4665,_255,_4525,_372,_525,_1008,_1009,_4666,_1881,_4667,_1954,_-2]		1	p1	(T)11	11	2	12
TRINITY_DN16961_c0_g1_i2_len=2121_path=[1:0-252_4665:253-276_255:277-305_284:306-393_372:394-546_525:547-1029_1008:1030-1030_1009:1031-1878_4666:1879-1902_1881:1903-1951_4667:1952-1975_1954:1976-2120]_[-1,_1,_4665,_255,_284,_372,_525,_1008,_1009,_4666,_1881,_4667,_1954,_-2]		1	p1	(T)11	11	2	12
TRINITY_DN16962_c0_g1_i1_len=1760_path=[1:0-169_3775:170-189_343:190-190_344:191-198_352:199-218_372:219-1654_1808:1655-1655_4127:1656-1759]_[-1,_1,_3775,_343,_344,_352,_372,_1808,_4127,_-2]		1	p1	(A)10	10	48	57
TRINITY_DN16962_c0_g3_i1_len=465_path=[1:0-169_148:170-172_151:173-364_343:365-365_344:366-373_4450:374-464]_[-1,_1,_148,_151,_343,_344,_4450,_-2]		1	p1	(A)10	10	48	57
TRINITY_DN16962_c0_g4_i1_len=290_path=[1:0-169_3775:170-189_343:190-190_344:191-198_4450:199-289]_[-1,_1,_3775,_343,_344,_4450,_-2]		1	p1	(A)10	10	48	57
TRINITY_DN16985_c0_g2_i1_len=1389_path=[1:0-504_483:505-524_503:525-545_524:546-748_727:749-775_754:776-1388]_[-1,_1,_483,_503,_524,_727,_754,_-2]		1	p1	(A)13	13	1318	1330
TRINITY_DN16985_c0_g2_i2_len=1369_path=[1:0-504_2733:505-524_2753:525-525_524:526-728_727:729-755_754:756-1368]_[-1,_1,_2733,_2753,_524,_727,_754,_-2]		1	p1	(A)13	13	1298	1310
TRINITY_DN16985_c0_g2_i4_len=1239_path=[4315:0-164_4921:165-188_4481:189-394_2753:395-395_524:396-598_727:599-625_754:626-1238]_[-1,_4315,_4921,_4481,_2753,_524,_727,_754,_-2]		1	p1	(A)13	13	1168	1180
TRINITY_DN16985_c0_g3_i1_len=768_path=[4792:0-127_727:128-154_754:155-767]_[-1,_4792,_727,_754,_-2]		1	p1	(A)13	13	697	709
TRINITY_DN16989_c0_g1_i3_len=1927_path=[8571:0-504_9053:505-534_9083:535-547_9096:548-570_3843:571-806_9214:807-830_4103:831-986_9215:987-1010_4283:1011-1926]_[-1,_8571,_9053,_9083,_9096,_3843,_9214,_4103,_9215,_4283,_-2]		1	p1	(A)12	12	525	536
TRINITY_DN16992_c0_g2_i6_len=693_path=[4000:0-117_2220:118-274_2377:275-275_3226:276-479_2399:480-541_2928:542-690_328:691-692]_[-1,_4000,_2220,_2377,_3226,_2399,_2928,_328,_-2]		1	p1	(T)11	11	33	43
TRINITY_DN17010_c0_g1_i10_len=1586_path=[2230:0-274_2482:275-381_2589:382-464_4719:465-482_4737:483-483_3357:484-486_3360:487-1585]_[-1,_2230,_2482,_2589,_4719,_4737,_3357,_3360,_-2]		1	p1	(A)15	15	1572	1586
TRINITY_DN17010_c0_g1_i11_len=2166_path=[2230:0-274_5080:275-295_2589:296-378_2672:379-380_2674:381-397_2691:398-427_2721:428-472_2766:473-1063_3357:1064-1066_3360:1067-2165]_[-1,_2230,_5080,_2589,_2672,_2674,_2691,_2721,_2766,_3357,_3360,_-2]		1	p1	(A)15	15	2152	2166
TRINITY_DN17010_c0_g1_i2_len=1549_path=[2230:0-274_5080:275-295_2589:296-378_2672:379-380_2674:381-397_2691:398-427_4801:428-445_4737:446-446_3357:447-449_3360:450-1548]_[-1,_2230,_5080,_2589,_2672,_2674,_2691,_4801,_4737,_3357,_3360,_-2]		1	p1	(A)15	15	1535	1549
TRINITY_DN17010_c0_g1_i3_len=2279_path=[2230:0-274_5080:275-295_2589:296-378_2672:379-380_4459:381-472_4551:473-493_4572:494-510_2691:511-540_2721:541-585_2766:586-1176_3357:1177-1179_3360:1180-2278]_[-1,_2230,_5080,_2589,_2672,_4459,_4551,_4572,_2691,_2721,_2766,_3357,_3360,_-2]		1	p1	(A)15	15	2265	2279
TRINITY_DN17010_c0_g1_i5_len=2252_path=[2230:0-274_2482:275-381_2589:382-464_2672:465-466_2674:467-483_2691:484-513_2721:514-558_2766:559-1149_3357:1150-1152_3360:1153-2251]_[-1,_2230,_2482,_2589,_2672,_2674,_2691,_2721,_2766,_3357,_3360,_-2]		1	p1	(A)15	15	2238	2252
TRINITY_DN17010_c0_g1_i6_len=1680_path=[2230:0-274_2482:275-381_2589:382-464_2672:465-466_2674:467-483_2691:484-513_2721:514-558_4779:559-580_3360:581-1679]_[-1,_2230,_2482,_2589,_2672,_2674,_2691,_2721,_4779,_3360,_-2]		1	p1	(A)15	15	1666	1680
TRINITY_DN17010_c0_g1_i7_len=2365_path=[2230:0-274_2482:275-381_2589:382-464_2672:465-466_4459:467-558_4551:559-579_4572:580-596_2691:597-626_2721:627-671_2766:672-1262_3357:1263-1265_3360:1266-2364]_[-1,_2230,_2482,_2589,_2672,_4459,_4551,_4572,_2691,_2721,_2766,_3357,_3360,_-2]		1	p1	(A)15	15	2351	2365
TRINITY_DN17010_c0_g1_i9_len=1500_path=[2230:0-274_5080:275-295_2589:296-378_4719:379-396_4737:397-397_3357:398-400_3360:401-1499]_[-1,_2230,_5080,_2589,_4719,_4737,_3357,_3360,_-2]		1	p1	(A)15	15	1486	1500
TRINITY_DN17014_c0_g1_i2_len=971_path=[4489:0-423_3774:424-776_5341:777-800_4151:801-970]_[-1,_4489,_3774,_5341,_4151,_-2]		1	p1	(A)10	10	238	247
TRINITY_DN17023_c0_g1_i1_len=1246_path=[1224:0-969_2948:970-993_2195:994-1052_2254:1053-1094_2296:1095-1132_2950:1133-1156_2358:1157-1169_2949:1170-1193_2395:1194-1245]_[-1,_1224,_2948,_2195,_2254,_2296,_2950,_2358,_2949,_2395,_-2]		1	p1	(A)10	10	87	96
TRINITY_DN17025_c0_g2_i2_len=2561_path=[2539:0-253_2770:254-268_2785:269-580_3097:581-601_3118:602-1255_3772:1256-1391_3908:1392-1405_3922:1406-2560]_[-1,_2539,_2770,_2785,_3097,_3118,_3772,_3908,_3922,_-2]		1	p1	(A)10	10	246	255
TRINITY_DN17025_c0_g2_i3_len=2647_path=[2539:0-253_2770:254-268_2785:269-580_5649:581-687_3118:688-1341_3772:1342-1477_3908:1478-1491_3922:1492-2646]_[-1,_2539,_2770,_2785,_5649,_3118,_3772,_3908,_3922,_-2]		1	p1	(A)10	10	246	255
TRINITY_DN17026_c0_g1_i1_len=1572_path=[1:0-190_3338:191-214_193:215-303_3339:304-327_306:328-719_3340:720-743_722:744-838_3341:839-862_841:863-938_917:939-985_964:986-1571]_[-1,_1,_3338,_193,_3339,_306,_3340,_722,_3341,_841,_917,_964,_-2]		2	p1	(A)11	11	1562	1572
TRINITY_DN17030_c0_g1_i1_len=1014_path=[992:0-194_1164:195-221_1191:222-346_2301:347-370_1340:371-519_1489:520-1013]_[-1,_992,_1164,_1191,_2301,_1340,_1489,_-2]		1	p1	(T)10	10	1	10
TRINITY_DN17030_c0_g1_i1_len=1014_path=[992:0-194_1164:195-221_1191:222-346_2301:347-370_1340:371-519_1489:520-1013]_[-1,_992,_1164,_1191,_2301,_1340,_1489,_-2]		2	p1	(A)10	10	130	139
TRINITY_DN17030_c0_g1_i2_len=730_path=[992:0-194_1164:195-221_1191:222-346_2301:347-370_1340:371-519_2091:520-729]_[-1,_992,_1164,_1191,_2301,_1340,_2091,_-2]		1	p1	(T)10	10	1	10
TRINITY_DN17030_c0_g1_i2_len=730_path=[992:0-194_1164:195-221_1191:222-346_2301:347-370_1340:371-519_2091:520-729]_[-1,_992,_1164,_1191,_2301,_1340,_2091,_-2]		2	p1	(A)10	10	130	139
TRINITY_DN17043_c0_g1_i1_len=1964_path=[1942:0-1963]_[-1,_1942,_-2]		1	p1	(T)13	13	191	203
TRINITY_DN17046_c0_g1_i1_len=762_path=[1:0-105_1743:106-129_108:130-149_1744:150-173_152:174-180_1745:181-204_183:205-293_272:294-309_1479:310-333_312:334-761]_[-1,_1,_1743,_108,_1744,_152,_1745,_183,_272,_1479,_312,_-2]		1	p1	(T)10	10	1	10
TRINITY_DN17048_c0_g2_i1_len=1041_path=[3611:0-134_1135:135-226_2991:227-441_1442:442-450_1451:451-567_1568:568-579_1580:580-618_1619:619-625_1927:626-1040]_[-1,_3611,_1135,_2991,_1442,_1451,_1568,_1580,_1619,_1927,_-2]		1	p1	(A)12	12	1030	1041
TRINITY_DN17050_c0_g1_i1_len=2542_path=[1:0-545_5209:546-569_548:570-659_5210:660-683_662:684-1744_1723:1745-1769_1748:1770-2167_5211:2168-2191_2170:2192-2541]_[-1,_1,_5209,_548,_5210,_662,_1723,_1748,_5211,_2170,_-2]		1	p1	(A)10	10	427	436
TRINITY_DN17054_c0_g1_i1_len=1626_path=[1:0-465_444:466-707_4497:708-811_3007:812-814_3010:815-869_708:870-968_5577:969-1076_827:1077-1167_4401:1168-1263_937:1264-1625]_[-1,_1,_444,_4497,_3007,_3010,_708,_5577,_827,_4401,_937,_-2]		1	p1	(A)11	11	1616	1626
TRINITY_DN17054_c0_g1_i2_len=1321_path=[1:0-465_444:466-707_686:708-729_708:730-828_807:829-848_827:849-939_918:940-958_937:959-1320]_[-1,_1,_444,_686,_708,_807,_827,_918,_937,_-2]		1	p1	(A)11	11	1311	1321
TRINITY_DN17054_c0_g1_i3_len=1461_path=[1:0-465_444:466-707_4497:708-811_3007:812-814_3010:815-869_708:870-968_807:969-988_827:989-1079_918:1080-1098_937:1099-1460]_[-1,_1,_444,_4497,_3007,_3010,_708,_807,_827,_918,_937,_-2]		1	p1	(A)11	11	1451	1461
TRINITY_DN17082_c0_g1_i1_len=3050_path=[2934:0-609_5911:610-723_3541:724-822_3640:823-938_3756:939-1018_3836:1019-1035_3853:1036-1234_4052:1235-2159_4977:2160-2381_5199:2382-3049]_[-1,_2934,_5911,_3541,_3640,_3756,_3836,_3853,_4052,_4977,_5199,_-2]		1	p1	(T)10	10	1012	1021
TRINITY_DN17083_c0_g1_i1_len=2383_path=[1:0-1023_4965:1024-1047_1026:1048-1069_4966:1070-1093_1072:1094-1546_4969:1547-1570_1549:1571-1855_4968:1856-1879_1858:1880-2303_4967:2304-2327_2306:2328-2382]_[-1,_1,_4965,_1026,_4966,_1072,_4969,_1549,_4968,_1858,_4967,_2306,_-2]		1	p1	(A)10	10	2189	2198
TRINITY_DN17091_c0_g1_i1_len=769_path=[747:0-325_1823:326-349_1074:350-364_1089:365-445_1821:446-469_1194:470-528_1253:529-529_1254:530-559_1284:560-611_1822:612-635_1360:636-715_1440:716-768]_[-1,_747,_1823,_1074,_1089,_1821,_1194,_1253,_1254,_1284,_1822,_1360,_1440,_-2]		1	p1	(A)12	12	43	54
TRINITY_DN17091_c0_g1_i1_len=769_path=[747:0-325_1823:326-349_1074:350-364_1089:365-445_1821:446-469_1194:470-528_1253:529-529_1254:530-559_1284:560-611_1822:612-635_1360:636-715_1440:716-768]_[-1,_747,_1823,_1074,_1089,_1821,_1194,_1253,_1254,_1284,_1822,_1360,_1440,_-2]		2	p1	(T)10	10	709	718
TRINITY_DN17102_c0_g1_i1_len=1568_path=[1546:0-168_3329:169-192_1716:193-209_3331:210-233_1757:234-352_3332:353-376_1900:377-542_2066:543-570_2094:571-1191_3330:1192-1215_2739:1216-1567]_[-1,_1546,_3329,_1716,_3331,_1757,_3332,_1900,_2066,_2094,_3330,_2739,_-2]		1	p1	(A)10	10	22	31
TRINITY_DN17114_c0_g1_i1_len=4642_path=[4620:0-1337_9564:1338-1361_5959:1362-2130_6728:2131-3263_7861:3264-3675_8273:3676-3849_9565:3850-3873_8471:3874-4641]_[-1,_4620,_9564,_5959,_6728,_7861,_8273,_9565,_8471,_-2]		1	p1	(T)10	10	4295	4304
TRINITY_DN17119_c0_g1_i1_len=778_path=[758:0-211_947:212-229_965:230-266_1592:267-295_1031:296-372_1763:373-396_1132:397-480_1764:481-504_1240:505-696_1765:697-720_1456:721-777]_[-1,_758,_947,_965,_1592,_1031,_1763,_1132,_1764,_1240,_1765,_1456,_-2]		1	p1	(A)10	10	191	200
TRINITY_DN17121_c0_g1_i8_len=1862_path=[1941:0-386_2305:387-414_2333:415-985_6525:986-1861]_[-1,_1941,_2305,_2333,_6525,_-2]		2	p1	(T)10	10	1016	1025
TRINITY_DN17123_c0_g1_i1_len=720_path=[1:0-33_1905:34-57_36:58-134_113:135-161_140:162-194_173:195-236_215:237-350_1906:351-374_353:375-410_389:411-494_473:495-553_532:554-570_549:571-719]_[-1,_1,_1905,_36,_113,_140,_173,_215,_1906,_353,_389,_473,_532,_549,_-2]		1	p1	(A)10	10	711	720
TRINITY_DN17135_c0_g4_i1_len=474_path=[5980:0-93_1560:94-473]_[-1,_5980,_1560,_-2]		1	p1	(T)10	10	12	21
TRINITY_DN17145_c0_g1_i1_len=4154_path=[4234:0-670_4882:671-1178_8487:1179-1198_5512:1199-1722_9373:1723-1746_6060:1747-3887_8201:3888-3901_8215:3902-4153]_[-1,_4234,_4882,_8487,_5512,_9373,_6060,_8201,_8215,_-2]		1	p1	(A)10	10	32	41
TRINITY_DN17145_c0_g1_i2_len=4256_path=[4234:0-670_4882:671-1178_5390:1179-1202_5414:1203-1298_5510:1299-1300_5512:1301-1824_9373:1825-1848_6060:1849-3989_8201:3990-4003_8215:4004-4255]_[-1,_4234,_4882,_5390,_5414,_5510,_5512,_9373,_6060,_8201,_8215,_-2]		1	p1	(A)10	10	32	41
TRINITY_DN17145_c0_g1_i3_len=4181_path=[4234:0-670_4882:671-1178_5390:1179-1202_9299:1203-1223_5510:1224-1225_5512:1226-1749_9373:1750-1773_6060:1774-3914_8201:3915-3928_8215:3929-4180]_[-1,_4234,_4882,_5390,_9299,_5510,_5512,_9373,_6060,_8201,_8215,_-2]		1	p1	(A)10	10	32	41
TRINITY_DN17147_c0_g1_i1_len=1188_path=[1254:0-261_2507:262-266_2753:267-287_1607:288-447_1767:448-520_1840:521-543_1863:544-563_1883:564-1187]_[-1,_1254,_2507,_2753,_1607,_1767,_1840,_1863,_1883,_-2]		1	p1	(A)13	13	1176	1188
TRINITY_DN17147_c0_g1_i2_len=1276_path=[1254:0-261_1493:262-285_1517:286-347_2774:348-371_1603:372-375_1607:376-535_1767:536-608_1840:609-631_1863:632-651_1883:652-1275]_[-1,_1254,_1493,_1517,_2774,_1603,_1607,_1767,_1840,_1863,_1883,_-2]		1	p1	(A)13	13	1264	1276
TRINITY_DN17147_c0_g1_i3_len=1181_path=[1254:0-261_1493:262-285_1517:286-347_2774:348-371_1603:372-375_1607:376-535_2732:536-556_1883:557-1180]_[-1,_1254,_1493,_1517,_2774,_1603,_1607,_2732,_1883,_-2]		1	p1	(A)13	13	1169	1181
TRINITY_DN17147_c0_g1_i4_len=1093_path=[1254:0-261_2507:262-266_2753:267-287_1607:288-447_2732:448-468_1883:469-1092]_[-1,_1254,_2507,_2753,_1607,_2732,_1883,_-2]		1	p1	(A)13	13	1081	1093
TRINITY_DN17148_c0_g1_i1_len=5296_path=[5385:0-1716_10769:1717-1737_7211:1738-1825_7299:1826-1856_7330:1857-1873_7347:1874-5156_10630:5157-5295]_[-1,_5385,_10769,_7211,_7299,_7330,_7347,_10630,_-2]		1	p1	(A)11	11	5246	5256
TRINITY_DN17157_c0_g1_i1_len=2969_path=[2947:0-380_6149:381-404_3329:405-2029_4954:2030-2190_5115:2191-2207_6152:2208-2231_5156:2232-2581_6150:2582-2605_5530:2606-2658_5583:2659-2687_5612:2688-2730_6151:2731-2754_5679:2755-2968]_[-1,_2947,_6149,_3329,_4954,_5115,_6152,_5156,_6150,_5530,_5583,_5612,_6151,_5679,_-2]		1	p1	(A)10	10	192	201
TRINITY_DN17157_c0_g1_i2_len=2830_path=[2947:0-380_6149:381-404_3329:405-2029_6103:2030-2051_5115:2052-2068_6152:2069-2092_5156:2093-2442_6150:2443-2466_5530:2467-2519_5583:2520-2548_5612:2549-2591_6151:2592-2615_5679:2616-2829]_[-1,_2947,_6149,_3329,_6103,_5115,_6152,_5156,_6150,_5530,_5583,_5612,_6151,_5679,_-2]		1	p1	(A)10	10	192	201
TRINITY_DN17158_c0_g1_i3_len=1418_path=[3007:0-255_1363:256-414_3241:415-438_1546:439-643_3240:644-667_1775:668-777_1885:778-1000_3242:1001-1024_2132:1025-1417]_[-1,_3007,_1363,_3241,_1546,_3240,_1775,_1885,_3242,_2132,_-2]		1	p1	(A)16	16	1403	1418
TRINITY_DN1716_c0_g1_i1_len=715_path=[2406:0-129_1714:130-714]_[-1,_2406,_1714,_-2]		1	p1	(A)10	10	31	40
TRINITY_DN1717_c0_g1_i1_len=891_path=[869:0-713_1560:714-890]_[-1,_869,_1560,_-2]		1	p1	(A)10	10	77	86
TRINITY_DN1717_c0_g2_i1_len=897_path=[869:0-713_1737:714-896]_[-1,_869,_1737,_-2]		1	p1	(A)10	10	77	86
TRINITY_DN17178_c0_g1_i4_len=2248_path=[2226:0-516_2720:517-561_2765:562-779_2983:780-998_3202:999-1014_5207:1015-1038_3242:1039-1152_5208:1153-1176_3380:1177-1453_3657:1454-1845_4049:1846-2058_4262:2059-2247]_[-1,_2226,_2720,_2765,_2983,_3202,_5207,_3242,_5208,_3380,_3657,_4049,_4262,_-2]		1	p1	(A)10	10	1678	1687
TRINITY_DN17183_c0_g1_i1_len=2455_path=[2433:0-879_3290:880-896_3307:897-1608_4019:1609-1641_4052:1642-1758_5388:1759-1782_4193:1783-2118_5386:2119-2142_4553:2143-2190_5387:2191-2214_4625:2215-2243_4654:2244-2257_4668:2258-2454]_[-1,_2433,_3290,_3307,_4019,_4052,_5388,_4193,_5386,_4553,_5387,_4625,_4654,_4668,_-2]		1	p1	(T)11	11	2235	2245
TRINITY_DN17185_c0_g1_i1_len=804_path=[951:0-803]_[-1,_951,_-2]		1	p1	(A)10	10	661	670
TRINITY_DN17188_c0_g1_i1_len=2118_path=[1:0-181_4557:182-205_184:206-489_468:490-505_4148:506-516_468:517-532_484:533-1197_1149:1198-1632_1584:1633-1676_4558:1677-1700_1652:1701-2117]_[-1,_1,_4557,_184,_468,_4148,_468,_484,_1149,_1584,_4558,_1652,_-2]		1	p1	(T)11	11	1	11
TRINITY_DN17188_c0_g1_i1_len=2118_path=[1:0-181_4557:182-205_184:206-489_468:490-505_4148:506-516_468:517-532_484:533-1197_1149:1198-1632_1584:1633-1676_4558:1677-1700_1652:1701-2117]_[-1,_1,_4557,_184,_468,_4148,_468,_484,_1149,_1584,_4558,_1652,_-2]		2	p1	(T)13	13	2076	2088
TRINITY_DN17200_c0_g1_i1_len=1074_path=[1052:0-83_1113:84-123_1153:124-316_2490:317-340_1370:341-447_1477:448-631_1661:632-664_1694:665-679_2492:680-703_1733:704-878_2491:879-902_1932:903-1073]_[-1,_1052,_1113,_1153,_2490,_1370,_1477,_1661,_1694,_2492,_1733,_2491,_1932,_-2]		1	p1	(A)12	12	80	91
TRINITY_DN17209_c0_g1_i1_len=589_path=[567:0-98_1738:99-122_667:123-142_687:143-239_784:240-263_808:264-288_833:289-301_846:302-305_850:306-316_861:317-331_876:332-447_992:448-588]_[-1,_567,_1738,_667,_687,_784,_808,_833,_846,_850,_861,_876,_992,_-2]		1	p1	(T)10	10	415	424
TRINITY_DN17218_c0_g1_i1_len=593_path=[569:0-249_1301:250-309_854:310-319_864:320-363_908:364-366_1137:367-404_949:405-414_1442:415-452_997:453-592]_[-1,_569,_1301,_854,_864,_908,_1137,_949,_1442,_997,_-2]		1	p1	(T)16	16	1	16
TRINITY_DN17229_c0_g1_i1_len=4129_path=[1:0-1601_8313:1602-1612_8324:1613-1633_1597:1634-1999_8706:2000-2023_1987:2024-2701_8705:2702-2725_2689:2726-3074_3038:3075-3089_3053:3090-3887_3851:3888-4128]_[-1,_1,_8313,_8324,_1597,_8706,_1987,_8705,_2689,_3038,_3053,_3851,_-2]		2	p1	(A)10	10	4120	4129
TRINITY_DN1723_c0_g1_i1_len=204_path=[862:0-203]_[-1,_862,_-2]		1	p1	(T)10	10	102	111
TRINITY_DN17231_c0_g2_i1_len=930_path=[514:0-60_3877:61-538_570:539-753_2477:754-929]_[-1,_514,_3877,_570,_2477,_-2]		1	p1	(A)14	14	104	117
TRINITY_DN17234_c0_g1_i1_len=2401_path=[2379:0-602_2959:603-947_3304:948-1003_3360:1004-1517_3874:1518-1541_3898:1542-2400]_[-1,_2379,_2959,_3304,_3360,_3874,_3898,_-2]		2	p1	(A)10	10	2392	2401
TRINITY_DN17236_c0_g1_i1_len=4137_path=[4187:0-454_4619:455-762_8449:763-783_5020:784-1656_5893:1657-1767_6004:1768-2662_6899:2663-2688_6925:2689-2749_6986:2750-2811_7048:2812-2838_7075:2839-4136]_[-1,_4187,_4619,_8449,_5020,_5893,_6004,_6899,_6925,_6986,_7048,_7075,_-2]		1	p1	(A)10	10	4128	4137
TRINITY_DN17236_c0_g1_i2_len=4209_path=[4187:0-454_4619:455-762_4927:763-855_5020:856-1728_5893:1729-1839_6004:1840-2734_6899:2735-2760_6925:2761-2821_6986:2822-2883_7048:2884-2910_7075:2911-4208]_[-1,_4187,_4619,_4927,_5020,_5893,_6004,_6899,_6925,_6986,_7048,_7075,_-2]		1	p1	(A)10	10	4200	4209
TRINITY_DN17236_c0_g1_i3_len=4044_path=[4187:0-454_4619:455-762_8449:763-783_5020:784-1656_8640:1657-1679_6004:1680-2574_8504:2575-2595_6925:2596-2656_6986:2657-2718_7048:2719-2745_7075:2746-4043]_[-1,_4187,_4619,_8449,_5020,_8640,_6004,_8504,_6925,_6986,_7048,_7075,_-2]		1	p1	(A)10	10	4035	4044
TRINITY_DN17236_c0_g1_i4_len=4116_path=[4187:0-454_4619:455-762_4927:763-855_5020:856-1728_8640:1729-1751_6004:1752-2646_8504:2647-2667_6925:2668-2728_6986:2729-2790_7048:2791-2817_7075:2818-4115]_[-1,_4187,_4619,_4927,_5020,_8640,_6004,_8504,_6925,_6986,_7048,_7075,_-2]		1	p1	(A)10	10	4107	4116
TRINITY_DN17239_c0_g2_i3_len=2650_path=[1:0-247_226:248-260_239:261-388_7953:389-412_391:413-2066_2045:2067-2092_7954:2093-2116_2095:2117-2145_2124:2146-2649]_[-1,_1,_226,_239,_7953,_391,_2045,_7954,_2095,_2124,_-2]		1	p1	(T)10	10	239	248
TRINITY_DN17240_c0_g1_i1_len=1241_path=[1219:0-428_1625:429-507_1704:508-527_1724:528-798_2907:799-979_2176:980-982_2179:983-1240]_[-1,_1219,_1625,_1704,_1724,_2907,_2176,_2179,_-2]		1	p1	(T)10	10	1173	1182
TRINITY_DN17240_c0_g1_i6_len=1163_path=[1219:0-428_3631:429-449_1724:450-720_2907:721-901_2176:902-904_2179:905-1162]_[-1,_1219,_3631,_1724,_2907,_2176,_2179,_-2]		1	p1	(T)10	10	1095	1104
TRINITY_DN17240_c1_g2_i4_len=1034_path=[1:0-468_447:469-474_6837:475-476_6839:477-648_9773:649-672_7035:673-681_9774:682-705_7068:706-749_728:750-944_923:945-1033]_[-1,_1,_447,_6837,_6839,_9773,_7035,_9774,_7068,_728,_923,_-2]		1	p1	(T)13	13	1	13
TRINITY_DN17247_c0_g1_i2_len=1337_path=[3952:0-263_651:264-287_3345:288-324_3382:325-360_697:361-726_1063:727-747_1084:748-1336]_[-1,_3952,_651,_3345,_3382,_697,_1063,_1084,_-2]		1	p1	(T)12	12	1232	1243
TRINITY_DN17247_c0_g1_i3_len=1695_path=[1:0-505_484:506-526_505:527-672_651:673-696_675:697-717_696:718-718_697:719-1084_1063:1085-1105_1084:1106-1694]_[-1,_1,_484,_505,_651,_675,_696,_697,_1063,_1084,_-2]		1	p1	(T)12	12	1590	1601
TRINITY_DN17247_c0_g1_i4_len=1763_path=[1:0-505_4948:506-594_505:595-740_651:741-764_675:765-785_696:786-786_697:787-1152_1063:1153-1173_1084:1174-1762]_[-1,_1,_4948,_505,_651,_675,_696,_697,_1063,_1084,_-2]		1	p1	(T)12	12	1658	1669
TRINITY_DN17247_c0_g3_i1_len=722_path=[3491:0-132_1084:133-721]_[-1,_3491,_1084,_-2]		1	p1	(T)12	12	617	628
TRINITY_DN17258_c0_g1_i1_len=1064_path=[1:0-310_289:311-358_337:359-497_2460:498-521_500:522-524_503:525-535_2045:536-551_503:552-562_514:563-679_631:680-727_679:728-754_2459:755-778_730:779-817_769:818-972_924:973-990_942:991-1063]_[-1,_1,_289,_337,_2460,_500,_503,_2045,_503,_514,_631,_679,_2459,_730,_769,_924,_942,_-2]		1	p1	(T)10	10	1014	1023
TRINITY_DN17258_c0_g1_i2_len=1037_path=[1:0-310_289:311-358_337:359-497_2460:498-521_500:522-524_503:525-535_514:536-652_631:653-700_679:701-727_2459:728-751_730:752-790_769:791-945_924:946-963_942:964-1036]_[-1,_1,_289,_337,_2460,_500,_503,_514,_631,_679,_2459,_730,_769,_924,_942,_-2]		1	p1	(T)10	10	987	996
TRINITY_DN17273_c0_g1_i1_len=1458_path=[1436:0-492_1906:493-513_3562:514-537_1951:538-551_1965:552-752_2166:753-1457]_[-1,_1436,_1906,_3562,_1951,_1965,_2166,_-2]		1	p1	(A)11	11	1448	1458
TRINITY_DN17282_c0_g1_i1_len=1102_path=[1080:0-246_1304:247-249_1307:250-270_1328:271-273_1331:274-423_2701:424-447_1505:448-852_2699:853-876_1934:877-965_2700:966-989_2047:990-1101]_[-1,_1080,_1304,_1307,_1328,_1331,_2701,_1505,_2699,_1934,_2700,_2047,_-2]		1	p1	(A)11	11	38	48
TRINITY_DN17287_c0_g2_i2_len=1869_path=[1:0-757_736:758-773_8298:774-797_776:798-1205_1184:1206-1214_1193:1215-1226_6459:1227-1250_6483:1251-1328_8297:1329-1352_6585:1353-1361_6594:1362-1485_6718:1486-1868]_[-1,_1,_736,_8298,_776,_1184,_1193,_6459,_6483,_8297,_6585,_6594,_6718,_-2]		1	p1	(T)16	16	1	16
TRINITY_DN17291_c0_g1_i3_len=2192_path=[858:0-480_5023:481-504_1340:505-565_5001:566-587_1451:588-599_1463:600-606_1470:607-851_1463:852-858_1715:859-934_1791:935-968_1825:969-1393_2250:1394-1414_2271:1415-1500_2357:1501-1501_4356:1502-1608_2357:1609-1609_2358:1610-2191]_[-1,_858,_5023,_1340,_5001,_1451,_1463,_1470,_1463,_1715,_1791,_1825,_2250,_2271,_2357,_4356,_2357,_2358,_-2]		2	p1	(A)14	14	2179	2192
TRINITY_DN17291_c0_g1_i5_len=2220_path=[858:0-480_5023:481-504_1340:505-565_1401:566-615_1451:616-627_1463:628-634_1470:635-879_1463:880-886_1715:887-962_1791:963-996_1825:997-1421_2250:1422-1442_2271:1443-1528_2357:1529-1529_4356:1530-1636_2357:1637-1637_2358:1638-2219]_[-1,_858,_5023,_1340,_1401,_1451,_1463,_1470,_1463,_1715,_1791,_1825,_2250,_2271,_2357,_4356,_2357,_2358,_-2]		2	p1	(A)14	14	2207	2220
TRINITY_DN17305_c0_g1_i1_len=992_path=[2329:0-85_51:86-359_325:360-381_347:382-455_2393:456-479_445:480-590_2394:591-614_580:615-711_2392:712-735_701:736-740_2395:741-764_730:765-991]_[-1,_2329,_51,_325,_347,_2393,_445,_2394,_580,_2392,_701,_2395,_730,_-2]		1	p1	(A)12	12	981	992
TRINITY_DN17317_c0_g1_i1_len=1532_path=[1:0-729_708:730-1028_4884:1029-1065_4921:1066-1080_4936:1081-1309_1024:1310-1404_5447:1405-1424_5467:1425-1472_1139:1473-1531]_[-1,_1,_708,_4884,_4921,_4936,_1024,_5447,_5467,_1139,_-2]		1	p1	(A)10	10	179	188
TRINITY_DN17317_c0_g1_i2_len=2410_path=[1:0-729_708:730-1028_1007:1029-1045_1024:1046-1140_1119:1141-1160_1139:1161-1219_1198:1220-1320_5165:1321-1427_1320:1428-1977_6090:1978-2001_1894:2002-2409]_[-1,_1,_708,_1007,_1024,_1119,_1139,_1198,_5165,_1320,_6090,_1894,_-2]		1	p1	(A)10	10	179	188
TRINITY_DN17317_c0_g1_i3_len=2324_path=[1:0-729_708:730-1028_1007:1029-1045_1024:1046-1140_1119:1141-1160_1139:1161-1219_1198:1220-1320_1299:1321-1341_1320:1342-1891_6090:1892-1915_1894:1916-2323]_[-1,_1,_708,_1007,_1024,_1119,_1139,_1198,_1299,_1320,_6090,_1894,_-2]		1	p1	(A)10	10	179	188
TRINITY_DN17317_c0_g2_i1_len=878_path=[1:0-729_5573:730-877]_[-1,_1,_5573,_-2]		1	p1	(A)10	10	179	188
TRINITY_DN17322_c0_g2_i1_len=540_path=[7521:0-28_5060:29-29_7527:30-241_5629:242-539]_[-1,_7521,_5060,_7527,_5629,_-2]		1	p1	(A)10	10	75	84
TRINITY_DN17337_c0_g1_i1_len=1483_path=[1461:0-340_3260:341-364_1803:365-384_1823:385-445_1884:446-562_3261:563-586_2025:587-658_3259:659-682_2121:683-739_2178:740-763_2202:764-1482]_[-1,_1461,_3260,_1803,_1823,_1884,_3261,_2025,_3259,_2121,_2178,_2202,_-2]		1	p1	(A)10	10	3	12
TRINITY_DN17342_c0_g1_i1_len=4169_path=[4147:0-196_8600:197-220_4345:221-886_8603:887-910_5035:911-2500_6625:2501-2584_6709:2585-2655_8602:2656-2679_6804:2680-3016_8601:3017-3040_7165:3041-3196_8604:3197-3220_7345:3221-3517_8599:3518-3541_7666:3542-4168]_[-1,_4147,_8600,_4345,_8603,_5035,_6625,_6709,_8602,_6804,_8601,_7165,_8604,_7345,_8599,_7666,_-2]		1	p1	(T)10	10	1	10
TRINITY_DN17342_c0_g1_i2_len=4106_path=[4147:0-196_8600:197-220_4345:221-886_8603:887-910_5035:911-2500_8533:2501-2521_6709:2522-2592_8602:2593-2616_6804:2617-2953_8601:2954-2977_7165:2978-3133_8604:3134-3157_7345:3158-3454_8599:3455-3478_7666:3479-4105]_[-1,_4147,_8600,_4345,_8603,_5035,_8533,_6709,_8602,_6804,_8601,_7165,_8604,_7345,_8599,_7666,_-2]		1	p1	(T)10	10	1	10
TRINITY_DN17344_c0_g1_i1_len=935_path=[3661:0-618_3127:619-934]_[-1,_3661,_3127,_-2]		1	p1	(A)13	13	923	935
TRINITY_DN17344_c0_g2_i1_len=1571_path=[1722:0-172_4871:173-190_2063:191-203_2076:204-388_2261:389-415_2288:416-652_4914:653-676_2549:677-1254_3127:1255-1570]_[-1,_1722,_4871,_2063,_2076,_2261,_2288,_4914,_2549,_3127,_-2]		1	p1	(A)13	13	1559	1571
TRINITY_DN17344_c0_g2_i2_len=1744_path=[1722:0-172_1872:173-262_4913:263-286_1986:287-301_2001:302-326_2026:327-343_3493:344-376_2076:377-561_2261:562-588_2288:589-825_4914:826-849_2549:850-1427_3127:1428-1743]_[-1,_1722,_1872,_4913,_1986,_2001,_2026,_3493,_2076,_2261,_2288,_4914,_2549,_3127,_-2]		1	p1	(A)13	13	1732	1744
TRINITY_DN17349_c0_g1_i1_len=665_path=[643:0-132_1821:133-156_777:157-340_1823:341-364_985:365-454_1075:455-468_1089:469-487_1108:488-490_1111:491-504_1125:505-515_1822:516-539_1160:540-664]_[-1,_643,_1821,_777,_1823,_985,_1075,_1089,_1108,_1111,_1125,_1822,_1160,_-2]		1	p1	(A)14	14	652	665
TRINITY_DN17349_c0_g1_i2_len=401_path=[1635:0-190_1075:191-204_1089:205-223_1108:224-226_1111:227-240_1125:241-251_1822:252-275_1160:276-400]_[-1,_1635,_1075,_1089,_1108,_1111,_1125,_1822,_1160,_-2]		1	p1	(A)14	14	388	401
TRINITY_DN1736_c0_g1_i1_len=772_path=[750:0-615_1547:616-639_1367:640-771]_[-1,_750,_1547,_1367,_-2]		1	p1	(T)10	10	216	225
TRINITY_DN17365_c0_g2_i1_len=1915_path=[1893:0-600_2471:601-623_2494:624-666_2537:667-811_2682:812-831_2702:832-842_5345:843-866_2737:867-1309_5346:1310-1333_3204:1334-1914]_[-1,_1893,_2471,_2494,_2537,_2682,_2702,_5345,_2737,_5346,_3204,_-2]		1	p1	(A)10	10	1906	1915
TRINITY_DN17365_c0_g2_i2_len=2093_path=[1893:0-600_2471:601-623_2494:624-666_2537:667-811_5065:812-1009_2702:1010-1020_5345:1021-1044_2737:1045-1487_5346:1488-1511_3204:1512-2092]_[-1,_1893,_2471,_2494,_2537,_5065,_2702,_5345,_2737,_5346,_3204,_-2]		1	p1	(A)10	10	2084	2093
TRINITY_DN17381_c0_g3_i1_len=206_path=[4918:0-97_7437:98-205]_[-1,_4918,_7437,_-2]		1	p1	(A)10	10	115	124
TRINITY_DN17384_c0_g1_i4_len=367_path=[3767:0-105_2621:106-209_2370:210-213_2374:214-366]_[-1,_3767,_2621,_2370,_2374,_-2]		1	p1	(A)10	10	51	60
TRINITY_DN17400_c0_g1_i1_len=2632_path=[2610:0-90_2678:91-322_5770:323-346_2934:347-357_2945:358-364_2952:365-393_2981:394-870_5769:871-894_3482:895-913_5771:914-937_3525:938-1759_4347:1760-2631]_[-1,_2610,_2678,_5770,_2934,_2945,_2952,_2981,_5769,_3482,_5771,_3525,_4347,_-2]		1	p1	(A)11	11	2208	2218
TRINITY_DN17422_c0_g1_i1_len=1004_path=[1:0-86_2225:87-111_90:112-117_2301:118-141_120:142-164_143:165-202_181:203-220_2300:221-244_223:245-286_2302:287-310_289:311-363_2299:364-387_366:388-1003]_[-1,_1,_2225,_90,_2301,_120,_143,_181,_2300,_223,_2302,_289,_2299,_366,_-2]		1	p1	(T)10	10	1	10
TRINITY_DN17423_c0_g1_i1_len=3110_path=[1:0-403_382:404-537_516:538-1096_6804:1097-1117_1332:1118-2064_2279:2065-2168_2383:2169-2620_2835:2621-2643_2858:2644-3013_3228:3014-3048_3263:3049-3109]_[-1,_1,_382,_516,_6804,_1332,_2279,_2383,_2835,_2858,_3228,_3263,_-2]		1	p1	(A)10	10	2782	2791
TRINITY_DN17423_c0_g1_i2_len=3151_path=[1:0-403_6719:404-425_516:426-984_1075:985-1241_1332:1242-2188_6762:2189-2209_2383:2210-2661_2835:2662-2684_2858:2685-3054_3228:3055-3089_3263:3090-3150]_[-1,_1,_6719,_516,_1075,_1332,_6762,_2383,_2835,_2858,_3228,_3263,_-2]		1	p1	(A)10	10	2823	2832
TRINITY_DN17423_c0_g1_i4_len=3234_path=[1:0-403_6719:404-425_516:426-984_1075:985-1241_1332:1242-2188_2279:2189-2292_2383:2293-2744_2835:2745-2767_2858:2768-3137_3228:3138-3172_3263:3173-3233]_[-1,_1,_6719,_516,_1075,_1332,_2279,_2383,_2835,_2858,_3228,_3263,_-2]		1	p1	(A)10	10	2906	2915
TRINITY_DN17423_c0_g1_i5_len=2998_path=[1:0-403_6719:404-425_516:426-984_6804:985-1005_1332:1006-1952_2279:1953-2056_2383:2057-2508_2835:2509-2531_2858:2532-2901_3228:2902-2936_3263:2937-2997]_[-1,_1,_6719,_516,_6804,_1332,_2279,_2383,_2835,_2858,_3228,_3263,_-2]		1	p1	(A)10	10	2670	2679
TRINITY_DN17423_c0_g1_i7_len=3346_path=[1:0-403_382:404-537_516:538-1096_1075:1097-1353_1332:1354-2300_2279:2301-2404_2383:2405-2856_2835:2857-2879_2858:2880-3249_3228:3250-3284_3263:3285-3345]_[-1,_1,_382,_516,_1075,_1332,_2279,_2383,_2835,_2858,_3228,_3263,_-2]		1	p1	(A)10	10	3018	3027
TRINITY_DN17423_c0_g1_i8_len=3263_path=[1:0-403_382:404-537_516:538-1096_1075:1097-1353_1332:1354-2300_6762:2301-2321_2383:2322-2773_2835:2774-2796_2858:2797-3166_3228:3167-3201_3263:3202-3262]_[-1,_1,_382,_516,_1075,_1332,_6762,_2383,_2835,_2858,_3228,_3263,_-2]		1	p1	(A)10	10	2935	2944
TRINITY_DN17425_c0_g1_i1_len=960_path=[1:0-581_2867:582-959]_[-1,_1,_2867,_-2]		1	p1	(T)10	10	22	31
TRINITY_DN17425_c0_g2_i1_len=890_path=[1:0-581_560:582-601_580:602-781_3245:782-889]_[-1,_1,_560,_580,_3245,_-2]		1	p1	(T)10	10	22	31
TRINITY_DN17425_c0_g2_i2_len=1246_path=[1:0-581_560:582-601_580:602-781_760:782-1036_1015:1037-1094_3801:1095-1118_1097:1119-1150_1129:1151-1245]_[-1,_1,_560,_580,_760,_1015,_3801,_1097,_1129,_-2]		1	p1	(T)10	10	22	31
TRINITY_DN17425_c0_g2_i4_len=1153_path=[1:0-581_560:582-601_580:602-781_760:782-1036_2447:1037-1057_1129:1058-1152]_[-1,_1,_560,_580,_760,_2447,_1129,_-2]		1	p1	(T)10	10	22	31
TRINITY_DN17426_c0_g3_i1_len=1214_path=[1:0-226_3895:227-250_229:251-494_473:495-514_493:515-753_732:754-755_3720:756-930_753:931-1001_2179:1002-1213]_[-1,_1,_3895,_229,_473,_493,_732,_3720,_753,_2179,_-2]		1	p1	(T)10	10	771	780
TRINITY_DN17436_c0_g1_i1_len=1550_path=[1528:0-514_2020:515-1549]_[-1,_1528,_2020,_-2]		1	p1	(T)12	12	1	12
TRINITY_DN17438_c0_g1_i2_len=705_path=[2669:0-116_452:117-239_575:240-273_609:274-275_2874:276-299_635:300-566_2876:567-590_926:591-704]_[-1,_2669,_452,_575,_609,_2874,_635,_2876,_926,_-2]		1	p1	(T)10	10	31	40
TRINITY_DN17439_c0_g1_i1_len=1685_path=[2971:0-65_3014:66-106_1559:107-111_1487:112-137_3253:138-153_3014:154-194_1559:195-199_1487:200-225_1513:226-245_3333:246-269_1557:270-271_1559:272-276_1563:277-944_3335:945-968_2255:969-1557_3334:1558-1581_2868:1582-1684]_[-1,_2971,_3014,_1559,_1487,_3253,_3014,_1559,_1487,_1513,_3333,_1557,_1559,_1563,_3335,_2255,_3334,_2868,_-2]		1	p1	(A)10	10	1676	1685
TRINITY_DN17453_c0_g1_i2_len=807_path=[1:0-127_106:128-151_130:152-288_2069:289-312_291:313-340_2070:341-364_343:365-443_2071:444-467_446:468-495_2072:496-519_498:520-612_591:613-806]_[-1,_1,_106,_130,_2069,_291,_2070,_343,_2071,_446,_2072,_498,_591,_-2]		1	p1	(A)12	12	796	807
TRINITY_DN17466_c0_g1_i1_len=1929_path=[1:0-423_6551:424-447_426:448-495_6552:496-519_498:520-719_3730:720-739_3750:740-820_3831:821-840_717:841-855_732:856-1200_3963:1201-1242_1119:1243-1445_1322:1446-1466_1343:1467-1510_1387:1511-1566_1443:1567-1928]_[-1,_1,_6551,_426,_6552,_498,_3730,_3750,_3831,_717,_732,_3963,_1119,_1322,_1343,_1387,_1443,_-2]		1	p1	(A)12	12	1918	1929
TRINITY_DN17466_c0_g1_i2_len=499_path=[6142:0-311_3750:312-392_5663:393-498]_[-1,_6142,_3750,_5663,_-2]		1	p1	(T)12	12	47	58
TRINITY_DN17466_c0_g1_i3_len=2615_path=[1:0-423_6551:424-447_426:448-495_6552:496-519_498:520-719_3730:720-739_3750:740-820_3831:821-840_717:841-855_732:856-1200_3963:1201-1242_1119:1243-1445_4095:1446-1690_6553:1691-1714_4364:1715-1986_4636:1987-2086_4736:2087-2152_1343:2153-2196_1387:2197-2252_1443:2253-2614]_[-1,_1,_6551,_426,_6552,_498,_3730,_3750,_3831,_717,_732,_3963,_1119,_4095,_6553,_4364…		1	p1	(A)12	12	2604	2615
TRINITY_DN17466_c0_g1_i4_len=2513_path=[1:0-423_6551:424-447_426:448-495_6552:496-519_498:520-719_698:720-736_715:737-738_717:739-753_732:754-1098_3963:1099-1140_1119:1141-1343_4095:1344-1588_6553:1589-1612_4364:1613-1884_4636:1885-1984_4736:1985-2050_1343:2051-2094_1387:2095-2150_1443:2151-2512]_[-1,_1,_6551,_426,_6552,_498,_698,_715,_717,_732,_3963,_1119,_4095,_6553,_4364,_4636,_4736,_1343,_138…		1	p1	(A)12	12	2502	2513
TRINITY_DN17466_c0_g1_i5_len=1827_path=[1:0-423_6551:424-447_426:448-495_6552:496-519_498:520-719_698:720-736_715:737-738_717:739-753_732:754-1098_3963:1099-1140_1119:1141-1343_1322:1344-1364_1343:1365-1408_1387:1409-1464_1443:1465-1826]_[-1,_1,_6551,_426,_6552,_498,_698,_715,_717,_732,_3963,_1119,_1322,_1343,_1387,_1443,_-2]		1	p1	(A)12	12	1816	1827
TRINITY_DN17469_c0_g1_i1_len=2509_path=[2487:0-1093_5341:1094-1117_3582:1118-1345_5342:1346-1369_3834:1370-1492_3957:1493-1537_4002:1538-1874_4339:1875-1918_4383:1919-1954_5343:1955-1978_4443:1979-2209_4674:2210-2235_4700:2236-2508]_[-1,_2487,_5341,_3582,_5342,_3834,_3957,_4002,_4339,_4383,_5343,_4443,_4674,_4700,_-2]		1	p1	(A)10	10	6	15
TRINITY_DN17469_c0_g1_i1_len=2509_path=[2487:0-1093_5341:1094-1117_3582:1118-1345_5342:1346-1369_3834:1370-1492_3957:1493-1537_4002:1538-1874_4339:1875-1918_4383:1919-1954_5343:1955-1978_4443:1979-2209_4674:2210-2235_4700:2236-2508]_[-1,_2487,_5341,_3582,_5342,_3834,_3957,_4002,_4339,_4383,_5343,_4443,_4674,_4700,_-2]		2	p1	(T)12	12	190	201
TRINITY_DN17473_c0_g1_i1_len=778_path=[2041:0-23_1140:24-24_1141:25-390_2552:391-414_1531:415-418_1879:419-451_1553:452-480_2550:481-504_1606:505-570_2549:571-594_1696:595-690_2551:691-714_1816:715-777]_[-1,_2041,_1140,_1141,_2552,_1531,_1879,_1553,_2550,_1606,_2549,_1696,_2551,_1816,_-2]		1	p1	(A)10	10	138	147
TRINITY_DN17473_c0_g2_i1_len=386_path=[940:0-222_1140:223-223_2042:224-236_2553:237-260_2079:261-342_2161:343-373_2192:374-385]_[-1,_940,_1140,_2042,_2553,_2079,_2161,_2192,_-2]		1	p1	(T)11	11	181	191
TRINITY_DN17477_c0_g1_i1_len=1609_path=[1:0-136_115:137-137_116:138-138_4204:139-158_4224:159-159_224:160-216_281:217-364_429:365-716_4730:717-740_805:741-802_867:803-828_893:829-1152_4731:1153-1176_1241:1177-1608]_[-1,_1,_115,_116,_4204,_4224,_224,_281,_429,_4730,_805,_867,_893,_4731,_1241,_-2]		1	p1	(T)10	10	57	66
TRINITY_DN17477_c0_g1_i2_len=308_path=[1:0-136_4350:137-159_281:160-307]_[-1,_1,_4350,_281]		1	p1	(T)10	10	57	66
TRINITY_DN17477_c0_g1_i3_len=1695_path=[1:0-136_115:137-137_116:138-138_117:139-170_149:171-245_224:246-302_281:303-450_429:451-802_4730:803-826_805:827-888_867:889-914_893:915-1238_4731:1239-1262_1241:1263-1694]_[-1,_1,_115,_116,_117,_149,_224,_281,_429,_4730,_805,_867,_893,_4731,_1241,_-2]		1	p1	(T)10	10	57	66
TRINITY_DN17477_c0_g1_i6_len=1586_path=[1:0-136_115:137-137_116:138-138_117:139-170_4425:171-193_281:194-341_429:342-693_4730:694-717_805:718-779_867:780-805_893:806-1129_4731:1130-1153_1241:1154-1585]_[-1,_1,_115,_116,_117,_4425,_281,_429,_4730,_805,_867,_893,_4731,_1241,_-2]		1	p1	(T)10	10	57	66
TRINITY_DN17487_c0_g1_i1_len=2374_path=[1:0-770_5009:771-794_773:795-1397_5010:1398-1421_1400:1422-1524_5012:1525-1548_1527:1549-1569_1548:1570-1802_1781:1803-1835_1814:1836-1895_5011:1896-1919_1898:1920-2373]_[-1,_1,_5009,_773,_5010,_1400,_5012,_1527,_1548,_1781,_1814,_5011,_1898,_-2]		1	p1	(T)11	11	1	11
TRINITY_DN17510_c0_g1_i1_len=1104_path=[1082:0-297_2578:298-321_1381:322-336_2575:337-360_1420:361-375_2571:376-399_1459:400-400_2577:401-424_1484:425-426_2572:427-450_1510:451-744_2576:745-768_1828:769-859_2574:860-883_1943:884-938_2573:939-962_2022:963-1103]_[-1,_1082,_2578,_1381,_2575,_1420,_2571,_1459,_2577,_1484,_2572,_1510,_2576,_1828,_2574,_1943,_2573,_2022,_-2]		1	p1	(A)10	10	1058	1067
TRINITY_DN17514_c0_g1_i1_len=1021_path=[2677:0-441_1551:442-445_1555:446-471_1581:472-477_1587:478-752_1862:753-754_3515:755-868_1975:869-1020]_[-1,_2677,_1551,_1555,_1581,_1587,_1862,_3515,_1975,_-2]		1	p1	(A)13	13	118	130
TRINITY_DN17516_c0_g1_i1_len=1726_path=[1:0-372_351:373-1157_3833:1158-1181_1160:1182-1326_1305:1327-1371_1350:1372-1381_3831:1382-1405_1384:1406-1419_1398:1420-1448_3832:1449-1472_1451:1473-1480_1459:1481-1725]_[-1,_1,_351,_3833,_1160,_1305,_1350,_3831,_1384,_1398,_3832,_1451,_1459,_-2]		1	p1	(A)16	16	9	24
TRINITY_DN17517_c0_g1_i5_len=1193_path=[1:0-264_243:265-581_2033:582-685_583:686-772_2241:773-867_692:868-987_812:988-1010_835:1011-1035_860:1036-1037_862:1038-1081_906:1082-1192]_[-1,_1,_243,_2033,_583,_2241,_692,_812,_835,_860,_862,_906,_-2]		1	p1	(A)10	10	808	817
TRINITY_DN17517_c0_g1_i6_len=1112_path=[1:0-264_243:265-581_560:582-604_583:605-691_2241:692-786_692:787-906_812:907-929_835:930-954_860:955-956_862:957-1000_906:1001-1111]_[-1,_1,_243,_560,_583,_2241,_692,_812,_835,_860,_862,_906,_-2]		1	p1	(A)10	10	727	736
TRINITY_DN17517_c0_g1_i8_len=1080_path=[2753:0-151_243:152-468_2033:469-572_583:573-659_2241:660-754_692:755-874_812:875-897_835:898-922_860:923-924_862:925-968_906:969-1079]_[-1,_2753,_243,_2033,_583,_2241,_692,_812,_835,_860,_862,_906,_-2]		1	p1	(A)10	10	695	704
TRINITY_DN17523_c0_g1_i1_len=240_path=[1549:0-84_1024:85-169_1109:170-239]_[-1,_1549,_1024,_1109,_-2]		1	p1	(A)10	10	199	208
TRINITY_DN17523_c1_g1_i1_len=1190_path=[1:0-372_2322:373-463_367:464-466_370:467-735_639:736-880_784:881-916_820:917-1189]_[-1,_1,_2322,_367,_370,_639,_784,_820,_-2]		1	p1	(T)12	12	1	12
TRINITY_DN17523_c1_g1_i3_len=1115_path=[1:0-372_351:373-388_367:389-391_370:392-660_639:661-805_784:806-841_820:842-1114]_[-1,_1,_351,_367,_370,_639,_784,_820,_-2]		1	p1	(T)12	12	1	12
TRINITY_DN17523_c1_g1_i4_len=1068_path=[1:0-372_2322:373-463_367:464-466_370:467-735_2185:736-758_784:759-794_820:795-1067]_[-1,_1,_2322,_367,_370,_2185,_784,_820,_-2]		1	p1	(T)12	12	1	12
TRINITY_DN17523_c1_g1_i6_len=993_path=[1:0-372_351:373-388_367:389-391_370:392-660_2185:661-683_784:684-719_820:720-992]_[-1,_1,_351,_367,_370,_2185,_784,_820,_-2]		1	p1	(T)12	12	1	12
TRINITY_DN17531_c0_g1_i1_len=890_path=[881:0-282_1141:283-297_1156:298-413_2517:414-437_1296:438-458_2518:459-482_1341:483-554_2519:555-578_1437:579-623_1482:624-646_1955:647-667_1976:668-690_1999:691-889]_[-1,_881,_1141,_1156,_2517,_1296,_2518,_1341,_2519,_1437,_1482,_1955,_1976,_1999,_-2]		1	p1	(A)10	10	275	284
TRINITY_DN17531_c0_g1_i2_len=903_path=[881:0-282_1141:283-297_1156:298-413_2517:414-437_1296:438-458_2518:459-482_1341:483-554_2519:555-578_1437:579-623_1482:624-646_1505:647-647_1506:648-902]_[-1,_881,_1141,_1156,_2517,_1296,_2518,_1341,_2519,_1437,_1482,_1505,_1506,_-2]		1	p1	(A)10	10	275	284
TRINITY_DN17537_c0_g1_i2_len=1640_path=[4567:0-336_4881:337-364_4909:365-439_3105:440-934_3600:935-998_3664:999-1067_3733:1068-1088_3754:1089-1091_3757:1092-1313_3979:1314-1639]_[-1,_4567,_4881,_4909,_3105,_3600,_3664,_3733,_3754,_3757,_3979,_-2]		1	p1	(A)14	14	1190	1203
TRINITY_DN17537_c0_g1_i3_len=2252_path=[2153:0-354_2485:355-974_3105:975-1469_3600:1470-1533_3664:1534-1602_5809:1603-1700_3754:1701-1703_3757:1704-1925_3979:1926-2251]_[-1,_2153,_2485,_3105,_3600,_3664,_5809,_3754,_3757,_3979,_-2]		2	p1	(A)14	14	1802	1815
TRINITY_DN17537_c0_g1_i5_len=2175_path=[2153:0-354_2485:355-974_3105:975-1469_3600:1470-1533_3664:1534-1602_3733:1603-1623_3754:1624-1626_3757:1627-1848_3979:1849-2174]_[-1,_2153,_2485,_3105,_3600,_3664,_3733,_3754,_3757,_3979,_-2]		2	p1	(A)14	14	1725	1738
TRINITY_DN17538_c0_g1_i2_len=4067_path=[1:0-282_261:283-283_262:284-426_405:427-507_486:508-964_943:965-965_944:966-1198_3795:1199-3365_1197:3366-4066]_[-1,_1,_261,_262,_405,_486,_943,_944,_3795,_1197,_-2]		1	p1	(T)13	13	3283	3295
TRINITY_DN17538_c0_g1_i9_len=3630_path=[1:0-282_261:283-283_262:284-426_405:427-507_8150:508-528_944:529-761_3795:762-2928_1197:2929-3629]_[-1,_1,_261,_262,_405,_8150,_944,_3795,_1197,_-2]		1	p1	(T)13	13	2846	2858
TRINITY_DN1754_c0_g1_i1_len=515_path=[493:0-291_762:292-314_785:315-514]_[-1,_493,_762,_785,_-2]		1	p1	(T)10	10	16	25
TRINITY_DN1754_c0_g2_i1_len=595_path=[493:0-291_1088:292-394_785:395-594]_[-1,_493,_1088,_785,_-2]		1	p1	(T)10	10	16	25
TRINITY_DN17548_c0_g1_i1_len=700_path=[653:0-66_697:67-100_731:101-325_956:326-462_1879:463-486_1117:487-502_1676:503-611_1156:612-632_1177:633-652_1401:653-699]_[-1,_653,_697,_731,_956,_1879,_1117,_1676,_1156,_1177,_1401]		1	p1	(T)12	12	1	12
TRINITY_DN17548_c0_g1_i2_len=675_path=[653:0-66_697:67-100_731:101-325_956:326-462_1879:463-486_1117:487-502_1133:503-522_1153:523-525_1156:526-546_1177:547-566_1197:567-613_1244:614-674]_[-1,_653,_697,_731,_956,_1879,_1117,_1133,_1153,_1156,_1177,_1197,_1244,_-2]		1	p1	(T)12	12	1	12
TRINITY_DN17549_c0_g1_i1_len=1440_path=[1271:0-314_3200:315-338_1587:339-374_3198:375-398_1647:399-536_3197:537-560_1809:561-573_2854:574-742_1844:743-989_3199:990-1013_2115:1014-1216_2318:1217-1279_2381:1280-1439]_[-1,_1271,_3200,_1587,_3198,_1647,_3197,_1809,_2854,_1844,_3199,_2115,_2318,_2381,_-2]		1	p1	(T)13	13	1373	1385
TRINITY_DN17549_c0_g1_i2_len=1293_path=[1271:0-314_3200:315-338_1587:339-374_3198:375-398_1647:399-536_3197:537-560_1809:561-573_1822:574-595_1844:596-842_3199:843-866_2115:867-1069_2318:1070-1132_2381:1133-1292]_[-1,_1271,_3200,_1587,_3198,_1647,_3197,_1809,_1822,_1844,_3199,_2115,_2318,_2381,_-2]		1	p1	(T)13	13	1226	1238
TRINITY_DN17556_c0_g1_i1_len=631_path=[2529:0-486_2134:487-489_2137:490-521_3457:522-630]_[-1,_2529,_2134,_2137,_3457,_-2]		1	p1	(T)11	11	325	335
TRINITY_DN17556_c0_g3_i1_len=882_path=[2529:0-486_2134:487-489_2137:490-521_2169:522-881]_[-1,_2529,_2134,_2137,_2169,_-2]		1	p1	(T)11	11	325	335
TRINITY_DN17557_c0_g2_i1_len=708_path=[1229:0-189_172:190-190_173:191-349_332:350-352_1881:353-531_2060:532-532_2061:533-551_2080:552-554_2083:555-707]_[-1,_1229,_172,_173,_332,_1881,_2060,_2061,_2080,_2083,_-2]		1	p1	(A)12	12	696	707
TRINITY_DN17557_c0_g2_i3_len=992_path=[1229:0-189_172:190-190_173:191-349_332:350-352_1881:353-531_2060:532-532_3164:533-671_2612:672-816_2757:817-838_2083:839-991]_[-1,_1229,_172,_173,_332,_1881,_2060,_3164,_2612,_2757,_2083,_-2]		1	p1	(A)12	12	980	991
TRINITY_DN17563_c0_g1_i2_len=717_path=[1743:0-337_4642:338-361_2082:362-524_2245:525-629_4555:630-716]_[-1,_1743,_4642,_2082,_2245,_4555,_-2]		1	p1	(T)14	14	1	14
TRINITY_DN17563_c0_g1_i3_len=1742_path=[1743:0-337_4642:338-361_2082:362-524_2245:525-629_2350:630-647_2368:648-676_2397:677-695_2416:696-859_2580:860-884_2605:885-1071_4393:1072-1090_2834:1091-1741]_[-1,_1743,_4642,_2082,_2245,_2350,_2368,_2397,_2416,_2580,_2605,_4393,_2834,_-2]		1	p1	(T)14	14	1	14
TRINITY_DN17563_c0_g1_i5_len=2040_path=[1743:0-337_4642:338-361_2082:362-524_2245:525-629_2350:630-647_2368:648-676_3485:677-970_2416:971-1134_2580:1135-1159_2605:1160-1346_2792:1347-1388_2834:1389-2039]_[-1,_1743,_4642,_2082,_2245,_2350,_2368,_3485,_2416,_2580,_2605,_2792,_2834,_-2]		1	p1	(T)14	14	1	14
TRINITY_DN17563_c0_g1_i8_len=1765_path=[1743:0-337_4642:338-361_2082:362-524_2245:525-629_2350:630-647_2368:648-676_2397:677-695_2416:696-859_2580:860-884_2605:885-1071_2792:1072-1113_2834:1114-1764]_[-1,_1743,_4642,_2082,_2245,_2350,_2368,_2397,_2416,_2580,_2605,_2792,_2834,_-2]		1	p1	(T)14	14	1	14
TRINITY_DN17564_c0_g2_i1_len=1354_path=[1332:0-515_3362:516-539_1849:540-584_1894:585-609_1919:610-696_2006:697-790_2100:791-837_2147:838-927_3361:928-951_2261:952-1033_3363:1034-1057_2367:1058-1353]_[-1,_1332,_3362,_1849,_1894,_1919,_2006,_2100,_2147,_3361,_2261,_3363,_2367,_-2]		1	p1	(A)11	11	627	637
TRINITY_DN17567_c0_g1_i2_len=234_path=[590:0-102_3238:103-103_3740:104-127_3263:128-233]_[590,_3238,_3740,_3263,_-2]		1	p1	(T)11	11	187	197
TRINITY_DN17568_c0_g1_i1_len=1705_path=[1:0-138_117:139-165_144:166-166_145:167-175_154:176-187_166:188-233_212:234-238_217:239-257_236:258-728_4206:729-752_731:753-1626_1605:1627-1704]_[-1,_1,_117,_144,_145,_154,_166,_212,_217,_236,_4206,_731,_1605,_-2]		2	p1	(A)11	11	1368	1378
TRINITY_DN17568_c0_g1_i2_len=1653_path=[1:0-138_117:139-165_4012:166-186_217:187-205_236:206-676_4206:677-700_731:701-1574_1605:1575-1652]_[-1,_1,_117,_4012,_217,_236,_4206,_731,_1605,_-2]		2	p1	(A)11	11	1316	1326
TRINITY_DN17570_c0_g2_i1_len=1497_path=[1:0-138_117:139-139_5154:140-262_5277:263-346_5361:347-420_6301:421-431_576:432-448_593:449-450_595:451-454_6261:455-474_2355:475-593_7043:594-617_2498:618-1156_3037:1157-1171_3052:1172-1496]_[-1,_1,_117,_5154,_5277,_5361,_6301,_576,_593,_595,_6261,_2355,_7043,_2498,_3037,_3052,_-2]		1	p1	(T)10	10	1195	1204
TRINITY_DN17570_c0_g2_i2_len=1758_path=[4943:0-233_117:234-234_118:235-453_337:454-692_576:693-709_593:710-711_2331:712-735_2355:736-854_7043:855-878_2498:879-1417_3037:1418-1432_3052:1433-1757]_[-1,_4943,_117,_118,_337,_576,_593,_2331,_2355,_7043,_2498,_3037,_3052,_-2]		1	p1	(T)10	10	1456	1465
TRINITY_DN17570_c0_g3_i1_len=1038_path=[6396:0-71_5361:72-145_5435:146-173_593:174-175_595:176-179_599:180-600_1020:601-638_5862:639-1037]_[-1,_6396,_5361,_5435,_593,_595,_599,_1020,_5862,_-2]		1	p1	(T)10	10	644	653
TRINITY_DN17572_c0_g1_i1_len=1567_path=[104:0-58_140:59-71_2942:72-126_2997:127-419_5169:420-443_3314:444-637_5167:638-661_3532:662-901_5163:902-925_3796:926-1447_5164:1448-1471_4342:1472-1566]_[-1,_104,_140,_2942,_2997,_5169,_3314,_5167,_3532,_5163,_3796,_5164,_4342,_-2]		1	p1	(T)11	11	150	160
TRINITY_DN17574_c0_g1_i1_len=947_path=[1:0-190_169:191-243_222:244-244_223:245-260_239:261-301_280:302-338_317:339-700_679:701-725_704:726-759_1849:760-810_789:811-823_2431:824-847_826:848-946]_[-1,_1,_169,_222,_223,_239,_280,_317,_679,_704,_1849,_789,_2431,_826,_-2]		1	p1	(T)10	10	614	623
TRINITY_DN17574_c0_g1_i2_len=1009_path=[1:0-190_169:191-243_222:244-244_223:245-260_239:261-301_280:302-338_317:339-700_2038:701-787_704:788-821_738:822-860_777:861-872_789:873-885_2431:886-909_826:910-1008]_[-1,_1,_169,_222,_223,_239,_280,_317,_2038,_704,_738,_777,_789,_2431,_826,_-2]		1	p1	(T)10	10	614	623
TRINITY_DN17580_c0_g1_i1_len=1567_path=[1545:0-178_3716:179-202_1725:203-697_2220:698-721_2244:722-997_2520:998-1011_2534:1012-1305_3715:1306-1329_2852:1330-1566]_[-1,_1545,_3716,_1725,_2220,_2244,_2520,_2534,_3715,_2852,_-2]		1	p1	(A)12	12	29	40
TRINITY_DN17580_c0_g1_i2_len=1640_path=[1545:0-178_3716:179-202_1725:203-697_2220:698-721_2244:722-997_3224:998-1024_3251:1025-1084_2534:1085-1378_3715:1379-1402_2852:1403-1639]_[-1,_1545,_3716,_1725,_2220,_2244,_3224,_3251,_2534,_3715,_2852,_-2]		1	p1	(A)12	12	29	40
TRINITY_DN17580_c0_g1_i3_len=1601_path=[1545:0-178_3716:179-202_1725:203-697_2220:698-721_2244:722-997_3224:998-1024_3403:1025-1045_2534:1046-1339_3715:1340-1363_2852:1364-1600]_[-1,_1545,_3716,_1725,_2220,_2244,_3224,_3403,_2534,_3715,_2852,_-2]		1	p1	(A)12	12	29	40
TRINITY_DN17582_c2_g1_i1_len=583_path=[1:0-582]_[-1,_1,_-2]		1	p1	(A)10	10	513	522
TRINITY_DN17586_c0_g1_i2_len=1376_path=[1456:0-122_3977:123-146_1580:147-395_2982:396-418_1954:419-509_3975:510-533_2069:534-886_2422:887-909_2445:910-924_3976:925-948_2484:949-1196_2732:1197-1213_2749:1214-1375]_[-1,_1456,_3977,_1580,_2982,_1954,_3975,_2069,_2422,_2445,_3976,_2484,_2732,_2749,_-2]		1	p1	(T)10	10	1190	1199
TRINITY_DN17586_c0_g1_i4_len=1478_path=[1456:0-122_3977:123-146_1580:147-395_1829:396-520_1954:521-611_3975:612-635_2069:636-988_2422:989-1011_2445:1012-1026_3976:1027-1050_2484:1051-1298_2732:1299-1315_2749:1316-1477]_[-1,_1456,_3977,_1580,_1829,_1954,_3975,_2069,_2422,_2445,_3976,_2484,_2732,_2749,_-2]		1	p1	(T)10	10	1292	1301
TRINITY_DN17601_c0_g1_i1_len=958_path=[1:0-432_411:433-468_447:469-495_2572:496-519_498:520-708_2571:709-732_711:733-770_749:771-800_779:801-957]_[-1,_1,_411,_447,_2572,_498,_2571,_711,_749,_779,_-2]		1	p1	(A)10	10	56	65
TRINITY_DN17602_c0_g1_i1_len=1506_path=[1426:0-81_1426:82-140_1484:141-474_1818:475-491_1835:492-644_3179:645-668_2012:669-704_3180:705-728_2072:729-940_2284:941-1408_2752:1409-1433_2777:1434-1505]_[-1,_1426,_1426,_1484,_1818,_1835,_3179,_2012,_3180,_2072,_2284,_2752,_2777,_-2]		1	p1	(T)10	10	1411	1420
TRINITY_DN17616_c0_g1_i1_len=2278_path=[1:0-460_439:461-465_444:466-471_4726:472-686_665:687-693_5085:694-750_729:751-786_765:787-858_837:859-888_867:889-1035_1014:1036-2148_6663:2149-2172_2151:2173-2277]_[-1,_1,_439,_444,_4726,_665,_5085,_729,_765,_837,_867,_1014,_6663,_2151,_-2]		1	p1	(T)11	11	1	11
TRINITY_DN17624_c0_g1_i1_len=849_path=[2250:0-193_2650:194-212_386:213-395_569:396-396_570:397-419_593:420-423_597:424-424_2887:425-448_622:449-848]_[-1,_2250,_2650,_386,_569,_570,_593,_597,_2887,_622,_-2]		1	p1	(A)10	10	840	849
TRINITY_DN17624_c0_g1_i2_len=1021_path=[2250:0-193_2421:194-229_231:230-232_234:233-384_386:385-567_569:568-568_570:569-591_593:592-595_597:596-596_2887:597-620_622:621-1020]_[-1,_2250,_2421,_231,_234,_386,_569,_570,_593,_597,_2887,_622,_-2]		1	p1	(A)10	10	1012	1021
TRINITY_DN17626_c0_g1_i5_len=4027_path=[3903:0-816_4697:817-832_4713:833-1106_4987:1107-2159_6040:2160-2176_6057:2177-2992_6873:2993-3489_7370:3490-3490_7371:3491-3541_7422:3542-3560_7441:3561-3561_7442:3562-3562_7443:3563-3641_8052:3642-3764_7928:3765-3765_7544:3766-4026]_[-1,_3903,_4697,_4713,_4987,_6040,_6057,_6873,_7370,_7371,_7422,_7441,_7442,_7443,_8052,_7928,_7544,_-2]		1	p1	(A)10	10	23	32
TRINITY_DN17626_c0_g1_i6_len=3996_path=[3903:0-816_4697:817-832_4713:833-1106_4987:1107-2159_6040:2160-2176_6057:2177-2992_6873:2993-3489_7370:3490-3490_7867:3491-3509_7886:3510-3530_7442:3531-3531_7443:3532-3610_8052:3611-3733_7928:3734-3734_7544:3735-3995]_[-1,_3903,_4697,_4713,_4987,_6040,_6057,_6873,_7370,_7867,_7886,_7442,_7443,_8052,_7928,_7544,_-2]		1	p1	(A)10	10	23	32
TRINITY_DN17626_c0_g1_i8_len=4115_path=[3903:0-816_4697:817-832_4713:833-1106_4987:1107-2159_6040:2160-2176_6057:2177-2992_6873:2993-3489_7370:3490-3490_7371:3491-3541_8300:3542-3628_7886:3629-3649_7442:3650-3650_7443:3651-3729_8052:3730-3852_7928:3853-3853_7544:3854-4114]_[-1,_3903,_4697,_4713,_4987,_6040,_6057,_6873,_7370,_7371,_8300,_7886,_7442,_7443,_8052,_7928,_7544,_-2]		1	p1	(A)10	10	23	32
TRINITY_DN17628_c0_g2_i1_len=1632_path=[1:0-819_798:820-834_3511:835-858_837:859-925_904:926-944_923:945-1085_3510:1086-1109_1088:1110-1137_3251:1138-1170_1149:1171-1194_3515:1195-1218_1197:1219-1227_3513:1228-1251_1230:1252-1631]_[-1,_1,_798,_3511,_837,_904,_923,_3510,_1088,_3251,_1149,_3515,_1197,_3513,_1230,_-2]		1	p1	(A)11	11	99	109
TRINITY_DN17635_c0_g1_i1_len=1447_path=[1:0-691_670:692-858_837:859-879_858:880-908_887:909-929_908:930-995_974:996-1007_986:1008-1027_1006:1028-1446]_[-1,_1,_670,_837,_858,_887,_908,_974,_986,_1006,_-2]		1	p1	(A)11	11	60	70
TRINITY_DN17635_c0_g1_i3_len=1516_path=[1:0-691_670:692-858_837:859-879_858:880-908_887:909-929_908:930-995_974:996-1007_3053:1008-1096_1006:1097-1515]_[-1,_1,_670,_837,_858,_887,_908,_974,_3053,_1006,_-2]		1	p1	(A)11	11	60	70
TRINITY_DN17641_c0_g1_i1_len=1995_path=[1973:0-169_4237:170-193_2144:194-227_4233:228-251_2202:252-726_4238:727-750_2701:751-783_4236:784-807_2758:808-1515_4235:1516-1539_3490:1540-1601_4234:1602-1625_3576:1626-1994]_[-1,_1973,_4237,_2144,_4233,_2202,_4238,_2701,_4236,_2758,_4235,_3490,_4234,_3576,_-2]		1	p1	(T)10	10	24	33
TRINITY_DN17647_c0_g2_i1_len=223_path=[2222:0-46_245:47-68_1821:69-183_289:184-222]_[-1,_2222,_245,_1821,_289,_-2]		1	p1	(T)10	10	91	100
TRINITY_DN17648_c0_g1_i1_len=1149_path=[1:0-203_2441:204-224_297:225-463_536:464-1148]_[-1,_1,_2441,_297,_536,_-2]		1	p1	(A)12	12	1138	1149
TRINITY_DN17648_c0_g1_i2_len=1243_path=[1:0-203_182:204-318_297:319-557_536:558-1242]_[-1,_1,_182,_297,_536,_-2]		1	p1	(A)12	12	1232	1243
TRINITY_DN17648_c0_g2_i1_len=823_path=[2483:0-137_536:138-822]_[-1,_2483,_536,_-2]		1	p1	(A)12	12	812	823
TRINITY_DN17649_c0_g1_i1_len=2405_path=[1:0-321_300:322-343_5058:344-367_346:368-845_824:846-892_871:893-1025_5057:1026-1049_1028:1050-1500_1479:1501-1501_4807:1502-1683_4456:1684-1686_1500:1687-2404]_[-1,_1,_300,_5058,_346,_824,_871,_5057,_1028,_1479,_4807,_4456,_1500,_-2]		1	p1	(A)11	11	2395	2405
TRINITY_DN17649_c0_g1_i2_len=2240_path=[1:0-321_300:322-343_5058:344-367_346:368-845_824:846-892_871:893-1025_5057:1026-1049_1028:1050-1500_1479:1501-1501_1480:1502-1521_1500:1522-2239]_[-1,_1,_300,_5058,_346,_824,_871,_5057,_1028,_1479,_1480,_1500,_-2]		1	p1	(A)11	11	2230	2240
TRINITY_DN17676_c0_g1_i1_len=3366_path=[1:0-566_545:567-585_564:586-902_881:903-2494_2473:2495-2550_2529:2551-2590_6545:2591-2652_2529:2653-2692_2569:2693-3011_2888:3012-3365]_[-1,_1,_545,_564,_881,_2473,_2529,_6545,_2529,_2569,_2888,_-2]		1	p1	(A)10	10	131	140
TRINITY_DN17676_c0_g1_i3_len=1019_path=[1:0-566_545:567-585_564:586-902_6989:903-1018]_[-1,_1,_545,_564,_6989,_-2]		1	p1	(A)10	10	131	140
TRINITY_DN17676_c0_g2_i1_len=693_path=[1:0-566_7231:567-692]_[-1,_1,_7231,_-2]		1	p1	(A)10	10	131	140
TRINITY_DN17680_c0_g2_i1_len=450_path=[1:0-449]_[-1,_1,_-2]		1	p1	(A)14	14	68	81
TRINITY_DN17683_c0_g1_i1_len=783_path=[2701:0-168_544:169-782]_[-1,_2701,_544,_-2]		1	p1	(T)10	10	724	733
TRINITY_DN17683_c0_g2_i1_len=1180_path=[1:0-219_2847:220-243_222:244-255_2849:256-279_258:280-399_378:400-447_426:448-514_2848:515-538_517:539-565_544:566-1179]_[-1,_1,_2847,_222,_2849,_258,_378,_426,_2848,_517,_544,_-2]		1	p1	(T)10	10	1121	1130
TRINITY_DN17690_c0_g2_i1_len=223_path=[428:0-82_488:83-222]_[-1,_428,_488,_-2]		1	p1	(A)11	11	213	223
TRINITY_DN17698_c0_g1_i1_len=2468_path=[6311:0-494_325:495-499_330:500-978_809:979-994_825:995-1138_969:1139-1160_991:1161-1295_1126:1296-1310_1141:1311-1574_1405:1575-2467]_[-1,_6311,_325,_330,_809,_825,_969,_991,_1126,_1141,_1405,_-2]		1	p1	(A)10	10	163	172
TRINITY_DN17700_c0_g1_i1_len=1545_path=[3797:0-1324_2275:1325-1544]_[-1,_3797,_2275,_-2]		1	p1	(A)12	12	1134	1145
TRINITY_DN17713_c0_g1_i1_len=834_path=[1:0-161_1918:162-185_164:186-238_1919:239-262_241:263-275_1921:276-299_278:300-424_1922:425-448_427:449-469_1920:470-493_472:494-593_572:594-624_603:625-833]_[-1,_1,_1918,_164,_1919,_241,_1921,_278,_1922,_427,_1920,_472,_572,_603,_-2]		1	p1	(A)11	11	42	52
TRINITY_DN17722_c0_g1_i1_len=1414_path=[1392:0-282_1652:283-970_2340:971-1011_2381:1012-1034_2404:1035-1413]_[-1,_1392,_1652,_2340,_2381,_2404,_-2]		1	p1	(T)10	10	63	72
TRINITY_DN17733_c0_g3_i2_len=2727_path=[2917:0-275_3170:276-485_3380:486-513_3408:514-831_3726:832-871_3766:872-1239_4134:1240-1256_4151:1257-2128_5023:2129-2129_6430:2130-2208_7921:2209-2232_6533:2233-2690_6991:2691-2726]_[-1,_2917,_3170,_3380,_3408,_3726,_3766,_4134,_4151,_5023,_6430,_7921,_6533,_6991,_-2]		1	p1	(A)10	10	2246	2255
TRINITY_DN17749_c0_g1_i1_len=3092_path=[1:0-222_6699:223-246_225:247-482_461:483-504_483:505-1516_6700:1517-1540_1519:1541-1672_6702:1673-1696_1675:1697-1750_6701:1751-1774_1753:1775-2717_2696:2718-2734_2713:2735-2799_6703:2800-2823_2802:2824-3091]_[-1,_1,_6699,_225,_461,_483,_6700,_1519,_6702,_1675,_6701,_1753,_2696,_2713,_6703,_2802,_-2]		1	p1	(T)10	10	3048	3057
TRINITY_DN17752_c0_g1_i1_len=672_path=[650:0-55_683:56-82_710:83-86_714:87-114_742:115-136_1635:137-160_788:161-256_1638:257-280_908:281-388_1636:389-412_1040:413-415_1637:416-439_1067:440-671]_[-1,_650,_683,_710,_714,_742,_1635,_788,_1638,_908,_1636,_1040,_1637,_1067,_-2]		1	p1	(A)13	13	660	672
TRINITY_DN17754_c0_g1_i3_len=1453_path=[3860:0-191_585:192-199_593:200-394_788:395-422_816:423-688_1082:689-1452]_[-1,_3860,_585,_593,_788,_816,_1082,_-2]		1	p1	(A)10	10	1220	1229
TRINITY_DN17763_c0_g1_i9_len=1339_path=[5985:0-171_2934:172-431_3194:432-452_3215:453-1338]_[-1,_5985,_2934,_3194,_3215,_-2]		1	p1	(T)11	11	136	146
TRINITY_DN17765_c0_g1_i1_len=351_path=[1:0-294_3287:295-350]_[-1,_1,_3287,_-2]		1	p1	(A)10	10	337	346
TRINITY_DN17771_c0_g1_i2_len=1566_path=[1275:0-119_2951:120-142_2974:143-167_2999:168-255_1395:256-307_2726:308-313_2732:314-376_2795:377-397_2816:398-484_1468:485-571_1555:572-592_1576:593-716_1700:717-736_1720:737-939_4012:940-963_1947:964-1387_4011:1388-1411_2395:1412-1565]_[-1,_1275,_2951,_2974,_2999,_1395,_2726,_2732,_2795,_2816,_1468,_1555,_1576,_1700,_1720,_4012,_1947,_4011,_2395,_-2]		1	p1	(A)11	11	1556	1566
TRINITY_DN17771_c0_g1_i3_len=1297_path=[1275:0-119_1372:120-142_1395:143-194_1447:195-215_1468:216-302_1555:303-323_1576:324-447_1700:448-467_1720:468-670_4012:671-694_1947:695-1118_4011:1119-1142_2395:1143-1296]_[-1,_1275,_1372,_1395,_1447,_1468,_1555,_1576,_1700,_1720,_4012,_1947,_4011,_2395,_-2]		1	p1	(A)11	11	1287	1297
TRINITY_DN17775_c0_g1_i2_len=1063_path=[945:0-256_1892:257-257_1893:258-281_1204:282-768_2368:769-792_1715:793-830_2367:831-854_1777:855-895_1818:896-896_2344:897-919_2111:920-1012_1839:1013-1062]_[-1,_945,_1892,_1893,_1204,_2368,_1715,_2367,_1777,_1818,_2344,_2111,_1839,_-2]		1	p1	(A)10	10	130	139
TRINITY_DN17776_c0_g1_i1_len=1499_path=[1477:0-996_3159:997-1020_2475:1021-1185_3161:1186-1209_2664:1210-1215_3160:1216-1239_2694:1240-1279_2734:1280-1319_2774:1320-1498]_[-1,_1477,_3159,_2475,_3161,_2664,_3160,_2694,_2734,_2774,_-2]		1	p1	(A)13	13	84	96
TRINITY_DN17779_c0_g1_i1_len=803_path=[2127:0-63_47:64-120_104:121-192_176:193-232_216:233-309_293:310-382_2168:383-406_390:407-550_2169:551-574_558:575-582_1644:583-655_639:656-802]_[-1,_2127,_47,_104,_176,_216,_293,_2168,_390,_2169,_558,_1644,_639,_-2]		1	p1	(A)10	10	10	19
TRINITY_DN17794_c1_g5_i1_len=367_path=[3381:0-177_2881:178-211_1222:212-215_1226:216-229_3244:230-366]_[-1,_3381,_2881,_1222,_1226,_3244,_-2]		1	p1	(T)10	10	76	85
TRINITY_DN17797_c0_g1_i1_len=837_path=[1:0-104_83:105-219_198:220-242_221:243-270_249:271-280_259:281-344_323:345-361_2399:362-385_364:386-500_479:501-836]_[-1,_1,_83,_198,_221,_249,_259,_323,_2399,_364,_479,_-2]		1	p1	(T)10	10	704	713
TRINITY_DN17797_c0_g1_i2_len=686_path=[2258:0-163_83:164-278_198:279-301_221:302-329_1649:330-349_479:350-685]_[-1,_2258,_83,_198,_221,_1649,_479,_-2]		1	p1	(A)13	13	23	35
TRINITY_DN17797_c0_g1_i2_len=686_path=[2258:0-163_83:164-278_198:279-301_221:302-329_1649:330-349_479:350-685]_[-1,_2258,_83,_198,_221,_1649,_479,_-2]		2	p1	(T)10	10	553	562
TRINITY_DN17797_c0_g1_i3_len=627_path=[1:0-104_83:105-219_198:220-242_221:243-270_1649:271-290_479:291-626]_[-1,_1,_83,_198,_221,_1649,_479,_-2]		1	p1	(T)10	10	494	503
TRINITY_DN17797_c0_g1_i4_len=1014_path=[2258:0-163_83:164-278_1669:279-419_221:420-447_249:448-457_259:458-521_323:522-538_2399:539-562_364:563-677_479:678-1013]_[-1,_2258,_83,_1669,_221,_249,_259,_323,_2399,_364,_479,_-2]		1	p1	(A)13	13	23	35
TRINITY_DN17797_c0_g1_i4_len=1014_path=[2258:0-163_83:164-278_1669:279-419_221:420-447_249:448-457_259:458-521_323:522-538_2399:539-562_364:563-677_479:678-1013]_[-1,_2258,_83,_1669,_221,_249,_259,_323,_2399,_364,_479,_-2]		2	p1	(T)10	10	881	890
TRINITY_DN17804_c0_g2_i4_len=1586_path=[4387:0-415_4780:416-435_927:436-735_1227:736-754_1246:755-1585]_[-1,_4387,_4780,_927,_1227,_1246,_-2]		1	p1	(T)11	11	121	131
TRINITY_DN17822_c0_g2_i1_len=285_path=[1079:0-123_1180:124-156_1213:157-177_1234:178-183_2422:184-284]_[-1,_1079,_1180,_1213,_1234,_2422,_-2]		1	p1	(A)11	11	240	250
TRINITY_DN17823_c0_g1_i1_len=1552_path=[1530:0-333_3435:334-357_1865:358-612_3434:613-636_2144:637-675_2183:676-720_2228:721-1008_2516:1009-1038_2546:1039-1056_2564:1057-1092_3433:1093-1116_2624:1117-1551]_[-1,_1530,_3435,_1865,_3434,_2144,_2183,_2228,_2516,_2546,_2564,_3433,_2624,_-2]		1	p1	(A)10	10	1543	1552
TRINITY_DN17827_c0_g1_i1_len=745_path=[704:0-160_1407:161-212_882:213-213_1459:214-326_993:327-422_1945:423-487_1165:488-488_1166:489-503_1737:504-560_1794:561-563_1242:564-564_1243:565-568_2510:569-621_1284:622-624_1287:625-744]_[-1,_704,_1407,_882,_1459,_993,_1945,_1165,_1166,_1737,_1794,_1242,_1243,_2510,_1284,_1287,_-2]		1	p1	(A)10	10	269	278
TRINITY_DN17828_c0_g1_i2_len=1034_path=[996:0-235_2445:236-259_1233:260-364_1991:365-384_1342:385-1033]_[-1,_996,_2445,_1233,_1991,_1342,_-2]		1	p1	(A)12	12	34	45
TRINITY_DN17836_c0_g1_i1_len=3111_path=[3089:0-228_6421:229-252_3319:253-287_6249:288-311_3378:312-1483_4550:1484-2262_6419:2263-2286_5353:2287-2864_6420:2865-2888_5955:2889-3110]_[-1,_3089,_6421,_3319,_6249,_3378,_4550,_6419,_5353,_6420,_5955,_-2]		1	p1	(A)10	10	3	12
TRINITY_DN17839_c0_g1_i1_len=1756_path=[1:0-739_3695:740-763_742:764-1240_3696:1241-1264_1243:1265-1294_3698:1295-1318_1297:1319-1409_3697:1410-1433_1412:1434-1636_1615:1637-1653_1632:1654-1755]_[-1,_1,_3695,_742,_3696,_1243,_3698,_1297,_3697,_1412,_1615,_1632,_-2]		1	p1	(A)11	11	181	191
TRINITY_DN17846_c0_g1_i3_len=288_path=[1:0-35_14:36-65_752:66-92_71:93-125_104:126-129_701:130-153_132:154-168_147:169-175_891:176-287]_[-1,_1,_14,_752,_71,_104,_701,_132,_147,_891,_-2]		1	p1	(A)12	12	277	288
TRINITY_DN17849_c0_g2_i1_len=847_path=[3015:0-58_2990:59-83_3015:84-119_3050:120-218_3149:219-219_3150:220-273_3204:274-292_3223:293-307_3238:308-407_3338:408-846]_[-1,_3015,_2990,_3015,_3050,_3149,_3150,_3204,_3223,_3238,_3338,_-2]		1	p1	(A)10	10	285	294
TRINITY_DN17850_c0_g2_i2_len=1098_path=[223:0-215_4285:216-380_437:381-625_682:626-734_791:735-760_817:761-780_837:781-1097]_[223,_4285,_437,_682,_791,_817,_837,_-2]		1	p1	(A)10	10	268	277
TRINITY_DN17853_c1_g2_i2_len=1683_path=[1681:0-245_1904:246-286_1945:287-294_1953:295-375_2034:376-1401_3383:1402-1423_3102:1424-1682]_[-1,_1681,_1904,_1945,_1953,_2034,_3383,_3102,_-2]		1	p1	(T)10	10	1672	1681
TRINITY_DN17853_c1_g2_i3_len=1703_path=[1681:0-245_1904:246-286_1945:287-294_1953:295-375_2034:376-1401_3060:1402-1441_3100:1442-1443_3102:1444-1702]_[-1,_1681,_1904,_1945,_1953,_2034,_3060,_3100,_3102,_-2]		1	p1	(T)10	10	1692	1701
TRINITY_DN17854_c0_g2_i3_len=2686_path=[1:0-85_64:86-102_81:103-553_9233:554-1302_554:1303-2019_1271:2020-2125_1377:2126-2685]_[-1,_1,_64,_81,_9233,_554,_1271,_1377,_-2]		2	p1	(A)10	10	2295	2304
TRINITY_DN17854_c0_g2_i3_len=2686_path=[1:0-85_64:86-102_81:103-553_9233:554-1302_554:1303-2019_1271:2020-2125_1377:2126-2685]_[-1,_1,_64,_81,_9233,_554,_1271,_1377,_-2]		3	p1	(T)11	11	2455	2465
TRINITY_DN17854_c0_g2_i3_len=2686_path=[1:0-85_64:86-102_81:103-553_9233:554-1302_554:1303-2019_1271:2020-2125_1377:2126-2685]_[-1,_1,_64,_81,_9233,_554,_1271,_1377,_-2]		4	p1	(A)13	13	2643	2655
TRINITY_DN17854_c0_g2_i4_len=1959_path=[1:0-85_64:86-102_81:103-553_532:554-575_554:576-1292_1271:1293-1398_1377:1399-1958]_[-1,_1,_64,_81,_532,_554,_1271,_1377,_-2]		1	p1	(A)10	10	1568	1577
TRINITY_DN17854_c0_g2_i4_len=1959_path=[1:0-85_64:86-102_81:103-553_532:554-575_554:576-1292_1271:1293-1398_1377:1399-1958]_[-1,_1,_64,_81,_532,_554,_1271,_1377,_-2]		2	p1	(T)11	11	1728	1738
TRINITY_DN17854_c0_g2_i4_len=1959_path=[1:0-85_64:86-102_81:103-553_532:554-575_554:576-1292_1271:1293-1398_1377:1399-1958]_[-1,_1,_64,_81,_532,_554,_1271,_1377,_-2]		3	p1	(A)13	13	1916	1928
TRINITY_DN17858_c0_g2_i1_len=683_path=[2447:0-380_355:381-381_356:382-420_395:421-421_396:422-682]_[-1,_2447,_355,_356,_395,_396,_-2]		1	p1	(T)10	10	548	557
TRINITY_DN17862_c0_g2_i1_len=1100_path=[1:0-371_350:372-387_366:388-814_793:815-889_868:890-943_922:944-959_938:960-1099]_[-1,_1,_350,_366,_793,_868,_922,_938,_-2]		1	p1	(T)10	10	1020	1029
TRINITY_DN17883_c1_g2_i1_len=2039_path=[2017:0-311_4769:312-335_2330:336-467_2462:468-515_2510:516-875_4771:876-899_2894:900-1103_4772:1104-1127_3122:1128-1307_4773:1308-1331_3326:1332-1343_4774:1344-1367_3362:1368-1731_4770:1732-1755_3750:1756-2038]_[-1,_2017,_4769,_2330,_2462,_2510,_4771,_2894,_4772,_3122,_4773,_3326,_4774,_3362,_4770,_3750,_-2]		1	p1	(T)10	10	151	160
TRINITY_DN179_c0_g3_i1_len=1964_path=[1:0-1059_1038:1060-1079_1058:1080-1963]_[-1,_1,_1038,_1058,_-2]		1	p1	(T)11	11	1786	1796
TRINITY_DN17907_c0_g1_i1_len=1671_path=[1:0-299_278:300-334_313:335-814_3676:815-838_817:839-850_3673:851-874_853:875-910_3675:911-934_913:935-959_3674:960-983_962:984-1447_3672:1448-1471_1450:1472-1670]_[-1,_1,_278,_313,_3676,_817,_3673,_853,_3675,_913,_3674,_962,_3672,_1450,_-2]		1	p1	(A)13	13	301	313
TRINITY_DN17907_c0_g1_i1_len=1671_path=[1:0-299_278:300-334_313:335-814_3676:815-838_817:839-850_3673:851-874_853:875-910_3675:911-934_913:935-959_3674:960-983_962:984-1447_3672:1448-1471_1450:1472-1670]_[-1,_1,_278,_313,_3676,_817,_3673,_853,_3675,_913,_3674,_962,_3672,_1450,_-2]		2	p1	(T)14	14	1549	1562
TRINITY_DN17913_c0_g1_i1_len=1040_path=[3063:0-87_1079:88-96_1088:97-228_1220:229-663_2943:664-723_1715:724-726_1718:727-764_1756:765-774_1766:775-846_1838:847-920_1912:921-955_1947:956-1039]_[-1,_3063,_1079,_1088,_1220,_2943,_1715,_1718,_1756,_1766,_1838,_1912,_1947,_-2]		1	p1	(A)15	15	1026	1040
TRINITY_DN17923_c0_g4_i1_len=244_path=[3786:0-85_160:86-243]_[-1,_3786,_160,_-2]		1	p1	(A)10	10	40	49
TRINITY_DN17931_c0_g1_i1_len=2387_path=[2252:0-331_5587:332-355_2585:356-629_2859:630-901_5588:902-925_3155:926-1061_3291:1062-1062_5465:1063-1182_5244:1183-1197_3314:1198-1703_5589:1704-1727_3844:1728-1832_5585:1833-1856_3973:1857-2069_5586:2070-2093_4210:2094-2210_4327:2211-2231_4348:2232-2285_5590:2286-2309_4426:2310-2386]_[-1,_2252,_5587,_2585,_2859,_5588,_3155,_3291,_5465,_5244,_3314,_5589,_…		1	p1	(A)14	14	82	95
TRINITY_DN17931_c0_g1_i1_len=2387_path=[2252:0-331_5587:332-355_2585:356-629_2859:630-901_5588:902-925_3155:926-1061_3291:1062-1062_5465:1063-1182_5244:1183-1197_3314:1198-1703_5589:1704-1727_3844:1728-1832_5585:1833-1856_3973:1857-2069_5586:2070-2093_4210:2094-2210_4327:2211-2231_4348:2232-2285_5590:2286-2309_4426:2310-2386]_[-1,_2252,_5587,_2585,_2859,_5588,_3155,_3291,_5465,_5244,_3314,_5589,_…		2	p1	(A)10	10	1414	1423
TRINITY_DN17931_c0_g1_i1_len=2387_path=[2252:0-331_5587:332-355_2585:356-629_2859:630-901_5588:902-925_3155:926-1061_3291:1062-1062_5465:1063-1182_5244:1183-1197_3314:1198-1703_5589:1704-1727_3844:1728-1832_5585:1833-1856_3973:1857-2069_5586:2070-2093_4210:2094-2210_4327:2211-2231_4348:2232-2285_5590:2286-2309_4426:2310-2386]_[-1,_2252,_5587,_2585,_2859,_5588,_3155,_3291,_5465,_5244,_3314,_5589,_…		3	p1	(A)19	19	2369	2387
TRINITY_DN17931_c0_g1_i2_len=2289_path=[2252:0-331_5587:332-355_2585:356-629_2859:630-901_5588:902-925_3155:926-1061_5221:1062-1084_5244:1085-1099_3314:1100-1605_5589:1606-1629_3844:1630-1734_5585:1735-1758_3973:1759-1971_5586:1972-1995_4210:1996-2112_4327:2113-2133_4348:2134-2187_5590:2188-2211_4426:2212-2288]_[-1,_2252,_5587,_2585,_2859,_5588,_3155,_5221,_5244,_3314,_5589,_3844,_5585,_3973,_558…		1	p1	(A)14	14	82	95
TRINITY_DN17931_c0_g1_i2_len=2289_path=[2252:0-331_5587:332-355_2585:356-629_2859:630-901_5588:902-925_3155:926-1061_5221:1062-1084_5244:1085-1099_3314:1100-1605_5589:1606-1629_3844:1630-1734_5585:1735-1758_3973:1759-1971_5586:1972-1995_4210:1996-2112_4327:2113-2133_4348:2134-2187_5590:2188-2211_4426:2212-2288]_[-1,_2252,_5587,_2585,_2859,_5588,_3155,_5221,_5244,_3314,_5589,_3844,_5585,_3973,_558…		2	p1	(A)10	10	1316	1325
TRINITY_DN17931_c0_g1_i2_len=2289_path=[2252:0-331_5587:332-355_2585:356-629_2859:630-901_5588:902-925_3155:926-1061_5221:1062-1084_5244:1085-1099_3314:1100-1605_5589:1606-1629_3844:1630-1734_5585:1735-1758_3973:1759-1971_5586:1972-1995_4210:1996-2112_4327:2113-2133_4348:2134-2187_5590:2188-2211_4426:2212-2288]_[-1,_2252,_5587,_2585,_2859,_5588,_3155,_5221,_5244,_3314,_5589,_3844,_5585,_3973,_558…		3	p1	(A)19	19	2271	2289
TRINITY_DN17931_c0_g1_i4_len=841_path=[2252:0-331_5587:332-355_2585:356-629_4799:630-840]_[-1,_2252,_5587,_2585,_4799,_-2]		1	p1	(A)14	14	82	95
TRINITY_DN17942_c0_g2_i1_len=1016_path=[651:0-317_946:318-384_1013:385-413_1042:414-574_3341:575-762_4017:763-937_1223:938-1015]_[-1,_651,_946,_1013,_1042,_3341,_4017,_1223,_-2]		1	p1	(T)12	12	1	12
TRINITY_DN17942_c0_g2_i1_len=1016_path=[651:0-317_946:318-384_1013:385-413_1042:414-574_3341:575-762_4017:763-937_1223:938-1015]_[-1,_651,_946,_1013,_1042,_3341,_4017,_1223,_-2]		2	p1	(A)10	10	668	677
TRINITY_DN17942_c0_g2_i2_len=1339_path=[651:0-317_946:318-384_1013:385-413_2226:414-1338]_[-1,_651,_946,_1013,_2226,_-2]		1	p1	(T)12	12	1	12
TRINITY_DN17942_c0_g2_i3_len=673_path=[651:0-317_946:318-384_1013:385-413_1042:414-574_1203:575-594_1223:595-672]_[-1,_651,_946,_1013,_1042,_1203,_1223,_-2]		1	p1	(T)12	12	1	12
TRINITY_DN17949_c0_g1_i3_len=919_path=[2419:0-159_2556:160-179_2576:180-180_1523:181-223_1566:224-243_1586:244-260_1603:261-281_1624:282-296_1639:297-655_1998:656-918]_[-1,_2419,_2556,_2576,_1523,_1566,_1586,_1603,_1624,_1639,_1998,_-2]		1	p1	(T)10	10	1	10
TRINITY_DN17949_c0_g1_i4_len=287_path=[2419:0-159_2697:160-242_2576:243-243_1523:244-286]_[-1,_2419,_2697,_2576,_1523]		1	p1	(T)10	10	1	10
TRINITY_DN17970_c0_g1_i1_len=527_path=[4623:0-142_1581:143-526]_[-1,_4623,_1581,_-2]		1	p1	(T)10	10	401	410
TRINITY_DN17970_c0_g2_i1_len=1987_path=[1:0-58_37:59-82_61:83-181_160:182-206_185:207-236_5043:237-260_239:261-424_403:425-445_424:446-577_556:578-898_877:899-920_899:921-1023_1002:1024-1070_1049:1071-1602_1581:1603-1986]_[-1,_1,_37,_61,_160,_185,_5043,_239,_403,_424,_556,_877,_899,_1002,_1049,_1581,_-2]		1	p1	(T)10	10	1861	1870
TRINITY_DN17970_c0_g2_i2_len=2107_path=[1:0-58_37:59-82_61:83-181_160:182-206_185:207-236_5043:237-260_239:261-424_403:425-445_424:446-577_556:578-898_3929:899-1068_899:1069-1171_4604:1172-1190_1049:1191-1722_1581:1723-2106]_[-1,_1,_37,_61,_160,_185,_5043,_239,_403,_424,_556,_3929,_899,_4604,_1049,_1581,_-2]		1	p1	(T)10	10	1981	1990
TRINITY_DN17970_c0_g2_i4_len=2074_path=[1:0-58_37:59-82_61:83-181_160:182-206_185:207-236_5043:237-260_239:261-424_4369:425-503_4448:504-518_4463:519-532_424:533-664_556:665-985_877:986-1007_899:1008-1110_1002:1111-1157_1049:1158-1689_1581:1690-2073]_[-1,_1,_37,_61,_160,_185,_5043,_239,_4369,_4448,_4463,_424,_556,_877,_899,_1002,_1049,_1581,_-2]		1	p1	(T)10	10	1948	1957
TRINITY_DN17970_c0_g2_i5_len=1959_path=[1:0-58_37:59-82_61:83-181_160:182-206_185:207-236_5043:237-260_239:261-424_403:425-445_424:446-577_556:578-898_877:899-920_899:921-1023_4604:1024-1042_1049:1043-1574_1581:1575-1958]_[-1,_1,_37,_61,_160,_185,_5043,_239,_403,_424,_556,_877,_899,_4604,_1049,_1581,_-2]		1	p1	(T)10	10	1833	1842
TRINITY_DN17980_c0_g1_i1_len=1632_path=[1610:0-1300_2888:1301-1314_2902:1315-1493_3081:1494-1495_3083:1496-1514_3102:1515-1515_3103:1516-1631]_[-1,_1610,_2888,_2902,_3081,_3083,_3102,_3103,_-2]		1	p1	(T)12	12	1	12
TRINITY_DN17981_c0_g1_i1_len=791_path=[1:0-92_71:93-134_113:135-241_220:242-278_257:279-323_302:324-368_347:369-488_467:489-505_484:506-512_491:513-562_541:563-668_2042:669-692_671:693-790]_[-1,_1,_71,_113,_220,_257,_302,_347,_467,_484,_491,_541,_2042,_671,_-2]		1	p1	(A)10	10	782	791
TRINITY_DN17990_c1_g1_i1_len=657_path=[1:0-110_2635:111-134_113:135-207_186:208-248_227:249-251_230:252-287_266:288-323_302:324-332_1820:333-383_2637:384-407_1895:408-422_401:423-563_2636:564-587_566:588-656]_[-1,_1,_2635,_113,_186,_227,_230,_266,_302,_1820,_2637,_1895,_401,_2636,_566,_-2]		1	p1	(T)11	11	1	11
TRINITY_DN17993_c0_g1_i1_len=1281_path=[2659:0-443_1704:444-451_1712:452-556_1817:557-564_3699:565-762_2023:763-776_4757:777-848_2109:849-850_3897:851-1095_4142:1096-1280]_[-1,_2659,_1704,_1712,_1817,_3699,_2023,_4757,_2109,_3897,_4142,_-2]		1	p1	(A)10	10	301	310
TRINITY_DN17997_c0_g1_i1_len=215_path=[219:0-180_76:181-214]_[-1,_219,_76,_-2]		1	p1	(T)11	11	191	201
TRINITY_DN17997_c2_g1_i1_len=224_path=[202:0-223]_[-1,_202,_-2]		1	p1	(T)10	10	73	82
TRINITY_DN18004_c0_g1_i1_len=1435_path=[1:0-202_3137:203-226_205:227-462_3141:463-486_465:487-518_3142:519-542_521:543-665_3139:666-689_668:690-996_3143:997-1020_999:1021-1065_3138:1066-1089_1068:1090-1147_3140:1148-1171_1150:1172-1434]_[-1,_1,_3137,_205,_3141,_465,_3142,_521,_3139,_668,_3143,_999,_3138,_1068,_3140,_1150,_-2]		1	p1	(A)10	10	241	250
TRINITY_DN18009_c0_g1_i1_len=547_path=[1:0-106_1375:107-130_109:131-131_1377:132-155_134:156-179_1376:180-203_182:204-209_1378:210-233_212:234-286_1162:287-313_292:314-384_1095:385-424_406:425-441_423:442-478_460:479-546]_[-1,_1,_1375,_109,_1377,_134,_1376,_182,_1378,_212,_1162,_292,_1095,_406,_423,_460,_-2]		1	p1	(T)15	15	1	15
TRINITY_DN18031_c0_g1_i1_len=528_path=[507:0-217_1345:218-238_724:239-258_744:259-344_830:345-348_1481:349-372_858:373-392_1480:393-416_902:417-467_1479:468-491_977:492-515_1001:516-527]_[-1,_507,_1345,_724,_744,_830,_1481,_858,_1480,_902,_1479,_977,_1001,_-2]		1	p1	(A)10	10	276	285
TRINITY_DN18032_c0_g2_i3_len=1264_path=[1316:0-248_1542:249-285_3301:286-309_1603:310-635_1929:636-977_2271:978-1066_2360:1067-1069_2363:1070-1109_2653:1110-1131_2499:1132-1263]_[-1,_1316,_1542,_3301,_1603,_1929,_2271,_2360,_2363,_2653,_2499,_-2]		1	p1	(A)10	10	1013	1022
TRINITY_DN18040_c0_g2_i1_len=1127_path=[1:0-834_2224:835-851_829:852-1126]_[-1,_1,_2224,_829,_-2]		1	p1	(T)10	10	1059	1068
TRINITY_DN18045_c0_g2_i1_len=556_path=[547:0-153_2631:154-177_702:178-244_769:245-253_1093:254-293_1133:294-337_1177:338-555]_[-1,_547,_2631,_702,_769,_1093,_1133,_1177,_-2]		1	p1	(T)10	10	487	496
TRINITY_DN18049_c0_g1_i1_len=2235_path=[2213:0-270_2461:271-286_2477:287-307_2498:308-325_2516:326-465_4701:466-489_2680:490-939_4702:940-963_3154:964-1146_4700:1147-1170_3361:1171-1907_4699:1908-1931_4122:1932-2234]_[-1,_2213,_2461,_2477,_2498,_2516,_4701,_2680,_4702,_3154,_4700,_3361,_4699,_4122,_-2]		1	p1	(A)10	10	2226	2235
TRINITY_DN18061_c0_g1_i1_len=932_path=[910:0-138_2178:139-162_1050:163-224_2180:225-248_1136:249-308_2179:309-332_1220:333-566_2177:567-590_1478:591-606_1494:607-659_1547:660-701_1589:702-731_1619:732-931]_[-1,_910,_2178,_1050,_2180,_1136,_2179,_1220,_2177,_1478,_1494,_1547,_1589,_1619,_-2]		1	p1	(T)10	10	917	926
TRINITY_DN18063_c0_g1_i3_len=712_path=[1:0-137_116:138-138_117:139-174_153:175-224_203:225-247_226:248-350_2505:351-374_353:375-390_369:391-399_378:400-411_390:412-599_578:600-620_599:621-631_610:632-667_646:668-711]_[-1,_1,_116,_117,_153,_203,_226,_2505,_353,_369,_378,_390,_578,_599,_610,_646,_-2]		1	p1	(A)10	10	219	228
TRINITY_DN18063_c0_g1_i4_len=870_path=[2462:0-29_116:30-30_117:31-66_153:67-116_203:117-139_226:140-242_2505:243-266_353:267-282_1379:283-315_1412:316-404_1501:405-425_1522:426-448_390:449-636_2009:637-673_2046:674-695_2068:696-778_599:779-789_610:790-825_646:826-869]_[-1,_2462,_116,_117,_153,_203,_226,_2505,_353,_1379,_1412,_1501,_1522,_390,_2009,_2046,_2068,_599,_610,_646,_-2]		1	p1	(A)10	10	111	120
TRINITY_DN18063_c0_g1_i5_len=725_path=[2462:0-29_116:30-30_117:31-66_153:67-116_203:117-139_226:140-242_2505:243-266_353:267-282_369:283-291_378:292-303_390:304-491_2009:492-528_2046:529-550_2068:551-633_599:634-644_610:645-680_646:681-724]_[-1,_2462,_116,_117,_153,_203,_226,_2505,_353,_369,_378,_390,_2009,_2046,_2068,_599,_610,_646,_-2]		1	p1	(A)10	10	111	120
TRINITY_DN18063_c0_g1_i6_len=857_path=[1:0-137_116:138-138_117:139-174_153:175-224_203:225-247_226:248-350_2505:351-374_353:375-390_1379:391-423_1412:424-512_1501:513-533_1522:534-556_390:557-744_578:745-765_599:766-776_610:777-812_646:813-856]_[-1,_1,_116,_117,_153,_203,_226,_2505,_353,_1379,_1412,_1501,_1522,_390,_578,_599,_610,_646,_-2]		1	p1	(A)10	10	219	228
TRINITY_DN18068_c0_g3_i1_len=2313_path=[2663:0-1567_4208:1568-1592_4233:1593-1674_4315:1675-1696_4337:1697-1715_5922:1716-1913_7325:1914-1937_6144:1938-2003_6210:2004-2028_6235:2029-2220_6427:2221-2248_6455:2249-2312]_[-1,_2663,_4208,_4233,_4315,_4337,_5922,_7325,_6144,_6210,_6235,_6427,_6455,_-2]		1	p1	(A)15	15	341	355
TRINITY_DN18068_c0_g3_i2_len=2525_path=[2663:0-1567_4208:1568-1592_4233:1593-1674_4315:1675-1696_4337:1697-1715_4356:1716-2347_4988:2348-2524]_[-1,_2663,_4208,_4233,_4315,_4337,_4356,_4988,_-2]		1	p1	(A)15	15	341	355
TRINITY_DN18068_c0_g3_i3_len=2731_path=[2663:0-1567_4208:1568-1592_4233:1593-1674_6747:1675-1902_4337:1903-1921_4356:1922-2553_4988:2554-2730]_[-1,_2663,_4208,_4233,_6747,_4337,_4356,_4988,_-2]		1	p1	(A)15	15	341	355
TRINITY_DN18070_c0_g1_i1_len=720_path=[1:0-93_72:94-126_105:127-161_1736:162-185_164:186-190_169:191-217_196:218-373_1735:374-397_376:398-398_1738:399-422_401:423-483_462:484-568_1737:569-592_571:593-719]_[-1,_1,_72,_105,_1736,_164,_169,_196,_1735,_376,_1738,_401,_462,_1737,_571,_-2]		1	p1	(T)11	11	708	718
TRINITY_DN18083_c0_g2_i1_len=534_path=[3474:0-501_1079:502-509_3996:510-533]_[-1,_3474,_1079,_3996,_-2]		1	p1	(A)10	10	153	162
TRINITY_DN18083_c0_g2_i1_len=534_path=[3474:0-501_1079:502-509_3996:510-533]_[-1,_3474,_1079,_3996,_-2]		2	p1	(A)10	10	462	471
TRINITY_DN18090_c0_g1_i1_len=637_path=[1:0-555_8502:556-636]_[-1,_1,_8502,_-2]		1	p1	(T)10	10	1	10
TRINITY_DN18090_c0_g2_i3_len=2728_path=[1:0-555_534:556-588_567:589-605_584:606-768_8631:769-792_771:793-856_835:857-879_858:880-1520_1499:1521-1542_1521:1543-2727]_[-1,_1,_534,_567,_584,_8631,_771,_835,_858,_1499,_1521,_-2]		1	p1	(T)10	10	1	10
TRINITY_DN18090_c0_g2_i4_len=1306_path=[1:0-555_534:556-588_567:589-605_584:606-768_8631:769-792_771:793-856_7259:857-1305]_[-1,_1,_534,_567,_584,_8631,_771,_7259,_-2]		1	p1	(T)10	10	1	10
TRINITY_DN18090_c0_g2_i5_len=2820_path=[1:0-555_534:556-588_567:589-605_584:606-768_8631:769-792_771:793-856_835:857-879_858:880-1520_8157:1521-1634_1521:1635-2819]_[-1,_1,_534,_567,_584,_8631,_771,_835,_858,_8157,_1521,_-2]		1	p1	(T)10	10	1	10
TRINITY_DN18093_c0_g1_i1_len=2183_path=[1:0-385_4653:386-409_388:410-602_581:603-617_596:618-652_4655:653-676_655:677-1354_4654:1355-1378_1357:1379-1741_1720:1742-1771_1750:1772-1819_1798:1820-1861_1840:1862-2182]_[-1,_1,_4653,_388,_581,_596,_4655,_655,_4654,_1357,_1720,_1750,_1798,_1840,_-2]		1	p1	(A)10	10	154	163
TRINITY_DN18094_c0_g1_i1_len=1766_path=[1:0-167_146:168-194_173:195-195_174:196-225_204:226-236_215:237-277_256:278-367_4229:368-391_370:392-409_4236:410-433_412:434-593_4233:594-617_596:618-757_4232:758-781_760:782-907_4237:908-931_910:932-1038_4230:1039-1062_1041:1063-1081_4231:1082-1105_1084:1106-1180_4238:1181-1204_1183:1205-1258_4234:1259-1282_1261:1283-1468_4235:1469-1492_1471:1493-1596_157…		1	p1	(A)11	11	3	13
TRINITY_DN18095_c1_g2_i4_len=4496_path=[4474:0-466_10825:467-490_4942:491-772_5224:773-2339_6791:2340-2687_7139:2688-2689_7141:2690-2704_7156:2705-3347_7799:3348-3369_7821:3370-3434_7886:3435-3435_7887:3436-4495]_[-1,_4474,_10825,_4942,_5224,_6791,_7139,_7141,_7156,_7799,_7821,_7886,_7887,_-2]		1	p1	(T)10	10	2653	2662
TRINITY_DN18096_c0_g1_i2_len=1991_path=[1987:0-1208_4382:1209-1232_3197:1233-1589_3554:1590-1621_3586:1622-1646_4381:1647-1670_3635:1671-1679_3644:1680-1781_3746:1782-1820_4266:1821-1867_3832:1868-1887_4189:1888-1917_3900:1918-1990]_[-1,_1987,_4382,_3197,_3554,_3586,_4381,_3635,_3644,_3746,_4266,_3832,_4189,_3900,_-2]		1	p1	(A)11	11	81	91
TRINITY_DN1811_c0_g1_i1_len=467_path=[445:0-466]_[-1,_445,_-2]		1	p1	(A)13	13	455	467
TRINITY_DN18113_c0_g2_i2_len=832_path=[2143:0-266_172:267-284_1467:285-353_259:354-354_1536:355-500_406:501-548_3132:549-572_478:573-573_479:574-587_2761:588-612_515:613-626_529:627-831]_[-1,_2143,_172,_1467,_259,_1536,_406,_3132,_478,_479,_2761,_515,_529,_-2]		1	p1	(A)11	11	169	179
TRINITY_DN18114_c0_g1_i1_len=233_path=[2657:0-232]_[-1,_2657,_-2]		1	p1	(A)12	12	202	213
TRINITY_DN18122_c0_g2_i1_len=1779_path=[1757:0-350_2085:351-439_4059:440-475_2210:476-488_3513:489-601_5052:602-625_3650:626-719_2454:720-1173_2908:1174-1174_2909:1175-1194_2929:1195-1211_2946:1212-1212_2947:1213-1507_3242:1508-1530_3265:1531-1778]_[-1,_1757,_2085,_4059,_2210,_3513,_5052,_3650,_2454,_2908,_2909,_2929,_2946,_2947,_3242,_3265,_-2]		1	p1	(T)10	10	1756	1765
TRINITY_DN18122_c0_g2_i4_len=720_path=[4701:0-152_2946:153-153_2947:154-448_3242:449-471_3265:472-719]_[-1,_4701,_2946,_2947,_3242,_3265,_-2]		1	p1	(T)10	10	697	706
TRINITY_DN18122_c0_g2_i6_len=1800_path=[1757:0-350_2085:351-439_2174:440-475_2210:476-488_2223:489-661_5051:662-685_2420:686-719_2454:720-1173_2908:1174-1174_2909:1175-1194_2929:1195-1211_2946:1212-1212_2947:1213-1507_4139:1508-1551_3265:1552-1799]_[-1,_1757,_2085,_2174,_2210,_2223,_5051,_2420,_2454,_2908,_2909,_2929,_2946,_2947,_4139,_3265,_-2]		1	p1	(T)10	10	1777	1786
TRINITY_DN18129_c0_g1_i1_len=2153_path=[2131:0-564_2673:565-565_2674:566-582_2691:583-715_4594:716-739_2848:740-841_2950:842-877_2986:878-1078_4597:1079-1102_3211:1103-1228_4595:1229-1252_3361:1253-1573_4596:1574-1597_3706:1598-2070_4598:2071-2094_4203:2095-2152]_[-1,_2131,_2673,_2674,_2691,_4594,_2848,_2950,_2986,_4597,_3211,_4595,_3361,_4596,_3706,_4598,_4203,_-2]		1	p1	(T)10	10	1	10
TRINITY_DN18130_c0_g1_i1_len=1546_path=[1524:0-306_3401:307-330_1832:331-354_3399:355-378_1880:379-444_3403:445-468_1970:469-511_3400:512-535_2037:536-633_3402:634-657_2159:658-1140_2642:1141-1250_2752:1251-1545]_[-1,_1524,_3401,_1832,_3399,_1880,_3403,_1970,_3400,_2037,_3402,_2159,_2642,_2752,_-2]		1	p1	(A)12	12	39	50
TRINITY_DN18130_c0_g1_i2_len=1456_path=[1524:0-306_3401:307-330_1832:331-354_3399:355-378_1880:379-444_3403:445-468_1970:469-511_3400:512-535_2037:536-633_3402:634-657_2159:658-1140_3355:1141-1160_2752:1161-1455]_[-1,_1524,_3401,_1832,_3399,_1880,_3403,_1970,_3400,_2037,_3402,_2159,_3355,_2752,_-2]		1	p1	(A)12	12	39	50
TRINITY_DN18133_c0_g3_i1_len=1251_path=[1514:0-101_1593:102-116_1608:117-718_2210:719-885_5427:886-1250]_[-1,_1514,_1593,_1608,_2210,_5427,_-2]		1	p1	(T)10	10	94	103
TRINITY_DN18133_c0_g3_i2_len=1536_path=[1514:0-101_1593:102-116_1608:117-718_2210:719-885_2377:886-905_2397:906-907_2399:908-942_2434:943-960_2452:961-1535]_[-1,_1514,_1593,_1608,_2210,_2377,_2397,_2399,_2434,_2452,_-2]		1	p1	(T)10	10	94	103
TRINITY_DN18138_c0_g1_i2_len=639_path=[3967:0-254_985:255-515_4201:516-539_1270:540-542_3691:543-586_1317:587-638]_[-1,_3967,_985,_4201,_1270,_3691,_1317,_-2]		1	p1	(T)10	10	46	55
TRINITY_DN18140_c0_g1_i1_len=867_path=[845:0-292_2060:293-316_1139:317-459_2061:460-483_1306:484-490_2064:491-514_1337:515-569_2063:570-593_1416:594-607_1430:608-636_1459:637-756_2062:757-780_1603:781-793_2059:794-817_1640:818-866]_[-1,_845,_2060,_1139,_2061,_1306,_2064,_1337,_2063,_1416,_1430,_1459,_2062,_1603,_2059,_1640,_-2]		1	p1	(A)14	14	4	17
TRINITY_DN18148_c0_g1_i3_len=1563_path=[1484:0-490_1952:491-511_1973:512-1201_2663:1202-1247_2709:1248-1275_4300:1276-1299_2761:1300-1308_4299:1309-1332_2794:1333-1436_3013:1437-1482_2921:1483-1490_2929:1491-1524_2963:1525-1528_2929:1529-1562]_[-1,_1484,_1952,_1973,_2663,_2709,_4300,_2761,_4299,_2794,_3013,_2921,_2929,_2963,_2929,_-2]		1	p1	(A)16	16	29	44
TRINITY_DN18148_c0_g1_i4_len=2042_path=[1484:0-490_3699:491-990_1973:991-1680_2663:1681-1726_2709:1727-1754_4300:1755-1778_2761:1779-1787_4299:1788-1811_2794:1812-1915_3013:1916-1961_2921:1962-1969_2929:1970-2003_2963:2004-2007_2929:2008-2041]_[-1,_1484,_3699,_1973,_2663,_2709,_4300,_2761,_4299,_2794,_3013,_2921,_2929,_2963,_2929,_-2]		1	p1	(A)16	16	29	44
TRINITY_DN18162_c0_g2_i1_len=619_path=[1614:0-265_109:266-280_124:281-429_273:430-466_310:467-468_1857:469-492_336:493-529_373:530-546_390:547-618]_[-1,_1614,_109,_124,_273,_310,_1857,_336,_373,_390,_-2]		1	p1	(T)10	10	523	532
TRINITY_DN18162_c0_g2_i2_len=569_path=[1226:0-137_32:138-168_62:169-197_91:198-215_109:216-230_124:231-379_273:380-416_310:417-418_1857:419-442_336:443-479_373:480-496_390:497-568]_[-1,_1226,_32,_62,_91,_109,_124,_273,_310,_1857,_336,_373,_390,_-2]		1	p1	(T)10	10	473	482
TRINITY_DN18165_c0_g1_i1_len=1459_path=[1210:0-368_1556:369-373_1561:374-505_1693:506-522_1710:523-547_1735:548-553_4498:554-589_4957:590-837_4555:838-849_1810:850-861_1822:862-907_1868:908-909_1870:910-1092_2053:1093-1458]_[-1,_1210,_1556,_1561,_1693,_1710,_1735,_4498,_4957,_4555,_1810,_1822,_1868,_1870,_2053,_-2]		1	p1	(A)18	18	81	98
TRINITY_DN18165_c0_g1_i2_len=1232_path=[1210:0-368_1556:369-373_1561:374-505_1693:506-522_1710:523-547_1735:548-553_4498:554-589_4534:590-610_4555:611-622_1810:623-634_1822:635-680_1868:681-682_1870:683-865_2053:866-1231]_[-1,_1210,_1556,_1561,_1693,_1710,_1735,_4498,_4534,_4555,_1810,_1822,_1868,_1870,_2053,_-2]		1	p1	(A)18	18	81	98
TRINITY_DN18165_c0_g3_i1_len=1122_path=[3451:0-277_3706:278-279_1556:280-284_4151:285-357_4224:358-470_1735:471-476_1741:477-545_1810:546-557_4337:558-603_1868:604-605_2935:606-777_3107:778-790_3120:791-1121]_[-1,_3451,_3706,_1556,_4151,_4224,_1735,_1741,_1810,_4337,_1868,_2935,_3107,_3120,_-2]		2	p1	(A)10	10	769	778
TRINITY_DN18180_c1_g1_i1_len=1402_path=[1:0-34_13:35-55_34:56-58_37:59-376_3524:377-400_379:401-445_3526:446-469_448:470-508_487:509-547_526:548-775_754:776-820_799:821-853_832:854-886_865:887-1051_3523:1052-1075_1054:1076-1108_1087:1109-1147_1126:1148-1186_1165:1187-1228_1207:1229-1258_3525:1259-1282_1261:1283-1401]_[-1,_1,_13,_34,_37,_3524,_379,_3526,_448,_487,_526,_754,_799,_832,_865,_3523,_10…		1	p1	(A)14	14	1389	1402
TRINITY_DN18181_c0_g1_i1_len=2894_path=[9133:0-691_9802:692-705_2920:706-730_4927:731-827_11761:828-907_5045:908-1715_3871:1716-1716_5853:1717-2074_11922:2075-2098_6235:2099-2146_11921:2147-2170_6307:2171-2202_6339:2203-2232_6369:2233-2283_11923:2284-2307_6444:2308-2893]_[-1,_9133,_9802,_2920,_4927,_11761,_5045,_3871,_5853,_11922,_6235,_11921,_6307,_6339,_6369,_11923,_6444,_-2]		1	p1	(T)13	13	1	13
TRINITY_DN18181_c0_g1_i1_len=2894_path=[9133:0-691_9802:692-705_2920:706-730_4927:731-827_11761:828-907_5045:908-1715_3871:1716-1716_5853:1717-2074_11922:2075-2098_6235:2099-2146_11921:2147-2170_6307:2171-2202_6339:2203-2232_6369:2233-2283_11923:2284-2307_6444:2308-2893]_[-1,_9133,_9802,_2920,_4927,_11761,_5045,_3871,_5853,_11922,_6235,_11921,_6307,_6339,_6369,_11923,_6444,_-2]		2	p1	(T)10	10	248	257
TRINITY_DN18181_c0_g1_i2_len=2835_path=[9133:0-691_9802:692-705_2920:706-730_4927:731-827_5024:828-847_5044:848-848_5045:849-1656_3871:1657-1657_5853:1658-2015_11922:2016-2039_6235:2040-2087_11921:2088-2111_6307:2112-2143_6339:2144-2173_6369:2174-2224_11923:2225-2248_6444:2249-2834]_[-1,_9133,_9802,_2920,_4927,_5024,_5044,_5045,_3871,_5853,_11922,_6235,_11921,_6307,_6339,_6369,_11923,_6444,_-2]		1	p1	(T)13	13	1	13
TRINITY_DN18181_c0_g1_i2_len=2835_path=[9133:0-691_9802:692-705_2920:706-730_4927:731-827_5024:828-847_5044:848-848_5045:849-1656_3871:1657-1657_5853:1658-2015_11922:2016-2039_6235:2040-2087_11921:2088-2111_6307:2112-2143_6339:2144-2173_6369:2174-2224_11923:2225-2248_6444:2249-2834]_[-1,_9133,_9802,_2920,_4927,_5024,_5044,_5045,_3871,_5853,_11922,_6235,_11921,_6307,_6339,_6369,_11923,_6444,_-2]		2	p1	(T)10	10	248	257
TRINITY_DN18181_c0_g1_i3_len=2362_path=[10799:0-374_5044:375-375_5045:376-1183_3871:1184-1184_5853:1185-1542_11922:1543-1566_6235:1567-1614_11921:1615-1638_6307:1639-1670_6339:1671-1700_6369:1701-1751_11923:1752-1775_6444:1776-2361]_[-1,_10799,_5044,_5045,_3871,_5853,_11922,_6235,_11921,_6307,_6339,_6369,_11923,_6444,_-2]		1	p1	(T)10	10	101	110
TRINITY_DN18195_c0_g1_i1_len=1448_path=[1426:0-335_3238:336-359_1763:360-372_3233:373-396_1800:397-504_3235:505-528_1932:529-687_3237:688-711_2115:712-936_3234:937-960_2364:961-981_3239:982-1005_2409:1006-1106_3236:1107-1130_2534:1131-1447]_[-1,_1426,_3238,_1763,_3233,_1800,_3235,_1932,_3237,_2115,_3234,_2364,_3239,_2409,_3236,_2534,_-2]		1	p1	(A)10	10	132	141
TRINITY_DN18206_c0_g1_i1_len=875_path=[806:0-153_937:154-211_995:212-232_2133:233-256_1040:257-286_2134:287-310_1094:311-393_1951:394-460_1197:461-465_1202:466-486_2135:487-510_1247:511-874]_[-1,_806,_937,_995,_2133,_1040,_2134,_1094,_1951,_1197,_1202,_2135,_1247,_-2]		1	p1	(T)11	11	78	88
TRINITY_DN18206_c0_g1_i1_len=875_path=[806:0-153_937:154-211_995:212-232_2133:233-256_1040:257-286_2134:287-310_1094:311-393_1951:394-460_1197:461-465_1202:466-486_2135:487-510_1247:511-874]_[-1,_806,_937,_995,_2133,_1040,_2134,_1094,_1951,_1197,_1202,_2135,_1247,_-2]		2	p1	(A)10	10	866	875
TRINITY_DN18206_c0_g1_i2_len=828_path=[806:0-153_937:154-211_995:212-232_2133:233-256_1040:257-286_2134:287-310_1094:311-393_1177:394-394_1178:395-413_1197:414-418_1202:419-439_2135:440-463_1247:464-827]_[-1,_806,_937,_995,_2133,_1040,_2134,_1094,_1177,_1178,_1197,_1202,_2135,_1247,_-2]		1	p1	(T)11	11	78	88
TRINITY_DN18206_c0_g1_i2_len=828_path=[806:0-153_937:154-211_995:212-232_2133:233-256_1040:257-286_2134:287-310_1094:311-393_1177:394-394_1178:395-413_1197:414-418_1202:419-439_2135:440-463_1247:464-827]_[-1,_806,_937,_995,_2133,_1040,_2134,_1094,_1177,_1178,_1197,_1202,_2135,_1247,_-2]		2	p1	(A)10	10	819	828
TRINITY_DN18207_c0_g2_i1_len=753_path=[771:0-75_3397:76-99_848:100-138_887:139-151_900:152-220_3398:221-244_993:245-346_1095:347-376_1125:377-430_3402:431-454_1203:455-544_1293:545-547_2639:548-752]_[-1,_771,_3397,_848,_887,_900,_3398,_993,_1095,_1125,_3402,_1203,_1293,_2639,_-2]		1	p1	(A)13	13	741	753
TRINITY_DN18214_c0_g1_i1_len=2091_path=[1:0-916_4417:917-940_919:941-989_968:990-1000_4203:1001-1024_1003:1025-1087_4170:1088-1120_1099:1121-2090]_[-1,_1,_4417,_919,_968,_4203,_1003,_4170,_1099,_-2]		1	p1	(A)10	10	1721	1730
TRINITY_DN18214_c0_g1_i1_len=2091_path=[1:0-916_4417:917-940_919:941-989_968:990-1000_4203:1001-1024_1003:1025-1087_4170:1088-1120_1099:1121-2090]_[-1,_1,_4417,_919,_968,_4203,_1003,_4170,_1099,_-2]		2	p1	(A)11	11	1958	1968
TRINITY_DN18215_c0_g1_i1_len=2600_path=[1:0-334_313:335-548_527:549-568_547:569-1044_1023:1045-1125_1104:1126-1146_1125:1147-1295_1274:1296-1314_1293:1315-2291_9236:2292-2310_2369:2311-2599]_[-1,_1,_313,_527,_547,_1023,_1104,_1125,_1274,_1293,_9236,_2369,_-2]		1	p1	(A)11	11	2590	2600
TRINITY_DN18215_c0_g1_i2_len=2810_path=[7389:0-307_313:308-521_527:522-541_547:542-1017_1023:1018-1098_1104:1099-1119_1125:1120-1268_7037:1269-1444_1293:1445-2421_2270:2422-2520_2369:2521-2809]_[-1,_7389,_313,_527,_547,_1023,_1104,_1125,_7037,_1293,_2270,_2369,_-2]		2	p1	(A)11	11	2800	2810
TRINITY_DN18215_c0_g1_i3_len=3040_path=[1:0-334_313:335-548_8339:549-928_547:929-1404_1023:1405-1485_1104:1486-1506_1125:1507-1655_1274:1656-1674_1293:1675-2651_2270:2652-2750_2369:2751-3039]_[-1,_1,_313,_8339,_547,_1023,_1104,_1125,_1274,_1293,_2270,_2369,_-2]		1	p1	(A)11	11	3030	3040
TRINITY_DN18215_c0_g1_i4_len=2837_path=[1:0-334_313:335-548_527:549-568_547:569-1044_1023:1045-1125_1104:1126-1146_1125:1147-1295_7037:1296-1471_1293:1472-2448_2270:2449-2547_2369:2548-2836]_[-1,_1,_313,_527,_547,_1023,_1104,_1125,_7037,_1293,_2270,_2369,_-2]		2	p1	(A)11	11	2827	2837
TRINITY_DN18215_c0_g1_i5_len=2680_path=[1:0-334_313:335-548_527:549-568_547:569-1044_1023:1045-1125_1104:1126-1146_1125:1147-1295_1274:1296-1314_1293:1315-2291_2270:2292-2390_2369:2391-2679]_[-1,_1,_313,_527,_547,_1023,_1104,_1125,_1274,_1293,_2270,_2369,_-2]		1	p1	(A)11	11	2670	2680
TRINITY_DN18215_c0_g1_i8_len=3197_path=[1:0-334_313:335-548_8339:549-928_547:929-1404_1023:1405-1485_1104:1486-1506_1125:1507-1655_7037:1656-1831_1293:1832-2808_2270:2809-2907_2369:2908-3196]_[-1,_1,_313,_8339,_547,_1023,_1104,_1125,_7037,_1293,_2270,_2369,_-2]		2	p1	(A)11	11	3187	3197
TRINITY_DN18215_c0_g1_i9_len=2653_path=[7389:0-307_313:308-521_527:522-541_547:542-1017_1023:1018-1098_1104:1099-1119_1125:1120-1268_1274:1269-1287_1293:1288-2264_2270:2265-2363_2369:2364-2652]_[-1,_7389,_313,_527,_547,_1023,_1104,_1125,_1274,_1293,_2270,_2369,_-2]		1	p1	(A)11	11	2643	2653
TRINITY_DN18219_c0_g1_i1_len=1263_path=[1241:0-161_1380:162-185_2953:186-209_1428:210-320_1539:321-368_1587:369-372_2954:373-396_1615:397-426_1645:427-472_1691:473-1262]_[-1,_1241,_1380,_2953,_1428,_1539,_1587,_2954,_1615,_1645,_1691,_-2]		1	p1	(A)11	11	1253	1263
TRINITY_DN18221_c0_g1_i1_len=4660_path=[1:0-855_11034:856-950_857:951-1012_919:1013-1043_950:1044-1188_1095:1189-1798_1705:1799-2546_2453:2547-2573_2480:2574-4659]_[-1,_1,_11034,_857,_919,_950,_1095,_1705,_2453,_2480,_-2]		1	p1	(T)13	13	4626	4638
TRINITY_DN18221_c0_g1_i2_len=4588_path=[1:0-855_834:856-878_857:879-940_919:941-971_950:972-1116_1095:1117-1726_1705:1727-2474_2453:2475-2501_2480:2502-4587]_[-1,_1,_834,_857,_919,_950,_1095,_1705,_2453,_2480,_-2]		1	p1	(T)13	13	4554	4566
TRINITY_DN18221_c0_g1_i3_len=3788_path=[10035:0-926_1705:927-1674_2453:1675-1701_2480:1702-3787]_[-1,_10035,_1705,_2453,_2480,_-2]		1	p1	(T)13	13	3754	3766
TRINITY_DN18224_c0_g1_i1_len=649_path=[1:0-105_84:106-153_132:154-160_139:161-172_151:173-185_2741:186-209_188:210-235_1313:236-270_255:271-353_2742:354-377_362:378-379_364:380-381_366:382-403_388:404-648]_[-1,_1,_84,_132,_139,_151,_2741,_188,_1313,_255,_2742,_362,_364,_366,_388,_-2]		1	p1	(A)10	10	114	123
TRINITY_DN18236_c0_g1_i1_len=1266_path=[1244:0-84_1306:85-166_3121:167-190_1412:191-224_1446:225-292_1514:293-308_1530:309-342_1564:343-1088_3122:1089-1112_2334:1113-1265]_[-1,_1244,_1306,_3121,_1412,_1446,_1514,_1530,_1564,_3122,_2334,_-2]		1	p1	(T)10	10	1249	1258
TRINITY_DN18237_c0_g1_i1_len=481_path=[1:0-466_931:467-480]_[-1,_1,_931,_-2]		1	p1	(A)10	10	332	341
TRINITY_DN18243_c0_g1_i2_len=613_path=[1:0-70_3764:71-115_94:116-148_3633:149-176_155:177-184_2685:185-230_2731:231-248_2749:249-284_2785:285-286_265:287-330_3161:331-390_369:391-425_3501:426-454_433:455-529_508:530-612]_[-1,_1,_3764,_94,_3633,_155,_2685,_2731,_2749,_2785,_265,_3161,_369,_3501,_433,_508,_-2]		1	p1	(T)10	10	264	273
TRINITY_DN18243_c0_g1_i8_len=953_path=[1690:0-192_2295:193-288_1956:289-300_1968:301-329_1997:330-371_2039:372-372_2040:373-430_2098:431-442_2110:443-476_2144:477-480_3323:481-539_3130:540-540_3131:541-550_3141:551-570_2731:571-588_2749:589-624_2785:625-626_265:627-670_3161:671-730_369:731-765_3501:766-794_433:795-869_508:870-952]_[-1,_1690,_2295,_1956,_1968,_1997,_2039,_2040,_2098,_2110,_2144,_3…		1	p1	(T)10	10	604	613
TRINITY_DN18264_c0_g1_i1_len=1026_path=[1:0-547_526:548-567_546:568-583_4030:584-607_586:608-617_4029:618-641_620:642-669_648:670-700_679:701-724_703:725-735_714:736-814_793:815-823_802:824-857_836:858-876_855:877-1025]_[-1,_1,_526,_546,_4030,_586,_4029,_620,_648,_679,_703,_714,_793,_802,_836,_855,_-2]		1	p1	(T)10	10	257	266
TRINITY_DN18270_c0_g2_i1_len=2159_path=[2265:0-1591_5102:1592-2158]_[-1,_2265,_5102,_-2]		1	p1	(T)11	11	1	11
TRINITY_DN18270_c0_g3_i1_len=2287_path=[2265:0-1591_3834:1592-1815_4058:1816-2150_4393:2151-2177_4420:2178-2286]_[-1,_2265,_3834,_4058,_4393,_4420,_-2]		1	p1	(T)11	11	1	11
TRINITY_DN18273_c0_g2_i2_len=871_path=[938:0-223_1139:224-391_1307:392-394_2171:395-454_1370:455-455_1371:456-456_1372:457-545_5769:546-566_1571:567-870]_[-1,_938,_1139,_1307,_2171,_1370,_1371,_1372,_5769,_1571,_-2]		1	p1	(T)11	11	856	866
TRINITY_DN18273_c0_g2_i7_len=960_path=[938:0-223_1139:224-391_1307:392-394_2171:395-454_1370:455-455_1371:456-456_1372:457-545_1461:546-591_1507:592-604_3793:605-634_1550:635-643_1559:644-655_1571:656-959]_[-1,_938,_1139,_1307,_2171,_1370,_1371,_1372,_1461,_1507,_3793,_1550,_1559,_1571,_-2]		1	p1	(T)11	11	945	955
[truncated: 7,797 more rows]

## Sheet: P. sativum ssp. abyssinicum
Supplementary Table S6
List of single-copy SSRs , and their corresponding size of P. sativum ssp. sativum and P. sativum ssp. abyssinicum
Unigen ID	SSR nr.	SSR type	SSRs	size	start	end
[truncated: 10,469 more rows]
