# Supplementary material for: RNA-Seq–based transcriptomics reveals differential gene expression between two Pisum sativum subspecies and uncovers their molecular marker profiles
Source: BMC Genomics. 2025 Dec 19;27:89. doi: 10.1186/s12864-025-12419-7 (PMC12831409; doi:10.1186/s12864-025-12419-7)
Supplement: Supplementary file 10 — Supplementary Table 7. [file 12864_2025_12419_MOESM10_ESM.xlsx]

## Sheet: Sheet3
Sulllementary Table S7:
List of 4402 polymorphic bi and triallelic SNP loci and their corresponding reference and alternate alleles, position in the unigene, as well as genotypes of the six samples
POS = position of the SNP in the unigene; REF = Reference allele; ALT = Alternative allele; Ref seq =Sequence of the corresponding unigene
#CHROM	POS	REF	ALT	Pa-2039	Pa-GL11	Pa-HW11	Ps-2770	Ps-4260	Ps-4590
TRINITY_DN10647_c0_g2_i1	1167	G	T	GT	TT	GT	GT	GT	GT
TRINITY_DN14487_c0_g1_i1	18	G	A	AA	AA	AA	AA	AA	AA
TRINITY_DN14528_c0_g1_i1	14	A	T	TT	TT	TT	TT	TT	TT
TRINITY_DN14528_c0_g1_i2	14	A	T	TT	TT	TT	TT	TT	TT
TRINITY_DN14845_c0_g1_i1	865	C	A	CA	AA	AA	AA	AA	AA
TRINITY_DN14845_c0_g1_i1	866	C	T	CT	TT	TT	TT	TT	TT
TRINITY_DN14990_c0_g1_i1	15	T	A	AA	TA	AA	AA	AA	AA
TRINITY_DN14990_c0_g1_i1	18	G	A	AA	GA	AA	AA	AA	GA
TRINITY_DN15892_c0_g1_i1	111	T	A	AA	AA	AA	AA	AA	AA
TRINITY_DN162_c0_g1_i1	249	A	T	TT	TT	TT	TT	TT	TT
TRINITY_DN162_c0_g1_i1	259	T	G	GG	GG	GG	GG	GG	GG
TRINITY_DN17017_c0_g1_i1	657	C	T	TT	TT	TT	TT	TT	TT
TRINITY_DN17435_c0_g1_i2	157	A	G	AG	AG	AG	AG	AG	AG
TRINITY_DN17435_c0_g1_i2	273	A	T	TT	TT	TT	TT	TT	TT
TRINITY_DN18446_c0_g1_i1	247	A	T	AT	AT	AT	TT	AT	TT
TRINITY_DN19168_c0_g2_i2	24	T	G	GG	GG	GG	GG	GG	GG
TRINITY_DN19633_c1_g2_i1	116	T	C	TC	TC	TC	CC	CC	CC
TRINITY_DN19854_c0_g2_i1	370	T	C	CC	CC	CC	CC	CC	CC
TRINITY_DN19940_c0_g2_i2	31	A	C	AC	AC	AC	AC	AC	AC
TRINITY_DN20004_c0_g1_i2	467	G	A	GA	GA	GA	GA	GA	GA
TRINITY_DN20064_c0_g2_i5	657	T	G	TG	TG	TG	GG	GG	GG
TRINITY_DN20064_c0_g2_i5	658	T	C	TC	TC	TC	CC	CC	CC
TRINITY_DN20251_c0_g1_i1	1269	T	G	GG	GG	GG	GG	GG	GG
TRINITY_DN20485_c0_g1_i2	144	G	T	TT	TT	TT	TT	TT	TT
TRINITY_DN20571_c0_g1_i1	910	A	T	TT	TT	TT	TT	TT	TT
TRINITY_DN20571_c0_g1_i2	722	T	C	CC	CC	TC	CC	TC	TC
TRINITY_DN20571_c0_g1_i2	725	T	C	CC	CC	TC	CC	TC	TC
TRINITY_DN20571_c0_g1_i2	911	A	T	TT	TT	TT	TT	TT	TT
TRINITY_DN20651_c0_g1_i1	203	A	G	AG	AG	AG	AG	AG	AG
TRINITY_DN20651_c0_g1_i1	207	A	G	AG	AG	AG	GG	GG	GG
TRINITY_DN20761_c0_g1_i1	412	C	G	GG	GG	GG	GG	GG	GG
TRINITY_DN20838_c0_g1_i1	151	C	T	CT	CT	CT	CT	CT	CT
TRINITY_DN20850_c0_g1_i1	1085	A	T	AT	AT	AT	TT	AT	AT
TRINITY_DN20851_c0_g1_i1	500	T	C	CC	CC	CC	TC	CC	CC
TRINITY_DN20851_c0_g1_i1	507	C	T	TT	TT	TT	CT	TT	TT
TRINITY_DN20967_c1_g1_i1	203	A	C	CC	CC	CC	CC	CC	CC
TRINITY_DN20967_c1_g1_i1	213	A	C	CC	CC	CC	CC	CC	CC
TRINITY_DN21249_c0_g3_i1	55	A	C	CC	CC	CC	CC	CC	CC
TRINITY_DN21308_c0_g1_i1	623	G	C	CC	CC	CC	CC	CC	CC
TRINITY_DN21308_c0_g1_i1	649	A	G	GG	GG	GG	GG	GG	GG
TRINITY_DN21308_c0_g1_i2	623	G	C	CC	CC	CC	CC	CC	CC
TRINITY_DN21308_c0_g1_i2	649	A	G	GG	GG	GG	GG	GG	GG
TRINITY_DN21412_c0_g2_i1	57	T	C	CC	CC	CC	CC	CC	CC
TRINITY_DN21512_c0_g3_i1	199	A	G	GG	GG	GG	GG	GG	GG
TRINITY_DN21896_c0_g1_i1	331	A	C	CC	CC	CC	CC	CC	CC
TRINITY_DN21896_c0_g1_i1	342	T	G	GG	GG	GG	GG	GG	GG
TRINITY_DN21896_c0_g2_i1	322	A	T	TT	TT	TT	TT	TT	TT
TRINITY_DN22440_c0_g2_i1	357	A	G	AG	AG	AG	AG	AG	AG
TRINITY_DN22447_c0_g3_i1	62	A	T	TT	TT	TT	TT	TT	TT
TRINITY_DN22447_c0_g4_i1	655	A	T	TT	TT	TT	TT	TT	TT
TRINITY_DN22465_c0_g1_i1	141	A	G	GG	GG	GG	AG	AG	AG
TRINITY_DN22465_c0_g1_i1	90	A	G	GG	AG	GG	AG	AG	GG
TRINITY_DN22618_c0_g1_i5	1025	C	T	CT	CT	CT	CT	CT	CT
TRINITY_DN22618_c0_g1_i7	860	C	T	CT	CT	CT	CT	CT	CT
TRINITY_DN22632_c0_g1_i1	158	T	C	CC	CC	CC	CC	CC	CC
TRINITY_DN22687_c0_g1_i1	217	A	T	AT	AT	AT	AT	AT	AT
TRINITY_DN22711_c0_g1_i3	212	A	C	AC	AC	AC	AC	AC	CC
TRINITY_DN22718_c0_g1_i3	632	C	G	CG	CG	CG	CG	CG	CG
TRINITY_DN22718_c0_g1_i4	632	C	G	CG	CG	CG	CG	CG	GG
TRINITY_DN22913_c1_g1_i1	84	A	T	TT	TT	TT	TT	TT	TT
TRINITY_DN22913_c1_g1_i2	84	A	T	TT	TT	TT	TT	TT	TT
TRINITY_DN22913_c1_g1_i3	84	A	T	TT	TT	TT	TT	TT	TT
TRINITY_DN22926_c0_g1_i3	722	C	T	TT	TT	TT	TT	TT	TT
TRINITY_DN22949_c0_g2_i1	320	C	A	AA	AA	AA	AA	CA	AA
TRINITY_DN23071_c0_g1_i1	893	A	G	GG	GG	GG	AG	GG	GG
TRINITY_DN23071_c0_g1_i2	1122	A	G	GG	GG	GG	AG	GG	GG
TRINITY_DN23071_c0_g1_i4	1636	A	G	GG	GG	GG	AG	GG	GG
TRINITY_DN23071_c0_g1_i5	1533	A	G	GG	GG	GG	AG	GG	GG
TRINITY_DN23071_c0_g1_i6	1037	A	G	GG	GG	GG	AG	GG	GG
TRINITY_DN23158_c0_g1_i3	197	G	C	CC	CC	CC	GC	GC	GC
TRINITY_DN23158_c0_g1_i3	200	G	T	TT	TT	TT	GT	GT	GT
TRINITY_DN23210_c0_g1_i1	268	C	T	TT	TT	TT	TT	TT	TT
TRINITY_DN23210_c0_g1_i2	334	C	T	TT	TT	TT	CT	CT	CT
TRINITY_DN23235_c0_g2_i1	450	G	A	AA	AA	AA	AA	AA	AA
TRINITY_DN23295_c0_g3_i2	403	T	A	AA	AA	AA	AA	AA	AA
TRINITY_DN23350_c0_g1_i1	414	A	G	AG	AG	AG	AG	AG	AG
TRINITY_DN23350_c0_g1_i1	421	T	G	TG	TG	TG	TG	TG	TG
TRINITY_DN23350_c0_g1_i1	521	G	A	GA	GA	GA	GA	GA	GA
TRINITY_DN23350_c0_g1_i5	417	A	T	AT	TT	AT	AT	AT	AT
TRINITY_DN23454_c0_g2_i6	1022	T	C	TC	TC	TC	TC	TC	TC
TRINITY_DN23551_c0_g1_i5	570	A	T	TT	TT	TT	TT	TT	TT
TRINITY_DN23551_c0_g1_i5	574	T	C	CC	CC	CC	CC	CC	CC
TRINITY_DN23579_c0_g1_i1	401	G	A	GA	AA	AA	GA	GA	GA
TRINITY_DN23757_c0_g2_i2	404	A	T	TT	TT	TT	TT	TT	TT
TRINITY_DN23779_c0_g1_i1	5	T	C	CC	CC	CC	TC	TC	CC
TRINITY_DN23779_c0_g1_i2	5	T	C	CC	CC	CC	TC	TC	CC
TRINITY_DN23779_c0_g1_i3	5	T	C	CC	CC	CC	TC	TC	CC
TRINITY_DN23779_c0_g1_i4	5	T	C	CC	CC	CC	TC	TC	CC
TRINITY_DN23810_c0_g1_i2	1209	G	A	GA	GA	GA	GA	GA	GA
TRINITY_DN23865_c0_g2_i1	183	C	T	CT	TT	TT	CT	CT	CT
TRINITY_DN23865_c0_g2_i3	183	C	T	CT	CT	TT	CT	CT	CT
TRINITY_DN23865_c0_g2_i4	183	C	T	CT	TT	TT	CT	CT	CT
TRINITY_DN23975_c0_g3_i1	555	C	G	GG	CG	CG	GG	GG	GG
TRINITY_DN23975_c0_g3_i1	574	G	A,T	A,TA,T	GA,T	GA,T	A,TA,T	A,TA,T	A,TA,T
TRINITY_DN23975_c0_g3_i3	507	C	G	GG	CG	CG	GG	GG	GG
TRINITY_DN23975_c0_g3_i3	526	G	A,T	A,TA,T	GA,T	GA,T	A,TA,T	A,TA,T	A,TA,T
TRINITY_DN23975_c0_g3_i6	619	C	G	GG	CG	CG	GG	GG	GG
TRINITY_DN23975_c0_g3_i6	638	G	T,A	T,AT,A	GT,A	GT,A	T,AT,A	T,AT,A	T,AT,A
TRINITY_DN24171_c0_g1_i3	935	G	A	AA	AA	GA	AA	GA	AA
TRINITY_DN24191_c0_g1_i3	877	A	T	AT	AT	AT	AT	AT	AT
TRINITY_DN24277_c0_g1_i1	647	C	A	AA	AA	CA	AA	AA	CA
TRINITY_DN24309_c0_g1_i3	396	C	A	AA	AA	AA	AA	AA	AA
TRINITY_DN24349_c0_g1_i2	766	G	T	TT	TT	TT	TT	TT	TT
TRINITY_DN24378_c0_g1_i1	650	T	C	CC	CC	CC	TC	TC	TC
TRINITY_DN24378_c0_g1_i3	650	T	C	CC	CC	CC	TC	TC	TC
TRINITY_DN24496_c0_g1_i2	761	T	C	CC	TC	CC	TC	TC	TC
TRINITY_DN24496_c0_g1_i2	764	C	T	TT	CT	TT	CT	CT	CT
TRINITY_DN24542_c0_g1_i1	65	A	G	GG	GG	GG	GG	GG	GG
TRINITY_DN24542_c0_g1_i1	88	A	T	TT	TT	TT	TT	TT	TT
TRINITY_DN24564_c0_g1_i1	386	C	G	GG	GG	GG	CG	GG	CG
TRINITY_DN24564_c0_g1_i2	404	C	G	CG	CG	CG	GG	GG	GG
TRINITY_DN24578_c0_g1_i1	259	T	G	TG	TG	TG	GG	GG	GG
TRINITY_DN24578_c0_g1_i1	280	T	C	TC	TC	TC	CC	CC	CC
TRINITY_DN24578_c0_g1_i2	227	T	G	TG	TG	TG	GG	GG	GG
TRINITY_DN24578_c0_g1_i2	248	T	C	TC	TC	TC	CC	CC	CC
TRINITY_DN24578_c0_g1_i5	227	T	G	TG	TG	TG	GG	GG	GG
TRINITY_DN24578_c0_g1_i5	248	T	C	TC	TC	TC	CC	CC	CC
TRINITY_DN24590_c0_g4_i1	1640	A	G	GG	GG	GG	GG	GG	GG
TRINITY_DN24629_c0_g1_i2	380	A	T	AT	AT	AT	AT	AT	AT
TRINITY_DN24629_c0_g1_i2	392	G	C	GC	GC	GC	GC	GC	GC
TRINITY_DN24629_c0_g1_i2	536	G	A	GA	AA	AA	GA	GA	GA
TRINITY_DN24640_c1_g1_i1	550	C	T	CT	CT	CT	CT	CT	TT
TRINITY_DN24640_c1_g1_i2	564	C	T	CT	CT	CT	CT	CT	TT
TRINITY_DN24640_c1_g6_i3	669	T	C	TC	CC	TC	TC	TC	TC
TRINITY_DN24683_c0_g1_i2	303	G	A	GA	GA	GA	GA	GA	GA
TRINITY_DN24698_c0_g3_i1	282	C	T	TT	TT	TT	TT	TT	TT
TRINITY_DN24698_c0_g3_i2	282	C	T	TT	TT	TT	TT	TT	TT
TRINITY_DN24698_c0_g3_i3	282	C	T	TT	TT	TT	TT	TT	TT
TRINITY_DN24733_c0_g1_i1	640	C	T	TT	TT	TT	TT	TT	TT
TRINITY_DN24757_c0_g2_i1	231	G	A	GA	GA	GA	GA	GA	GA
TRINITY_DN24772_c0_g1_i4	503	C	T	TT	TT	TT	TT	TT	CT
TRINITY_DN24931_c0_g1_i1	613	C	T	TT	TT	TT	TT	TT	TT
TRINITY_DN25145_c0_g1_i1	181	C	T	TT	TT	TT	CT	CT	CT
TRINITY_DN25145_c0_g1_i1	203	T	C	CC	CC	CC	TC	TC	TC
TRINITY_DN25145_c0_g1_i3	507	T	G	GG	GG	GG	TG	GG	GG
TRINITY_DN25145_c0_g1_i5	181	C	T	TT	TT	TT	CT	CT	CT
TRINITY_DN25145_c0_g1_i5	203	T	C	CC	CC	CC	TC	TC	TC
TRINITY_DN25145_c0_g1_i5	443	T	G	GG	GG	GG	TG	GG	GG
TRINITY_DN25202_c0_g1_i2	192	G	A	AA	AA	AA	GA	GA	GA
TRINITY_DN25202_c0_g1_i2	203	T	C	CC	CC	CC	TC	TC	TC
TRINITY_DN25576_c0_g1_i2	1673	A	C	CC	CC	CC	CC	CC	CC
TRINITY_DN25576_c0_g1_i3	1636	A	C	CC	CC	CC	CC	CC	CC
TRINITY_DN25576_c0_g1_i3	610	G	A	GA	AA	GA	GA	GA	GA
TRINITY_DN25576_c0_g1_i4	1534	A	C	CC	CC	CC	CC	CC	CC
TRINITY_DN25576_c0_g1_i4	610	G	A	GA	AA	GA	GA	GA	GA
TRINITY_DN25576_c0_g1_i5	1571	A	C	CC	CC	CC	CC	CC	CC
TRINITY_DN25576_c0_g1_i5	647	G	A	GA	AA	GA	GA	GA	GA
TRINITY_DN25596_c0_g1_i1	13	T	A	AA	AA	AA	AA	AA	AA
TRINITY_DN25596_c0_g1_i2	13	T	A	AA	AA	AA	AA	AA	AA
TRINITY_DN25676_c0_g4_i3	139	C	T	CT	CT	CT	CT	CT	CT
TRINITY_DN25734_c0_g1_i2	726	C	T	CT	CT	CT	CT	CT	CT
TRINITY_DN25734_c0_g1_i4	2713	C	T	CT	CT	CT	CT	CT	CT
TRINITY_DN25886_c0_g1_i2	291	A	C,T	C,TC,T	C,TC,T	C,TC,T	C,TC,T	C,TC,T	C,TC,T
TRINITY_DN25886_c0_g1_i4	291	A	T,C	T,CT,C	T,CT,C	T,CT,C	T,CT,C	T,CT,C	T,CT,C
TRINITY_DN25922_c0_g1_i2	15	A	G	GG	GG	GG	GG	GG	GG
TRINITY_DN25922_c0_g1_i2	24	T	A	AA	AA	AA	AA	AA	AA
TRINITY_DN25922_c0_g1_i3	15	A	G	GG	GG	GG	GG	GG	GG
TRINITY_DN25922_c0_g1_i3	24	T	A	AA	AA	AA	AA	AA	AA
TRINITY_DN25961_c0_g1_i3	726	T	G	GG	GG	GG	GG	GG	GG
TRINITY_DN25961_c0_g1_i5	719	T	G	GG	GG	GG	GG	GG	GG
TRINITY_DN25970_c1_g1_i1	302	T	A	TA	TA	TA	AA	AA	AA
TRINITY_DN25972_c2_g1_i1	375	A	G	GG	GG	GG	GG	GG	GG
TRINITY_DN25972_c2_g1_i1	378	A	T	TT	TT	TT	TT	TT	TT
TRINITY_DN25972_c2_g1_i2	343	A	G	GG	GG	GG	GG	GG	GG
TRINITY_DN25972_c2_g1_i2	346	A	T	TT	TT	TT	TT	TT	TT
TRINITY_DN25972_c2_g2_i1	9	G	T	TT	TT	TT	TT	TT	TT
TRINITY_DN26032_c0_g1_i2	47	A	G	GG	GG	GG	AG	AG	AG
TRINITY_DN26032_c0_g3_i1	108	A	T	AT	AT	AT	AT	AT	AT
TRINITY_DN26032_c0_g3_i1	92	A	G	AG	AG	AG	AG	AG	AG
TRINITY_DN26032_c0_g6_i4	84	G	A	GA	GA	GA	AA	AA	AA
TRINITY_DN26032_c0_g6_i5	1168	T	C	CC	CC	CC	TC	TC	TC
TRINITY_DN26051_c0_g1_i1	668	G	A	AA	AA	AA	GA	GA	GA
TRINITY_DN26098_c0_g1_i3	170	A	G	GG	AG	GG	GG	GG	GG
TRINITY_DN26098_c0_g1_i3	182	T	C	CC	TC	CC	CC	CC	CC
TRINITY_DN26098_c0_g1_i5	255	A	G	GG	AG	GG	GG	GG	GG
TRINITY_DN26098_c0_g1_i5	267	T	C	CC	TC	CC	CC	CC	CC
TRINITY_DN26155_c0_g1_i1	461	C	T	CT	TT	TT	CT	CT	CT
TRINITY_DN26266_c2_g1_i7	1069	T	G	GG	GG	GG	TG	TG	TG
TRINITY_DN26280_c0_g2_i2	1115	C	T	CT	CT	TT	TT	TT	TT
TRINITY_DN26280_c0_g2_i3	1115	C	T	CT	CT	TT	TT	TT	TT
TRINITY_DN26313_c0_g1_i2	540	G	T	GT	GT	GT	GT	GT	GT
TRINITY_DN26313_c0_g1_i2	664	C	A	CA	CA	CA	CA	CA	CA
TRINITY_DN26317_c2_g1_i1	350	C	T	TT	TT	TT	TT	TT	TT
TRINITY_DN26372_c1_g1_i11	686	C	T	TT	TT	TT	CT	CT	CT
TRINITY_DN26372_c1_g1_i12	686	C	T	TT	TT	TT	CT	CT	CT
TRINITY_DN26372_c1_g1_i2	708	C	T	TT	TT	TT	CT	CT	CT
TRINITY_DN26372_c1_g1_i3	708	C	T	TT	TT	TT	CT	CT	CT
TRINITY_DN26376_c0_g1_i4	555	G	A	GA	GA	GA	GA	GA	GA
TRINITY_DN26387_c0_g1_i1	1359	A	G	GG	GG	GG	GG	GG	GG
TRINITY_DN26446_c0_g2_i2	548	G	A	AA	AA	AA	AA	AA	AA
TRINITY_DN26446_c0_g2_i3	487	G	A	AA	AA	AA	AA	AA	AA
TRINITY_DN26572_c0_g1_i1	1135	T	C	CC	CC	CC	CC	CC	CC
TRINITY_DN26572_c0_g1_i2	170	G	A	GA	GA	GA	AA	AA	AA
TRINITY_DN26572_c0_g1_i2	171	G	A	GA	GA	GA	AA	AA	AA
TRINITY_DN26572_c0_g1_i2	562	T	C	CC	CC	CC	CC	CC	CC
TRINITY_DN26663_c0_g1_i1	622	A	G	AG	AG	AG	GG	GG	GG
TRINITY_DN26724_c0_g1_i1	225	C	T	CT	TT	CT	CT	CT	CT
TRINITY_DN26748_c0_g1_i1	3179	A	G	GG	GG	GG	AG	AG	AG
TRINITY_DN26748_c0_g1_i1	3319	A	G	GG	GG	GG	GG	AG	AG
TRINITY_DN26760_c0_g1_i1	522	T	G	TG	TG	TG	TG	TG	TG
TRINITY_DN26760_c0_g1_i2	265	A	T	TT	TT	TT	AT	AT	AT
TRINITY_DN26760_c0_g1_i2	291	T	C	CC	CC	CC	CC	CC	CC
TRINITY_DN26789_c0_g1_i2	232	G	A	AA	AA	AA	GA	GA	GA
TRINITY_DN26836_c0_g1_i1	176	C	T	CT	CT	CT	TT	TT	TT
TRINITY_DN26836_c0_g1_i1	419	G	C	GC	GC	GC	GC	GC	GC
TRINITY_DN26884_c0_g1_i1	53	T	G	GG	GG	GG	GG	GG	GG
TRINITY_DN26909_c1_g2_i1	572	C	T	CT	CT	CT	CT	CT	CT
TRINITY_DN26918_c1_g1_i1	289	T	C	CC	CC	CC	TC	TC	TC
TRINITY_DN26965_c0_g1_i2	230	G	C	GC	GC	CC	CC	CC	CC
TRINITY_DN26985_c1_g1_i3	1245	C	A	AA	AA	AA	CA	AA	AA
TRINITY_DN26985_c1_g1_i3	1266	A	G	AG	AG	AG	AG	AG	AG
TRINITY_DN26994_c0_g2_i2	65	T	C	TC	TC	TC	CC	CC	CC
TRINITY_DN26994_c0_g2_i3	65	T	C	TC	TC	TC	CC	CC	CC
TRINITY_DN26999_c4_g1_i10	1152	G	A	GA	GA	GA	GA	GA	GA
TRINITY_DN26999_c4_g1_i3	1036	G	A	GA	GA	GA	GA	GA	GA
TRINITY_DN27030_c0_g1_i2	1030	A	G	AG	AG	AG	AG	AG	AG
TRINITY_DN27030_c0_g1_i2	1045	T	C	TC	TC	TC	TC	TC	TC
TRINITY_DN27030_c0_g1_i5	884	A	G	AG	AG	AG	AG	AG	AG
TRINITY_DN27030_c0_g1_i5	899	T	C	TC	TC	TC	TC	TC	TC
TRINITY_DN27083_c0_g1_i1	410	A	G	GG	GG	GG	GG	GG	GG
TRINITY_DN27083_c0_g1_i1	419	C	T	TT	TT	TT	TT	TT	TT
TRINITY_DN27083_c0_g1_i2	196	G	A	AA	GA	AA	AA	AA	GA
TRINITY_DN27256_c0_g1_i2	701	G	A	AA	AA	AA	AA	AA	AA
TRINITY_DN27256_c0_g1_i4	180	G	T	GT	GT	GT	TT	TT	TT
TRINITY_DN27314_c1_g1_i1	268	T	G	GG	GG	GG	GG	GG	GG
TRINITY_DN27321_c0_g1_i2	555	T	C	CC	CC	CC	TC	TC	TC
TRINITY_DN27321_c0_g1_i2	618	C	A	CA	CA	CA	CA	CA	CA
TRINITY_DN27321_c0_g1_i3	647	T	C	CC	CC	CC	TC	TC	TC
TRINITY_DN27321_c0_g1_i3	710	C	A	CA	CA	CA	CA	CA	CA
TRINITY_DN27323_c0_g1_i1	378	T	G	GG	TG	GG	GG	GG	GG
TRINITY_DN27355_c1_g3_i4	343	T	C	CC	CC	CC	TC	TC	TC
TRINITY_DN27355_c1_g3_i4	352	C	G	GG	GG	GG	CG	CG	CG
TRINITY_DN27412_c0_g1_i1	774	G	T	TT	TT	TT	TT	TT	TT
TRINITY_DN27412_c0_g1_i2	774	G	T	TT	TT	TT	TT	TT	TT
TRINITY_DN27412_c0_g1_i2	828	T	C	TC	TC	TC	TC	TC	TC
TRINITY_DN27447_c0_g1_i2	409	C	T	TT	TT	TT	TT	TT	TT
TRINITY_DN27447_c0_g1_i3	409	C	T	TT	TT	TT	TT	TT	TT
TRINITY_DN27497_c0_g1_i1	1073	A	G	AG	AG	AG	AG	AG	AG
TRINITY_DN27497_c0_g1_i1	884	G	T	GT	GT	GT	GT	GT	GT
TRINITY_DN27497_c0_g1_i1	914	G	A	GA	GA	GA	GA	GA	GA
TRINITY_DN27497_c0_g1_i2	515	C	G	CG	CG	CG	CG	CG	CG
TRINITY_DN27497_c0_g1_i2	776	A	G	GG	GG	GG	GG	GG	GG
TRINITY_DN27497_c0_g1_i2	779	A	G	GG	GG	GG	GG	GG	GG
TRINITY_DN27502_c1_g1_i2	415	T	G	TG	TG	TG	TG	TG	TG
TRINITY_DN27543_c0_g2_i2	924	T	C	TC	TC	TC	TC	TC	TC
TRINITY_DN27543_c0_g2_i2	962	C	A	CA	CA	CA	CA	CA	CA
TRINITY_DN27543_c0_g2_i2	984	T	C	TC	TC	TC	TC	TC	TC
TRINITY_DN27543_c0_g2_i3	214	G	C	CC	CC	CC	CC	GC	GC
TRINITY_DN27583_c1_g1_i2	1219	C	T	TT	TT	TT	TT	CT	TT
TRINITY_DN27583_c1_g1_i2	1221	G	A	AA	AA	AA	AA	GA	AA
TRINITY_DN27592_c0_g1_i1	852	A	G	GG	GG	GG	GG	GG	GG
TRINITY_DN27592_c0_g1_i2	952	A	G	GG	GG	GG	GG	GG	GG
TRINITY_DN27615_c0_g1_i1	397	T	A	AA	AA	AA	TA	TA	TA
TRINITY_DN27615_c0_g1_i4	397	T	A	AA	AA	AA	TA	TA	TA
TRINITY_DN27615_c0_g1_i5	397	T	A	AA	AA	AA	TA	TA	TA
TRINITY_DN27616_c1_g2_i3	24	A	C	CC	CC	CC	CC	CC	CC
TRINITY_DN27632_c0_g1_i1	755	A	G	GG	AG	AG	GG	AG	GG
TRINITY_DN27632_c0_g1_i1	773	C	T	TT	CT	CT	CT	CT	CT
TRINITY_DN27668_c2_g1_i3	256	G	A	AA	GA	GA	GA	AA	GA
TRINITY_DN27722_c0_g1_i1	239	G	T	TT	TT	TT	TT	TT	TT
TRINITY_DN27745_c0_g1_i1	552	A	T	TT	TT	TT	AT	AT	TT
TRINITY_DN27745_c0_g1_i2	552	A	T	TT	TT	TT	AT	AT	TT
TRINITY_DN27754_c2_g1_i3	192	A	G	GG	AG	AG	AG	AG	AG
TRINITY_DN27754_c2_g1_i3	211	G	C	CC	GC	CC	GC	GC	GC
TRINITY_DN27754_c2_g4_i2	138	C	T,A	CT,A	CT,A	CT,A	T,AT,A	T,AT,A	T,AT,A
TRINITY_DN27754_c2_g4_i2	255	T	C	TC	TC	TC	TC	TC	TC
TRINITY_DN27754_c2_g4_i2	258	T	A	TA	TA	TA	TA	TA	TA
TRINITY_DN27754_c2_g4_i2	288	C	T	TT	TT	TT	CT	CT	CT
TRINITY_DN27763_c0_g1_i2	322	G	A	AA	AA	AA	GA	GA	GA
TRINITY_DN27763_c0_g1_i3	465	A	G	GG	GG	GG	AG	AG	AG
TRINITY_DN27763_c0_g1_i4	313	A	G	GG	GG	GG	AG	GG	GG
TRINITY_DN27796_c0_g3_i2	1005	A	C	CC	CC	CC	CC	AC	CC
TRINITY_DN27796_c0_g3_i3	1094	A	C	CC	CC	CC	CC	AC	CC
TRINITY_DN27796_c0_g3_i5	1191	A	C	CC	CC	CC	CC	AC	CC
TRINITY_DN27813_c1_g1_i1	248	T	C	CC	CC	CC	CC	CC	TC
TRINITY_DN27835_c0_g1_i2	271	A	T	TT	TT	TT	AT	TT	TT
TRINITY_DN27835_c0_g1_i4	854	G	A	GA	GA	GA	GA	GA	GA
TRINITY_DN27835_c0_g1_i7	854	G	A	AA	AA	AA	AA	AA	AA
TRINITY_DN27835_c0_g1_i7	871	C	T	TT	TT	TT	TT	CT	TT
TRINITY_DN27896_c0_g1_i8	452	C	T	TT	CT	TT	CT	CT	CT
TRINITY_DN27896_c0_g1_i8	476	A	G	AG	AG	AG	AG	AG	AG
TRINITY_DN27934_c1_g1_i1	359	A	G	AG	AG	AG	AG	AG	AG
TRINITY_DN27934_c1_g1_i11	359	A	G	AG	AG	AG	AG	AG	AG
TRINITY_DN27934_c1_g1_i4	441	A	G	AG	AG	AG	AG	AG	AG
TRINITY_DN27934_c1_g1_i5	441	A	G	AG	AG	AG	AG	AG	AG
TRINITY_DN27953_c0_g1_i2	407	A	G	GG	GG	GG	AG	AG	AG
TRINITY_DN27977_c1_g1_i4	198	A	T	TT	TT	TT	TT	TT	TT
TRINITY_DN27999_c0_g1_i1	13	G	C	CC	CC	CC	CC	CC	CC
TRINITY_DN27999_c0_g1_i1	4	A	G	GG	GG	GG	GG	GG	GG
TRINITY_DN28032_c1_g4_i1	835	T	A	AA	TA	TA	TA	TA	TA
TRINITY_DN28060_c0_g3_i1	455	G	A	AA	AA	AA	GA	AA	GA
TRINITY_DN28060_c0_g3_i1	524	C	T	CT	TT	TT	CT	TT	CT
TRINITY_DN28060_c0_g3_i4	483	C	T	CT	CT	CT	CT	CT	CT
TRINITY_DN28084_c2_g1_i10	749	A	G	AG	AG	AG	AG	AG	AG
TRINITY_DN28084_c2_g1_i2	749	A	G	AG	AG	AG	AG	AG	AG
TRINITY_DN28089_c0_g2_i2	180	T	C	CC	CC	CC	CC	CC	CC
TRINITY_DN28102_c0_g1_i3	306	C	T	CT	CT	CT	TT	TT	TT
TRINITY_DN28102_c0_g1_i3	523	T	G	GG	GG	GG	GG	GG	GG
TRINITY_DN28102_c0_g1_i3	530	T	G	GG	GG	GG	GG	GG	GG
TRINITY_DN28117_c0_g1_i1	97	G	A	GA	GA	GA	GA	AA	AA
TRINITY_DN28249_c1_g1_i2	533	T	C	CC	TC	CC	TC	TC	TC
TRINITY_DN28249_c1_g1_i2	588	A	G	GG	AG	GG	AG	AG	AG
TRINITY_DN28249_c1_g1_i4	533	T	C	CC	TC	CC	TC	TC	TC
TRINITY_DN28249_c1_g1_i4	588	A	G	GG	AG	GG	AG	AG	AG
TRINITY_DN28257_c0_g2_i1	712	T	G	TG	GG	GG	GG	GG	GG
TRINITY_DN28257_c0_g2_i1	731	A	G	AG	GG	GG	GG	GG	GG
TRINITY_DN28260_c0_g2_i1	15	T	G	GG	GG	GG	GG	GG	GG
TRINITY_DN28260_c0_g2_i1	20	A	T	TT	TT	TT	TT	TT	TT
TRINITY_DN28260_c0_g2_i1	317	T	G	GG	GG	GG	GG	GG	GG
TRINITY_DN28280_c0_g3_i1	2268	C	T	TT	TT	TT	TT	TT	TT
TRINITY_DN28296_c0_g1_i6	1445	A	G	GG	GG	GG	AG	AG	AG
TRINITY_DN28320_c1_g1_i1	323	C	A	AA	AA	AA	CA	CA	CA
TRINITY_DN28320_c1_g1_i3	323	C	A	AA	AA	AA	CA	CA	CA
TRINITY_DN28323_c0_g2_i3	466	C	G	GG	GG	GG	GG	GG	GG
TRINITY_DN28327_c0_g1_i1	1690	C	A	CA	CA	CA	CA	CA	CA
TRINITY_DN28327_c0_g1_i1	29	C	A	AA	AA	AA	AA	AA	AA
TRINITY_DN28327_c0_g1_i2	29	C	A	AA	AA	AA	AA	AA	AA
TRINITY_DN28327_c0_g1_i3	29	C	A	AA	AA	AA	AA	AA	AA
TRINITY_DN28341_c1_g1_i1	943	C	A	CA	CA	CA	CA	CA	AA
TRINITY_DN28341_c1_g1_i1	945	T	G	TG	TG	TG	TG	TG	GG
TRINITY_DN28341_c1_g1_i2	943	C	A	CA	CA	CA	CA	CA	AA
TRINITY_DN28341_c1_g1_i2	945	T	G	TG	TG	TG	TG	TG	GG
TRINITY_DN28367_c0_g2_i2	827	C	T	TT	TT	TT	CT	CT	CT
TRINITY_DN28367_c0_g2_i3	803	T	C	TC	TC	TC	CC	CC	CC
TRINITY_DN28367_c0_g2_i3	824	T	C	TC	TC	TC	CC	CC	CC
TRINITY_DN28367_c0_g2_i4	827	C	T	TT	TT	TT	CT	CT	CT
TRINITY_DN28367_c0_g2_i5	803	T	C	TC	TC	TC	CC	CC	CC
TRINITY_DN28367_c0_g2_i5	824	T	C	TC	TC	TC	CC	CC	CC
TRINITY_DN28416_c0_g1_i1	770	C	T	TT	TT	TT	TT	TT	TT
TRINITY_DN28416_c0_g1_i2	641	C	T	TT	TT	TT	TT	TT	TT
TRINITY_DN28416_c0_g1_i3	909	C	T	TT	TT	TT	TT	TT	TT
TRINITY_DN28419_c1_g2_i1	51	G	A	AA	AA	AA	AA	AA	AA
TRINITY_DN28419_c1_g2_i2	186	T	C	CC	CC	CC	TC	CC	TC
TRINITY_DN28419_c1_g2_i2	192	T	C	CC	CC	CC	TC	CC	TC
TRINITY_DN28428_c0_g1_i3	430	A	T	AT	AT	AT	TT	TT	TT
TRINITY_DN28428_c0_g1_i3	472	A	G	AG	AG	AG	AG	AG	AG
TRINITY_DN28428_c0_g1_i4	83	C	A	AA	AA	AA	AA	AA	AA
TRINITY_DN28438_c0_g1_i1	352	T	G	GG	GG	GG	GG	GG	GG
TRINITY_DN28450_c0_g2_i1	233	G	A	GA	GA	GA	GA	GA	GA
TRINITY_DN28450_c0_g2_i1	297	T	C	TC	TC	TC	TC	TC	TC
TRINITY_DN28450_c0_g2_i1	304	C	T	CT	CT	CT	CT	CT	CT
TRINITY_DN28450_c0_g2_i1	338	G	A	GA	GA	GA	GA	GA	GA
TRINITY_DN28450_c0_g2_i1	473	G	T	TT	TT	TT	TT	TT	TT
TRINITY_DN28450_c0_g2_i1	480	T	A	AA	AA	AA	AA	AA	AA
TRINITY_DN28450_c0_g2_i4	285	T	C	TC	CC	CC	CC	CC	CC
TRINITY_DN28450_c0_g2_i4	461	G	T	TT	GT	GT	GT	GT	GT
TRINITY_DN28450_c0_g2_i4	468	T	A	AA	TA	TA	TA	TA	TA
TRINITY_DN28454_c0_g2_i3	671	C	T	CT	CT	CT	CT	CT	CT
TRINITY_DN28454_c0_g3_i2	1117	C	T	TT	CT	CT	CT	CT	TT
TRINITY_DN28454_c0_g3_i7	1202	C	T	TT	CT	CT	CT	CT	TT
TRINITY_DN28461_c0_g1_i1	1729	C	T	TT	TT	TT	TT	TT	TT
TRINITY_DN28461_c0_g1_i2	500	C	T	TT	TT	TT	CT	CT	CT
TRINITY_DN28461_c0_g1_i3	1729	C	T	TT	TT	TT	TT	TT	TT
TRINITY_DN28461_c0_g1_i5	500	C	T	TT	TT	TT	CT	CT	CT
TRINITY_DN28512_c2_g2_i3	529	G	A	GA	GA	GA	GA	GA	GA
TRINITY_DN28599_c0_g1_i3	565	G	A	AA	AA	AA	AA	AA	AA
TRINITY_DN28599_c0_g1_i3	568	T	C	CC	CC	CC	CC	CC	CC
TRINITY_DN28629_c0_g2_i1	35	T	C	CC	CC	TC	CC	CC	CC
TRINITY_DN28660_c0_g1_i1	458	C	A	CA	CA	AA	AA	AA	AA
TRINITY_DN28660_c0_g1_i4	855	C	T	CT	CT	TT	TT	TT	TT
TRINITY_DN28660_c0_g1_i8	1908	C	A	CA	CA	AA	AA	AA	AA
TRINITY_DN28660_c0_g1_i8	2183	C	T	CT	CT	TT	TT	TT	TT
TRINITY_DN28677_c0_g1_i3	60	T	C	CC	CC	CC	CC	CC	CC
TRINITY_DN28677_c0_g1_i3	68	A	G	GG	GG	GG	GG	GG	GG
TRINITY_DN28680_c0_g1_i1	50	T	C	TC	TC	TC	TC	TC	TC
TRINITY_DN28680_c0_g1_i1	59	C	T	CT	CT	CT	CT	CT	CT
TRINITY_DN28680_c0_g1_i3	1428	A	T	TT	TT	TT	TT	TT	TT
TRINITY_DN28680_c0_g1_i3	1587	T	C	TC	TC	TC	TC	TC	TC
TRINITY_DN28680_c0_g1_i3	2378	A	G	GG	GG	GG	GG	GG	GG
TRINITY_DN28680_c0_g1_i6	14	A	G	GG	GG	GG	GG	GG	GG
TRINITY_DN28680_c0_g1_i6	215	C	G	GG	CG	GG	GG	GG	GG
TRINITY_DN28682_c0_g2_i1	592	T	A	AA	TA	AA	TA	AA	AA
TRINITY_DN28735_c1_g5_i1	138	A	T	TT	TT	TT	AT	AT	AT
TRINITY_DN28744_c1_g1_i2	507	G	A	AA	AA	AA	AA	GA	GA
TRINITY_DN28744_c1_g1_i2	730	T	C	CC	CC	CC	TC	TC	TC
TRINITY_DN28745_c0_g1_i4	900	A	G	AG	AG	AG	AG	AG	AG
TRINITY_DN28767_c1_g1_i1	649	A	T	TT	TT	TT	TT	TT	TT
TRINITY_DN28767_c1_g2_i1	43	G	C	CC	CC	CC	CC	CC	CC
TRINITY_DN28767_c1_g2_i1	96	G	C	CC	CC	CC	CC	CC	CC
TRINITY_DN28767_c1_g2_i3	441	T	C	CC	TC	CC	CC	TC	CC
TRINITY_DN28767_c1_g2_i3	604	G	C	CC	CC	CC	CC	CC	GC
TRINITY_DN28767_c1_g2_i5	488	T	C	CC	CC	CC	CC	TC	CC
TRINITY_DN28767_c1_g2_i5	651	G	C	CC	CC	CC	CC	CC	GC
TRINITY_DN28779_c0_g1_i10	1106	C	A	CA	CA	CA	AA	AA	AA
TRINITY_DN28802_c0_g2_i1	234	C	T	CT	CT	CT	CT	CT	CT
TRINITY_DN28802_c0_g2_i1	285	G	A	GA	GA	GA	GA	GA	GA
TRINITY_DN28802_c0_g2_i1	717	A	G	GG	AG	AG	GG	AG	AG
TRINITY_DN28802_c0_g2_i2	234	C	T	CT	CT	CT	CT	CT	CT
TRINITY_DN28802_c0_g2_i2	285	G	A	GA	GA	GA	GA	GA	GA
TRINITY_DN28802_c0_g2_i7	234	C	T	CT	CT	CT	CT	CT	CT
TRINITY_DN28802_c0_g2_i7	285	G	A	GA	GA	GA	GA	GA	GA
TRINITY_DN28809_c1_g1_i2	1076	G	A	AA	AA	AA	GA	AA	AA
TRINITY_DN28809_c1_g1_i2	838	T	C	CC	CC	CC	CC	CC	CC
TRINITY_DN28809_c1_g1_i5	1274	T	A	AA	AA	AA	TA	TA	TA
TRINITY_DN28809_c1_g1_i5	1292	T	C	CC	CC	CC	TC	CC	TC
TRINITY_DN28829_c0_g1_i1	847	A	C	AC	AC	CC	AC	AC	AC
TRINITY_DN28873_c0_g2_i3	1102	A	G	GG	GG	GG	AG	AG	AG
TRINITY_DN28873_c0_g2_i3	845	T	G	GG	GG	GG	TG	TG	TG
TRINITY_DN28880_c0_g1_i2	940	C	T	TT	TT	TT	TT	TT	TT
TRINITY_DN28880_c0_g1_i4	804	C	T	TT	TT	TT	TT	TT	TT
TRINITY_DN28896_c0_g2_i1	353	A	G	AG	GG	AG	AG	AG	AG
TRINITY_DN28896_c0_g2_i1	516	G	A	GA	AA	GA	GA	GA	GA
TRINITY_DN28896_c0_g2_i11	353	A	G	AG	GG	AG	AG	AG	AG
TRINITY_DN28896_c0_g2_i11	516	G	A	GA	AA	GA	GA	GA	GA
TRINITY_DN28896_c0_g2_i4	353	A	G	AG	GG	AG	AG	AG	AG
TRINITY_DN28896_c0_g2_i4	516	G	A	GA	AA	GA	GA	GA	GA
TRINITY_DN28896_c0_g2_i7	584	G	A	GA	AA	GA	GA	GA	GA
TRINITY_DN28911_c0_g1_i5	1046	G	T	TT	TT	TT	GT	GT	GT
TRINITY_DN28911_c0_g1_i7	909	G	T	TT	TT	TT	GT	GT	GT
TRINITY_DN28940_c0_g2_i1	1490	A	G	GG	GG	GG	GG	GG	GG
TRINITY_DN28947_c0_g4_i2	635	A	G	GG	GG	GG	AG	AG	AG
TRINITY_DN28947_c0_g4_i2	736	A	G	GG	GG	GG	AG	AG	AG
TRINITY_DN28947_c0_g4_i3	1159	A	G	GG	GG	GG	AG	AG	AG
TRINITY_DN28947_c0_g4_i3	1260	A	G	GG	GG	GG	AG	AG	AG
TRINITY_DN28947_c0_g4_i4	1018	A	G	GG	GG	GG	AG	AG	AG
TRINITY_DN28947_c0_g4_i4	917	A	G	GG	GG	GG	AG	AG	AG
TRINITY_DN28947_c0_g4_i8	390	A	G	GG	GG	GG	AG	AG	AG
TRINITY_DN28947_c0_g4_i8	491	A	G	GG	GG	GG	AG	AG	AG
TRINITY_DN28978_c0_g1_i4	279	G	C	GC	CC	CC	CC	CC	CC
TRINITY_DN29022_c0_g4_i2	534	A	G	AG	AG	GG	AG	AG	AG
TRINITY_DN29044_c0_g1_i1	1034	G	C	GC	GC	GC	GC	GC	GC
TRINITY_DN29044_c0_g1_i1	961	C	T	CT	CT	CT	CT	CT	CT
TRINITY_DN29044_c0_g1_i3	1034	G	C	GC	GC	GC	GC	GC	GC
TRINITY_DN29044_c0_g1_i3	961	C	T	CT	CT	CT	CT	CT	CT
TRINITY_DN29044_c0_g1_i4	1034	G	C	GC	GC	GC	GC	GC	GC
TRINITY_DN29044_c0_g1_i4	961	C	T	CT	CT	CT	CT	CT	CT
TRINITY_DN29044_c0_g1_i5	1034	G	C	GC	GC	GC	GC	GC	GC
TRINITY_DN29044_c0_g1_i5	961	C	T	CT	CT	CT	CT	CT	CT
TRINITY_DN29047_c1_g2_i5	935	C	G	CG	GG	GG	GG	GG	GG
TRINITY_DN29147_c0_g1_i2	176	C	T	TT	TT	TT	CT	CT	CT
TRINITY_DN29147_c0_g1_i2	207	T	C	CC	CC	CC	TC	TC	TC
TRINITY_DN29147_c0_g1_i2	34	A	G	GG	GG	GG	GG	GG	AG
TRINITY_DN29147_c0_g1_i4	176	C	T	TT	TT	TT	CT	CT	CT
TRINITY_DN29147_c0_g1_i4	207	T	C	CC	CC	CC	TC	TC	TC
TRINITY_DN29147_c0_g1_i4	34	A	G	GG	GG	GG	GG	GG	AG
TRINITY_DN29173_c1_g1_i2	413	C	G	CG	GG	GG	GG	GG	GG
TRINITY_DN29181_c0_g1_i3	619	A	G	AG	AG	AG	AG	AG	AG
TRINITY_DN29181_c0_g1_i3	620	C	A	CA	CA	CA	CA	CA	CA
TRINITY_DN29182_c6_g4_i2	798	T	G	GG	GG	GG	GG	GG	GG
TRINITY_DN29182_c6_g4_i3	754	T	G	GG	GG	GG	GG	GG	GG
TRINITY_DN29187_c0_g1_i3	1391	G	A	AA	GA	AA	AA	AA	AA
TRINITY_DN29187_c0_g1_i3	1631	T	C	TC	TC	TC	CC	CC	CC
TRINITY_DN29204_c0_g1_i6	147	T	C	CC	CC	CC	CC	CC	TC
TRINITY_DN29204_c0_g1_i6	343	A	G	GG	GG	GG	AG	AG	AG
TRINITY_DN29214_c2_g1_i8	505	C	T	TT	TT	TT	CT	CT	CT
TRINITY_DN29214_c2_g1_i8	523	C	A	AA	AA	AA	CA	CA	CA
TRINITY_DN29227_c0_g1_i2	147	A	C	CC	CC	CC	AC	AC	AC
TRINITY_DN29227_c0_g1_i2	413	A	G,T	G,TG,T	G,TG,T	G,TG,T	AG,T	AG,T	AG,T
TRINITY_DN29227_c0_g1_i2	422	G	C	CC	CC	CC	GC	GC	GC
TRINITY_DN29253_c0_g2_i1	1441	A	T	TT	TT	TT	TT	TT	TT
TRINITY_DN29267_c1_g1_i1	644	T	C	CC	CC	CC	CC	CC	CC
TRINITY_DN29267_c1_g1_i3	3349	T	C	CC	CC	CC	CC	CC	CC
TRINITY_DN29283_c0_g1_i1	214	T	C	CC	TC	CC	CC	CC	CC
TRINITY_DN29293_c0_g1_i1	676	A	C	AC	AC	AC	AC	AC	AC
TRINITY_DN29293_c0_g1_i1	693	T	C	TC	TC	TC	TC	TC	TC
TRINITY_DN29293_c0_g1_i1	738	C	A	CA	CA	CA	CA	CA	CA
TRINITY_DN29293_c0_g1_i1	905	A	G	AG	AG	AG	GG	GG	GG
TRINITY_DN29293_c0_g1_i2	1017	A	G	AG	AG	AG	GG	GG	GG
TRINITY_DN29293_c0_g1_i2	788	A	C	AC	AC	AC	AC	AC	AC
TRINITY_DN29293_c0_g1_i2	805	T	C	TC	TC	TC	TC	TC	TC
TRINITY_DN29293_c0_g1_i2	850	C	A	CA	CA	CA	CA	CA	CA
TRINITY_DN29293_c0_g1_i4	1009	A	G	GG	AG	GG	AG	AG	AG
TRINITY_DN29293_c0_g1_i4	788	A	C	AC	AC	AC	AC	AC	AC
TRINITY_DN29293_c0_g1_i4	805	T	C	TC	TC	TC	TC	TC	TC
TRINITY_DN29293_c0_g1_i4	947	G	A	GA	GA	AA	GA	GA	GA
TRINITY_DN29293_c0_g1_i5	164	A	C	CC	AC	CC	AC	AC	AC
TRINITY_DN29293_c0_g1_i5	181	T	C	CC	TC	CC	TC	TC	TC
TRINITY_DN29293_c0_g1_i5	323	G	A	GA	GA	AA	GA	GA	GA
TRINITY_DN29293_c0_g1_i5	385	A	G	GG	AG	GG	AG	AG	AG
TRINITY_DN29293_c0_g1_i6	828	G	A	GA	GA	AA	GA	GA	GA
TRINITY_DN29293_c0_g1_i6	890	A	G	GG	AG	GG	AG	AG	AG
TRINITY_DN29293_c0_g1_i7	164	A	C	AC	AC	AC	AC	AC	AC
TRINITY_DN29293_c0_g1_i7	181	T	C	TC	TC	TC	TC	TC	TC
TRINITY_DN29293_c0_g1_i7	226	C	A	CA	CA	CA	CA	CA	CA
TRINITY_DN29318_c0_g1_i1	290	C	G	GG	GG	GG	CG	CG	CG
TRINITY_DN29318_c0_g1_i1	320	T	C	CC	CC	CC	TC	TC	TC
TRINITY_DN29318_c0_g1_i10	293	C	G	GG	GG	GG	CG	CG	CG
TRINITY_DN29318_c0_g1_i10	323	T	C	CC	CC	CC	TC	TC	TC
TRINITY_DN29318_c0_g1_i6	375	C	G	GG	GG	GG	CG	CG	CG
TRINITY_DN29318_c0_g1_i6	405	T	C	CC	CC	CC	TC	TC	TC
TRINITY_DN29318_c0_g1_i8	766	T	C	CC	CC	CC	TC	TC	TC
TRINITY_DN29335_c1_g2_i17	568	A	C	CC	CC	CC	CC	CC	CC
TRINITY_DN29335_c1_g2_i17	684	C	T	TT	TT	TT	TT	TT	TT
TRINITY_DN29335_c1_g2_i17	699	G	C	CC	CC	CC	CC	CC	CC
TRINITY_DN29335_c1_g2_i24	568	A	C	CC	CC	CC	CC	CC	CC
TRINITY_DN29335_c1_g2_i24	684	C	T	TT	TT	TT	TT	TT	TT
TRINITY_DN29335_c1_g2_i24	699	G	C	CC	CC	CC	CC	CC	CC
TRINITY_DN29335_c1_g2_i30	568	A	C	CC	CC	CC	CC	CC	CC
TRINITY_DN29335_c1_g2_i30	684	C	T	TT	TT	TT	TT	TT	TT
TRINITY_DN29335_c1_g2_i30	699	G	C	CC	CC	CC	CC	CC	CC
TRINITY_DN29335_c1_g2_i6	568	A	C	CC	CC	CC	CC	CC	CC
TRINITY_DN29335_c1_g2_i6	684	C	T	TT	TT	TT	TT	TT	TT
TRINITY_DN29335_c1_g2_i6	699	G	C	CC	CC	CC	CC	CC	CC
TRINITY_DN29338_c0_g1_i2	479	T	C	CC	CC	CC	CC	CC	CC
TRINITY_DN29338_c0_g1_i3	484	T	C	TC	TC	TC	TC	TC	TC
TRINITY_DN29389_c2_g1_i2	2619	A	G	GG	GG	GG	AG	AG	AG
TRINITY_DN29389_c2_g1_i2	2817	A	G	GG	GG	GG	AG	AG	AG
TRINITY_DN29389_c2_g1_i3	2700	A	G	GG	GG	GG	AG	AG	AG
TRINITY_DN29389_c2_g1_i3	2898	A	G	GG	GG	GG	AG	AG	AG
TRINITY_DN29389_c2_g1_i5	1042	A	G	GG	GG	GG	AG	AG	AG
TRINITY_DN29389_c2_g1_i5	1240	A	G	GG	GG	GG	AG	AG	AG
TRINITY_DN29398_c2_g1_i1	148	A	G	AG	GG	AG	AG	AG	AG
TRINITY_DN29430_c0_g2_i1	178	G	A	GA	AA	GA	AA	GA	GA
TRINITY_DN29430_c0_g2_i3	134	C	G,T	CG,T	G,TG,T	CG,T	G,TG,T	G,TG,T	G,TG,T
TRINITY_DN29430_c0_g3_i3	294	C	T	TT	TT	TT	TT	TT	TT
TRINITY_DN29430_c0_g3_i3	510	C	T	CT	TT	CT	TT	TT	TT
TRINITY_DN29433_c0_g7_i3	323	T	C	CC	CC	CC	TC	TC	TC
TRINITY_DN29438_c0_g4_i1	532	T	C	TC	TC	TC	CC	CC	CC
TRINITY_DN29442_c0_g1_i2	366	C	A	AA	AA	AA	CA	CA	CA
TRINITY_DN29442_c0_g1_i2	390	A	T	TT	TT	TT	AT	AT	AT
TRINITY_DN29488_c0_g1_i2	475	C	A	AA	AA	AA	AA	AA	AA
TRINITY_DN29488_c0_g1_i2	476	A	G	GG	GG	GG	GG	GG	GG
TRINITY_DN29488_c0_g1_i2	632	G	A	GA	GA	GA	GA	GA	GA
TRINITY_DN29488_c0_g1_i2	740	C	T	CT	CT	CT	CT	CT	CT
TRINITY_DN29504_c0_g1_i2	525	C	T	CT	CT	CT	CT	TT	CT
TRINITY_DN29504_c0_g1_i6	630	C	T	CT	CT	CT	CT	TT	CT
TRINITY_DN29519_c1_g1_i4	308	A	G	GG	GG	GG	GG	GG	GG
TRINITY_DN29527_c1_g1_i1	743	G	T	TT	TT	TT	TT	TT	TT
TRINITY_DN29538_c1_g5_i1	1177	C	T	CT	CT	CT	TT	TT	TT
TRINITY_DN29538_c1_g5_i1	1266	G	A	GA	GA	GA	AA	AA	AA
TRINITY_DN29538_c1_g5_i1	896	A	G	AG	AG	AG	GG	GG	GG
TRINITY_DN29552_c1_g4_i1	344	T	C	CC	TC	CC	CC	CC	CC
TRINITY_DN29552_c1_g4_i3	344	T	C	CC	TC	CC	CC	CC	CC
TRINITY_DN29575_c0_g1_i1	1006	A	G	AG	AG	AG	AG	AG	AG
TRINITY_DN29575_c0_g2_i4	419	C	A	CA	CA	CA	AA	CA	AA
TRINITY_DN29589_c0_g1_i1	203	A	G	AG	AG	AG	GG	GG	GG
TRINITY_DN29589_c0_g1_i1	329	C	G	CG	CG	CG	GG	GG	GG
TRINITY_DN29589_c0_g1_i3	203	A	G	AG	AG	AG	GG	GG	GG
TRINITY_DN29600_c1_g2_i1	779	G	C	GC	GC	GC	GC	GC	GC
TRINITY_DN29600_c1_g2_i1	786	G	T	GT	GT	GT	GT	GT	GT
TRINITY_DN29618_c0_g1_i1	624	G	A	GA	GA	GA	GA	GA	GA
TRINITY_DN29618_c0_g1_i1	852	C	A	CA	CA	CA	CA	CA	CA
TRINITY_DN29618_c0_g1_i2	529	C	T	CT	CT	CT	CT	CT	TT
TRINITY_DN29618_c0_g1_i2	916	C	A	CA	CA	CA	CA	CA	CA
TRINITY_DN29618_c0_g1_i4	651	G	A	GA	GA	GA	GA	GA	GA
TRINITY_DN29618_c0_g1_i4	879	C	A	CA	CA	CA	CA	CA	CA
TRINITY_DN29618_c0_g2_i3	444	G	T	GT	GT	GT	GT	GT	GT
TRINITY_DN29644_c2_g1_i10	466	A	G	AG	AG	AG	AG	AG	AG
TRINITY_DN29644_c2_g1_i12	336	G	A	GA	GA	GA	GA	GA	GA
TRINITY_DN29644_c2_g1_i16	466	A	G	AG	AG	AG	AG	AG	AG
TRINITY_DN29644_c2_g1_i21	336	G	A	GA	GA	GA	GA	GA	GA
TRINITY_DN29644_c2_g1_i5	466	A	G	AG	AG	AG	AG	AG	AG
TRINITY_DN29644_c2_g1_i6	1164	G	A	GA	GA	GA	GA	GA	GA
TRINITY_DN29644_c2_g1_i8	1164	G	A	GA	GA	GA	GA	GA	GA
TRINITY_DN29654_c0_g3_i1	732	C	T	TT	TT	TT	TT	TT	TT
TRINITY_DN29654_c0_g3_i2	711	C	T	TT	TT	TT	TT	TT	TT
TRINITY_DN29701_c0_g3_i2	939	G	T	TT	TT	TT	TT	TT	TT
TRINITY_DN29751_c1_g4_i2	2036	A	G	GG	GG	GG	GG	GG	GG
TRINITY_DN29751_c1_g4_i3	867	A	G	GG	GG	GG	GG	GG	GG
TRINITY_DN29753_c0_g1_i3	3124	C	T	CT	CT	CT	CT	CT	CT
TRINITY_DN29753_c0_g1_i3	3142	C	G,T	G,TG,T	G,TG,T	G,TG,T	CG,T	CG,T	CG,T
TRINITY_DN29762_c0_g1_i1	2285	G	A	GA	GA	GA	GA	GA	GA
TRINITY_DN29762_c0_g1_i1	2307	G	A	GA	GA	GA	GA	GA	GA
TRINITY_DN29772_c0_g1_i4	216	A	C	AC	AC	AC	AC	AC	AC
TRINITY_DN29772_c0_g1_i4	490	A	T	AT	AT	AT	AT	AT	AT
TRINITY_DN29772_c0_g1_i4	563	A	G	AG	AG	AG	AG	AG	AG
TRINITY_DN29772_c0_g1_i4	760	G	A	GA	GA	GA	GA	GA	GA
TRINITY_DN29772_c0_g1_i4	835	G	A	GA	GA	GA	GA	GA	GA
TRINITY_DN29785_c1_g2_i2	1572	A	G	GG	GG	GG	GG	GG	GG
TRINITY_DN29785_c1_g3_i1	102	C	T	CT	CT	CT	TT	TT	TT
TRINITY_DN29791_c0_g1_i1	429	A	G	AG	AG	AG	GG	GG	GG
TRINITY_DN29791_c0_g1_i2	429	A	G	AG	AG	AG	GG	GG	GG
TRINITY_DN29797_c2_g3_i1	160	A	T	TT	TT	TT	TT	TT	TT
TRINITY_DN29797_c2_g3_i1	185	A	T	TT	TT	TT	TT	TT	TT
TRINITY_DN29797_c2_g3_i1	210	T	A	AA	AA	AA	AA	AA	AA
TRINITY_DN29797_c2_g3_i1	235	A	C	CC	CC	CC	CC	CC	CC
TRINITY_DN29797_c2_g3_i1	292	A	C	CC	CC	CC	CC	CC	CC
TRINITY_DN29797_c2_g3_i1	62	T	G	GG	GG	GG	GG	GG	GG
TRINITY_DN29797_c3_g1_i1	24	A	C	CC	CC	CC	CC	CC	CC
TRINITY_DN29797_c3_g2_i1	25	T	G	GG	GG	GG	GG	GG	GG
TRINITY_DN29802_c0_g1_i2	2306	C	A	AA	AA	AA	AA	AA	AA
TRINITY_DN29802_c0_g1_i2	2312	T	G	GG	GG	GG	GG	GG	GG
TRINITY_DN29825_c1_g3_i10	2603	T	A	AA	TA	TA	TA	TA	TA
TRINITY_DN29825_c1_g3_i10	3011	G	A	AA	GA	GA	AA	AA	AA
TRINITY_DN29825_c1_g3_i10	3198	C	T	TT	CT	CT	TT	TT	TT
TRINITY_DN29825_c1_g3_i10	3213	G	A	AA	GA	GA	AA	AA	AA
TRINITY_DN29825_c1_g3_i5	1185	C	T	TT	CT	CT	TT	TT	TT
TRINITY_DN29825_c1_g3_i5	1200	G	A	AA	GA	GA	AA	AA	AA
TRINITY_DN29825_c1_g3_i5	998	G	A	AA	GA	GA	AA	AA	AA
TRINITY_DN29825_c1_g3_i6	462	G	A	AA	GA	GA	AA	AA	AA
TRINITY_DN29825_c1_g3_i6	649	C	T	TT	CT	CT	TT	TT	TT
TRINITY_DN29825_c1_g3_i6	664	G	A	AA	GA	GA	AA	AA	AA
TRINITY_DN29825_c1_g3_i7	2603	T	A	AA	TA	TA	TA	TA	TA
TRINITY_DN29849_c0_g1_i1	1310	A	T	TT	TT	TT	TT	TT	TT
TRINITY_DN29849_c0_g1_i3	1132	A	T	AT	AT	AT	AT	TT	AT
TRINITY_DN29849_c0_g1_i5	1132	A	T	AT	AT	AT	AT	TT	AT
TRINITY_DN29849_c0_g1_i5	1186	A	G	AG	AG	AG	AG	GG	AG
TRINITY_DN29849_c0_g1_i6	714	T	C	CC	CC	CC	TC	TC	TC
TRINITY_DN29849_c0_g1_i7	714	T	C	CC	CC	CC	TC	TC	TC
TRINITY_DN29873_c0_g1_i1	637	T	A	AA	AA	AA	AA	AA	AA
TRINITY_DN29914_c0_g1_i2	508	G	T	TT	TT	TT	TT	TT	TT
TRINITY_DN29914_c0_g1_i2	856	A	T	TT	TT	TT	TT	TT	TT
TRINITY_DN29914_c0_g1_i2	874	A	G	GG	GG	GG	GG	GG	GG
TRINITY_DN29914_c0_g1_i5	508	G	T	TT	TT	TT	TT	TT	TT
TRINITY_DN29920_c0_g2_i2	431	A	G	AG	AG	GG	AG	AG	AG
TRINITY_DN29920_c0_g2_i2	446	A	G	AG	AG	GG	GG	AG	AG
TRINITY_DN29934_c0_g1_i2	661	G	A	AA	AA	AA	GA	GA	GA
TRINITY_DN29934_c0_g1_i3	661	G	A	AA	AA	AA	GA	GA	GA
TRINITY_DN29934_c0_g1_i3	992	T	C	CC	CC	CC	TC	TC	TC
TRINITY_DN29934_c0_g1_i7	1079	T	C	CC	CC	CC	TC	TC	TC
TRINITY_DN29934_c0_g1_i7	661	G	A	AA	AA	AA	GA	GA	GA
TRINITY_DN29934_c0_g1_i7	748	G	C	CC	CC	CC	GC	GC	GC
TRINITY_DN29934_c0_g1_i8	661	G	A	AA	AA	AA	GA	GA	GA
TRINITY_DN29934_c0_g1_i8	748	G	C	CC	CC	CC	GC	GC	GC
TRINITY_DN29945_c0_g1_i2	1184	A	G	AG	AG	AG	AG	AG	AG
TRINITY_DN29989_c1_g1_i1	1158	T	C	TC	TC	TC	CC	CC	CC
TRINITY_DN29989_c1_g1_i1	1165	C	T	CT	CT	CT	TT	TT	TT
TRINITY_DN29989_c1_g1_i1	512	C	G	CG	CG	CG	GG	GG	GG
TRINITY_DN29989_c1_g1_i3	512	C	G	CG	CG	CG	GG	GG	GG
TRINITY_DN29989_c1_g1_i4	1063	T	C	TC	TC	TC	CC	CC	CC
TRINITY_DN29989_c1_g1_i4	1070	C	T	CT	CT	CT	TT	TT	TT
TRINITY_DN30001_c1_g2_i3	3028	C	A	AA	AA	AA	CA	CA	CA
TRINITY_DN30001_c1_g2_i3	3041	A	G	GG	GG	GG	AG	AG	AG
TRINITY_DN30020_c0_g1_i3	814	A	T	AT	AT	AT	AT	AT	AT
TRINITY_DN30076_c0_g1_i4	188	G	C	CC	CC	GC	GC	GC	GC
TRINITY_DN30076_c0_g1_i4	195	A	T	TT	TT	AT	AT	AT	AT
TRINITY_DN30076_c0_g1_i6	188	G	C	CC	CC	GC	GC	GC	GC
TRINITY_DN30076_c0_g1_i6	195	A	T	TT	TT	AT	AT	AT	AT
TRINITY_DN30079_c0_g4_i1	33	G	T	GT	GT	TT	GT	GT	TT
TRINITY_DN30107_c0_g2_i1	114	G	C	CC	CC	CC	GC	GC	GC
TRINITY_DN30108_c2_g11_i1	1001	G	C	CC	CC	CC	CC	CC	CC
TRINITY_DN30108_c2_g11_i1	1017	C	T	TT	TT	TT	TT	TT	TT
TRINITY_DN30108_c2_g11_i1	1049	A	G	GG	GG	GG	GG	GG	GG
TRINITY_DN30108_c2_g11_i2	480	T	A	AA	AA	AA	AA	AA	AA
TRINITY_DN30108_c2_g11_i2	501	T	A	AA	AA	AA	AA	AA	AA
TRINITY_DN30111_c0_g1_i1	316	C	T	TT	TT	TT	CT	TT	CT
TRINITY_DN30128_c0_g1_i7	718	A	G	GG	GG	GG	AG	AG	AG
TRINITY_DN30150_c0_g1_i3	1466	C	T	CT	CT	CT	CT	CT	CT
TRINITY_DN30150_c0_g1_i4	383	C	T	TT	TT	TT	TT	TT	TT
TRINITY_DN30159_c1_g1_i6	1528	A	G	GG	GG	GG	GG	GG	GG
TRINITY_DN30174_c0_g1_i1	1321	A	G	GG	GG	GG	GG	GG	GG
TRINITY_DN30184_c0_g5_i10	522	T	C	CC	TC	CC	CC	CC	CC
TRINITY_DN30184_c0_g5_i11	1036	T	C	CC	TC	CC	CC	CC	CC
TRINITY_DN30184_c0_g5_i11	1041	T	C	CC	TC	CC	CC	CC	CC
TRINITY_DN30184_c0_g5_i12	1036	T	C	CC	TC	CC	CC	CC	CC
TRINITY_DN30184_c0_g5_i12	1041	T	C	CC	TC	CC	CC	CC	CC
TRINITY_DN30184_c0_g5_i2	522	T	C	CC	TC	CC	CC	CC	CC
TRINITY_DN30184_c0_g5_i3	522	T	C	CC	TC	CC	CC	CC	CC
TRINITY_DN30184_c0_g5_i7	1036	T	C	CC	TC	CC	CC	CC	CC
TRINITY_DN30184_c0_g5_i7	1041	T	C	CC	TC	CC	CC	CC	CC
TRINITY_DN30184_c0_g5_i8	1036	T	C	CC	TC	CC	CC	CC	CC
TRINITY_DN30184_c0_g5_i8	1041	T	C	CC	TC	CC	CC	CC	CC
TRINITY_DN30184_c0_g5_i9	522	T	C	CC	TC	CC	CC	CC	CC
TRINITY_DN30205_c1_g1_i3	1100	G	A	GA	GA	GA	GA	GA	GA
TRINITY_DN30212_c0_g1_i1	427	T	C	TC	TC	TC	TC	TC	TC
TRINITY_DN30212_c0_g1_i1	619	C	T	CT	CT	CT	CT	CT	CT
TRINITY_DN30212_c0_g1_i2	427	T	C	TC	TC	TC	TC	TC	TC
TRINITY_DN30212_c0_g1_i3	266	G	A	GA	GA	GA	GA	GA	GA
TRINITY_DN30212_c0_g1_i3	581	C	A	CA	CA	CA	CA	CA	CA
TRINITY_DN30212_c0_g1_i5	266	G	A	GA	GA	GA	GA	GA	GA
TRINITY_DN30212_c0_g1_i5	611	C	T	CT	CT	CT	CT	CT	CT
TRINITY_DN30228_c0_g1_i3	130	A	G	GG	GG	GG	GG	GG	GG
TRINITY_DN30228_c0_g1_i3	143	G	T	TT	TT	TT	TT	TT	TT
TRINITY_DN30228_c0_g1_i4	525	T	A	TA	TA	TA	TA	TA	TA
TRINITY_DN30247_c0_g2_i1	701	C	G	CG	CG	CG	CG	GG	CG
TRINITY_DN30247_c0_g2_i2	631	C	G	CG	CG	CG	CG	GG	CG
TRINITY_DN30247_c0_g2_i3	560	C	T	CT	CT	CT	CT	TT	CT
TRINITY_DN30247_c0_g2_i3	578	C	T	CT	CT	CT	CT	TT	CT
TRINITY_DN30247_c0_g2_i3	675	C	G	CG	CG	CG	CG	GG	CG
TRINITY_DN30247_c0_g2_i5	653	C	G	CG	CG	CG	CG	GG	CG
TRINITY_DN30273_c5_g2_i1	885	C	G	GG	GG	GG	CG	CG	CG
TRINITY_DN30273_c5_g2_i2	815	C	G	GG	GG	GG	CG	CG	CG
TRINITY_DN30273_c5_g2_i4	815	C	G	GG	GG	GG	CG	CG	CG
TRINITY_DN30273_c5_g2_i5	885	C	G	GG	GG	GG	CG	CG	CG
TRINITY_DN30294_c0_g1_i1	180	C	T	TT	TT	TT	CT	CT	CT
TRINITY_DN30294_c0_g1_i4	180	C	T	TT	TT	TT	CT	CT	CT
TRINITY_DN30294_c0_g1_i5	180	C	T	TT	TT	TT	CT	CT	CT
TRINITY_DN30294_c0_g1_i6	180	C	T	TT	TT	TT	CT	CT	CT
TRINITY_DN30307_c0_g5_i10	1099	C	A	AA	AA	AA	CA	AA	CA
TRINITY_DN30307_c0_g5_i11	965	C	A	AA	AA	AA	AA	AA	AA
TRINITY_DN30307_c0_g5_i12	581	C	A	AA	AA	AA	CA	AA	CA
TRINITY_DN30307_c0_g5_i13	836	C	A	AA	AA	AA	AA	AA	AA
TRINITY_DN30307_c0_g5_i14	836	C	A	AA	AA	AA	CA	AA	CA
TRINITY_DN30307_c0_g5_i3	970	C	A	AA	AA	AA	CA	AA	CA
TRINITY_DN30307_c0_g5_i5	965	C	A	AA	AA	AA	CA	AA	CA
TRINITY_DN30307_c0_g5_i6	710	C	A	AA	AA	AA	CA	AA	CA
TRINITY_DN30307_c0_g5_i7	1099	C	A	AA	AA	AA	AA	AA	AA
TRINITY_DN30307_c0_g5_i8	970	C	A	AA	AA	AA	AA	AA	AA
TRINITY_DN30314_c0_g1_i1	947	C	A	CA	CA	CA	AA	AA	AA
TRINITY_DN30325_c0_g2_i2	30	T	A	AA	TA	AA	AA	AA	AA
TRINITY_DN30325_c0_g2_i2	42	A	G	GG	AG	GG	GG	GG	AG
TRINITY_DN30325_c0_g2_i3	30	T	A	AA	TA	AA	AA	AA	AA
TRINITY_DN30325_c0_g2_i3	42	A	G	GG	AG	GG	GG	GG	AG
TRINITY_DN30325_c0_g2_i3	625	A	C	CC	CC	CC	CC	AC	AC
TRINITY_DN30325_c0_g2_i3	630	T	C	CC	CC	CC	TC	TC	TC
TRINITY_DN30325_c0_g2_i4	331	T	C	CC	CC	CC	TC	TC	TC
TRINITY_DN30325_c0_g2_i9	331	T	C	CC	CC	CC	TC	TC	TC
TRINITY_DN30325_c0_g2_i9	498	A	C	CC	CC	CC	AC	AC	AC
TRINITY_DN30325_c0_g2_i9	503	T	C	CC	CC	CC	TC	TC	TC
TRINITY_DN30351_c0_g1_i1	811	G	T	GT	GT	GT	GT	GT	GT
TRINITY_DN30355_c1_g3_i2	348	A	G	GG	AG	AG	AG	AG	AG
TRINITY_DN30355_c1_g3_i2	465	G	T	TT	GT	GT	GT	GT	GT
TRINITY_DN30355_c1_g3_i2	560	T	C	CC	TC	TC	TC	TC	TC
TRINITY_DN30364_c1_g1_i1	3280	G	A	AA	AA	AA	AA	AA	AA
TRINITY_DN30364_c1_g1_i2	364	G	A	AA	AA	AA	AA	AA	AA
TRINITY_DN30364_c1_g1_i3	3259	G	A	AA	AA	AA	AA	AA	AA
TRINITY_DN30364_c1_g1_i6	3366	G	A	AA	AA	AA	AA	AA	AA
TRINITY_DN30373_c0_g1_i4	203	T	C	CC	CC	CC	CC	CC	CC
TRINITY_DN30373_c0_g1_i4	221	T	A	AA	AA	TA	AA	AA	AA
TRINITY_DN30373_c0_g1_i6	447	T	C	TC	TC	TC	TC	TC	TC
TRINITY_DN30373_c0_g1_i6	465	T	A	TA	TA	TA	TA	TA	TA
TRINITY_DN30398_c0_g1_i1	2196	T	C	CC	CC	CC	CC	CC	CC
TRINITY_DN30398_c0_g1_i1	2199	T	C	CC	CC	CC	CC	CC	CC
TRINITY_DN30404_c1_g1_i2	1301	A	G	GG	GG	GG	GG	GG	GG
TRINITY_DN30415_c2_g2_i3	192	T	C	CC	CC	CC	CC	TC	CC
TRINITY_DN30419_c0_g1_i1	1964	A	C	CC	AC	CC	CC	AC	CC
TRINITY_DN30419_c0_g1_i1	1978	C	G	GG	CG	GG	GG	CG	GG
TRINITY_DN30424_c1_g2_i1	1099	C	T	CT	CT	CT	CT	CT	CT
TRINITY_DN30424_c1_g2_i1	2434	T	G	TG	TG	TG	TG	TG	TG
TRINITY_DN30433_c1_g2_i1	82	G	A	AA	AA	AA	AA	GA	GA
TRINITY_DN30434_c0_g1_i2	1196	C	T	CT	CT	CT	CT	CT	CT
TRINITY_DN30434_c0_g1_i2	1209	A	T	AT	AT	AT	AT	AT	AT
TRINITY_DN30434_c0_g1_i3	441	A	G	GG	GG	GG	AG	AG	AG
TRINITY_DN30449_c2_g1_i1	824	A	C	CC	CC	CC	CC	CC	CC
TRINITY_DN30450_c1_g1_i2	750	C	T	TT	TT	TT	TT	TT	TT
TRINITY_DN30450_c1_g1_i3	15	T	A	AA	AA	AA	AA	AA	AA
TRINITY_DN30450_c1_g1_i3	414	G	A	AA	AA	AA	AA	AA	AA
TRINITY_DN30450_c1_g1_i3	426	T	C	CC	CC	CC	CC	CC	CC
TRINITY_DN30460_c0_g1_i13	1788	A	G	AG	AG	AG	GG	GG	GG
TRINITY_DN30460_c0_g1_i13	2078	T	C	TC	TC	TC	CC	CC	CC
TRINITY_DN30460_c0_g1_i13	2244	C	T	CT	CT	CT	TT	TT	TT
TRINITY_DN30460_c0_g1_i13	2422	C	T	CT	CT	CT	TT	TT	TT
TRINITY_DN30460_c0_g1_i13	2438	T	G	TG	TG	TG	GG	GG	GG
TRINITY_DN30460_c0_g1_i5	1599	A	G	AG	AG	AG	GG	GG	GG
TRINITY_DN30460_c0_g1_i5	1889	T	C	TC	TC	TC	CC	CC	CC
TRINITY_DN30460_c0_g1_i5	2055	C	T	CT	CT	CT	TT	TT	TT
TRINITY_DN30460_c0_g1_i7	1668	A	G	AG	AG	AG	GG	GG	GG
TRINITY_DN30460_c0_g1_i7	1958	T	C	TC	TC	TC	CC	CC	CC
TRINITY_DN30460_c0_g1_i7	2124	C	T	CT	CT	CT	TT	TT	TT
TRINITY_DN30460_c0_g1_i7	2302	C	T	CT	CT	CT	TT	TT	TT
TRINITY_DN30460_c0_g1_i7	2318	T	G	TG	TG	TG	GG	GG	GG
TRINITY_DN30475_c0_g2_i1	995	T	C	CC	CC	CC	CC	CC	CC
TRINITY_DN30475_c0_g2_i3	764	T	C	TC	CC	CC	CC	CC	CC
TRINITY_DN30478_c0_g1_i1	1338	A	G	GG	GG	GG	GG	GG	GG
TRINITY_DN30479_c0_g7_i2	1420	A	G	GG	GG	GG	GG	AG	GG
TRINITY_DN30479_c0_g7_i2	1515	A	C	CC	CC	CC	CC	AC	CC
TRINITY_DN30479_c0_g7_i6	1420	A	G	GG	GG	GG	GG	AG	GG
TRINITY_DN30479_c0_g7_i6	1515	A	C	CC	CC	CC	CC	AC	CC
TRINITY_DN30479_c0_g7_i8	1420	A	G	GG	GG	GG	GG	AG	GG
TRINITY_DN30479_c0_g7_i8	1515	A	C	CC	CC	CC	CC	AC	CC
TRINITY_DN30487_c0_g1_i5	1988	T	C	TC	TC	TC	TC	TC	TC
TRINITY_DN30487_c0_g1_i5	2024	A	G	AG	AG	GG	GG	GG	AG
TRINITY_DN30487_c0_g1_i6	356	A	G	GG	GG	GG	GG	GG	GG
TRINITY_DN30500_c0_g1_i1	510	T	C,A	TC,A	TC,A	TC,A	TC,A	TC,A	TC,A
TRINITY_DN30500_c0_g1_i1	544	G	A	GA	GA	GA	GA	GA	GA
TRINITY_DN30500_c0_g1_i1	611	A	T	AT	AT	AT	AT	AT	AT
TRINITY_DN30500_c0_g1_i2	1445	A	T	AT	AT	AT	AT	AT	AT
TRINITY_DN30500_c0_g1_i3	534	T	C,A	TC,A	TC,A	TC,A	TC,A	TC,A	TC,A
TRINITY_DN30500_c0_g1_i3	568	G	A	GA	GA	GA	GA	GA	GA
TRINITY_DN30500_c0_g1_i3	635	A	T	AT	AT	AT	AT	AT	AT
TRINITY_DN30500_c0_g2_i1	675	C	G	GG	GG	GG	GG	GG	GG
TRINITY_DN30510_c0_g1_i1	1540	A	C	CC	CC	CC	AC	AC	AC
TRINITY_DN30536_c0_g1_i1	2193	G	A	AA	AA	AA	GA	GA	GA
TRINITY_DN30540_c3_g2_i1	1061	T	A	TA	TA	AA	AA	TA	TA
TRINITY_DN30540_c3_g2_i1	805	A	C	AC	AC	AC	AC	AC	AC
TRINITY_DN30540_c3_g2_i4	534	A	C	AC	AC	AC	AC	AC	AC
TRINITY_DN30540_c3_g2_i4	749	G	A	GA	GA	GA	GA	GA	GA
TRINITY_DN30540_c3_g2_i4	790	T	A	TA	TA	TA	TA	TA	TA
TRINITY_DN30540_c3_g2_i5	1213	G	C	GC	GC	GC	GC	GC	GC
TRINITY_DN30540_c3_g2_i5	1372	C	T	CT	TT	TT	TT	TT	TT
TRINITY_DN30540_c3_g2_i5	625	A	C	AC	AC	AC	AC	AC	AC
TRINITY_DN30540_c3_g2_i5	881	T	A	TA	TA	TA	TA	TA	TA
TRINITY_DN30540_c3_g2_i6	1122	C	G	CG	CG	CG	CG	CG	CG
TRINITY_DN30540_c3_g2_i6	534	A	C	AC	AC	AC	AC	AC	AC
TRINITY_DN30540_c3_g2_i6	749	G	A	GA	GA	GA	GA	GA	GA
TRINITY_DN30540_c3_g2_i6	790	T	A	TA	TA	TA	TA	TA	TA
TRINITY_DN30540_c3_g2_i8	383	C	A	CA	CA	CA	CA	CA	CA
TRINITY_DN30561_c0_g7_i1	1157	T	C	CC	CC	CC	CC	CC	CC
TRINITY_DN30565_c0_g3_i1	856	C	T	TT	TT	TT	TT	TT	TT
TRINITY_DN30572_c1_g1_i1	346	G	A	GA	GA	GA	GA	GA	GA
TRINITY_DN30572_c1_g1_i4	346	G	A	GA	GA	GA	GA	GA	GA
TRINITY_DN30583_c0_g1_i3	1339	T	A	TA	TA	TA	TA	TA	TA
TRINITY_DN30583_c0_g1_i3	1345	A	G	AG	AG	AG	AG	AG	AG
TRINITY_DN30589_c3_g10_i4	256	T	C	CC	CC	CC	CC	CC	CC
TRINITY_DN30589_c3_g10_i5	256	T	C	CC	CC	CC	CC	CC	CC
TRINITY_DN30601_c0_g2_i2	192	A	G	GG	GG	GG	GG	GG	GG
TRINITY_DN30601_c0_g2_i2	215	T	C	CC	CC	CC	CC	CC	CC
TRINITY_DN30601_c0_g2_i2	281	C	T	TT	TT	CT	TT	TT	TT
TRINITY_DN30615_c0_g1_i1	1247	G	A	GA	GA	GA	GA	GA	GA
TRINITY_DN30616_c0_g2_i1	373	T	G	GG	GG	GG	GG	GG	GG
TRINITY_DN30616_c0_g2_i3	373	T	G	GG	GG	GG	GG	GG	GG
TRINITY_DN30633_c0_g1_i1	715	C	T	TT	TT	TT	TT	TT	TT
TRINITY_DN30633_c0_g1_i1	754	G	A	AA	AA	AA	AA	AA	AA
TRINITY_DN30633_c0_g1_i3	441	C	T	TT	TT	TT	CT	CT	CT
TRINITY_DN30638_c0_g3_i1	353	G	A	AA	AA	AA	AA	AA	AA
TRINITY_DN30638_c0_g3_i2	342	G	A	AA	AA	AA	AA	AA	AA
TRINITY_DN30638_c0_g3_i3	342	G	A	AA	AA	AA	AA	AA	AA
TRINITY_DN30649_c3_g1_i4	349	T	G	GG	GG	GG	GG	GG	TG
TRINITY_DN30654_c1_g1_i1	320	C	T	TT	TT	TT	CT	CT	CT
TRINITY_DN30654_c1_g1_i2	291	A	T	TT	TT	TT	TT	TT	TT
TRINITY_DN30654_c2_g5_i2	169	T	C	TC	CC	CC	CC	CC	CC
TRINITY_DN30654_c2_g5_i2	190	G	A	GA	AA	AA	AA	AA	AA
TRINITY_DN30658_c0_g1_i4	417	C	T	TT	TT	TT	TT	CT	TT
TRINITY_DN30679_c0_g1_i3	230	A	G	GG	GG	GG	GG	AG	GG
TRINITY_DN30696_c0_g1_i7	388	A	G	GG	AG	GG	AG	AG	AG
TRINITY_DN30704_c0_g1_i2	452	T	C	TC	TC	TC	TC	TC	TC
TRINITY_DN30708_c0_g1_i1	480	A	G	AG	AG	AG	GG	GG	GG
TRINITY_DN30708_c0_g1_i1	501	T	C	TC	TC	TC	CC	CC	CC
TRINITY_DN30708_c0_g1_i1	756	C	T	CT	CT	CT	TT	TT	TT
TRINITY_DN30708_c0_g1_i3	1113	A	G	AG	AG	AG	GG	GG	GG
TRINITY_DN30708_c0_g1_i3	1125	T	C	TC	TC	TC	CC	CC	CC
TRINITY_DN30708_c0_g1_i3	1314	A	T	AT	AT	AT	TT	TT	TT
TRINITY_DN30708_c0_g1_i3	1340	G	A	GA	GA	GA	AA	AA	AA
TRINITY_DN30708_c0_g1_i3	828	C	T	CT	CT	CT	TT	TT	TT
TRINITY_DN30708_c0_g1_i7	756	C	T	CT	CT	CT	TT	TT	TT
TRINITY_DN30713_c0_g1_i4	687	G	A	GA	GA	GA	GA	GA	GA
TRINITY_DN30713_c0_g1_i9	1140	G	A	GA	GA	GA	GA	GA	GA
TRINITY_DN30737_c0_g1_i2	430	C	G	GG	GG	GG	GG	GG	GG
TRINITY_DN30751_c0_g1_i1	342	A	G	GG	GG	GG	GG	GG	GG
TRINITY_DN30751_c0_g1_i10	24	C	A	AA	AA	AA	AA	AA	AA
TRINITY_DN30751_c0_g1_i12	1254	A	G	GG	GG	GG	GG	GG	GG
TRINITY_DN30756_c2_g2_i4	609	A	G	AG	AG	AG	GG	GG	GG
TRINITY_DN30758_c0_g1_i2	1957	C	T	TT	TT	CT	CT	TT	TT
TRINITY_DN30768_c2_g1_i3	132	G	A	AA	AA	AA	GA	GA	GA
TRINITY_DN30768_c2_g1_i3	153	C	T	TT	TT	TT	CT	CT	CT
TRINITY_DN30768_c2_g5_i1	259	G	A	AA	AA	AA	GA	AA	GA
TRINITY_DN30768_c2_g5_i1	340	G	C	CC	CC	CC	GC	CC	GC
TRINITY_DN30768_c2_g5_i1	351	G	A	AA	AA	AA	GA	AA	GA
TRINITY_DN30768_c2_g5_i2	160	T	C	CC	CC	CC	TC	CC	TC
TRINITY_DN30768_c2_g5_i2	181	T	C	CC	CC	CC	TC	CC	TC
TRINITY_DN30768_c2_g5_i2	268	G	A	AA	AA	AA	GA	AA	GA
TRINITY_DN30768_c2_g5_i3	259	G	A	AA	AA	AA	GA	AA	GA
TRINITY_DN30799_c0_g12_i1	119	G	A	AA	AA	AA	AA	AA	GA
TRINITY_DN30799_c0_g12_i1	136	A	T	TT	TT	TT	TT	TT	TT
TRINITY_DN30810_c0_g4_i5	6102	T	C	CC	CC	CC	TC	TC	TC
TRINITY_DN30810_c0_g5_i3	392	G	T	TT	TT	TT	GT	TT	GT
TRINITY_DN30821_c3_g2_i2	230	G	A	GA	AA	AA	GA	GA	GA
TRINITY_DN30821_c3_g2_i2	241	A	G	GG	GG	GG	AG	AG	AG
TRINITY_DN30830_c0_g2_i1	341	T	C	CC	CC	CC	TC	TC	TC
TRINITY_DN30848_c0_g8_i14	740	A	T	TT	TT	TT	AT	AT	AT
TRINITY_DN30848_c0_g8_i14	765	G	A	AA	AA	AA	GA	GA	GA
TRINITY_DN30848_c0_g8_i16	740	A	T	TT	TT	TT	AT	AT	AT
TRINITY_DN30848_c0_g8_i16	765	G	A	AA	AA	AA	GA	GA	GA
TRINITY_DN30848_c0_g8_i5	740	A	T	TT	TT	TT	AT	AT	AT
TRINITY_DN30848_c0_g8_i5	765	G	A	AA	AA	AA	GA	GA	GA
TRINITY_DN30855_c0_g1_i1	662	A	G	AG	AG	GG	GG	GG	GG
TRINITY_DN30855_c0_g1_i1	707	T	G	TG	TG	TG	TG	TG	GG
TRINITY_DN30855_c0_g1_i2	662	A	G	GG	GG	GG	GG	GG	GG
TRINITY_DN30855_c0_g1_i2	707	T	G	GG	GG	GG	GG	GG	GG
TRINITY_DN30855_c0_g1_i4	301	G	A	GA	GA	GA	GA	GA	AA
TRINITY_DN30855_c0_g1_i4	322	A	G	AG	AG	AG	AG	AG	GG
TRINITY_DN30855_c0_g1_i4	427	A	G	AG	AG	AG	GG	GG	GG
TRINITY_DN30866_c0_g1_i10	363	G	A	AA	AA	AA	GA	GA	GA
TRINITY_DN30866_c0_g1_i11	1133	A	G	AG	AG	AG	AG	AG	AG
TRINITY_DN30866_c0_g1_i12	1063	T	C	TC	TC	TC	TC	TC	TC
TRINITY_DN30866_c0_g1_i12	1070	G	A	GA	GA	GA	GA	GA	GA
TRINITY_DN30866_c0_g1_i12	1498	A	G	AG	AG	AG	AG	AG	AG
TRINITY_DN30866_c0_g1_i13	363	G	A	AA	AA	AA	GA	GA	GA
TRINITY_DN30866_c0_g1_i7	1298	A	G	AG	AG	AG	AG	AG	AG
TRINITY_DN30876_c0_g1_i1	292	G	A	GA	AA	GA	AA	AA	GA
TRINITY_DN30876_c0_g1_i1	304	A	G	AG	AG	AG	AG	GG	AG
TRINITY_DN30876_c0_g1_i3	363	G	A	AA	AA	AA	AA	AA	AA
TRINITY_DN30923_c1_g1_i7	920	T	A	AA	TA	AA	TA	TA	AA
TRINITY_DN30934_c0_g1_i1	367	A	G	GG	GG	GG	GG	AG	AG
TRINITY_DN30934_c0_g1_i2	671	A	G	GG	GG	GG	GG	AG	AG
TRINITY_DN30934_c0_g1_i2	753	A	G	GG	GG	GG	GG	AG	AG
TRINITY_DN30934_c0_g1_i3	1274	G	T	TT	TT	TT	TT	GT	GT
TRINITY_DN30934_c0_g1_i3	937	T	C	CC	CC	CC	CC	TC	TC
TRINITY_DN30934_c0_g1_i3	965	G	T	TT	TT	TT	TT	GT	GT
TRINITY_DN30934_c0_g1_i4	937	T	C	CC	CC	CC	CC	TC	TC
TRINITY_DN30934_c0_g1_i4	965	G	T	TT	TT	TT	TT	GT	GT
TRINITY_DN30938_c0_g1_i2	439	C	T	TT	TT	TT	CT	CT	CT
TRINITY_DN30947_c0_g1_i2	541	T	C	TC	TC	TC	TC	TC	CC
TRINITY_DN30950_c0_g6_i3	421	C	T	TT	TT	TT	TT	CT	TT
TRINITY_DN30950_c0_g6_i4	157	C	T	TT	TT	TT	TT	CT	TT
TRINITY_DN30950_c0_g6_i4	738	C	T	TT	TT	TT	TT	CT	TT
TRINITY_DN30950_c0_g7_i1	477	G	A	GA	AA	AA	AA	AA	AA
TRINITY_DN30950_c0_g7_i1	498	A	G	AG	GG	GG	GG	GG	GG
TRINITY_DN30950_c0_g7_i4	556	G	A	GA	AA	AA	AA	AA	AA
TRINITY_DN30950_c0_g7_i4	577	A	G	AG	GG	GG	GG	GG	GG
TRINITY_DN30954_c0_g1_i4	592	G	C	CC	GC	CC	GC	GC	GC
TRINITY_DN30955_c0_g2_i1	390	T	C	CC	CC	CC	CC	TC	CC
TRINITY_DN30955_c0_g2_i2	390	T	C	CC	CC	CC	CC	TC	CC
TRINITY_DN30955_c0_g2_i3	2087	T	C	CC	CC	CC	CC	TC	CC
TRINITY_DN30955_c0_g2_i4	390	T	C	CC	CC	CC	CC	TC	CC
TRINITY_DN30955_c0_g2_i5	390	T	C	CC	CC	CC	CC	TC	CC
TRINITY_DN30955_c0_g2_i6	2087	T	C	CC	CC	CC	CC	TC	CC
TRINITY_DN30966_c0_g1_i1	367	A	G	GG	GG	GG	AG	AG	AG
TRINITY_DN30973_c0_g2_i3	1073	G	C	CC	CC	CC	CC	CC	CC
TRINITY_DN30973_c0_g2_i5	1073	G	C	CC	GC	CC	GC	GC	GC
TRINITY_DN30985_c0_g1_i1	219	A	C	CC	CC	CC	CC	CC	CC
TRINITY_DN30985_c0_g1_i3	589	A	G	GG	GG	GG	GG	GG	GG
TRINITY_DN30985_c0_g1_i3	634	A	G	AG	AG	AG	AG	AG	AG
TRINITY_DN30985_c0_g1_i8	455	A	T	AT	AT	AT	AT	AT	AT
TRINITY_DN30985_c0_g1_i8	605	A	G	GG	GG	GG	GG	GG	GG
TRINITY_DN30985_c0_g1_i8	650	A	G	AG	AG	AG	AG	AG	AG
TRINITY_DN30990_c1_g1_i7	1523	G	A	GA	GA	GA	GA	GA	GA
TRINITY_DN30990_c1_g1_i8	1523	G	A	GA	GA	GA	GA	GA	GA
TRINITY_DN30991_c3_g1_i1	8	T	A	AA	AA	AA	AA	AA	AA
TRINITY_DN30991_c3_g2_i1	812	G	A	AA	AA	AA	AA	AA	AA
TRINITY_DN30991_c3_g2_i2	481	G	A	AA	AA	AA	AA	AA	AA
TRINITY_DN31001_c4_g1_i1	1751	C	T	TT	TT	TT	TT	TT	TT
TRINITY_DN31001_c4_g1_i1	1920	T	C	CC	CC	TC	CC	CC	CC
TRINITY_DN31001_c4_g1_i1	1941	C	G	GG	GG	CG	GG	GG	GG
TRINITY_DN31001_c4_g1_i5	448	T	C	CC	TC	TC	TC	TC	TC
TRINITY_DN31001_c4_g1_i5	556	C	G	GG	GG	CG	GG	GG	GG
TRINITY_DN31001_c4_g1_i9	367	T	C	CC	TC	TC	TC	TC	TC
TRINITY_DN31001_c4_g1_i9	475	C	G	GG	GG	CG	GG	GG	GG
TRINITY_DN31004_c0_g1_i3	917	T	G	TG	TG	TG	TG	TG	TG
TRINITY_DN31004_c0_g1_i4	1691	T	C	TC	TC	TC	CC	CC	CC
TRINITY_DN31004_c0_g1_i4	2185	T	G	TG	TG	TG	TG	TG	TG
TRINITY_DN31004_c0_g1_i5	1882	T	G	TG	TG	TG	TG	TG	TG
TRINITY_DN31013_c0_g1_i1	135	A	C	AC	AC	AC	AC	AC	AC
TRINITY_DN31022_c0_g2_i4	1235	G	C	GC	GC	GC	GC	GC	GC
TRINITY_DN31022_c0_g2_i4	1563	C	A	AA	AA	AA	CA	CA	CA
TRINITY_DN31022_c0_g2_i4	1967	G	T	GT	GT	GT	GT	GT	GT
TRINITY_DN31033_c0_g4_i1	361	T	C	TC	TC	TC	CC	CC	CC
TRINITY_DN31033_c0_g4_i2	361	T	C	TC	TC	TC	CC	CC	CC
TRINITY_DN31033_c0_g4_i3	361	T	C	TC	TC	TC	CC	CC	CC
TRINITY_DN31033_c0_g4_i4	351	G	A	GA	GA	GA	AA	AA	AA
TRINITY_DN31033_c0_g4_i6	361	T	C	TC	TC	TC	CC	CC	CC
TRINITY_DN31033_c0_g8_i1	119	A	G	GG	GG	GG	AG	AG	AG
TRINITY_DN31036_c2_g1_i7	313	G	A	AA	AA	AA	GA	GA	GA
TRINITY_DN31036_c2_g4_i3	270	G	A	AA	GA	GA	GA	GA	GA
TRINITY_DN31038_c0_g1_i1	763	T	A	TA	TA	TA	TA	TA	TA
TRINITY_DN31038_c0_g1_i5	281	C	T	CT	CT	CT	TT	TT	TT
TRINITY_DN31058_c5_g1_i1	1838	G	A	AA	AA	AA	AA	AA	AA
TRINITY_DN31058_c5_g1_i2	803	G	A	AA	AA	AA	AA	AA	AA
TRINITY_DN31058_c5_g1_i7	1838	G	A	AA	AA	AA	AA	AA	AA
TRINITY_DN31069_c2_g3_i9	1526	G	T	TT	TT	TT	TT	TT	TT
TRINITY_DN31069_c2_g3_i9	1527	A	T	TT	TT	TT	TT	TT	TT
TRINITY_DN31070_c0_g1_i1	411	T	C	CC	CC	CC	CC	CC	CC
TRINITY_DN31079_c1_g1_i3	261	T	C	CC	CC	CC	TC	TC	TC
TRINITY_DN31082_c0_g1_i4	1099	G	A	GA	GA	GA	GA	GA	GA
TRINITY_DN31082_c0_g1_i6	1073	T	G	TG	TG	TG	TG	TG	TG
TRINITY_DN31082_c0_g1_i6	1099	G	A	GA	GA	GA	GA	GA	GA
TRINITY_DN31088_c0_g1_i1	1060	T	C	CC	CC	CC	TC	TC	TC
TRINITY_DN31088_c0_g1_i10	1818	G	T	GT	GT	GT	TT	TT	TT
TRINITY_DN31088_c0_g1_i13	2054	G	T	GT	GT	GT	TT	TT	TT
TRINITY_DN31088_c0_g1_i14	1928	G	T	GT	GT	GT	TT	TT	TT
TRINITY_DN31088_c0_g1_i4	956	T	C	CC	CC	CC	TC	TC	TC
TRINITY_DN31088_c0_g1_i7	2133	G	T	GT	GT	GT	TT	TT	TT
TRINITY_DN31092_c0_g1_i13	1927	A	G	GG	GG	GG	GG	AG	AG
TRINITY_DN31092_c0_g1_i19	2172	A	G	GG	GG	GG	GG	AG	AG
TRINITY_DN31097_c0_g1_i3	456	T	G	GG	GG	GG	GG	GG	GG
TRINITY_DN31108_c2_g3_i7	386	T	C	TC	TC	TC	TC	TC	TC
TRINITY_DN31115_c0_g1_i2	485	G	A	AA	AA	AA	AA	AA	AA
TRINITY_DN31126_c2_g1_i2	389	T	C	CC	CC	CC	TC	TC	TC
TRINITY_DN31126_c2_g1_i6	389	T	C	CC	CC	CC	TC	TC	TC
TRINITY_DN31126_c2_g1_i7	362	G	A	AA	AA	AA	GA	GA	GA
TRINITY_DN31142_c1_g1_i1	468	T	C	CC	CC	CC	CC	CC	CC
TRINITY_DN31142_c1_g1_i10	2470	T	C	CC	CC	CC	CC	CC	CC
TRINITY_DN31142_c1_g1_i11	2470	T	C	CC	CC	CC	TC	TC	CC
TRINITY_DN31142_c1_g1_i13	468	T	C	CC	CC	CC	CC	CC	CC
TRINITY_DN31142_c1_g1_i13	842	A	C	CC	CC	CC	AC	AC	CC
TRINITY_DN31142_c1_g1_i15	2470	T	C	CC	CC	CC	CC	CC	CC
TRINITY_DN31142_c1_g1_i15	2844	A	C	CC	CC	CC	AC	AC	CC
TRINITY_DN31142_c1_g1_i16	542	T	C	CC	CC	CC	TC	CC	CC
TRINITY_DN31142_c1_g1_i16	916	A	C	CC	CC	CC	AC	AC	CC
TRINITY_DN31142_c1_g1_i4	542	T	C	CC	CC	CC	TC	CC	CC
TRINITY_DN31142_c1_g1_i8	2470	T	C	CC	CC	CC	TC	TC	CC
TRINITY_DN31145_c0_g1_i3	458	G	A	AA	GA	AA	AA	AA	GA
TRINITY_DN31148_c0_g1_i5	1626	G	A	GA	GA	GA	AA	GA	GA
TRINITY_DN31148_c0_g1_i5	385	A	T	AT	AT	AT	AT	AT	AT
TRINITY_DN31148_c0_g1_i5	387	G	T	GT	GT	GT	GT	GT	GT
TRINITY_DN31148_c0_g1_i6	1443	G	A	GA	GA	GA	AA	GA	GA
TRINITY_DN31161_c2_g2_i1	1043	G	C	GC	GC	GC	GC	GC	GC
TRINITY_DN31161_c2_g2_i1	682	C	T	TT	TT	TT	TT	TT	TT
TRINITY_DN31161_c2_g2_i3	1125	G	C	GC	CC	GC	GC	GC	GC
TRINITY_DN31161_c2_g2_i3	719	C	T	CT	TT	TT	TT	TT	CT
TRINITY_DN31161_c2_g2_i4	1155	T	C	CC	CC	CC	CC	CC	CC
TRINITY_DN31161_c2_g2_i4	719	C	T	CT	TT	TT	TT	TT	CT
TRINITY_DN31161_c2_g2_i8	1088	G	C	GC	CC	GC	GC	GC	GC
TRINITY_DN31161_c2_g2_i8	682	C	T	TT	TT	TT	TT	TT	TT
TRINITY_DN31162_c0_g1_i1	1261	G	A	AA	AA	AA	AA	AA	AA
TRINITY_DN31162_c0_g1_i6	1261	G	A	AA	AA	AA	AA	AA	AA
TRINITY_DN31164_c2_g3_i3	215	A	T	TT	TT	TT	TT	TT	TT
TRINITY_DN31164_c2_g3_i3	216	C	T	TT	TT	TT	TT	TT	TT
TRINITY_DN31174_c0_g4_i4	120	C	G	GG	GG	GG	CG	CG	CG
TRINITY_DN31174_c0_g4_i4	121	G	A	AA	AA	AA	GA	GA	GA
TRINITY_DN31174_c0_g5_i10	265	T	C	TC	TC	TC	CC	CC	CC
TRINITY_DN31174_c0_g5_i10	286	T	C	CC	TC	TC	CC	CC	CC
TRINITY_DN31174_c0_g5_i5	331	T	G	TG	GG	GG	TG	GG	GG
TRINITY_DN31174_c0_g5_i5	332	T	C	TC	CC	CC	TC	CC	CC
TRINITY_DN31206_c3_g2_i2	638	T	C	CC	CC	CC	TC	TC	TC
TRINITY_DN31257_c0_g1_i2	200	A	C	AC	CC	CC	CC	CC	CC
TRINITY_DN31257_c0_g1_i2	201	T	A	TA	AA	AA	AA	AA	AA
TRINITY_DN31257_c0_g1_i7	192	A	C	AC	CC	CC	CC	CC	CC
TRINITY_DN31257_c0_g1_i7	193	T	A	TA	AA	AA	AA	AA	AA
TRINITY_DN31262_c0_g1_i1	126	G	A	AA	AA	AA	GA	AA	AA
TRINITY_DN31263_c1_g4_i3	270	G	A	AA	AA	AA	GA	GA	GA
TRINITY_DN31263_c1_g4_i3	573	G	A	GA	GA	GA	GA	GA	GA
TRINITY_DN31273_c0_g3_i2	317	A	G	GG	AG	GG	GG	GG	GG
TRINITY_DN31273_c0_g3_i2	321	C	T	TT	TT	TT	TT	TT	TT
TRINITY_DN31273_c0_g3_i3	275	A	G	GG	AG	GG	GG	GG	GG
TRINITY_DN31273_c0_g3_i3	279	C	T	TT	TT	TT	TT	TT	TT
TRINITY_DN31273_c0_g3_i4	150	A	G	GG	GG	GG	GG	GG	AG
TRINITY_DN31273_c0_g3_i4	154	C	T	TT	TT	TT	TT	TT	TT
TRINITY_DN31274_c0_g1_i12	769	A	G	AG	AG	AG	AG	AG	AG
TRINITY_DN31274_c0_g1_i8	1852	T	C	TC	CC	CC	CC	CC	CC
TRINITY_DN31274_c0_g1_i8	1869	A	G	AG	GG	GG	GG	GG	GG
TRINITY_DN31274_c0_g1_i8	769	A	G	AG	AG	AG	AG	AG	AG
TRINITY_DN31279_c0_g1_i4	194	T	C	TC	TC	TC	CC	CC	CC
TRINITY_DN31280_c1_g1_i1	1780	G	A	GA	GA	GA	GA	GA	GA
TRINITY_DN31284_c0_g1_i2	401	T	C	CC	TC	TC	TC	TC	TC
TRINITY_DN31284_c0_g1_i2	406	T	G	GG	TG	TG	TG	TG	TG
TRINITY_DN31285_c0_g2_i5	111	G	A	GA	GA	GA	GA	GA	GA
TRINITY_DN31300_c0_g2_i2	805	A	G	AG	AG	AG	AG	AG	AG
TRINITY_DN31300_c0_g2_i3	551	A	G	AG	AG	AG	GG	GG	GG
TRINITY_DN31300_c0_g2_i3	557	G	A	GA	GA	GA	AA	AA	AA
TRINITY_DN31304_c0_g1_i1	503	C	T	TT	TT	TT	TT	TT	TT
TRINITY_DN31304_c0_g1_i1	690	T	C	CC	CC	CC	TC	TC	TC
TRINITY_DN31304_c0_g1_i1	762	A	C	AC	CC	AC	AC	AC	AC
TRINITY_DN31304_c0_g1_i5	421	C	T	TT	TT	TT	TT	TT	TT
TRINITY_DN31304_c0_g1_i5	608	T	C	CC	CC	CC	TC	TC	TC
TRINITY_DN31314_c1_g1_i1	604	G	A	AA	AA	GA	GA	GA	GA
TRINITY_DN31314_c1_g1_i2	604	G	A	AA	AA	GA	GA	GA	GA
TRINITY_DN31325_c0_g1_i2	1606	G	A	GA	GA	GA	GA	GA	GA
TRINITY_DN31325_c0_g1_i2	539	T	C	TC	TC	TC	TC	TC	TC
TRINITY_DN31330_c0_g2_i1	723	G	A	AA	AA	AA	AA	AA	AA
TRINITY_DN31359_c2_g1_i9	238	C	A	AA	AA	AA	AA	AA	AA
TRINITY_DN31360_c0_g1_i1	946	T	C	CC	TC	TC	TC	TC	TC
TRINITY_DN31365_c0_g4_i1	636	C	T	TT	TT	CT	CT	CT	CT
TRINITY_DN31365_c0_g4_i1	663	A	T	TT	TT	AT	AT	AT	AT
TRINITY_DN31365_c0_g4_i3	636	C	T	TT	TT	CT	CT	CT	CT
TRINITY_DN31365_c0_g4_i3	663	A	T	TT	TT	AT	AT	AT	AT
TRINITY_DN31366_c0_g1_i3	1205	T	C	CC	CC	CC	CC	CC	CC
TRINITY_DN31366_c0_g1_i8	985	T	C	CC	TC	CC	CC	CC	CC
TRINITY_DN31369_c3_g2_i10	1588	G	A	AA	AA	AA	GA	GA	GA
TRINITY_DN31369_c3_g2_i10	1934	A	G	GG	GG	GG	GG	GG	AG
TRINITY_DN31369_c3_g2_i10	2594	A	G	GG	GG	GG	GG	GG	AG
TRINITY_DN31369_c3_g2_i10	3085	T	C	CC	CC	CC	CC	CC	TC
TRINITY_DN31369_c3_g2_i10	3233	A	T	TT	TT	TT	AT	AT	AT
TRINITY_DN31369_c3_g2_i11	469	G	A	AA	AA	AA	GA	GA	GA
TRINITY_DN31369_c3_g2_i11	815	A	G	GG	GG	GG	GG	GG	AG
TRINITY_DN31369_c3_g2_i13	1534	A	G	GG	GG	GG	GG	GG	AG
TRINITY_DN31369_c3_g2_i13	528	G	A	AA	AA	AA	GA	GA	GA
TRINITY_DN31369_c3_g2_i13	874	A	G	GG	GG	GG	GG	GG	AG
TRINITY_DN31385_c0_g1_i1	591	T	C	TC	TC	TC	TC	TC	TC
TRINITY_DN31385_c0_g1_i1	866	T	G	TG	TG	TG	TG	TG	TG
TRINITY_DN31385_c0_g1_i2	444	T	C	TC	TC	TC	TC	TC	TC
TRINITY_DN31385_c0_g1_i2	719	T	G	TG	TG	TG	TG	TG	TG
TRINITY_DN31394_c0_g1_i4	1465	T	C	CC	TC	TC	TC	TC	CC
TRINITY_DN31394_c0_g1_i4	1467	A	T	TT	AT	AT	AT	AT	TT
TRINITY_DN31399_c0_g1_i5	1177	G	T	GT	GT	GT	TT	TT	TT
TRINITY_DN31405_c0_g2_i4	365	G	A	AA	AA	AA	AA	AA	AA
TRINITY_DN31418_c0_g1_i5	1090	T	C	TC	TC	TC	TC	TC	TC
TRINITY_DN31418_c0_g1_i5	1098	A	T	AT	AT	AT	AT	AT	AT
TRINITY_DN31424_c0_g1_i2	1097	A	G	GG	GG	GG	GG	GG	GG
TRINITY_DN31424_c0_g1_i2	1352	C	G	GG	GG	GG	GG	GG	GG
TRINITY_DN31424_c0_g1_i6	1066	A	G	GG	GG	GG	GG	GG	GG
TRINITY_DN31424_c0_g1_i6	1321	C	G	GG	GG	GG	GG	GG	GG
TRINITY_DN31429_c0_g1_i1	25	T	C	CC	CC	CC	TC	TC	TC
TRINITY_DN31429_c0_g1_i2	179	T	C	TC	TC	TC	CC	CC	CC
TRINITY_DN31429_c0_g1_i2	25	A	C	AC	AC	AC	CC	CC	CC
TRINITY_DN31429_c0_g1_i2	37	A	T	AT	TT	TT	TT	TT	TT
TRINITY_DN31432_c3_g2_i1	680	A	G	AG	AG	AG	GG	GG	GG
TRINITY_DN31432_c3_g2_i3	262	T	C	TC	TC	TC	CC	CC	CC
TRINITY_DN31432_c3_g2_i3	282	C	T	CT	CT	CT	TT	TT	TT
TRINITY_DN31432_c3_g2_i3	600	A	G	AG	AG	AG	GG	GG	GG
TRINITY_DN31432_c3_g2_i3	82	G	A	AA	AA	AA	GA	GA	GA
TRINITY_DN31432_c3_g2_i5	262	T	C	TC	TC	TC	CC	CC	CC
TRINITY_DN31432_c3_g2_i5	282	C	T	CT	CT	CT	TT	TT	TT
TRINITY_DN31432_c3_g2_i5	82	G	A	AA	AA	AA	GA	GA	GA
TRINITY_DN31432_c3_g2_i5	916	G	A	AA	AA	AA	GA	GA	GA
TRINITY_DN31432_c3_g2_i7	662	T	C	TC	TC	TC	CC	CC	CC
TRINITY_DN31435_c0_g2_i2	487	A	T	TT	TT	TT	TT	TT	TT
TRINITY_DN31436_c0_g1_i4	427	C	T	CT	CT	CT	TT	TT	TT
TRINITY_DN31442_c0_g2_i2	729	A	G	GG	GG	GG	AG	AG	AG
TRINITY_DN31449_c0_g1_i1	956	G	A	GA	GA	GA	GA	GA	GA
TRINITY_DN31449_c0_g1_i2	906	G	A	GA	GA	GA	GA	GA	GA
TRINITY_DN31449_c0_g1_i6	914	C	G	GG	GG	GG	GG	GG	GG
TRINITY_DN31454_c1_g1_i3	1419	A	C	AC	AC	AC	AC	AC	AC
TRINITY_DN31454_c1_g1_i3	753	T	C	CC	CC	CC	CC	CC	CC
TRINITY_DN31464_c0_g1_i1	554	A	T	TT	TT	TT	TT	TT	TT
TRINITY_DN31465_c0_g4_i1	54	G	A	AA	AA	AA	AA	AA	AA
TRINITY_DN31465_c0_g4_i3	54	G	A	AA	AA	AA	AA	AA	AA
TRINITY_DN31465_c0_g5_i2	373	T	G	GG	GG	GG	GG	GG	GG
TRINITY_DN31465_c0_g5_i2	430	T	C	CC	CC	CC	CC	CC	CC
TRINITY_DN31467_c0_g2_i5	390	T	C	CC	CC	CC	CC	CC	CC
TRINITY_DN31467_c0_g2_i7	522	T	C	CC	CC	CC	CC	CC	CC
TRINITY_DN31471_c0_g5_i1	1123	A	G	GG	GG	GG	AG	AG	AG
TRINITY_DN31499_c0_g1_i9	1104	G	A	AA	AA	AA	AA	AA	AA
TRINITY_DN31505_c0_g1_i1	505	A	C	CC	CC	CC	AC	AC	AC
TRINITY_DN31505_c0_g1_i1	624	A	C	CC	CC	CC	AC	AC	AC
TRINITY_DN31505_c0_g1_i1	709	A	G	AG	AG	AG	GG	GG	GG
TRINITY_DN31505_c0_g1_i3	1457	T	G	TG	TG	TG	GG	GG	GG
TRINITY_DN31515_c0_g1_i1	1333	C	T	TT	TT	TT	TT	TT	TT
TRINITY_DN31515_c0_g1_i1	666	T	C	CC	CC	CC	CC	CC	CC
TRINITY_DN31515_c0_g2_i1	1136	C	T	TT	TT	TT	TT	TT	TT
TRINITY_DN31515_c0_g2_i2	1027	C	T	TT	TT	TT	TT	TT	TT
TRINITY_DN31520_c2_g2_i1	260	G	A	AA	AA	AA	GA	GA	GA
TRINITY_DN31524_c0_g1_i1	910	A	C	CC	CC	CC	AC	AC	AC
TRINITY_DN31524_c0_g1_i1	917	C	A	AA	AA	AA	CA	CA	CA
TRINITY_DN31524_c0_g1_i17	910	A	C	CC	CC	CC	AC	AC	AC
TRINITY_DN31524_c0_g1_i17	917	C	A	AA	AA	AA	CA	CA	CA
TRINITY_DN31544_c1_g2_i8	114	G	T,C	GT,C	GT,C	T,CT,C	T,CT,C	T,CT,C	T,CT,C
TRINITY_DN31545_c0_g1_i2	1273	A	G	AG	AG	AG	GG	GG	GG
TRINITY_DN31547_c2_g1_i1	812	G	A	GA	GA	AA	GA	GA	GA
TRINITY_DN31547_c2_g1_i3	812	G	A	GA	GA	AA	GA	GA	GA
TRINITY_DN31547_c2_g1_i4	859	G	A	GA	GA	GA	GA	GA	GA
TRINITY_DN31547_c2_g1_i5	859	G	A	GA	GA	GA	GA	GA	GA
TRINITY_DN31549_c0_g1_i3	661	G	T	GT	GT	GT	TT	TT	TT
TRINITY_DN31553_c0_g1_i11	555	C	T	TT	CT	CT	TT	TT	TT
TRINITY_DN31553_c0_g1_i14	611	C	T	TT	CT	CT	TT	TT	TT
TRINITY_DN31553_c0_g1_i2	525	G	C	GC	GC	CC	CC	CC	CC
TRINITY_DN31553_c0_g1_i4	307	C	A	CA	CA	AA	AA	AA	AA
TRINITY_DN31553_c0_g1_i4	329	G	C	GC	GC	CC	CC	CC	CC
TRINITY_DN31553_c0_g1_i4	381	C	T	CT	CT	TT	TT	TT	TT
TRINITY_DN31556_c1_g1_i1	489	A	T	TT	TT	AT	AT	TT	AT
TRINITY_DN31556_c1_g1_i1	492	A	T	TT	TT	AT	AT	AT	AT
TRINITY_DN31556_c1_g1_i10	640	A	T	TT	TT	AT	AT	AT	AT
TRINITY_DN31556_c1_g1_i10	643	A	T	TT	TT	AT	AT	AT	AT
TRINITY_DN31556_c1_g1_i12	489	A	T	TT	TT	AT	AT	AT	AT
TRINITY_DN31556_c1_g1_i12	492	A	T	TT	TT	AT	AT	AT	AT
TRINITY_DN31556_c1_g1_i17	640	A	T	TT	TT	AT	AT	AT	AT
TRINITY_DN31556_c1_g1_i17	643	A	T	TT	TT	AT	AT	AT	AT
TRINITY_DN31556_c1_g1_i19	640	A	T	TT	TT	AT	AT	AT	AT
TRINITY_DN31556_c1_g1_i19	643	A	T	TT	TT	AT	AT	AT	AT
TRINITY_DN31562_c0_g1_i1	1170	G	C	GC	GC	GC	GC	GC	GC
TRINITY_DN31562_c0_g1_i1	1227	C	G	CG	CG	CG	CG	CG	CG
TRINITY_DN31562_c0_g1_i4	1328	G	C	GC	GC	GC	GC	GC	GC
TRINITY_DN31562_c0_g1_i4	1385	C	G	CG	CG	CG	CG	CG	CG
TRINITY_DN31562_c1_g5_i3	1386	T	C	CC	CC	CC	CC	CC	CC
TRINITY_DN31562_c1_g5_i3	1387	A	G	GG	GG	GG	GG	GG	GG
TRINITY_DN31572_c0_g2_i1	675	A	G	AG	AG	AG	AG	AG	AG
TRINITY_DN31572_c0_g2_i2	621	C	T	CT	CT	CT	CT	CT	CT
TRINITY_DN31572_c0_g2_i2	675	A	G	AG	AG	AG	AG	AG	AG
TRINITY_DN31585_c0_g1_i5	443	A	G	GG	GG	GG	GG	GG	GG
TRINITY_DN31588_c0_g4_i2	586	T	A	TA	TA	TA	TA	TA	TA
TRINITY_DN31588_c0_g4_i2	587	A	G	AG	AG	AG	AG	AG	AG
TRINITY_DN31589_c1_g5_i5	194	A	G	GG	AG	GG	GG	GG	GG
TRINITY_DN31592_c0_g1_i2	480	T	C	TC	TC	TC	TC	CC	CC
TRINITY_DN31592_c0_g1_i2	591	A	G	GG	GG	GG	AG	AG	AG
TRINITY_DN31592_c0_g1_i2	594	T	A	AA	AA	AA	TA	TA	TA
TRINITY_DN31592_c0_g1_i2	828	G	A	AA	AA	AA	GA	GA	GA
TRINITY_DN31592_c0_g1_i2	975	G	A	GA	GA	GA	GA	GA	GA
TRINITY_DN31600_c0_g1_i2	1329	C	A	AA	AA	AA	CA	CA	CA
TRINITY_DN31602_c0_g2_i2	174	T	C	CC	CC	CC	TC	TC	TC
TRINITY_DN31613_c0_g1_i1	182	C	G	GG	GG	GG	GG	GG	GG
TRINITY_DN31613_c2_g1_i1	559	A	C	CC	CC	CC	CC	AC	CC
TRINITY_DN31616_c1_g1_i3	712	A	G	GG	GG	GG	AG	AG	AG
TRINITY_DN31616_c1_g1_i3	717	A	G	GG	GG	GG	AG	AG	AG
TRINITY_DN3162_c0_g1_i1	134	A	T	TT	TT	TT	TT	TT	TT
TRINITY_DN3162_c0_g1_i1	176	A	T	TT	AT	TT	TT	TT	TT
TRINITY_DN3162_c0_g1_i1	40	A	C	CC	CC	CC	CC	CC	CC
TRINITY_DN3162_c0_g1_i1	76	T	A	AA	AA	AA	AA	AA	AA
TRINITY_DN31636_c2_g4_i1	1173	T	C	CC	TC	CC	CC	CC	CC
TRINITY_DN31640_c2_g4_i3	768	C	A	AA	AA	AA	AA	AA	AA
TRINITY_DN31640_c2_g4_i4	768	C	A	AA	AA	AA	AA	CA	AA
TRINITY_DN31640_c2_g4_i5	768	C	A	AA	AA	AA	AA	AA	AA
TRINITY_DN31672_c1_g4_i15	728	C	A	AA	AA	AA	AA	AA	AA
TRINITY_DN31672_c1_g4_i2	925	C	A	CA	CA	CA	CA	CA	CA
TRINITY_DN31672_c1_g4_i5	925	C	A	CA	CA	CA	CA	CA	CA
TRINITY_DN31672_c1_g4_i9	1211	C	A	CA	CA	CA	CA	CA	CA
TRINITY_DN31673_c1_g1_i3	248	A	G	AG	AG	AG	GG	GG	AG
TRINITY_DN31676_c2_g1_i2	1384	C	G	GG	GG	GG	CG	CG	CG
TRINITY_DN31676_c2_g1_i2	1419	T	C	CC	CC	CC	TC	TC	TC
TRINITY_DN31679_c1_g1_i2	1874	C	T	TT	TT	TT	TT	TT	TT
TRINITY_DN31679_c1_g1_i2	2825	T	G	GG	TG	TG	TG	TG	TG
TRINITY_DN31679_c1_g1_i4	1949	C	T	TT	TT	TT	TT	TT	TT
TRINITY_DN31679_c1_g1_i4	2900	T	G	GG	TG	TG	TG	TG	TG
TRINITY_DN31679_c1_g1_i5	1974	C	T	TT	TT	TT	TT	TT	TT
TRINITY_DN31679_c1_g1_i5	2925	T	G	GG	TG	TG	TG	TG	TG
TRINITY_DN31698_c0_g1_i1	574	C	T	TT	TT	TT	TT	TT	TT
TRINITY_DN31698_c0_g1_i2	574	C	T	TT	TT	TT	TT	TT	TT
TRINITY_DN31698_c0_g1_i3	574	C	T	TT	TT	TT	TT	TT	TT
TRINITY_DN31706_c1_g5_i1	179	A	T	TT	TT	TT	TT	TT	TT
TRINITY_DN31715_c0_g1_i3	150	C	A,T	CA,T	CA,T	CA,T	CA,T	CA,T	CA,T
TRINITY_DN31715_c0_g1_i6	1047	C	T	TT	CT	CT	CT	CT	CT
TRINITY_DN31719_c0_g3_i11	787	T	C	TC	TC	CC	CC	CC	CC
TRINITY_DN31719_c0_g3_i4	1648	A	G	GG	GG	AG	GG	GG	GG
TRINITY_DN31719_c0_g3_i4	1690	T	C	CC	CC	TC	CC	CC	CC
TRINITY_DN31719_c0_g3_i6	1648	A	G	GG	GG	AG	GG	GG	GG
TRINITY_DN31719_c0_g3_i6	1690	T	C	CC	CC	TC	CC	CC	CC
TRINITY_DN31724_c0_g1_i1	1047	G	A	AA	AA	AA	GA	GA	GA
TRINITY_DN31724_c0_g1_i1	1144	A	G	AG	AG	AG	AG	AG	AG
TRINITY_DN31724_c0_g1_i1	1307	G	A	AA	AA	AA	GA	GA	GA
TRINITY_DN31724_c0_g1_i1	1373	G	A	GA	GA	GA	GA	GA	GA
TRINITY_DN31724_c0_g1_i1	278	C	T	TT	CT	TT	CT	CT	CT
TRINITY_DN31724_c0_g1_i1	287	A	G	GG	GG	GG	AG	AG	AG
TRINITY_DN31724_c0_g1_i1	579	G	A	AA	AA	AA	GA	GA	GA
TRINITY_DN31725_c0_g1_i6	597	C	T	CT	CT	CT	CT	CT	CT
TRINITY_DN31725_c0_g1_i6	826	T	C	TC	TC	TC	TC	TC	TC
TRINITY_DN31725_c0_g1_i7	510	C	T	CT	CT	CT	CT	CT	CT
TRINITY_DN31725_c0_g1_i7	739	T	C	TC	TC	TC	TC	TC	TC
TRINITY_DN31725_c0_g1_i9	597	C	T	CT	CT	CT	CT	CT	CT
TRINITY_DN31725_c0_g1_i9	826	T	C	TC	TC	TC	TC	TC	TC
TRINITY_DN31730_c0_g1_i11	1062	T	G	GG	GG	GG	TG	TG	TG
TRINITY_DN31730_c0_g1_i11	1076	T	C	CC	CC	CC	TC	CC	TC
TRINITY_DN31730_c0_g1_i7	680	T	G	GG	GG	GG	TG	TG	TG
TRINITY_DN31730_c0_g1_i7	694	T	C	CC	CC	CC	TC	CC	TC
TRINITY_DN31742_c1_g2_i2	271	C	G	CG	CG	CG	CG	CG	CG
TRINITY_DN31742_c1_g2_i2	281	A	G	AG	AG	AG	AG	AG	AG
TRINITY_DN31742_c1_g2_i3	873	A	G	GG	AG	GG	GG	GG	GG
TRINITY_DN31745_c1_g2_i4	1549	G	A	AA	AA	AA	GA	GA	GA
TRINITY_DN31745_c1_g2_i4	2289	T	C	CC	CC	CC	TC	TC	TC
TRINITY_DN31749_c0_g2_i2	942	T	C	TC	CC	TC	CC	CC	CC
TRINITY_DN31749_c0_g2_i3	1050	T	C	TC	CC	TC	CC	CC	CC
TRINITY_DN31756_c0_g1_i1	102	A	T	TT	TT	TT	TT	TT	TT
TRINITY_DN31756_c0_g1_i1	126	A	T	TT	TT	TT	TT	TT	TT
TRINITY_DN31756_c0_g1_i1	89	A	T	TT	TT	TT	TT	TT	TT
TRINITY_DN31765_c1_g3_i3	404	T	C	CC	CC	CC	TC	TC	TC
TRINITY_DN31767_c0_g2_i1	102	C	T	TT	TT	TT	TT	TT	TT
TRINITY_DN31767_c0_g2_i4	102	C	T	TT	TT	TT	TT	TT	TT
TRINITY_DN31767_c0_g2_i5	102	C	T	TT	TT	TT	TT	TT	TT
TRINITY_DN31768_c0_g3_i6	216	A	C	CC	CC	CC	CC	CC	CC
TRINITY_DN31771_c1_g1_i1	1439	T	C	TC	TC	TC	CC	CC	CC
TRINITY_DN31771_c1_g1_i1	1549	G	T	GT	GT	GT	GT	GT	GT
TRINITY_DN31771_c1_g1_i1	1587	C	T	CT	CT	CT	CT	CT	CT
TRINITY_DN31771_c1_g1_i1	550	T	A	AA	AA	AA	AA	AA	AA
TRINITY_DN31771_c1_g1_i1	721	T	G	TG	TG	TG	TG	TG	TG
TRINITY_DN31771_c1_g1_i1	766	T	C	TC	TC	TC	TC	TC	TC
TRINITY_DN31771_c1_g1_i1	869	T	G	GG	GG	GG	GG	GG	GG
TRINITY_DN31771_c1_g1_i11	1638	C	T	CT	CT	CT	CT	CT	CT
TRINITY_DN31771_c1_g1_i4	1364	G	C	CC	CC	CC	GC	GC	GC
TRINITY_DN31771_c1_g1_i4	1503	C	T	TT	TT	TT	TT	TT	TT
TRINITY_DN31771_c1_g1_i4	1522	A	G	GG	GG	GG	GG	GG	GG
TRINITY_DN31771_c1_g1_i4	1623	C	T	CT	CT	CT	CT	CT	CT
TRINITY_DN31771_c1_g1_i4	550	T	A	AA	AA	AA	AA	AA	AA
TRINITY_DN31771_c1_g1_i4	721	T	G	TG	TG	TG	TG	TG	TG
TRINITY_DN31771_c1_g1_i4	766	T	C	TC	TC	TC	TC	TC	TC
TRINITY_DN31771_c1_g1_i4	869	T	G	GG	GG	GG	GG	GG	GG
TRINITY_DN31771_c1_g1_i6	1649	C	T	CT	CT	CT	CT	CT	CT
TRINITY_DN31771_c1_g1_i9	128	G	T	GT	GT	GT	GT	TT	TT
TRINITY_DN31775_c1_g1_i2	1178	C	T	TT	TT	TT	TT	TT	TT
TRINITY_DN31780_c1_g4_i1	511	G	A	GA	GA	GA	GA	GA	GA
TRINITY_DN31780_c1_g9_i1	708	G	A	AA	AA	AA	AA	AA	GA
TRINITY_DN31780_c1_g9_i2	610	T	G	GG	GG	GG	TG	TG	TG
TRINITY_DN31780_c1_g9_i2	626	A	G	GG	GG	GG	AG	AG	AG
TRINITY_DN31780_c1_g9_i3	285	C	T	CT	CT	CT	TT	TT	TT
TRINITY_DN31780_c1_g9_i3	292	A	G	AG	AG	AG	GG	GG	GG
TRINITY_DN31787_c1_g4_i5	827	T	A	AA	TA	AA	TA	TA	AA
TRINITY_DN31793_c2_g3_i1	199	G	A	AA	AA	AA	AA	AA	AA
TRINITY_DN31796_c0_g3_i3	113	T	A	TA	TA	TA	AA	TA	AA
TRINITY_DN31800_c0_g1_i1	714	G	T	GT	GT	GT	GT	GT	GT
TRINITY_DN31800_c0_g1_i2	563	T	C	CC	CC	TC	CC	CC	CC
TRINITY_DN31800_c0_g1_i2	574	C	T	TT	TT	CT	TT	TT	TT
TRINITY_DN31818_c2_g1_i11	2304	T	C	CC	CC	CC	TC	TC	TC
TRINITY_DN31818_c2_g1_i11	2322	G	T	TT	TT	TT	GT	GT	GT
TRINITY_DN31818_c2_g1_i6	1542	T	C	CC	CC	CC	CC	CC	CC
TRINITY_DN31818_c2_g1_i7	1589	T	C	CC	CC	CC	CC	CC	CC
TRINITY_DN31832_c1_g2_i1	465	T	A	TA	TA	TA	TA	TA	TA
TRINITY_DN31832_c1_g2_i1	913	C	T	CT	CT	CT	TT	TT	TT
TRINITY_DN31832_c1_g2_i1	922	T	C	TC	TC	TC	CC	CC	CC
TRINITY_DN31832_c1_g2_i11	921	T	C	CC	CC	CC	CC	CC	CC
TRINITY_DN31832_c1_g2_i4	1419	C	T	CT	CT	CT	TT	TT	TT
TRINITY_DN31832_c1_g2_i4	1428	T	C	TC	TC	TC	CC	CC	CC
TRINITY_DN31832_c1_g2_i4	921	T	C	CC	CC	CC	CC	CC	CC
TRINITY_DN31832_c1_g2_i7	465	T	A	TA	TA	TA	TA	TA	TA
TRINITY_DN31840_c0_g4_i4	441	C	T	CT	TT	CT	TT	TT	TT
TRINITY_DN31840_c0_g4_i4	451	T	A	TA	AA	TA	AA	AA	AA
TRINITY_DN31852_c0_g1_i1	1788	G	A	AA	AA	AA	AA	AA	AA
TRINITY_DN31852_c0_g1_i12	1827	G	A	AA	AA	AA	AA	AA	AA
TRINITY_DN31852_c0_g1_i9	1910	G	A	AA	AA	AA	AA	AA	AA
TRINITY_DN31854_c0_g1_i2	1299	C	G	GG	GG	GG	GG	GG	GG
TRINITY_DN31854_c0_g1_i2	1305	C	T	TT	TT	TT	TT	TT	TT
TRINITY_DN31855_c0_g1_i2	1872	A	C	AC	AC	AC	CC	CC	CC
TRINITY_DN31855_c0_g1_i2	1895	G	A	GA	GA	GA	AA	AA	AA
TRINITY_DN31861_c0_g1_i2	1015	A	T	AT	TT	AT	TT	TT	TT
TRINITY_DN31861_c0_g1_i2	1018	G	T	GT	TT	GT	TT	TT	TT
TRINITY_DN31861_c0_g1_i8	1117	A	T	AT	TT	AT	TT	TT	TT
TRINITY_DN31861_c0_g1_i8	1120	G	T	GT	TT	GT	TT	TT	TT
TRINITY_DN31866_c0_g3_i1	1029	T	C	CC	CC	CC	CC	CC	CC
TRINITY_DN31866_c0_g3_i2	1110	T	C	CC	CC	CC	CC	CC	CC
TRINITY_DN31867_c0_g1_i1	671	T	C	CC	CC	CC	TC	CC	CC
TRINITY_DN31867_c0_g1_i1	685	A	C	CC	CC	CC	AC	CC	CC
TRINITY_DN31867_c0_g1_i1	734	C	T	TT	TT	TT	CT	TT	TT
TRINITY_DN31879_c3_g3_i1	690	A	T	TT	TT	TT	AT	TT	AT
TRINITY_DN31879_c3_g3_i1	693	C	G	GG	GG	GG	CG	CG	CG
TRINITY_DN31880_c2_g2_i1	313	A	G	GG	GG	GG	GG	GG	GG
TRINITY_DN31882_c0_g1_i3	752	G	A	AA	AA	AA	AA	AA	AA
TRINITY_DN31888_c0_g1_i1	538	T	A	AA	AA	AA	AA	AA	AA
TRINITY_DN31897_c0_g1_i6	775	A	G	GG	GG	GG	GG	AG	GG
TRINITY_DN31906_c0_g2_i1	2944	A	C	CC	CC	CC	AC	AC	AC
TRINITY_DN31910_c0_g1_i5	1428	C	A	AA	AA	AA	CA	CA	CA
TRINITY_DN31910_c0_g1_i5	1534	G	A	AA	AA	AA	GA	GA	GA
TRINITY_DN31910_c0_g5_i13	757	G	A	AA	AA	AA	GA	AA	GA
TRINITY_DN31910_c0_g5_i13	801	T	C	CC	CC	CC	TC	CC	TC
TRINITY_DN31910_c0_g5_i2	757	G	A	AA	AA	AA	GA	AA	GA
TRINITY_DN31910_c0_g5_i2	801	T	C	CC	CC	CC	TC	CC	TC
TRINITY_DN31911_c0_g1_i1	1029	G	T	TT	TT	TT	GT	GT	GT
TRINITY_DN31911_c0_g1_i10	1262	C	G	GG	GG	GG	CG	CG	CG
TRINITY_DN31911_c0_g1_i16	1713	C	G	GG	GG	GG	CG	CG	CG
TRINITY_DN31911_c0_g1_i4	1029	G	T	TT	TT	TT	GT	GT	GT
TRINITY_DN31912_c1_g1_i2	1026	A	G	AG	AG	AG	AG	AG	AG
TRINITY_DN31912_c1_g1_i4	713	T	C	TC	TC	TC	TC	TC	TC
TRINITY_DN31912_c1_g1_i4	741	A	G	AG	AG	AG	AG	AG	AG
TRINITY_DN31912_c1_g1_i6	789	A	G	AG	AG	AG	AG	AG	AG
TRINITY_DN31912_c1_g1_i7	1026	A	G	AG	AG	AG	AG	AG	AG
TRINITY_DN31912_c1_g1_i7	1783	T	C	TC	TC	TC	TC	TC	TC
TRINITY_DN31912_c1_g1_i8	789	A	G	AG	AG	AG	AG	AG	AG
TRINITY_DN31913_c0_g1_i1	169	T	C	TC	CC	CC	TC	TC	TC
TRINITY_DN31913_c0_g1_i3	196	A	G	AG	AG	AG	AG	AG	AG
TRINITY_DN31913_c0_g1_i4	637	A	G	AG	AG	AG	AG	AG	AG
TRINITY_DN31917_c6_g2_i1	437	T	C	TC	CC	CC	CC	CC	CC
TRINITY_DN31917_c6_g2_i4	413	T	C	CC	CC	CC	CC	CC	CC
TRINITY_DN31917_c6_g2_i7	118	T	G	GG	GG	GG	GG	GG	TG
TRINITY_DN31917_c6_g2_i7	124	A	G	GG	GG	GG	GG	GG	GG
TRINITY_DN31917_c6_g2_i7	255	A	G	GG	GG	GG	GG	GG	GG
TRINITY_DN31917_c6_g2_i7	256	T	C	CC	CC	CC	CC	CC	CC
TRINITY_DN31917_c6_g2_i7	407	G	C	GC	GC	GC	CC	CC	CC
TRINITY_DN31917_c6_g2_i8	290	A	T	TT	AT	TT	TT	TT	TT
TRINITY_DN31920_c0_g3_i2	487	T	A	TA	AA	AA	TA	TA	TA
TRINITY_DN31920_c0_g3_i2	495	A	T	AT	AT	TT	AT	AT	AT
TRINITY_DN31920_c0_g3_i2	554	A	G	AG	GG	GG	GG	GG	AG
TRINITY_DN31924_c0_g1_i1	918	G	A	AA	AA	AA	AA	AA	AA
TRINITY_DN31928_c0_g2_i3	190	A	G	GG	GG	GG	AG	GG	AG
TRINITY_DN31928_c0_g2_i3	200	A	G	GG	GG	GG	GG	GG	AG
TRINITY_DN31928_c0_g3_i2	547	T	G	GG	GG	GG	GG	GG	GG
TRINITY_DN31938_c0_g1_i2	582	C	T	CT	CT	CT	CT	CT	CT
TRINITY_DN31938_c0_g1_i6	870	C	T	CT	CT	CT	CT	CT	CT
TRINITY_DN31940_c0_g1_i1	1371	T	C	CC	CC	CC	TC	TC	TC
TRINITY_DN31940_c0_g1_i1	1522	T	C	CC	CC	CC	TC	TC	TC
TRINITY_DN31940_c0_g1_i10	1177	T	C	CC	CC	CC	TC	TC	TC
TRINITY_DN31940_c0_g1_i3	1440	T	C	CC	CC	CC	TC	TC	TC
TRINITY_DN31940_c0_g1_i3	1591	T	C	CC	CC	CC	CC	CC	CC
TRINITY_DN31940_c0_g1_i4	1175	T	C	CC	CC	CC	TC	CC	TC
TRINITY_DN31940_c0_g1_i5	1440	T	C	CC	CC	CC	TC	TC	TC
TRINITY_DN31940_c0_g1_i5	1591	T	C	CC	CC	CC	TC	CC	TC
TRINITY_DN31940_c0_g1_i6	1177	T	C	CC	CC	CC	CC	CC	CC
TRINITY_DN31940_c0_g1_i7	1371	T	C	CC	CC	CC	TC	TC	TC
TRINITY_DN31940_c0_g1_i7	1522	T	C	CC	CC	CC	CC	CC	CC
TRINITY_DN31940_c0_g1_i8	1440	T	C	CC	CC	CC	TC	TC	TC
TRINITY_DN31940_c0_g1_i8	1591	T	C	CC	CC	CC	TC	TC	TC
TRINITY_DN31940_c0_g1_i9	1371	T	C	CC	CC	CC	TC	TC	TC
TRINITY_DN31940_c0_g1_i9	1522	T	C	CC	CC	CC	TC	CC	TC
TRINITY_DN31941_c2_g5_i1	1310	C	A	AA	AA	AA	AA	AA	AA
TRINITY_DN31941_c2_g5_i2	1194	C	A	AA	AA	AA	AA	AA	AA
TRINITY_DN31942_c0_g3_i10	2185	A	G	GG	GG	GG	GG	GG	GG
TRINITY_DN31952_c0_g1_i1	622	A	T	TT	TT	TT	TT	TT	TT
TRINITY_DN31952_c0_g1_i5	622	A	T	TT	TT	TT	TT	TT	TT
TRINITY_DN31957_c0_g2_i1	266	C	T	TT	TT	CT	TT	TT	TT
TRINITY_DN31957_c0_g2_i5	425	C	A	AA	AA	CA	AA	AA	AA
TRINITY_DN31958_c0_g1_i1	405	C	A	CA	CA	CA	CA	CA	CA
TRINITY_DN31958_c0_g1_i2	280	T	C	TC	TC	TC	CC	CC	CC
TRINITY_DN31958_c0_g1_i2	369	T	C	TC	TC	TC	CC	CC	CC
TRINITY_DN31958_c0_g1_i2	556	A	G	AG	AG	AG	GG	GG	GG
TRINITY_DN31958_c0_g1_i5	527	C	A	CA	CA	CA	CA	CA	CA
TRINITY_DN31966_c1_g1_i1	1182	T	C	CC	CC	CC	TC	TC	TC
TRINITY_DN31968_c1_g2_i1	848	G	A	AA	AA	AA	AA	AA	GA
TRINITY_DN31968_c1_g2_i1	863	A	C	AC	AC	AC	AC	AC	AC
TRINITY_DN31968_c1_g2_i8	848	G	A	GA	AA	AA	AA	GA	GA
TRINITY_DN31968_c1_g2_i8	863	A	C	AC	AC	AC	AC	AC	AC
TRINITY_DN31970_c3_g1_i1	1376	G	A	AA	AA	AA	AA	AA	AA
TRINITY_DN31970_c3_g1_i3	1497	G	A	AA	AA	AA	AA	AA	AA
TRINITY_DN31970_c3_g6_i10	1022	T	C	TC	TC	TC	TC	TC	TC
TRINITY_DN31970_c3_g6_i10	1040	C	T	CT	CT	CT	CT	CT	CT
TRINITY_DN31970_c3_g6_i10	1124	A	G	AG	AG	AG	AG	AG	AG
TRINITY_DN31970_c3_g6_i10	441	G	A	GA	GA	GA	GA	GA	GA
TRINITY_DN31970_c3_g6_i10	670	C	A	CA	CA	CA	CA	CA	CA
TRINITY_DN31970_c3_g6_i11	376	A	G	AG	AG	AG	AG	AG	AG
TRINITY_DN31970_c3_g6_i2	2416	C	A	CA	CA	CA	CA	CA	CA
TRINITY_DN31970_c3_g6_i2	2768	T	C	TC	TC	TC	TC	TC	TC
TRINITY_DN31970_c3_g6_i2	2786	C	T	CT	CT	CT	CT	CT	CT
TRINITY_DN31970_c3_g6_i2	2870	A	G	AG	AG	AG	AG	AG	AG
TRINITY_DN31970_c3_g6_i3	441	A	G	AG	AG	AG	AG	AG	AG
TRINITY_DN31970_c3_g6_i8	2164	C	A	CA	CA	CA	CA	CA	CA
TRINITY_DN31970_c3_g6_i8	2516	T	C	TC	TC	TC	TC	TC	TC
TRINITY_DN31970_c3_g6_i8	2534	C	T	CT	CT	CT	CT	CT	CT
TRINITY_DN31970_c3_g6_i8	2618	A	G	AG	AG	AG	AG	AG	AG
TRINITY_DN31979_c0_g1_i1	890	A	C,T	AC,T	AC,T	AC,T	AC,T	AC,T	AC,T
TRINITY_DN31979_c0_g1_i4	1054	A	T,C	AT,C	AT,C	AT,C	AT,C	AT,C	AT,C
TRINITY_DN31992_c0_g1_i1	40	A	T	TT	TT	TT	TT	TT	TT
TRINITY_DN31992_c1_g3_i1	189	C	T	CT	CT	CT	CT	CT	CT
TRINITY_DN31992_c1_g3_i1	447	T	C	TC	TC	TC	TC	TC	TC
TRINITY_DN31992_c1_g3_i1	472	G	A	GA	GA	GA	GA	GA	GA
TRINITY_DN31992_c1_g3_i2	189	C	T	CT	CT	CT	CT	CT	CT
TRINITY_DN31992_c1_g3_i2	447	T	C	TC	TC	TC	TC	TC	TC
TRINITY_DN32011_c0_g1_i1	247	T	A	AA	AA	AA	AA	AA	AA
TRINITY_DN32013_c3_g1_i2	3193	A	C	AC	CC	CC	CC	CC	CC
TRINITY_DN32013_c3_g1_i2	3196	T	C	TC	CC	CC	CC	CC	CC
TRINITY_DN32014_c0_g2_i1	889	T	C	CC	CC	CC	TC	TC	TC
TRINITY_DN32020_c0_g1_i11	699	G	A	AA	AA	AA	GA	GA	GA
TRINITY_DN32020_c0_g1_i12	699	G	A	AA	AA	AA	GA	GA	GA
TRINITY_DN32020_c0_g1_i4	699	G	A	AA	AA	AA	GA	GA	GA
TRINITY_DN32024_c0_g1_i1	783	C	T	TT	TT	TT	CT	CT	CT
TRINITY_DN32024_c0_g1_i1	824	T	C	CC	CC	CC	TC	TC	TC
TRINITY_DN32024_c0_g1_i10	1040	A	G	GG	GG	GG	AG	AG	AG
TRINITY_DN32024_c0_g1_i10	1042	A	G	GG	GG	GG	AG	AG	AG
TRINITY_DN32024_c0_g1_i11	962	A	G	GG	GG	GG	AG	AG	AG
TRINITY_DN32024_c0_g1_i11	964	A	G	GG	GG	GG	AG	AG	AG
TRINITY_DN32024_c0_g1_i12	712	C	T	TT	TT	TT	TT	TT	TT
TRINITY_DN32024_c0_g1_i12	753	T	C	CC	CC	CC	CC	CC	CC
TRINITY_DN32024_c0_g1_i4	1256	A	G	GG	GG	GG	AG	AG	AG
TRINITY_DN32024_c0_g1_i4	1258	A	G	GG	GG	GG	AG	AG	AG
TRINITY_DN32024_c0_g1_i5	1006	C	T	TT	TT	TT	TT	TT	TT
TRINITY_DN32024_c0_g1_i5	1047	T	C	CC	CC	CC	CC	CC	CC
TRINITY_DN32024_c0_g1_i6	1040	A	G	GG	GG	GG	AG	AG	AG
TRINITY_DN32024_c0_g1_i6	1042	A	G	GG	GG	GG	AG	AG	AG
TRINITY_DN32024_c0_g1_i7	962	A	G	GG	GG	GG	AG	AG	AG
TRINITY_DN32024_c0_g1_i7	964	A	G	GG	GG	GG	AG	AG	AG
TRINITY_DN32024_c0_g1_i8	746	A	G	GG	GG	GG	AG	AG	AG
TRINITY_DN32024_c0_g1_i8	748	A	G	GG	GG	GG	AG	AG	AG
TRINITY_DN32024_c0_g1_i9	1256	A	G	GG	GG	GG	AG	AG	AG
TRINITY_DN32024_c0_g1_i9	1258	A	G	GG	GG	GG	AG	AG	AG
TRINITY_DN32033_c0_g1_i5	800	A	T	AT	AT	AT	AT	AT	AT
TRINITY_DN32033_c0_g1_i5	806	G	A	GA	GA	GA	GA	GA	GA
TRINITY_DN32039_c4_g4_i1	541	A	T	TT	TT	TT	TT	TT	AT
TRINITY_DN32042_c0_g6_i1	1748	T	C	CC	CC	CC	TC	TC	TC
TRINITY_DN32043_c0_g1_i1	730	G	C	CC	CC	CC	CC	CC	CC
TRINITY_DN32043_c0_g1_i3	405	A	G	GG	GG	GG	GG	GG	GG
TRINITY_DN32046_c0_g1_i14	1167	G	A	AA	AA	AA	AA	AA	GA
TRINITY_DN32046_c0_g1_i17	1167	G	A	AA	AA	AA	AA	AA	AA
TRINITY_DN32046_c0_g1_i9	486	G	A	AA	AA	AA	AA	AA	AA
TRINITY_DN32049_c0_g1_i4	287	G	T	TT	TT	TT	TT	TT	TT
TRINITY_DN32049_c0_g1_i4	638	T	C	CC	CC	CC	TC	TC	TC
TRINITY_DN32049_c0_g1_i5	371	G	T	TT	TT	TT	TT	TT	TT
TRINITY_DN32056_c1_g5_i4	846	A	G	GG	AG	GG	GG	GG	GG
TRINITY_DN32056_c1_g5_i4	847	C	T	TT	CT	TT	TT	TT	TT
TRINITY_DN32058_c0_g2_i3	2563	A	C	CC	CC	CC	CC	CC	CC
TRINITY_DN32058_c0_g2_i5	2492	A	C	CC	CC	CC	CC	CC	CC
TRINITY_DN32058_c0_g2_i7	2538	A	C	CC	CC	CC	CC	CC	CC
TRINITY_DN32058_c0_g2_i8	2534	A	C	CC	CC	CC	CC	CC	CC
TRINITY_DN32062_c0_g2_i3	2860	T	C	CC	CC	CC	CC	CC	CC
TRINITY_DN32062_c0_g2_i3	3217	A	G	GG	AG	GG	GG	AG	GG
TRINITY_DN32062_c0_g2_i3	3245	A	G	GG	AG	GG	GG	AG	GG
TRINITY_DN32062_c0_g2_i3	3275	T	C	CC	TC	CC	CC	CC	CC
TRINITY_DN32062_c0_g2_i3	3366	A	G	GG	AG	GG	GG	AG	GG
TRINITY_DN32062_c0_g2_i4	2856	T	C	CC	CC	CC	CC	CC	CC
TRINITY_DN32062_c0_g2_i4	3213	A	G	GG	AG	GG	GG	AG	GG
TRINITY_DN32062_c0_g2_i4	3241	A	G	GG	AG	GG	GG	AG	GG
TRINITY_DN32062_c0_g2_i4	3362	A	G	GG	AG	GG	GG	AG	GG
TRINITY_DN32062_c0_g2_i5	271	A	G	GG	AG	GG	GG	AG	GG
TRINITY_DN32062_c0_g2_i5	299	A	G	GG	AG	GG	GG	AG	GG
TRINITY_DN32063_c2_g2_i1	33	C	T	TT	TT	TT	TT	TT	TT
TRINITY_DN32063_c2_g2_i1	411	G	A	AA	AA	AA	GA	GA	GA
TRINITY_DN32063_c2_g2_i10	33	C	T	TT	TT	TT	TT	TT	TT
TRINITY_DN32063_c2_g2_i6	33	C	T	TT	TT	TT	TT	TT	TT
TRINITY_DN32063_c2_g2_i9	33	C	T	TT	TT	TT	TT	TT	TT
TRINITY_DN32063_c2_g7_i9	358	G	A	AA	AA	AA	GA	GA	GA
TRINITY_DN32063_c2_g7_i9	373	C	T	TT	TT	TT	CT	CT	CT
TRINITY_DN32072_c2_g2_i4	667	A	T	AT	AT	AT	AT	AT	AT
TRINITY_DN32072_c2_g2_i4	670	T	A	TA	TA	TA	TA	TA	TA
TRINITY_DN32074_c0_g2_i2	455	A	G	GG	GG	GG	GG	GG	GG
TRINITY_DN32074_c0_g2_i2	476	T	G	GG	GG	GG	GG	GG	GG
TRINITY_DN32077_c0_g1_i5	377	C	T	CT	CT	CT	CT	CT	CT
TRINITY_DN32080_c0_g1_i18	1202	T	G	GG	GG	GG	TG	TG	TG
TRINITY_DN32080_c0_g1_i18	1290	A	T	TT	TT	TT	AT	AT	AT
TRINITY_DN32088_c1_g3_i1	93	A	G	GG	GG	GG	GG	GG	GG
TRINITY_DN32089_c0_g1_i8	146	T	C	CC	CC	CC	TC	TC	TC
TRINITY_DN32109_c3_g2_i3	1505	T	C	TC	TC	TC	TC	TC	TC
TRINITY_DN32109_c3_g2_i5	2311	T	C	TC	TC	TC	TC	TC	TC
TRINITY_DN32119_c0_g2_i1	1608	A	C	CC	CC	CC	CC	CC	CC
TRINITY_DN32119_c0_g2_i19	1186	A	C	CC	CC	CC	CC	CC	CC
TRINITY_DN32119_c0_g2_i2	852	C	T	CT	CT	CT	CT	CT	CT
TRINITY_DN32119_c0_g2_i5	1040	A	C	CC	CC	CC	CC	CC	CC
TRINITY_DN32127_c1_g1_i1	560	G	T	TT	TT	TT	GT	GT	GT
TRINITY_DN32127_c1_g1_i1	606	G	A	AA	AA	AA	GA	GA	GA
TRINITY_DN32127_c1_g1_i2	156	T	C	CC	CC	CC	CC	CC	CC
TRINITY_DN32127_c1_g1_i2	644	G	T	TT	TT	TT	GT	GT	GT
TRINITY_DN32127_c1_g1_i2	690	G	A	AA	AA	AA	GA	GA	GA
TRINITY_DN32127_c1_g1_i3	156	T	C	CC	CC	CC	CC	CC	CC
TRINITY_DN32127_c1_g1_i3	644	G	T	TT	TT	TT	GT	GT	GT
TRINITY_DN32127_c1_g1_i4	156	T	C	CC	CC	CC	CC	CC	CC
TRINITY_DN32130_c0_g1_i2	2493	A	C	CC	CC	CC	AC	AC	AC
TRINITY_DN32132_c1_g3_i2	1567	G	A	GA	GA	AA	GA	GA	GA
TRINITY_DN32132_c1_g3_i2	1588	C	T	CT	CT	TT	CT	CT	CT
TRINITY_DN32143_c2_g3_i1	1756	G	A	GA	GA	GA	GA	GA	GA
TRINITY_DN32143_c2_g3_i2	1778	G	A	GA	GA	GA	GA	GA	GA
TRINITY_DN32147_c2_g1_i4	302	T	A	AA	AA	AA	TA	TA	TA
TRINITY_DN32147_c2_g1_i4	413	A	C	CC	CC	CC	CC	CC	CC
TRINITY_DN32147_c2_g1_i4	415	A	G	GG	GG	GG	GG	GG	GG
TRINITY_DN32147_c2_g1_i4	535	A	C	CC	CC	CC	CC	CC	CC
TRINITY_DN32147_c2_g1_i4	537	C	T	CT	TT	TT	TT	TT	TT
TRINITY_DN32149_c0_g3_i12	495	A	C	CC	CC	CC	AC	AC	AC
TRINITY_DN32149_c0_g3_i13	495	A	C	CC	CC	CC	AC	AC	AC
TRINITY_DN32149_c0_g3_i14	677	G	C	CC	CC	CC	CC	CC	CC
TRINITY_DN32149_c0_g3_i15	677	G	C	CC	CC	CC	GC	GC	GC
TRINITY_DN32149_c0_g3_i2	367	A	C	CC	CC	CC	AC	AC	AC
TRINITY_DN32149_c0_g3_i5	495	A	C	CC	CC	CC	AC	AC	AC
TRINITY_DN32149_c0_g3_i5	761	G	C	CC	CC	CC	CC	CC	CC
TRINITY_DN32150_c0_g2_i2	2390	T	C	CC	CC	CC	CC	CC	CC
TRINITY_DN32152_c0_g1_i2	2637	C	T	TT	TT	TT	TT	TT	TT
TRINITY_DN32152_c0_g1_i6	494	G	A	GA	GA	GA	GA	GA	GA
TRINITY_DN32153_c1_g1_i3	1646	C	T,A	CT,A	CT,A	CT,A	T,AT,A	T,AT,A	T,AT,A
TRINITY_DN32168_c2_g3_i1	179	G	T	TT	TT	TT	TT	TT	TT
TRINITY_DN32168_c2_g3_i2	179	G	T	TT	TT	TT	TT	TT	TT
TRINITY_DN32170_c1_g1_i1	662	G	A	AA	AA	AA	AA	AA	AA
TRINITY_DN32182_c1_g1_i2	295	A	G	GG	GG	AG	GG	GG	GG
TRINITY_DN32198_c1_g2_i1	1985	T	A	AA	AA	AA	AA	AA	AA
TRINITY_DN32198_c1_g2_i3	1972	T	C	CC	CC	CC	CC	CC	CC
TRINITY_DN32202_c4_g2_i2	235	T	C	TC	CC	CC	CC	CC	CC
TRINITY_DN32202_c4_g2_i2	291	G	A	GA	AA	AA	AA	AA	AA
TRINITY_DN32202_c4_g4_i1	161	T	C	TC	TC	TC	TC	TC	TC
TRINITY_DN32202_c5_g3_i2	453	C	T	TT	TT	TT	CT	TT	TT
TRINITY_DN32202_c5_g3_i2	545	T	C	CC	CC	CC	TC	CC	CC
TRINITY_DN32208_c0_g1_i4	67	T	C	TC	CC	CC	CC	CC	CC
TRINITY_DN32209_c0_g1_i1	199	C	T	TT	TT	TT	TT	TT	TT
TRINITY_DN32209_c0_g1_i14	199	C	T	TT	TT	TT	CT	CT	CT
TRINITY_DN32209_c0_g1_i4	199	C	T	TT	TT	TT	CT	CT	CT
TRINITY_DN32209_c0_g1_i8	199	C	T	TT	TT	TT	CT	CT	CT
TRINITY_DN32216_c0_g1_i11	1237	G	A	AA	AA	AA	GA	GA	GA
TRINITY_DN32216_c0_g1_i16	1237	G	A	AA	AA	AA	GA	GA	GA
TRINITY_DN32216_c0_g1_i8	1237	G	A	AA	AA	AA	GA	GA	GA
TRINITY_DN32216_c0_g1_i9	1237	G	A	AA	AA	AA	GA	GA	GA
TRINITY_DN32219_c5_g1_i1	314	C	T	CT	CT	CT	CT	CT	CT
TRINITY_DN32219_c5_g1_i1	440	G	A	GA	GA	GA	GA	GA	GA
TRINITY_DN32219_c5_g1_i1	635	A	C	CC	CC	CC	CC	CC	CC
TRINITY_DN32219_c5_g1_i2	506	A	C	CC	CC	CC	CC	CC	CC
TRINITY_DN32219_c5_g1_i3	622	C	T	CT	CT	CT	CT	CT	CT
TRINITY_DN32219_c5_g1_i3	748	G	A	GA	GA	GA	GA	GA	GA
TRINITY_DN32219_c5_g1_i3	943	A	C	CC	CC	CC	CC	CC	CC
TRINITY_DN32219_c5_g1_i4	622	C	T	CT	CT	CT	CT	CT	CT
TRINITY_DN32219_c5_g1_i4	748	G	A	GA	GA	GA	GA	GA	GA
TRINITY_DN32219_c5_g1_i4	799	G	C	GC	GC	GC	GC	GC	GC
TRINITY_DN32220_c1_g2_i3	388	A	G	AG	GG	GG	GG	GG	GG
TRINITY_DN32228_c0_g2_i2	923	T	A	TA	TA	TA	TA	TA	TA
TRINITY_DN32228_c0_g2_i2	925	C	T	CT	CT	CT	CT	CT	CT
TRINITY_DN32234_c0_g1_i1	520	C	T	CT	CT	CT	CT	CT	CT
TRINITY_DN32234_c0_g1_i2	1337	A	G	AG	AG	AG	AG	AG	AG
TRINITY_DN32234_c0_g1_i2	1364	C	G	CG	CG	CG	CG	CG	CG
TRINITY_DN32234_c0_g1_i3	1828	A	G	AG	AG	AG	AG	AG	AG
TRINITY_DN32234_c0_g1_i3	1855	C	G	CG	CG	CG	CG	CG	CG
TRINITY_DN32234_c0_g1_i5	1828	A	G	AG	AG	AG	AG	AG	AG
TRINITY_DN32234_c0_g1_i5	1855	C	G	CG	CG	CG	CG	CG	CG
TRINITY_DN32236_c0_g4_i4	383	T	C	CC	CC	CC	TC	TC	TC
TRINITY_DN32236_c0_g4_i4	398	A	G	GG	GG	GG	AG	AG	AG
TRINITY_DN32236_c0_g4_i5	491	G	C	CC	CC	CC	CC	GC	GC
TRINITY_DN32236_c0_g4_i5	607	T	C	CC	CC	CC	TC	TC	TC
TRINITY_DN32236_c0_g4_i5	622	A	G	GG	GG	GG	AG	AG	AG
TRINITY_DN32237_c0_g2_i3	1539	T	C	CC	CC	CC	TC	TC	TC
TRINITY_DN32247_c0_g2_i3	777	G	C,T	C,TC,T	C,TC,T	C,TC,T	GC,T	GC,T	GC,T
TRINITY_DN32249_c0_g1_i4	96	T	C	CC	TC	TC	CC	CC	CC
TRINITY_DN32257_c0_g1_i1	16	C	A	AA	AA	AA	AA	AA	AA
TRINITY_DN32257_c0_g1_i11	786	G	A	GA	GA	GA	GA	GA	GA
TRINITY_DN32257_c0_g1_i12	915	G	A	GA	GA	GA	GA	GA	GA
TRINITY_DN32257_c0_g1_i15	16	C	A	AA	AA	AA	AA	AA	AA
TRINITY_DN32257_c0_g1_i2	16	C	A	AA	AA	AA	AA	AA	AA
TRINITY_DN32257_c0_g1_i3	16	C	A	AA	AA	AA	AA	AA	AA
TRINITY_DN32257_c0_g1_i4	786	G	A	GA	GA	GA	GA	GA	GA
TRINITY_DN32257_c0_g1_i5	193	G	A	AA	AA	AA	AA	AA	AA
TRINITY_DN32257_c0_g1_i6	659	G	A	GA	GA	GA	GA	GA	GA
TRINITY_DN32257_c0_g1_i9	16	C	A	AA	AA	AA	AA	AA	AA
TRINITY_DN32257_c0_g2_i1	644	T	A	AA	AA	AA	AA	AA	AA
TRINITY_DN32257_c0_g2_i1	655	T	A	AA	AA	AA	AA	AA	AA
TRINITY_DN32260_c5_g1_i1	630	G	A	GA	GA	GA	GA	GA	GA
TRINITY_DN32260_c5_g1_i4	725	G	A	GA	GA	GA	GA	GA	GA
TRINITY_DN32273_c1_g1_i2	553	A	C	CC	CC	CC	AC	AC	AC
TRINITY_DN32273_c1_g1_i5	553	A	C	CC	CC	CC	AC	AC	AC
TRINITY_DN32273_c1_g1_i9	144	T	A	TA	AA	TA	TA	TA	TA
TRINITY_DN32278_c2_g2_i6	200	C	T	CT	CT	CT	CT	TT	TT
TRINITY_DN32278_c2_g2_i6	216	G	A	GA	GA	GA	GA	AA	AA
TRINITY_DN32278_c2_g2_i6	294	T	C	CC	CC	CC	CC	CC	CC
TRINITY_DN32278_c2_g2_i7	200	C	T	CT	CT	CT	CT	TT	TT
TRINITY_DN32278_c2_g2_i7	216	G	A	GA	GA	GA	GA	AA	AA
TRINITY_DN32278_c2_g2_i7	294	T	C	CC	CC	CC	CC	CC	CC
TRINITY_DN32278_c2_g4_i1	399	A	C	CC	CC	CC	CC	CC	CC
TRINITY_DN32278_c2_g4_i1	422	T	A	AA	AA	AA	AA	AA	AA
TRINITY_DN32286_c0_g1_i3	1372	A	G	AG	AG	AG	AG	AG	AG
TRINITY_DN32286_c0_g1_i8	1372	A	G	AG	AG	AG	AG	AG	AG
TRINITY_DN32286_c0_g1_i9	1372	A	G	AG	AG	AG	AG	AG	AG
TRINITY_DN32295_c0_g2_i1	803	C	T	TT	TT	TT	TT	CT	TT
TRINITY_DN32295_c0_g2_i2	980	C	A	AA	AA	AA	AA	CA	AA
TRINITY_DN32295_c0_g2_i7	286	C	A	AA	AA	AA	AA	CA	AA
TRINITY_DN32295_c0_g2_i7	700	C	T	TT	TT	TT	TT	CT	TT
TRINITY_DN32295_c0_g2_i8	980	C	A	AA	AA	AA	AA	CA	AA
TRINITY_DN32295_c0_g2_i9	980	C	A	AA	AA	AA	AA	CA	AA
TRINITY_DN32300_c0_g2_i1	64	A	T	TT	TT	TT	TT	TT	TT
TRINITY_DN32304_c0_g1_i10	1009	A	G	AG	AG	AG	AG	AG	AG
TRINITY_DN32304_c0_g1_i10	1036	G	A	GA	GA	GA	GA	GA	GA
TRINITY_DN32304_c0_g1_i10	780	T	A	TA	TA	AA	TA	AA	TA
TRINITY_DN32304_c0_g1_i10	935	T	C	TC	TC	TC	TC	TC	TC
TRINITY_DN32304_c0_g1_i6	780	T	A	TA	AA	AA	TA	AA	TA
TRINITY_DN32304_c0_g1_i9	296	C	T	CT	CT	CT	CT	CT	CT
TRINITY_DN32306_c2_g4_i4	1029	T	C	CC	CC	CC	TC	TC	TC
TRINITY_DN32306_c2_g4_i4	1035	A	G	GG	GG	GG	AG	AG	AG
TRINITY_DN32306_c2_g4_i6	150	C	G	GG	GG	GG	GG	CG	CG
TRINITY_DN32310_c2_g1_i3	461	T	C	CC	CC	CC	CC	CC	CC
TRINITY_DN32310_c2_g1_i5	461	T	C	CC	CC	CC	CC	CC	CC
TRINITY_DN32310_c2_g1_i5	788	A	G	AG	AG	AG	AG	AG	AG
TRINITY_DN32323_c0_g1_i1	3199	A	G	AG	AG	AG	AG	AG	AG
TRINITY_DN32325_c0_g3_i5	1237	G	A	GA	GA	GA	AA	AA	AA
TRINITY_DN32334_c0_g1_i2	1240	A	G	GG	GG	GG	AG	AG	AG
TRINITY_DN32335_c0_g2_i11	199	C	T	CT	TT	TT	CT	TT	TT
TRINITY_DN32335_c0_g2_i4	238	T	C	CC	CC	CC	TC	CC	CC
TRINITY_DN32335_c0_g2_i4	262	A	G	GG	GG	GG	AG	GG	GG
TRINITY_DN32335_c0_g2_i7	238	T	C	CC	CC	CC	TC	CC	CC
TRINITY_DN32335_c0_g2_i7	262	A	G	GG	GG	GG	AG	GG	GG
TRINITY_DN32336_c2_g5_i5	164	C	T	CT	CT	TT	TT	TT	TT
TRINITY_DN32336_c2_g5_i5	91	T	C	CC	CC	TC	CC	CC	CC
TRINITY_DN32340_c0_g1_i1	279	C	T	CT	TT	TT	TT	TT	TT
TRINITY_DN32340_c0_g1_i7	733	G	A	GA	AA	GA	AA	AA	AA
TRINITY_DN32340_c0_g1_i7	740	G	A	GA	GA	GA	GA	AA	AA
TRINITY_DN32340_c0_g2_i1	10	C	T	TT	TT	TT	TT	TT	TT
TRINITY_DN32342_c0_g2_i1	1444	T	C	TC	TC	TC	TC	TC	TC
TRINITY_DN32342_c0_g2_i6	616	A	T	AT	TT	AT	AT	AT	AT
TRINITY_DN32342_c0_g2_i6	619	C	T	CT	TT	CT	CT	CT	CT
TRINITY_DN32343_c0_g1_i10	625	A	G	GG	GG	GG	GG	GG	GG
TRINITY_DN32343_c0_g1_i4	874	A	G	GG	GG	GG	GG	GG	GG
TRINITY_DN32343_c0_g1_i8	1418	A	G	AG	GG	GG	GG	GG	GG
TRINITY_DN32343_c0_g1_i9	1418	A	G	AG	GG	GG	GG	GG	GG
TRINITY_DN32356_c3_g2_i2	535	T	A	AA	AA	AA	TA	TA	TA
TRINITY_DN32356_c3_g6_i1	1154	G	A	AA	AA	AA	AA	AA	AA
TRINITY_DN32362_c0_g1_i1	3307	C	A	AA	AA	AA	AA	AA	AA
TRINITY_DN32365_c0_g1_i1	1323	T	G	GG	TG	TG	GG	GG	GG
TRINITY_DN32365_c0_g1_i1	1326	A	G	GG	AG	AG	GG	GG	GG
TRINITY_DN32365_c0_g1_i6	2353	A	G	GG	AG	AG	GG	GG	GG
TRINITY_DN32365_c0_g1_i6	2369	A	G	GG	GG	GG	GG	GG	GG
TRINITY_DN32365_c0_g1_i8	2013	A	G	GG	AG	AG	GG	GG	GG
TRINITY_DN32365_c0_g1_i8	2029	A	G	GG	GG	GG	GG	GG	GG
TRINITY_DN32365_c0_g1_i9	2532	A	G	GG	AG	AG	GG	GG	GG
TRINITY_DN32365_c0_g1_i9	2548	A	G	GG	GG	GG	GG	GG	GG
TRINITY_DN32374_c1_g1_i1	84	G	C	CC	CC	CC	GC	GC	GC
TRINITY_DN32374_c1_g2_i2	491	T	C	CC	CC	TC	TC	TC	TC
TRINITY_DN32375_c2_g3_i1	80	G	T	TT	TT	TT	GT	TT	GT
TRINITY_DN32391_c0_g2_i7	1773	T	C	CC	CC	CC	CC	CC	CC
TRINITY_DN32391_c0_g2_i7	2129	A	C	CC	CC	CC	CC	CC	CC
TRINITY_DN32391_c0_g2_i9	322	C	T	TT	TT	TT	CT	CT	CT
TRINITY_DN32397_c0_g2_i6	414	A	T	AT	AT	AT	AT	AT	AT
TRINITY_DN32411_c2_g1_i1	29	G	A	GA	AA	GA	GA	GA	GA
TRINITY_DN32411_c2_g1_i3	29	G	A	GA	AA	GA	GA	GA	GA
TRINITY_DN32417_c0_g1_i4	993	C	T	TT	TT	TT	TT	TT	TT
TRINITY_DN32425_c0_g2_i1	160	G	A	AA	AA	AA	AA	GA	AA
TRINITY_DN32425_c0_g2_i1	183	T	C	CC	CC	CC	CC	TC	CC
TRINITY_DN32425_c0_g2_i4	160	G	A	AA	AA	AA	AA	GA	AA
TRINITY_DN32425_c0_g2_i4	183	T	C	CC	CC	CC	CC	TC	CC
TRINITY_DN32427_c0_g2_i3	2665	A	G	GG	GG	GG	GG	GG	AG
TRINITY_DN32427_c0_g2_i9	2032	T	C	CC	CC	CC	CC	TC	TC
TRINITY_DN32428_c1_g4_i3	1755	C	T	TT	TT	TT	TT	TT	TT
TRINITY_DN32433_c1_g1_i10	1012	C	G	CG	CG	CG	CG	CG	CG
TRINITY_DN32433_c1_g1_i10	1511	C	T	CT	CT	CT	TT	TT	TT
TRINITY_DN32433_c1_g1_i10	932	G	A	GA	GA	GA	GA	GA	GA
TRINITY_DN32433_c1_g1_i13	519	G	A	GA	GA	GA	GA	GA	GA
TRINITY_DN32433_c1_g1_i13	599	C	G	CG	CG	CG	CG	CG	CG
TRINITY_DN32433_c1_g1_i2	1012	C	G	CG	CG	CG	CG	CG	CG
TRINITY_DN32433_c1_g1_i2	1309	C	A	AA	AA	AA	AA	AA	AA
TRINITY_DN32433_c1_g1_i2	1632	T	A	TA	TA	TA	AA	AA	AA
TRINITY_DN32433_c1_g1_i2	932	G	A	GA	GA	GA	GA	GA	GA
TRINITY_DN32433_c1_g1_i3	1253	C	T	TT	TT	TT	CT	CT	CT
TRINITY_DN32433_c1_g1_i3	519	G	A	GA	GA	GA	GA	GA	GA
TRINITY_DN32433_c1_g1_i3	599	C	G	CG	CG	CG	CG	CG	CG
TRINITY_DN32433_c1_g1_i4	285	T	A	AA	AA	AA	TA	TA	TA
TRINITY_DN32433_c1_g1_i4	333	T	C	CC	CC	CC	TC	TC	TC
TRINITY_DN32433_c1_g1_i6	1163	C	T	TT	TT	TT	CT	CT	CT
TRINITY_DN32433_c1_g1_i6	509	C	G	CG	CG	CG	CG	CG	CG
TRINITY_DN32433_c1_g1_i7	1012	C	G	CG	CG	CG	CG	CG	CG
TRINITY_DN32433_c1_g1_i7	932	G	A	GA	GA	GA	GA	GA	GA
TRINITY_DN32433_c1_g1_i9	509	C	G	CG	CG	CG	CG	CG	CG
TRINITY_DN32434_c0_g3_i1	1948	A	T	TT	TT	TT	TT	TT	AT
TRINITY_DN32434_c0_g3_i3	1948	A	T	TT	TT	TT	TT	TT	AT
TRINITY_DN32443_c0_g1_i5	63	A	G	GG	GG	GG	AG	AG	AG
TRINITY_DN32447_c1_g1_i2	526	A	G	GG	GG	AG	AG	AG	AG
TRINITY_DN32447_c1_g1_i2	538	A	G	GG	GG	GG	AG	AG	AG
TRINITY_DN32453_c0_g1_i5	440	G	T	GT	TT	TT	TT	TT	TT
TRINITY_DN32453_c0_g1_i5	533	A	G	AG	GG	GG	GG	GG	GG
TRINITY_DN32466_c1_g1_i5	2247	A	G	GG	GG	GG	GG	GG	GG
TRINITY_DN32466_c1_g1_i5	2259	T	C	CC	CC	CC	CC	CC	CC
TRINITY_DN32466_c3_g2_i4	395	A	G	GG	GG	GG	AG	AG	AG
TRINITY_DN32466_c3_g2_i5	395	A	G	GG	GG	GG	AG	AG	AG
TRINITY_DN32488_c0_g2_i6	35	G	A	AA	AA	AA	AA	AA	AA
TRINITY_DN32489_c0_g1_i4	1033	A	G	GG	AG	GG	GG	GG	GG
TRINITY_DN32491_c0_g1_i2	1050	A	G	GG	GG	GG	AG	AG	AG
TRINITY_DN32491_c0_g1_i2	1077	T	C	TC	TC	TC	TC	TC	TC
TRINITY_DN32491_c0_g1_i2	673	G	A	GA	GA	GA	GA	GA	GA
TRINITY_DN32491_c0_g1_i3	1000	A	G	AG	AG	AG	AG	AG	AG
TRINITY_DN32491_c0_g1_i3	1066	A	G	AG	AG	AG	AG	AG	AG
TRINITY_DN32491_c0_g1_i3	1081	C	G	CG	CG	CG	CG	CG	CG
TRINITY_DN32491_c0_g1_i3	330	C	T	CT	CT	CT	CT	CT	CT
TRINITY_DN32491_c0_g1_i3	425	G	A	GA	GA	GA	GA	GA	GA
TRINITY_DN32491_c0_g1_i3	610	A	T	AT	AT	AT	AT	AT	AT
TRINITY_DN32491_c0_g1_i3	641	G	T	GT	GT	GT	GT	GT	GT
TRINITY_DN32491_c0_g1_i3	673	C	G	CG	CG	CG	CG	CG	CG
TRINITY_DN32491_c0_g1_i3	813	A	G	AG	AG	AG	GG	GG	GG
TRINITY_DN32491_c0_g1_i3	976	A	G	AG	AG	AG	AG	AG	AG
TRINITY_DN32493_c1_g1_i1	805	G	A	AA	GA	AA	AA	AA	AA
TRINITY_DN32493_c1_g1_i3	805	G	A	AA	GA	AA	AA	AA	AA
TRINITY_DN32493_c1_g1_i5	805	G	A	AA	GA	AA	AA	AA	AA
TRINITY_DN32494_c2_g2_i2	3093	C	T	TT	TT	TT	TT	TT	TT
TRINITY_DN32494_c2_g2_i3	3023	C	T	TT	TT	TT	TT	TT	TT
TRINITY_DN32494_c2_g2_i7	3133	C	T	TT	TT	TT	TT	TT	TT
TRINITY_DN32498_c0_g1_i4	2911	G	A	AA	AA	AA	AA	AA	AA
TRINITY_DN32498_c0_g1_i6	2604	T	C	CC	CC	TC	TC	TC	TC
TRINITY_DN32498_c0_g1_i6	2609	G	A	AA	AA	GA	GA	GA	GA
TRINITY_DN32498_c0_g2_i2	102	T	C	TC	TC	CC	CC	CC	CC
TRINITY_DN32498_c0_g2_i2	59	A	G	AG	AG	GG	GG	GG	GG
TRINITY_DN32502_c0_g1_i1	313	C	T	CT	CT	CT	CT	CT	CT
TRINITY_DN32502_c0_g1_i1	336	G	T	GT	GT	GT	GT	GT	GT
TRINITY_DN32502_c0_g1_i1	425	A	C	AC	AC	AC	AC	AC	AC
TRINITY_DN32502_c0_g1_i1	451	G	T	GT	GT	GT	GT	GT	GT
TRINITY_DN32502_c0_g1_i3	378	G	T	GT	GT	GT	TT	GT	GT
TRINITY_DN32505_c0_g1_i2	308	G	T	TT	TT	TT	GT	GT	GT
TRINITY_DN32505_c0_g1_i2	323	A	G	GG	GG	GG	AG	AG	AG
TRINITY_DN32505_c0_g1_i3	102	C	A	AA	AA	AA	CA	AA	CA
TRINITY_DN32505_c0_g1_i4	565	A	C	CC	CC	CC	AC	AC	AC
TRINITY_DN32509_c0_g3_i2	155	T	C	TC	TC	CC	TC	TC	TC
TRINITY_DN32509_c0_g3_i6	155	T	C	TC	TC	CC	TC	TC	TC
TRINITY_DN32512_c1_g1_i2	104	C	T	TT	TT	TT	CT	TT	CT
TRINITY_DN32512_c1_g1_i2	120	C	T	TT	TT	TT	CT	TT	CT
TRINITY_DN32521_c1_g2_i5	1778	A	G	GG	GG	GG	GG	GG	GG
TRINITY_DN32527_c0_g1_i4	1216	T	A	AA	AA	AA	AA	AA	AA
TRINITY_DN32527_c0_g1_i4	792	G	C	CC	CC	CC	CC	GC	CC
TRINITY_DN32527_c0_g1_i5	1325	T	A	AA	AA	AA	AA	AA	AA
TRINITY_DN32531_c0_g3_i3	474	G	A	AA	AA	AA	GA	AA	AA
TRINITY_DN32531_c0_g6_i1	2433	C	T	TT	CT	TT	TT	TT	TT
TRINITY_DN32539_c2_g1_i3	696	G	C	GC	CC	GC	CC	CC	CC
TRINITY_DN32543_c2_g3_i1	210	T	G	TG	TG	TG	GG	GG	GG
TRINITY_DN32543_c2_g5_i6	607	T	C	CC	CC	CC	TC	TC	TC
TRINITY_DN32546_c0_g1_i4	283	C	G	CG	GG	CG	CG	CG	GG
TRINITY_DN32546_c0_g1_i5	1068	C	G	CG	GG	CG	CG	CG	GG
TRINITY_DN32546_c0_g1_i6	1149	C	G	CG	CG	CG	CG	CG	CG
TRINITY_DN32546_c0_g1_i8	1068	C	G	CG	CG	CG	CG	CG	CG
TRINITY_DN32554_c3_g11_i5	1716	G	A	GA	AA	AA	AA	AA	AA
TRINITY_DN32554_c3_g11_i8	1629	G	A	GA	AA	AA	AA	AA	AA
TRINITY_DN32556_c2_g5_i15	153	T	A	TA	TA	TA	TA	TA	AA
TRINITY_DN32556_c2_g5_i6	153	T	A	TA	TA	TA	TA	TA	AA
TRINITY_DN32556_c2_g5_i8	141	T	A	TA	TA	TA	TA	TA	AA
TRINITY_DN32557_c0_g3_i1	1273	C	T	CT	CT	CT	CT	CT	CT
TRINITY_DN32557_c0_g3_i1	1306	G	C	GC	GC	GC	GC	GC	GC
TRINITY_DN32557_c0_g3_i3	1335	G	A	GA	GA	GA	GA	GA	GA
TRINITY_DN32557_c0_g3_i3	1355	C	T	CT	CT	CT	CT	CT	CT
TRINITY_DN32557_c0_g3_i3	1411	T	C	TC	TC	TC	TC	TC	TC
TRINITY_DN32557_c0_g3_i3	1578	G	A	GA	GA	GA	GA	GA	GA
TRINITY_DN32557_c0_g3_i7	1335	G	A	GA	GA	GA	GA	GA	GA
TRINITY_DN32557_c0_g3_i7	1355	C	T	CT	CT	CT	CT	CT	CT
TRINITY_DN32557_c0_g3_i7	1411	T	C	TC	TC	TC	TC	TC	TC
TRINITY_DN32558_c1_g1_i7	297	G	A	GA	GA	GA	AA	AA	AA
TRINITY_DN32562_c0_g5_i10	1001	T	A	AA	AA	AA	AA	AA	AA
TRINITY_DN32562_c0_g5_i10	1474	T	C	CC	CC	CC	CC	CC	CC
TRINITY_DN32562_c0_g5_i10	1477	G	A	AA	AA	AA	AA	AA	AA
TRINITY_DN32562_c0_g5_i10	584	A	T	AT	AT	AT	AT	AT	AT
TRINITY_DN32562_c0_g5_i10	770	A	G	GG	GG	GG	GG	GG	GG
TRINITY_DN32562_c0_g5_i11	1030	A	G	AG	AG	AG	AG	AG	AG
TRINITY_DN32562_c0_g5_i11	1335	C	T	TT	TT	CT	TT	CT	CT
TRINITY_DN32562_c0_g5_i11	1370	T	G	TG	TG	TG	GG	TG	TG
TRINITY_DN32562_c0_g5_i11	668	A	T	TT	TT	TT	TT	TT	TT
TRINITY_DN32562_c0_g5_i11	695	A	T	TT	TT	TT	TT	TT	TT
TRINITY_DN32562_c0_g5_i11	728	A	C	CC	CC	CC	CC	CC	CC
TRINITY_DN32562_c0_g5_i11	881	A	G	GG	GG	GG	GG	GG	GG
TRINITY_DN32562_c0_g5_i5	1410	C	A	AA	AA	AA	CA	CA	CA
TRINITY_DN32562_c0_g5_i5	668	A	T	TT	TT	TT	TT	TT	TT
TRINITY_DN32562_c0_g5_i5	695	A	T	TT	TT	TT	TT	TT	TT
TRINITY_DN32562_c0_g5_i5	728	A	C	CC	CC	CC	AC	CC	CC
TRINITY_DN32562_c0_g5_i7	1585	C	A	AA	AA	AA	CA	CA	CA
TRINITY_DN32562_c0_g5_i8	1009	A	G	AG	AG	AG	AG	AG	AG
TRINITY_DN32562_c0_g5_i8	1314	C	T	TT	TT	CT	TT	CT	CT
TRINITY_DN32562_c0_g5_i8	1349	T	G	TG	TG	TG	GG	TG	TG
TRINITY_DN32562_c0_g5_i8	887	T	C	TC	TC	TC	TC	TC	TC
TRINITY_DN32562_c0_g5_i8	893	G	C	GC	GC	GC	GC	GC	GC
TRINITY_DN32562_c0_g5_i8	947	T	A	TA	TA	TA	TA	TA	TA
TRINITY_DN32562_c0_g6_i5	1139	T	C	CC	CC	CC	CC	TC	CC
TRINITY_DN32562_c0_g6_i5	1159	A	G	GG	GG	GG	GG	AG	GG
TRINITY_DN32563_c0_g2_i1	1868	T	C	CC	CC	CC	CC	CC	CC
TRINITY_DN32566_c0_g2_i1	504	A	C	AC	CC	AC	CC	CC	CC
TRINITY_DN32566_c0_g2_i1	515	C	G	CG	GG	GG	GG	GG	GG
TRINITY_DN32571_c0_g1_i5	238	G	T	TT	TT	GT	GT	GT	GT
TRINITY_DN32577_c0_g1_i2	230	C	A	CA	CA	CA	AA	AA	AA
TRINITY_DN32578_c0_g1_i1	1151	T	A	AA	AA	AA	AA	AA	AA
TRINITY_DN32578_c0_g2_i1	20	G	T	TT	TT	TT	TT	TT	TT
TRINITY_DN32579_c2_g4_i4	443	A	T	TT	AT	AT	TT	TT	TT
TRINITY_DN32579_c2_g4_i8	443	A	T	TT	AT	AT	TT	TT	TT
TRINITY_DN32584_c0_g2_i18	392	T	G	GG	GG	GG	TG	TG	TG
TRINITY_DN32584_c0_g2_i18	397	C	T	TT	TT	TT	CT	CT	CT
TRINITY_DN32587_c0_g1_i1	1089	A	G	GG	GG	GG	AG	AG	AG
TRINITY_DN32587_c0_g1_i5	245	A	G	GG	GG	GG	AG	AG	AG
TRINITY_DN32590_c1_g2_i1	191	T	C	CC	CC	CC	CC	CC	CC
TRINITY_DN32590_c1_g2_i1	192	G	T	TT	TT	TT	TT	TT	TT
TRINITY_DN32590_c1_g3_i3	226	A	C	AC	AC	AC	AC	AC	AC
TRINITY_DN32590_c1_g3_i6	226	A	C	AC	AC	AC	AC	AC	AC
TRINITY_DN32590_c1_g3_i8	226	A	C	AC	AC	AC	AC	AC	AC
TRINITY_DN32597_c0_g2_i1	140	A	G	GG	GG	GG	GG	GG	GG
TRINITY_DN32597_c0_g2_i2	140	A	G	GG	GG	GG	GG	GG	GG
TRINITY_DN32600_c0_g2_i1	327	C	T	TT	TT	TT	CT	CT	CT
TRINITY_DN32600_c0_g2_i5	1448	C	T	TT	TT	TT	CT	CT	CT
TRINITY_DN32600_c0_g2_i6	353	A	G	GG	GG	GG	AG	AG	AG
TRINITY_DN32600_c0_g2_i6	359	C	T	TT	TT	TT	CT	CT	CT
TRINITY_DN32606_c1_g1_i15	1630	T	C	CC	CC	TC	CC	CC	CC
TRINITY_DN32607_c1_g1_i1	206	A	G	GG	GG	GG	AG	AG	GG
TRINITY_DN32607_c1_g1_i1	317	A	C	CC	CC	CC	CC	CC	CC
TRINITY_DN32607_c1_g1_i1	324	G	A	AA	AA	AA	AA	AA	AA
TRINITY_DN32607_c1_g1_i5	259	A	C	CC	CC	CC	CC	CC	CC
TRINITY_DN32607_c1_g1_i5	266	G	A	AA	AA	AA	AA	AA	AA
TRINITY_DN32607_c1_g1_i9	216	A	C	CC	CC	CC	CC	CC	CC
TRINITY_DN32607_c1_g1_i9	22	T	G	GG	GG	GG	GG	GG	GG
TRINITY_DN32607_c1_g1_i9	223	G	A	AA	AA	AA	AA	AA	AA
TRINITY_DN32607_c1_g3_i1	34	T	C	CC	CC	CC	CC	CC	CC
TRINITY_DN32607_c1_g3_i1	37	C	A	AA	AA	AA	AA	AA	AA
TRINITY_DN32607_c1_g3_i2	34	T	C	CC	CC	CC	CC	CC	CC
TRINITY_DN32607_c1_g3_i2	37	C	A	AA	AA	AA	AA	AA	AA
TRINITY_DN32607_c1_g3_i3	213	G	A	GA	GA	GA	GA	GA	GA
TRINITY_DN32607_c1_g3_i3	217	C	T	CT	CT	CT	CT	CT	CT
TRINITY_DN32607_c1_g3_i3	34	T	C	CC	CC	CC	CC	CC	CC
TRINITY_DN32607_c1_g3_i3	37	C	A	AA	AA	AA	AA	AA	AA
TRINITY_DN32607_c1_g3_i4	34	T	C	CC	CC	CC	CC	CC	CC
TRINITY_DN32607_c1_g3_i4	37	C	A	AA	AA	AA	AA	AA	AA
TRINITY_DN32607_c1_g3_i4	531	G	A	AA	AA	AA	GA	GA	GA
TRINITY_DN32613_c1_g3_i3	1511	T	A	AA	AA	AA	TA	TA	TA
TRINITY_DN32613_c1_g3_i3	1512	A	G	GG	GG	GG	AG	AG	AG
TRINITY_DN32613_c1_g3_i3	190	C	T	TT	TT	TT	CT	CT	CT
TRINITY_DN32614_c0_g3_i4	236	G	A	AA	AA	GA	AA	AA	AA
TRINITY_DN32619_c0_g1_i3	394	G	A	AA	GA	AA	GA	GA	GA
TRINITY_DN32619_c0_g1_i3	654	C	T	TT	TT	TT	CT	CT	CT
TRINITY_DN32619_c0_g3_i1	721	C	T	TT	TT	TT	TT	TT	TT
TRINITY_DN32623_c0_g1_i3	221	A	G	GG	GG	AG	GG	GG	GG
TRINITY_DN32625_c2_g4_i1	878	A	G	GG	AG	GG	GG	GG	GG
TRINITY_DN32625_c2_g4_i2	702	A	G	AG	AG	AG	GG	GG	GG
TRINITY_DN32625_c2_g4_i2	850	A	G	AG	AG	AG	GG	GG	GG
TRINITY_DN32625_c2_g4_i4	702	A	G	AG	AG	AG	GG	GG	GG
TRINITY_DN32625_c2_g4_i5	878	A	G	GG	GG	GG	GG	GG	GG
TRINITY_DN32628_c0_g1_i1	1026	T	G	GG	GG	GG	GG	GG	GG
TRINITY_DN32628_c0_g1_i1	246	A	G	GG	GG	GG	GG	GG	GG
TRINITY_DN32628_c0_g1_i1	558	C	T	TT	TT	TT	TT	TT	TT
TRINITY_DN32628_c0_g1_i2	1165	A	G	GG	GG	GG	GG	GG	GG
TRINITY_DN32628_c0_g1_i2	1449	A	G	GG	GG	GG	GG	GG	GG
TRINITY_DN32628_c0_g1_i2	235	G	A	AA	AA	AA	AA	AA	AA
TRINITY_DN32628_c0_g1_i2	928	C	T	TT	TT	TT	TT	TT	TT
TRINITY_DN32635_c0_g1_i1	224	T	C	TC	CC	TC	CC	CC	CC
TRINITY_DN32638_c0_g5_i4	1320	C	T	TT	TT	TT	TT	TT	TT
TRINITY_DN32638_c0_g5_i6	1614	C	T	TT	TT	TT	TT	TT	TT
TRINITY_DN32643_c2_g1_i1	342	A	C	CC	CC	CC	CC	CC	CC
TRINITY_DN32643_c2_g2_i1	473	T	G	GG	GG	GG	GG	GG	GG
TRINITY_DN32643_c2_g2_i1	539	A	C	CC	CC	CC	CC	CC	CC
TRINITY_DN32655_c1_g1_i3	259	G	A	GA	GA	AA	AA	AA	AA
TRINITY_DN32655_c1_g1_i3	569	A	T	AT	AT	AT	TT	TT	TT
TRINITY_DN32655_c1_g1_i5	555	A	T	AT	AT	AT	TT	TT	TT
TRINITY_DN32655_c1_g1_i7	555	A	T	AT	AT	AT	TT	TT	TT
TRINITY_DN32655_c1_g1_i9	259	G	A	GA	GA	AA	AA	AA	AA
TRINITY_DN32662_c0_g1_i1	450	A	G	AG	AG	AG	GG	GG	GG
TRINITY_DN32662_c0_g1_i1	666	T	C	CC	CC	TC	CC	CC	CC
TRINITY_DN32662_c0_g1_i11	450	A	G	AG	AG	AG	GG	GG	GG
TRINITY_DN32662_c0_g1_i11	666	T	C	CC	CC	TC	CC	CC	CC
TRINITY_DN32662_c0_g1_i12	574	T	C	CC	CC	TC	CC	CC	CC
TRINITY_DN32662_c0_g1_i13	1162	A	C	AC	AC	AC	AC	AC	AC
TRINITY_DN32662_c0_g1_i13	1315	A	G	AG	AG	AG	AG	AG	AG
TRINITY_DN32662_c0_g1_i13	1321	T	C	TC	TC	TC	TC	TC	TC
TRINITY_DN32662_c0_g1_i13	476	C	A	AA	AA	AA	AA	AA	AA
TRINITY_DN32662_c0_g1_i15	574	T	C	CC	CC	TC	CC	CC	CC
TRINITY_DN32662_c0_g1_i16	570	T	C	CC	CC	TC	CC	CC	CC
TRINITY_DN32662_c0_g1_i2	457	T	C	CC	CC	TC	CC	TC	CC
TRINITY_DN32669_c0_g1_i1	187	C	A	AA	AA	AA	CA	CA	CA
TRINITY_DN32669_c0_g1_i1	66	A	C	CC	CC	CC	AC	AC	AC
TRINITY_DN32681_c0_g1_i1	1177	C	T	CT	CT	TT	CT	CT	CT
TRINITY_DN32681_c0_g1_i1	1201	C	T	CT	CT	TT	CT	CT	CT
TRINITY_DN32681_c0_g1_i1	1476	G	A	AA	AA	AA	GA	GA	GA
TRINITY_DN32681_c0_g1_i7	1638	T	C	TC	TC	CC	CC	CC	CC
TRINITY_DN32681_c0_g1_i7	760	A	T	TT	TT	TT	TT	TT	TT
TRINITY_DN32681_c0_g1_i9	24	T	A	AA	AA	AA	AA	AA	AA
TRINITY_DN32684_c0_g2_i1	1828	C	A	AA	AA	AA	AA	AA	AA
TRINITY_DN32684_c0_g2_i10	1809	C	A	AA	AA	AA	AA	AA	AA
TRINITY_DN32684_c0_g2_i2	2026	C	A	AA	AA	AA	AA	AA	AA
TRINITY_DN32684_c0_g2_i8	1919	C	A	AA	AA	AA	AA	AA	AA
TRINITY_DN32685_c0_g1_i11	1015	T	A	AA	AA	AA	AA	TA	TA
TRINITY_DN32685_c0_g1_i6	839	C	T	CT	CT	CT	TT	TT	TT
TRINITY_DN32685_c0_g1_i9	404	C	T	CT	CT	CT	TT	TT	TT
TRINITY_DN32686_c2_g4_i1	304	G	A	AA	AA	AA	AA	AA	AA
TRINITY_DN32686_c2_g4_i1	321	G	A	AA	AA	AA	AA	AA	AA
TRINITY_DN32690_c0_g2_i6	1265	G	A	AA	AA	AA	GA	GA	GA
TRINITY_DN32690_c0_g2_i6	1505	T	C	TC	TC	TC	TC	TC	TC
TRINITY_DN32691_c2_g2_i11	477	A	G	AG	AG	AG	AG	AG	AG
TRINITY_DN32691_c2_g2_i14	581	A	G	AG	AG	AG	AG	AG	AG
TRINITY_DN32691_c2_g2_i16	603	A	G	AG	AG	AG	AG	AG	AG
TRINITY_DN32691_c2_g2_i17	520	A	G	AG	AG	AG	AG	AG	AG
TRINITY_DN32691_c2_g2_i18	581	A	G	AG	AG	AG	AG	AG	AG
TRINITY_DN32691_c2_g2_i3	581	A	G	AG	AG	AG	AG	AG	AG
TRINITY_DN32691_c2_g2_i8	603	A	G	AG	AG	AG	AG	AG	AG
TRINITY_DN32691_c2_g2_i9	603	A	G	AG	AG	AG	AG	AG	AG
TRINITY_DN32699_c0_g3_i1	713	A	C	CC	CC	CC	AC	AC	AC
TRINITY_DN32705_c0_g3_i1	1654	A	C	CC	CC	CC	AC	AC	CC
TRINITY_DN32705_c0_g3_i1	1685	A	G	GG	GG	GG	AG	AG	GG
TRINITY_DN32705_c0_g3_i3	2366	A	C	CC	CC	CC	AC	AC	CC
TRINITY_DN32705_c0_g3_i3	2397	A	G	GG	GG	GG	AG	AG	GG
TRINITY_DN32705_c0_g3_i4	2366	A	C	CC	CC	CC	AC	AC	CC
TRINITY_DN32705_c0_g3_i4	2397	A	G	GG	GG	GG	AG	AG	GG
TRINITY_DN32705_c0_g3_i5	1705	A	C	CC	CC	CC	AC	AC	CC
TRINITY_DN32705_c0_g3_i5	1736	A	G	GG	GG	GG	AG	AG	GG
TRINITY_DN32705_c0_g3_i6	1800	A	C	CC	CC	CC	AC	AC	CC
TRINITY_DN32705_c0_g3_i6	1831	A	G	GG	GG	GG	AG	AG	GG
TRINITY_DN32705_c0_g3_i7	243	G	A	AA	AA	AA	GA	GA	AA
TRINITY_DN32705_c0_g3_i8	1622	A	C	CC	CC	CC	AC	AC	CC
TRINITY_DN32705_c0_g3_i8	1653	A	G	GG	GG	GG	AG	AG	GG
TRINITY_DN32710_c1_g3_i2	24	A	C	CC	CC	CC	CC	CC	CC
TRINITY_DN32710_c1_g3_i3	2545	C	A	AA	AA	AA	AA	AA	AA
TRINITY_DN32710_c1_g3_i3	2715	T	C	TC	CC	CC	TC	CC	CC
TRINITY_DN32710_c1_g4_i7	700	A	C	CC	CC	CC	AC	AC	AC
TRINITY_DN32711_c1_g2_i11	1517	C	A	AA	AA	CA	CA	CA	CA
TRINITY_DN32711_c1_g2_i2	1459	C	A	AA	AA	CA	CA	CA	CA
TRINITY_DN32711_c1_g2_i6	1029	G	C	CC	GC	GC	GC	GC	GC
TRINITY_DN32711_c1_g2_i6	1642	C	G	GG	GG	GG	GG	GG	GG
TRINITY_DN32711_c1_g2_i9	971	G	C	CC	GC	GC	GC	GC	GC
TRINITY_DN32716_c0_g2_i1	76	G	T	TT	TT	TT	TT	TT	TT
TRINITY_DN32716_c0_g3_i1	847	G	T	TT	TT	TT	TT	TT	GT
TRINITY_DN32718_c0_g1_i3	2586	C	T	TT	TT	TT	TT	TT	TT
TRINITY_DN32718_c0_g1_i6	2475	C	T	TT	TT	TT	TT	TT	TT
TRINITY_DN32747_c0_g2_i2	463	G	A	AA	AA	AA	GA	GA	GA
TRINITY_DN32753_c1_g2_i3	1754	T	C	CC	CC	CC	CC	CC	CC
TRINITY_DN32756_c0_g1_i2	651	T	G	GG	GG	GG	GG	TG	GG
TRINITY_DN32756_c0_g2_i1	123	A	G	GG	GG	GG	GG	AG	AG
TRINITY_DN32756_c0_g2_i1	147	T	G	GG	GG	GG	TG	TG	TG
TRINITY_DN32756_c0_g2_i1	230	A	G	GG	GG	GG	AG	AG	AG
TRINITY_DN32756_c0_g2_i1	235	C	T	TT	TT	TT	CT	CT	CT
TRINITY_DN32756_c0_g2_i1	274	T	C	CC	CC	CC	TC	TC	TC
TRINITY_DN32756_c0_g2_i1	348	C	A	AA	AA	AA	CA	CA	CA
TRINITY_DN32756_c0_g2_i1	368	T	C	CC	CC	CC	TC	TC	TC
TRINITY_DN32756_c0_g2_i1	585	T	C	CC	CC	CC	TC	TC	TC
TRINITY_DN32758_c0_g1_i17	620	A	T	TT	AT	TT	AT	AT	AT
TRINITY_DN32758_c0_g1_i17	751	T	G	GG	TG	GG	TG	TG	TG
TRINITY_DN32758_c0_g1_i17	773	A	G	GG	GG	GG	AG	AG	AG
TRINITY_DN32758_c0_g1_i6	620	A	T	TT	AT	TT	AT	AT	AT
TRINITY_DN32758_c0_g1_i6	751	T	G	GG	TG	GG	TG	TG	TG
TRINITY_DN32758_c0_g1_i6	773	A	G	GG	GG	GG	AG	AG	AG
TRINITY_DN32765_c1_g2_i1	629	G	A	AA	AA	AA	GA	GA	GA
TRINITY_DN32765_c1_g2_i2	3547	T	C	CC	CC	CC	TC	TC	TC
TRINITY_DN32765_c1_g2_i5	3607	T	C	CC	CC	CC	TC	TC	TC
TRINITY_DN32765_c1_g2_i6	2708	T	A	AA	AA	AA	TA	TA	TA
TRINITY_DN32766_c1_g2_i1	108	G	A	AA	AA	AA	GA	AA	GA
TRINITY_DN32769_c0_g4_i1	1245	T	C	CC	TC	TC	TC	TC	TC
TRINITY_DN32769_c0_g4_i1	1248	A	T	TT	AT	AT	AT	AT	AT
TRINITY_DN32769_c0_g4_i11	1251	T	C	CC	TC	TC	TC	TC	TC
TRINITY_DN32769_c0_g4_i11	1254	A	T	TT	AT	AT	AT	AT	AT
TRINITY_DN32769_c0_g4_i3	1550	A	C	CC	CC	CC	AC	AC	AC
TRINITY_DN32769_c0_g4_i5	482	A	C	CC	CC	CC	AC	AC	AC
TRINITY_DN32769_c0_g4_i6	1556	A	C	CC	CC	CC	AC	AC	AC
TRINITY_DN32769_c0_g4_i7	493	A	C	CC	CC	CC	AC	AC	AC
TRINITY_DN32769_c0_g4_i8	1556	A	C	CC	CC	CC	AC	AC	AC
TRINITY_DN32769_c0_g4_i8	1910	G	A	AA	AA	AA	AA	AA	AA
TRINITY_DN32769_c0_g4_i9	1550	A	C	CC	CC	CC	AC	AC	AC
TRINITY_DN32769_c0_g4_i9	1904	G	A	AA	AA	AA	AA	AA	AA
TRINITY_DN32774_c0_g2_i3	615	C	T	CT	CT	CT	CT	TT	TT
TRINITY_DN32774_c0_g2_i3	638	G	A	GA	GA	AA	GA	GA	GA
TRINITY_DN32774_c0_g2_i4	517	T	A	AA	AA	TA	TA	TA	TA
TRINITY_DN32774_c0_g2_i8	517	T	A	AA	AA	AA	TA	TA	TA
TRINITY_DN32774_c0_g2_i9	1681	A	G	AG	AG	AG	GG	GG	GG
TRINITY_DN32774_c0_g2_i9	517	T	A	AA	AA	AA	TA	TA	TA
TRINITY_DN32777_c1_g3_i4	539	G	T	GT	TT	TT	TT	TT	TT
TRINITY_DN32777_c1_g3_i5	539	G	T	GT	TT	TT	TT	TT	TT
TRINITY_DN32781_c0_g1_i2	2570	T	C	TC	TC	TC	CC	CC	CC
TRINITY_DN32781_c0_g1_i3	2472	T	C	TC	TC	TC	CC	CC	CC
TRINITY_DN32781_c0_g1_i6	1113	T	C	TC	TC	TC	CC	CC	CC
TRINITY_DN32785_c0_g1_i1	2970	T	G	GG	GG	GG	GG	GG	GG
TRINITY_DN32800_c6_g6_i2	399	A	T	TT	TT	TT	TT	TT	TT
TRINITY_DN32800_c6_g6_i3	194	A	G	GG	GG	GG	AG	AG	AG
TRINITY_DN32800_c6_g6_i3	230	A	T	TT	TT	TT	TT	TT	TT
TRINITY_DN32810_c1_g3_i3	1602	C	A	AA	AA	AA	AA	AA	AA
TRINITY_DN32810_c1_g3_i4	1699	C	A	AA	AA	AA	AA	AA	AA
TRINITY_DN32810_c1_g3_i5	1448	C	A	AA	AA	AA	AA	AA	AA
TRINITY_DN32810_c1_g3_i5	672	C	A	AA	AA	AA	CA	AA	CA
TRINITY_DN32810_c1_g3_i6	1545	C	A	AA	AA	AA	AA	AA	AA
TRINITY_DN32810_c1_g3_i6	672	C	A	AA	AA	AA	CA	AA	CA
TRINITY_DN32810_c1_g3_i7	608	C	A	AA	AA	AA	AA	AA	AA
TRINITY_DN32810_c1_g3_i8	709	C	A	AA	AA	AA	AA	AA	AA
TRINITY_DN32812_c0_g5_i4	1070	A	C	CC	CC	CC	CC	CC	CC
TRINITY_DN32817_c0_g1_i10	489	T	C	TC	TC	TC	CC	CC	CC
TRINITY_DN32817_c0_g1_i10	501	G	C	GC	GC	GC	CC	CC	CC
TRINITY_DN32817_c0_g1_i4	3368	G	A	GA	GA	AA	GA	GA	GA
TRINITY_DN32817_c0_g1_i5	1608	C	G	CG	CG	CG	CG	CG	CG
TRINITY_DN32817_c0_g1_i5	1708	A	G	GG	GG	GG	AG	AG	AG
TRINITY_DN32817_c0_g1_i7	250	C	G	CG	CG	GG	CG	CG	CG
TRINITY_DN32817_c0_g1_i7	350	A	G	GG	GG	GG	AG	AG	AG
TRINITY_DN32817_c0_g1_i8	1846	T	C	TC	TC	TC	CC	CC	CC
TRINITY_DN32817_c0_g1_i8	1858	G	C	GC	GC	GC	CC	CC	CC
TRINITY_DN32817_c0_g1_i9	1608	C	G	CG	CG	CG	CG	CG	CG
TRINITY_DN32817_c0_g1_i9	1708	A	G	AG	GG	AG	AG	AG	AG
TRINITY_DN32817_c0_g1_i9	1797	T	C	TC	TC	TC	CC	CC	CC
TRINITY_DN32817_c0_g1_i9	1949	T	C	TC	TC	TC	CC	CC	CC
TRINITY_DN32817_c0_g1_i9	1961	G	C	GC	GC	GC	CC	CC	CC
TRINITY_DN32823_c0_g2_i1	189	C	T	CT	TT	CT	TT	CT	TT
TRINITY_DN32823_c0_g2_i1	553	C	T	TT	TT	TT	TT	TT	TT
TRINITY_DN32823_c0_g2_i1	926	A	G	GG	GG	GG	GG	GG	GG
TRINITY_DN32823_c0_g2_i10	189	C	T	CT	TT	CT	TT	CT	TT
TRINITY_DN32823_c0_g2_i10	553	C	T	TT	TT	TT	TT	TT	TT
TRINITY_DN32823_c0_g2_i10	926	A	G	GG	GG	GG	GG	GG	GG
TRINITY_DN32823_c0_g2_i3	189	C	T	CT	TT	CT	TT	CT	TT
TRINITY_DN32823_c0_g2_i3	553	C	T	TT	TT	TT	TT	TT	TT
TRINITY_DN32823_c0_g2_i3	926	A	G	GG	GG	GG	GG	GG	GG
TRINITY_DN32823_c0_g2_i5	1285	G	C	CC	CC	CC	CC	GC	CC
TRINITY_DN32823_c0_g2_i6	189	C	T	CT	TT	CT	TT	CT	TT
TRINITY_DN32823_c0_g2_i6	553	C	T	CT	TT	TT	TT	TT	TT
TRINITY_DN32823_c0_g2_i6	833	A	G	GG	GG	GG	GG	GG	GG
TRINITY_DN32823_c0_g2_i7	1218	C	T	CT	CT	CT	CT	CT	CT
TRINITY_DN32823_c0_g2_i7	1262	A	G	AG	AG	AG	AG	AG	AG
TRINITY_DN32823_c0_g2_i8	1108	G	C	CC	CC	CC	CC	GC	CC
TRINITY_DN32823_c0_g2_i8	137	G	A	AA	AA	AA	GA	GA	GA
TRINITY_DN32823_c0_g2_i9	1264	G	C	CC	CC	CC	CC	GC	CC
TRINITY_DN32824_c0_g2_i11	1812	T	C	TC	TC	TC	CC	CC	CC
TRINITY_DN32824_c0_g2_i11	2122	T	A	AA	TA	TA	AA	AA	AA
TRINITY_DN32826_c1_g1_i10	1962	T	A	AA	AA	AA	TA	AA	AA
TRINITY_DN32826_c1_g1_i10	931	A	C	CC	CC	CC	AC	CC	AC
TRINITY_DN32826_c1_g1_i11	221	A	C	CC	CC	CC	AC	CC	CC
TRINITY_DN32826_c1_g1_i2	221	A	C	CC	CC	CC	AC	CC	CC
TRINITY_DN32827_c2_g4_i1	384	A	G	GG	GG	GG	AG	AG	AG
TRINITY_DN32827_c2_g4_i3	744	C	T	TT	TT	TT	CT	CT	CT
TRINITY_DN32827_c2_g4_i4	384	A	G	GG	GG	GG	AG	AG	AG
TRINITY_DN32827_c2_g4_i4	646	C	T	TT	TT	TT	CT	CT	CT
TRINITY_DN32828_c1_g2_i23	55	A	G	GG	GG	GG	GG	GG	GG
TRINITY_DN32828_c1_g2_i23	71	A	G	GG	GG	GG	GG	GG	GG
TRINITY_DN32828_c1_g2_i3	429	C	G	GG	GG	GG	GG	GG	GG
TRINITY_DN32828_c1_g2_i3	474	A	G	GG	GG	GG	GG	GG	GG
TRINITY_DN32828_c1_g2_i3	555	G	A	AA	AA	AA	AA	AA	GA
TRINITY_DN32828_c1_g2_i3	942	T	C	CC	CC	CC	CC	CC	CC
TRINITY_DN32828_c1_g2_i3	948	C	T	TT	TT	TT	TT	TT	TT
TRINITY_DN32828_c1_g2_i8	429	C	G	GG	GG	GG	GG	GG	GG
TRINITY_DN32828_c1_g2_i8	474	A	G	GG	GG	GG	GG	GG	GG
TRINITY_DN32828_c1_g2_i8	555	G	A	AA	AA	AA	AA	AA	GA
TRINITY_DN32828_c1_g2_i8	942	T	C	CC	CC	CC	CC	CC	CC
TRINITY_DN32828_c1_g2_i8	948	C	T	TT	TT	TT	TT	TT	TT
TRINITY_DN32831_c1_g6_i10	1544	A	G	GG	AG	AG	AG	AG	AG
TRINITY_DN32831_c1_g6_i14	1515	A	G	GG	AG	AG	AG	AG	AG
TRINITY_DN32835_c0_g2_i8	190	G	A	AA	AA	AA	GA	GA	GA
TRINITY_DN32835_c0_g2_i8	63	C	T	TT	TT	TT	TT	TT	TT
TRINITY_DN32835_c0_g2_i8	77	A	G	GG	GG	GG	GG	GG	GG
TRINITY_DN32836_c0_g1_i1	400	C	T	CT	CT	CT	CT	CT	CT
TRINITY_DN32836_c0_g2_i2	480	G	A	GA	GA	GA	GA	GA	GA
TRINITY_DN32837_c0_g2_i1	687	T	C	CC	CC	CC	TC	TC	TC
TRINITY_DN32837_c0_g2_i1	709	G	A	AA	AA	AA	GA	GA	GA
TRINITY_DN32837_c0_g2_i2	363	A	G	GG	GG	GG	AG	AG	AG
TRINITY_DN32838_c0_g1_i3	263	A	G	AG	AG	AG	GG	GG	GG
[truncated: 2,406 more rows]
